# Supplementary material for: Whole-genome 3D architectural screen reveals modulators of brain DNA structure
Source: bioRxiv. 2026 Apr 17:2026.04.15.718501. Preprint. [Version 1] doi: 10.64898/2026.04.15.718501 (PMC13104906; doi:10.64898/2026.04.15.718501)
Supplement: Supplement 4 [file media-4.xlsx]

## Sheet: Plate-C pilot (HEK293)
reaction name	digestion/ligation batch	treatment duration (h)	compound name	compound type	number of contacts	% intra-chromosomal	number of contacts before deduplication
plate-c_human_hek293_epigenetic-compounds_replicate-1_sample-0001	1	24	DMSO	control	5738761	82.3252	7142793
plate-c_human_hek293_epigenetic-compounds_replicate-1_sample-0002	1	24	SB939	HDAC inhibitor	6082340	71.0456	7634118
plate-c_human_hek293_epigenetic-compounds_replicate-1_sample-0003	1	24	PCI-34051	HDAC inhibitor	6130869	80.9237	7671024
plate-c_human_hek293_epigenetic-compounds_replicate-1_sample-0004	1	24	4-iodo-SAHA	HDAC inhibitor	5837667	75.9165	7318602
plate-c_human_hek293_epigenetic-compounds_replicate-1_sample-0005	1	24	Sulforaphane	NRF2 activator, HDAC inhibitor, NFKB inhibitor	5809115	81.2341	7366537
plate-c_human_hek293_epigenetic-compounds_replicate-1_sample-0006	1	24	Sirtinol	HDAC inhibitor (SIRT)	5719731	80.6038	7208248
plate-c_human_hek293_epigenetic-compounds_replicate-1_sample-0007	1	24	C646	HAT inhibitor	6181516	81.101	7873898
plate-c_human_hek293_epigenetic-compounds_replicate-1_sample-0008	1	24	Garcinol	HAT inhibitor	5316896	80.5365	6630055
plate-c_human_hek293_epigenetic-compounds_replicate-1_sample-0009	1	24	Ellagic_Acid	CK2 inhibitor, SHP2 inhibitor, HMT inhibitor	6303281	81.3111	7854019
plate-c_human_hek293_epigenetic-compounds_replicate-1_sample-0010	1	24	Scriptaid	HDAC inhibitor	6404701	75.1698	7968996
plate-c_human_hek293_epigenetic-compounds_replicate-1_sample-0011	1	24	Suberohydroxamic_Acid	HDAC inhibitor	5967908	79.4576	7533871
plate-c_human_hek293_epigenetic-compounds_replicate-1_sample-0012	1	24	Zebularine	DNMT inhibitor	5717299	82.453	7234342
plate-c_human_hek293_epigenetic-compounds_replicate-1_sample-0013	1	24	DMSO	control	5463460	82.3376	6809389
plate-c_human_hek293_epigenetic-compounds_replicate-1_sample-0014	1	24	Apicidin	HDAC inhibitor	5460744	76.1264	6839137
plate-c_human_hek293_epigenetic-compounds_replicate-1_sample-0015	1	24	Cl-Amidine	PAD inhibitor	5589477	80.755	6976056
plate-c_human_hek293_epigenetic-compounds_replicate-1_sample-0016	1	24	F-Amidine	PAD inhibitor	5269615	80.5878	6639150
plate-c_human_hek293_epigenetic-compounds_replicate-1_sample-0017	1	24	SGC-CBP30	HAT inhibitor	5733666	80.3079	7292638
plate-c_human_hek293_epigenetic-compounds_replicate-1_sample-0018	1	24	I-BET762	BET inhibitor	5004632	79.8584	6271107
plate-c_human_hek293_epigenetic-compounds_replicate-1_sample-0019	1	24	UNC0638	HMT inhibitor	5894002	80.5742	7504060
plate-c_human_hek293_epigenetic-compounds_replicate-1_sample-0020	1	24	UNC669	MBT inhibitor	4705907	80.9717	5870588
plate-c_human_hek293_epigenetic-compounds_replicate-1_sample-0021	1	24	CAY10669	HAT inhibitor	5780424	80.9395	7177314
plate-c_human_hek293_epigenetic-compounds_replicate-1_sample-0022	1	24	Zebularine	DNMT inhibitor	5781758	81.0074	7240355
plate-c_human_hek293_epigenetic-compounds_replicate-1_sample-0023	1	24	Delphinidin	HAT inhibitor	5530535	81.9152	6982524
plate-c_human_hek293_epigenetic-compounds_replicate-1_sample-0024	1	24	UNC0646	HMT inhibitor	5346000	82.8567	6776992
plate-c_human_hek293_epigenetic-compounds_replicate-1_sample-0025	1	24	DMSO	control	5401320	81.7559	6595028
plate-c_human_hek293_epigenetic-compounds_replicate-1_sample-0026	1	24	ITF-2357	HDAC inhibitor	6433863	71.7869	7945166
plate-c_human_hek293_epigenetic-compounds_replicate-1_sample-0027	1	24	UNC0631	HMT inhibitor	5684624	80.1454	6968730
plate-c_human_hek293_epigenetic-compounds_replicate-1_sample-0028	1	24	UNC0646	HMT inhibitor	5688338	79.7162	6990929
plate-c_human_hek293_epigenetic-compounds_replicate-1_sample-0029	1	24	2,4-Pyridinedicarboxylic-Acid	HDM inhibitor	5936887	80.1475	7416176
plate-c_human_hek293_epigenetic-compounds_replicate-1_sample-0030	1	24	PFI-1	BET inhibitor	5028759	79.9649	6180276
plate-c_human_hek293_epigenetic-compounds_replicate-1_sample-0031	1	24	5-Azacytidine	DNMT inhibitor	5962349	77.7997	7419975
plate-c_human_hek293_epigenetic-compounds_replicate-1_sample-0032	1	24	SGI-1027	DNMT inhibitor	5099272	79.3252	6259544
plate-c_human_hek293_epigenetic-compounds_replicate-1_sample-0033	1	24	Decitabine	DNMT inhibitor	5173086	80.5158	6297916
plate-c_human_hek293_epigenetic-compounds_replicate-1_sample-0034	1	24	I-BET151	BET inhibitor	4878646	78.7468	5920661
plate-c_human_hek293_epigenetic-compounds_replicate-1_sample-0035	1	24	JQ1	BET inhibitor	4917955	81.0512	6000206
plate-c_human_hek293_epigenetic-compounds_replicate-1_sample-0036	1	24	Tenovin-1	HDAC inhibitor (SIRT)	5746715	73.596	7091460
plate-c_human_hek293_epigenetic-compounds_replicate-1_sample-0037	1	24	Sirtinol	HDAC inhibitor (SIRT)	5955190	81.8817	7293429
plate-c_human_hek293_epigenetic-compounds_replicate-1_sample-0038	1	24	4-Phenylbutyrate	HDAC inhibitor	6264386	80.6334	7840961
plate-c_human_hek293_epigenetic-compounds_replicate-1_sample-0039	1	24	IOX1	HDM inhibitor	6467202	80.888	7968969
plate-c_human_hek293_epigenetic-compounds_replicate-1_sample-0040	1	24	Gemcitabine	DNA synthesis inhibitor	4094716	77.966	4896444
plate-c_human_hek293_epigenetic-compounds_replicate-1_sample-0041	1	24	(R)-PFI-2	HMT inhibitor	5981879	80.4367	7495763
plate-c_human_hek293_epigenetic-compounds_replicate-1_sample-0042	1	24	Daminozide	HDM inhibitor	6035490	81.5818	7499806
plate-c_human_hek293_epigenetic-compounds_replicate-1_sample-0043	1	24	GSK-J1	HDM inhibitor	6079020	81.4119	7638039
plate-c_human_hek293_epigenetic-compounds_replicate-1_sample-0044	1	24	GSK-J4	HDM inhibitor	5351480	80.2246	6584704
plate-c_human_hek293_epigenetic-compounds_replicate-1_sample-0045	1	24	CI-994	HDAC inhibitor	6411360	77.5094	7860830
plate-c_human_hek293_epigenetic-compounds_replicate-1_sample-0046	1	24	CPTH2	HAT inhibitor	6091257	80.4442	7523322
plate-c_human_hek293_epigenetic-compounds_replicate-1_sample-0047	1	24	Butyrolactone3	HAT inhibitor	5889267	82.1229	7327686
plate-c_human_hek293_epigenetic-compounds_replicate-1_sample-0048	1	24	CAY10603	HDAC inhibitor	6014585	80.4126	7465793
plate-c_human_hek293_epigenetic-compounds_replicate-1_sample-0049	1	24	CI-994	HDAC inhibitor	5716733	77.8345	7003331
plate-c_human_hek293_epigenetic-compounds_replicate-1_sample-0050	1	24	Valproic-Acid	HDAC inhibitor	5989128	80.4129	7531890
plate-c_human_hek293_epigenetic-compounds_replicate-1_sample-0051	1	24	Tenovin-1	HDAC inhibitor (SIRT)	5752361	70.5366	6985785
plate-c_human_hek293_epigenetic-compounds_replicate-1_sample-0052	1	24	Tenovin-6	HDAC inhibitor (SIRT)	5656143	71.3294	6781245
plate-c_human_hek293_epigenetic-compounds_replicate-1_sample-0053	1	24	BIX01294	HMT inhibitor	5976846	80.0016	7501843
plate-c_human_hek293_epigenetic-compounds_replicate-1_sample-0054	1	24	AnacardicAcid	HAT inhibitor	5744536	79.9208	7159848
plate-c_human_hek293_epigenetic-compounds_replicate-1_sample-0055	1	24	AGK2	HDAC inhibitor (SIRT)	6531524	79.9854	8235719
plate-c_human_hek293_epigenetic-compounds_replicate-1_sample-0056	1	24	CAY10603	HDAC inhibitor	5282447	75.819	6490287
plate-c_human_hek293_epigenetic-compounds_replicate-1_sample-0057	1	24	Splitomicin	HDAC inhibitor (SIRT)	5708532	80.6197	7018700
plate-c_human_hek293_epigenetic-compounds_replicate-1_sample-0058	1	24	CBHA	HDAC inhibitor	6149915	76.5726	7567371
plate-c_human_hek293_epigenetic-compounds_replicate-1_sample-0059	1	24	Salermide	HDAC inhibitor (SIRT)	5746265	81.3666	7170062
plate-c_human_hek293_epigenetic-compounds_replicate-1_sample-0060	1	24	3-Deazaneplanocin_A	HMT inhibitor	5854354	81.529	7323846
plate-c_human_hek293_epigenetic-compounds_replicate-1_sample-0061	1	24	GSK-J1	HDM inhibitor	5912504	81.4577	7159572
plate-c_human_hek293_epigenetic-compounds_replicate-1_sample-0062	1	24	Pimelic-Diphenylamide-106	HDAC inhibitor	5949449	78.8895	7347659
plate-c_human_hek293_epigenetic-compounds_replicate-1_sample-0063	1	24	Panobinostat	HDAC inhibitor	5907164	70.3861	7041868
plate-c_human_hek293_epigenetic-compounds_replicate-1_sample-0064	1	24	MS-275	HDAC inhibitor	5695466	73.3501	6971363
plate-c_human_hek293_epigenetic-compounds_replicate-1_sample-0065	1	24	HNHA	HDAC inhibitor	5924515	80.6516	7340388
plate-c_human_hek293_epigenetic-compounds_replicate-1_sample-0066	1	24	RG108	DNMT inhibitor	5772411	80.2546	7075188
plate-c_human_hek293_epigenetic-compounds_replicate-1_sample-0067	1	24	2',3',5'-triacetyl-5-Azacytidine	DNMT inhibitor	6094181	80.2237	7569219
plate-c_human_hek293_epigenetic-compounds_replicate-1_sample-0068	1	24	UNC0224	HMT inhibitor	5263459	80.9948	6424152
plate-c_human_hek293_epigenetic-compounds_replicate-1_sample-0069	1	24	Chidamide	HDAC inhibitor	6328165	74.5028	7673347
plate-c_human_hek293_epigenetic-compounds_replicate-1_sample-0070	1	24	3-Deazaneplanocin_A	HMT inhibitor	5790520	80.0035	7056294
plate-c_human_hek293_epigenetic-compounds_replicate-1_sample-0071	1	24	5-Nitroso-8-quinolinol	HDAC inhibitor	5457972	82.1063	6677157
plate-c_human_hek293_epigenetic-compounds_replicate-1_sample-0072	1	24	5-Nitroso-8-quinolinol	HDAC inhibitor	5323163	83.3927	6517792
plate-c_human_hek293_epigenetic-compounds_replicate-1_sample-0073	1	24	JQ1	BET inhibitor	4940838	81.3605	6026690
plate-c_human_hek293_epigenetic-compounds_replicate-1_sample-0074	1	24	Pyroxamide	HDAC inhibitor	6057550	77.0094	7691626
plate-c_human_hek293_epigenetic-compounds_replicate-1_sample-0075	1	24	N-Oxalylglycine	HDM inhibitor	6160984	80.0463	7719486
plate-c_human_hek293_epigenetic-compounds_replicate-1_sample-0076	1	24	AMI-1	HMT inhibitor	5453350	80.7041	6898810
plate-c_human_hek293_epigenetic-compounds_replicate-1_sample-0077	1	24	EPZ005687	HMT inhibitor	6134387	80.3469	7805240
plate-c_human_hek293_epigenetic-compounds_replicate-1_sample-0078	1	24	SGC0946	HMT inhibitor	5709205	80.9539	7212326
plate-c_human_hek293_epigenetic-compounds_replicate-1_sample-0079	1	24	UNC1215	MBT inhibitor	6140354	81.0811	7857885
plate-c_human_hek293_epigenetic-compounds_replicate-1_sample-0080	1	24	AK-7	HDAC inhibitor (SIRT)	5355950	80.4087	6714986
plate-c_human_hek293_epigenetic-compounds_replicate-1_sample-0081	1	24	JNJ-26481585	HDAC inhibitor	6031404	69.8209	7409096
plate-c_human_hek293_epigenetic-compounds_replicate-1_sample-0082	1	24	GSK343	HMT inhibitor	5963397	80.7987	7481560
plate-c_human_hek293_epigenetic-compounds_replicate-1_sample-0083	1	24	Bromosporine	BET inhibitor	5394180	79.9792	6775221
plate-c_human_hek293_epigenetic-compounds_replicate-1_sample-0084	1	24	N-Oxalylglycine	HDM inhibitor	5539190	82.2395	7049449
plate-c_human_hek293_epigenetic-compounds_replicate-1_sample-0085	1	24	UNC669	MBT inhibitor	5406431	82.3092	6667799
plate-c_human_hek293_epigenetic-compounds_replicate-1_sample-0086	1	24	GSK2801	BAZ inhibitor	5976138	81.7132	7540219
plate-c_human_hek293_epigenetic-compounds_replicate-1_sample-0087	1	24	Plumbagin	anticancer drug	5860171	81.9169	7199455
plate-c_human_hek293_epigenetic-compounds_replicate-1_sample-0088	1	24	SIRT1/2i	HDAC inhibitor (SIRT)	5796365	80.7904	7267756
plate-c_human_hek293_epigenetic-compounds_replicate-1_sample-0089	1	24	I-CBP112	HAT inhibitor	6449166	81.3413	8137998
plate-c_human_hek293_epigenetic-compounds_replicate-1_sample-0090	1	24	SGC-CBP30	HAT inhibitor	5671527	81.3452	7102019
plate-c_human_hek293_epigenetic-compounds_replicate-1_sample-0091	1	24	UNC0642	HMT inhibitor	6114346	81.7847	7740588
plate-c_human_hek293_epigenetic-compounds_replicate-1_sample-0092	1	24	UNC1999	HMT inhibitor	5649068	81.0143	7029134
plate-c_human_hek293_epigenetic-compounds_replicate-1_sample-0093	1	24	(R)-PFI-2	HMT inhibitor	6276232	81.9244	7766855
plate-c_human_hek293_epigenetic-compounds_replicate-1_sample-0094	1	24	LMK_235	HDAC inhibitor	6395847	74.7869	7830007
plate-c_human_hek293_epigenetic-compounds_replicate-1_sample-0095	1	24	HPOB	HDAC inhibitor	5615486	81.4786	7034691
plate-c_human_hek293_epigenetic-compounds_replicate-1_sample-0096	1	24	UNC1215	MBT inhibitor	5597140	83.4738	7035329
plate-c_human_hek293_epigenetic-compounds_replicate-1_sample-0097	1	24	DMSO	control	6781314	85.7621	8708883
plate-c_human_hek293_epigenetic-compounds_replicate-1_sample-0098	1	24	HDAC6i	HDAC inhibitor	8337807	85.3028	10767333
plate-c_human_hek293_epigenetic-compounds_replicate-1_sample-0099	1	24	2-hexyl-4-Pentynoic-Acid	HDAC inhibitor	7236626	85.142	9263619
plate-c_human_hek293_epigenetic-compounds_replicate-1_sample-0100	1	24	PFI-3	SMARC inhibitor	6658493	85.0076	8532717
plate-c_human_hek293_epigenetic-compounds_replicate-1_sample-0101	1	24	JIB-04	HDM inhibitor	6258228	82.9149	7685880
plate-c_human_hek293_epigenetic-compounds_replicate-1_sample-0102	1	24	CAY10683	HDAC inhibitor	6917340	85.4366	8804282
plate-c_human_hek293_epigenetic-compounds_replicate-1_sample-0103	1	24	GSK126	HMT inhibitor	5157086	85.2333	6569035
plate-c_human_hek293_epigenetic-compounds_replicate-1_sample-0104	1	24	CPI-203	BET inhibitor	6416547	83.7203	8006233
plate-c_human_hek293_epigenetic-compounds_replicate-1_sample-0105	1	24	SP-2509	HDM inhibitor	5768047	85.8764	7344272
plate-c_human_hek293_epigenetic-compounds_replicate-1_sample-0106	1	24	6-Thioguanine	DNMT inhibitor	7294428	84.7744	9411391
plate-c_human_hek293_epigenetic-compounds_replicate-1_sample-0107	1	24	Tubastatin-A	HDAC inhibitor	6982330	85.5892	8981879
plate-c_human_hek293_epigenetic-compounds_replicate-1_sample-0108	1	24	PRT4165	PRC1 inhibitor	2269906	86.1013	2846572
plate-c_human_hek293_epigenetic-compounds_replicate-1_sample-0109	1	24	DMSO	control	5701210	85.3209	7317224
plate-c_human_hek293_epigenetic-compounds_replicate-1_sample-0110	1	24	OTX015	BET inhibitor	6348950	85.2043	8147170
plate-c_human_hek293_epigenetic-compounds_replicate-1_sample-0111	1	24	A-366	HMT inhibitor	6134107	85.2133	7801225
plate-c_human_hek293_epigenetic-compounds_replicate-1_sample-0112	1	24	OICR-9429	WDR5 inhibitor	5247465	84.8779	6691337
plate-c_human_hek293_epigenetic-compounds_replicate-1_sample-0113	1	24	EPZ004777	HMT inhibitor	5664767	84.9527	7193327
plate-c_human_hek293_epigenetic-compounds_replicate-1_sample-0114	1	24	EPZ6438	HMT inhibitor	5249268	84.8296	6635299
plate-c_human_hek293_epigenetic-compounds_replicate-1_sample-0115	1	24	EPZ5676	HMT inhibitor	4761578	85.0641	6067510
plate-c_human_hek293_epigenetic-compounds_replicate-1_sample-0116	1	24	MC-1568	HDAC inhibitor	5727554	84.7671	7233027
plate-c_human_hek293_epigenetic-compounds_replicate-1_sample-0117	1	24	PBIT	HDM inhibitor	5252602	85.2026	6734293
plate-c_human_hek293_epigenetic-compounds_replicate-1_sample-0118	1	24	Octyl-α-hydroxyglutarate	HDM inhibitor	6227181	85.7296	8130278
plate-c_human_hek293_epigenetic-compounds_replicate-1_sample-0119	1	24	a-Hydroxyglutaric-Acid	HDM inhibitor	6242637	85.6126	8017849
plate-c_human_hek293_epigenetic-compounds_replicate-1_sample-0120	1	24	Cyproheptadine	HMT inhibitor	2584339	85.6211	3243429
plate-c_human_hek293_epigenetic-compounds_replicate-1_sample-0121	1	24	DMSO	control	4781708	85.1248	6010894
plate-c_human_hek293_epigenetic-compounds_replicate-1_sample-0122	1	24	UNC0379	HMT inhibitor	5506378	84.6639	6941368
plate-c_human_hek293_epigenetic-compounds_replicate-1_sample-0123	1	24	RVX-208	BET inhibitor	5594080	85.2324	7014968
plate-c_human_hek293_epigenetic-compounds_replicate-1_sample-0124	1	24	CUDC-101	HDAC inhibitor	5649939	76.8874	7009327
plate-c_human_hek293_epigenetic-compounds_replicate-1_sample-0125	1	24	LAQ824	HDAC inhibitor	6081431	75.6671	7463221
plate-c_human_hek293_epigenetic-compounds_replicate-1_sample-0126	1	24	GSK-LSD1	HDM inhibitor	3955236	84.7893	4892413
plate-c_human_hek293_epigenetic-compounds_replicate-1_sample-0127	1	24	BVT-948	PTP inhibitor, HMT inhibitor	3277465	84.7107	4031403
plate-c_human_hek293_epigenetic-compounds_replicate-1_sample-0128	1	24	RGFP966	HDAC inhibitor	5182741	84.0678	6421483
plate-c_human_hek293_epigenetic-compounds_replicate-1_sample-0129	1	24	BG45	HDAC inhibitor	4349508	84.8586	5449488
plate-c_human_hek293_epigenetic-compounds_replicate-1_sample-0130	1	24	UMB-32	BET inhibitor	5196742	85.3857	6633361
plate-c_human_hek293_epigenetic-compounds_replicate-1_sample-0131	1	24	EPZ015666	BET inhibitor	5650316	85.3383	7119154
plate-c_human_hek293_epigenetic-compounds_replicate-1_sample-0132	1	24	Todralazine	B2AR inhibitor	2438080	85.3567	3008737
plate-c_human_hek293_epigenetic-compounds_replicate-1_sample-0133	1	24	JIB-04	HDM inhibitor	5826844	81.704	7145946
plate-c_human_hek293_epigenetic-compounds_replicate-1_sample-0134	1	24	BI-2536	PLK1 inhibitor, BET inhibitor	5132985	86.9808	6218655
plate-c_human_hek293_epigenetic-compounds_replicate-1_sample-0135	1	24	BAZ2-ICR	BAZ inhibitor	8075799	84.3278	10192454
plate-c_human_hek293_epigenetic-compounds_replicate-1_sample-0136	1	24	OG-L002	HDM inhibitor	6397480	84.1043	8063814
plate-c_human_hek293_epigenetic-compounds_replicate-1_sample-0137	1	24	ML-324	HDM inhibitor	7152524	84.4612	8975224
plate-c_human_hek293_epigenetic-compounds_replicate-1_sample-0138	1	24	GSK484	PAD inhibitor	7265675	84.5334	9129440
plate-c_human_hek293_epigenetic-compounds_replicate-1_sample-0139	1	24	Resminostat	HDAC inhibitor	5886768	80.367	7373471
plate-c_human_hek293_epigenetic-compounds_replicate-1_sample-0140	1	24	NI-57	BRPF inhibitor	7285450	84.7696	9113112
plate-c_human_hek293_epigenetic-compounds_replicate-1_sample-0141	1	24	PFI-4	BRPF inhibitor	6986781	85.2678	8760716
plate-c_human_hek293_epigenetic-compounds_replicate-1_sample-0142	1	24	Tasquinimod	HDAC inhibitor	6527560	85.3924	8387046
plate-c_human_hek293_epigenetic-compounds_replicate-1_sample-0143	1	24	MM-102	HMT inhibitor	8019082	85.3621	10121921
plate-c_human_hek293_epigenetic-compounds_replicate-1_sample-0144	1	24	EED226	HMT inhibitor	2906235	84.9344	3620867
plate-c_human_hek293_epigenetic-compounds_replicate-1_sample-0145	1	24	SP-2509	HDM inhibitor	6966284	83.3558	8812724
plate-c_human_hek293_epigenetic-compounds_replicate-1_sample-0146	1	24	TC-E-5003	HMT inhibitor	5455555	83.1036	6886094
plate-c_human_hek293_epigenetic-compounds_replicate-1_sample-0147	1	24	L002	HAT inhibitor	6756339	83.5792	8522025
plate-c_human_hek293_epigenetic-compounds_replicate-1_sample-0148	1	24	BI-9564	BRD inhibitor	6012262	84.1435	7583617
plate-c_human_hek293_epigenetic-compounds_replicate-1_sample-0149	1	24	RN-1	HDM inhibitor	6420983	84.0838	8048120
plate-c_human_hek293_epigenetic-compounds_replicate-1_sample-0150	1	24	Mocetinostat	HDAC inhibitor	7006273	80.983	8755475
plate-c_human_hek293_epigenetic-compounds_replicate-1_sample-0151	1	24	A-196	HMT inhibitor	4856450	84.2263	6099317
plate-c_human_hek293_epigenetic-compounds_replicate-1_sample-0152	1	24	MS049	HMT inhibitor	5759058	85.1596	7175455
plate-c_human_hek293_epigenetic-compounds_replicate-1_sample-0153	1	24	GSK591	HMT inhibitor	5864886	84.7528	7443054
plate-c_human_hek293_epigenetic-compounds_replicate-1_sample-0154	1	24	MS023	HMT inhibitor	5914438	84.5822	7610886
plate-c_human_hek293_epigenetic-compounds_replicate-1_sample-0155	1	24	PRT4165	PRC1 inhibitor	6750858	85.3909	8588832
plate-c_human_hek293_epigenetic-compounds_replicate-1_sample-0156	1	24	TrichostatinA	HDAC inhibitor	2611694	78.471	3181725
plate-c_human_hek293_epigenetic-compounds_replicate-1_sample-0157	1	24	6-Thioguanine	DNMT inhibitor	7216954	83.3423	8965523
plate-c_human_hek293_epigenetic-compounds_replicate-1_sample-0158	1	24	A-196	HMT inhibitor	7184751	83.9195	9019575
plate-c_human_hek293_epigenetic-compounds_replicate-1_sample-0159	1	24	EPZ020411	HMT inhibitor	7761166	83.8883	9670917
plate-c_human_hek293_epigenetic-compounds_replicate-1_sample-0160	1	24	GSK2879552	HDM inhibitor	7114169	83.4858	8895038
plate-c_human_hek293_epigenetic-compounds_replicate-1_sample-0161	1	24	Cyproheptadine	HMT inhibitor	7226236	83.8535	8972952
plate-c_human_hek293_epigenetic-compounds_replicate-1_sample-0162	1	24	CPTH6	HAT inhibitor	7567015	83.8757	9400311
plate-c_human_hek293_epigenetic-compounds_replicate-1_sample-0163	1	24	CeMMEC1	BET inhibitor	6056428	83.895	7555659
plate-c_human_hek293_epigenetic-compounds_replicate-1_sample-0164	1	24	PCI-24781	HDAC inhibitor	7312138	76.3594	8940665
plate-c_human_hek293_epigenetic-compounds_replicate-1_sample-0165	1	24	BML-278	HDAC activator (SIRT)	6726450	84.2705	8442954
plate-c_human_hek293_epigenetic-compounds_replicate-1_sample-0166	1	24	CeMMEC13	TAF1 inhibitor	8437623	84.41	10785650
plate-c_human_hek293_epigenetic-compounds_replicate-1_sample-0167	1	24	4'-bromo-Resveratrol	HDAC inhibitor (SIRT)	7096956	84.4966	8913820
plate-c_human_hek293_epigenetic-compounds_replicate-1_sample-0168	1	24	RSC-133	DNMT inhibitor	2638085	84.5209	3244805
plate-c_human_hek293_epigenetic-compounds_replicate-1_sample-0169	1	24	OICR-9429	WDR5 inhibitor	6049806	83.7554	7800256
plate-c_human_hek293_epigenetic-compounds_replicate-1_sample-0170	1	24	AZD-5153	BET inhibitor	6561418	83.4889	8400610
plate-c_human_hek293_epigenetic-compounds_replicate-1_sample-0171	1	24	Todralazine	B2AR inhibitor	6806382	83.29	8688754
plate-c_human_hek293_epigenetic-compounds_replicate-1_sample-0172	1	24	HDAC3i	HDAC inhibitor	6694432	82.9039	8628408
plate-c_human_hek293_epigenetic-compounds_replicate-1_sample-0173	1	24	NCH-51	HDAC inhibitor	7012464	83.1375	8966576
plate-c_human_hek293_epigenetic-compounds_replicate-1_sample-0174	1	24	UF010	HDAC inhibitor	6413584	81.8734	8162986
plate-c_human_hek293_epigenetic-compounds_replicate-1_sample-0175	1	24	RGFP109	HDAC inhibitor	5615130	81.8019	7197385
plate-c_human_hek293_epigenetic-compounds_replicate-1_sample-0176	1	24	C-7280948	HMT inhibitor	5760205	84.0018	7296774
plate-c_human_hek293_epigenetic-compounds_replicate-1_sample-0177	1	24	EED226	HMT inhibitor	6108266	83.8184	7866856
plate-c_human_hek293_epigenetic-compounds_replicate-1_sample-0178	1	24	CAY10722	HDAC inhibitor (SIRT)	6655614	83.1255	8736582
plate-c_human_hek293_epigenetic-compounds_replicate-1_sample-0179	1	24	PAOA	HDAC inhibitor	6953732	82.8385	8988839
plate-c_human_hek293_epigenetic-compounds_replicate-1_sample-0180	1	24	CAY10591	HDAC activator (SIRT)	2751422	83.7342	3466565
plate-c_human_hek293_epigenetic-compounds_replicate-1_sample-0181	1	24	EPZ5676	HMT inhibitor	9048331	84.0521	11597678
plate-c_human_hek293_epigenetic-compounds_replicate-1_sample-0182	1	24	TMP-195	HDAC inhibitor	8774955	83.6566	11074793
plate-c_human_hek293_epigenetic-compounds_replicate-1_sample-0183	1	24	Bufexamac	HDAC inhibitor	8877256	83.6415	11284809
plate-c_human_hek293_epigenetic-compounds_replicate-1_sample-0184	1	24	TrichostatinA	HDAC inhibitor	7822641	74.1377	9640506
plate-c_human_hek293_epigenetic-compounds_replicate-1_sample-0185	1	24	CAY10398	HDAC inhibitor	8754716	83.0741	11071034
plate-c_human_hek293_epigenetic-compounds_replicate-1_sample-0186	1	24	RSC-133	DNMT inhibitor	8465009	83.5517	10691969
plate-c_human_hek293_epigenetic-compounds_replicate-1_sample-0187	1	24	BML-210	HDAC inhibitor	6688258	82.871	8486534
plate-c_human_hek293_epigenetic-compounds_replicate-1_sample-0188	1	24	CAY10591	HDAC activator (SIRT)	7994498	83.7067	10047094
plate-c_human_hek293_epigenetic-compounds_replicate-1_sample-0189	1	24	EX-527	HDAC inhibitor (SIRT)	7692614	84.3735	9816755
plate-c_human_hek293_epigenetic-compounds_replicate-1_sample-0190	1	24	SAHA	HDAC inhibitor	9693542	78.9445	12447971
plate-c_human_hek293_epigenetic-compounds_replicate-1_sample-0191	1	24	Tranylcypromine	HDM inhibitor	8463534	84.4841	10837668
plate-c_human_hek293_epigenetic-compounds_replicate-1_sample-0192	1	24	SAHA	HDAC inhibitor	3334880	78.9537	3999102
plate-c_human_hek293_epigenetic-compounds_replicate-2_sample-0001	2	24	DMSO	control	5672011	88.1966	7048693
plate-c_human_hek293_epigenetic-compounds_replicate-2_sample-0002	2	24	SB939	HDAC inhibitor	192518	83.321	224929
plate-c_human_hek293_epigenetic-compounds_replicate-2_sample-0003	2	24	PCI-34051	HDAC inhibitor	5836437	88.1838	7323582
plate-c_human_hek293_epigenetic-compounds_replicate-2_sample-0004	2	24	4-iodo-SAHA	HDAC inhibitor	328144	86.1878	387959
plate-c_human_hek293_epigenetic-compounds_replicate-2_sample-0005	2	24	Sulforaphane	NRF2 activator, HDAC inhibitor, NFKB inhibitor	6454222	88.6674	8177381
plate-c_human_hek293_epigenetic-compounds_replicate-2_sample-0006	2	24	Sirtinol	HDAC inhibitor (SIRT)	6397218	88.4272	8099900
plate-c_human_hek293_epigenetic-compounds_replicate-2_sample-0007	2	24	C646	HAT inhibitor	7561242	88.2778	9664356
plate-c_human_hek293_epigenetic-compounds_replicate-2_sample-0008	2	24	Garcinol	HAT inhibitor	6848000	88.2091	8536256
plate-c_human_hek293_epigenetic-compounds_replicate-2_sample-0009	2	24	Ellagic_Acid	CK2 inhibitor, SHP2 inhibitor, HMT inhibitor	7051805	88.6736	8757447
plate-c_human_hek293_epigenetic-compounds_replicate-2_sample-0010	2	24	Scriptaid	HDAC inhibitor	8190925	85.6219	10218805
plate-c_human_hek293_epigenetic-compounds_replicate-2_sample-0011	2	24	Suberohydroxamic_Acid	HDAC inhibitor	7971009	86.3125	10052124
plate-c_human_hek293_epigenetic-compounds_replicate-2_sample-0012	2	24	Zebularine	DNMT inhibitor	6819002	88.43	8661858
plate-c_human_hek293_epigenetic-compounds_replicate-2_sample-0013	2	24	DMSO	control	4065856	88.5228	5055891
plate-c_human_hek293_epigenetic-compounds_replicate-2_sample-0014	2	24	Apicidin	HDAC inhibitor	5422229	84.6396	6855973
plate-c_human_hek293_epigenetic-compounds_replicate-2_sample-0015	2	24	Cl-Amidine	PAD inhibitor	4305232	88.7744	5400347
plate-c_human_hek293_epigenetic-compounds_replicate-2_sample-0016	2	24	F-Amidine	PAD inhibitor	3957095	88.8231	5012380
plate-c_human_hek293_epigenetic-compounds_replicate-2_sample-0017	2	24	SGC-CBP30	HAT inhibitor	4901756	88.5847	6205658
plate-c_human_hek293_epigenetic-compounds_replicate-2_sample-0018	2	24	I-BET762	BET inhibitor	4085970	88.1914	5158973
plate-c_human_hek293_epigenetic-compounds_replicate-2_sample-0019	2	24	UNC0638	HMT inhibitor	6250355	88.3991	7991609
plate-c_human_hek293_epigenetic-compounds_replicate-2_sample-0020	2	24	UNC669	MBT inhibitor	6003025	87.9648	7521531
plate-c_human_hek293_epigenetic-compounds_replicate-2_sample-0021	2	24	CAY10669	HAT inhibitor	5995713	88.8728	7479584
plate-c_human_hek293_epigenetic-compounds_replicate-2_sample-0022	2	24	Zebularine	DNMT inhibitor	6873533	88.526	8619134
plate-c_human_hek293_epigenetic-compounds_replicate-2_sample-0023	2	24	Delphinidin	HAT inhibitor	6673356	88.3878	8432775
plate-c_human_hek293_epigenetic-compounds_replicate-2_sample-0024	2	24	UNC0646	HMT inhibitor	5837674	87.992	7415315
plate-c_human_hek293_epigenetic-compounds_replicate-2_sample-0025	2	24	DMSO	control	3556385	89.3481	4300684
plate-c_human_hek293_epigenetic-compounds_replicate-2_sample-0026	2	24	ITF-2357	HDAC inhibitor	5249604	84.2233	6484749
plate-c_human_hek293_epigenetic-compounds_replicate-2_sample-0027	2	24	UNC0631	HMT inhibitor	2989502	89.3944	3648828
plate-c_human_hek293_epigenetic-compounds_replicate-2_sample-0028	2	24	UNC0646	HMT inhibitor	4060710	89.211	4978161
plate-c_human_hek293_epigenetic-compounds_replicate-2_sample-0029	2	24	2,4-Pyridinedicarboxylic-Acid	HDM inhibitor	4293872	89.3707	5296781
plate-c_human_hek293_epigenetic-compounds_replicate-2_sample-0030	2	24	PFI-1	BET inhibitor	4125791	88.8709	5103197
plate-c_human_hek293_epigenetic-compounds_replicate-2_sample-0031	2	24	5-Azacytidine	DNMT inhibitor	4333389	87.3305	5392245
plate-c_human_hek293_epigenetic-compounds_replicate-2_sample-0032	2	24	SGI-1027	DNMT inhibitor	4614468	88.2444	5675844
plate-c_human_hek293_epigenetic-compounds_replicate-2_sample-0033	2	24	Decitabine	DNMT inhibitor	5321663	88.6444	6473031
plate-c_human_hek293_epigenetic-compounds_replicate-2_sample-0034	2	24	I-BET151	BET inhibitor	3773227	87.9555	4594978
plate-c_human_hek293_epigenetic-compounds_replicate-2_sample-0035	2	24	JQ1	BET inhibitor	4833051	88.1895	5958581
plate-c_human_hek293_epigenetic-compounds_replicate-2_sample-0036	2	24	Tenovin-1	HDAC inhibitor (SIRT)	6127176	83.9574	7561719
plate-c_human_hek293_epigenetic-compounds_replicate-2_sample-0037	2	24	Sirtinol	HDAC inhibitor (SIRT)	3969771	88.7556	4849694
plate-c_human_hek293_epigenetic-compounds_replicate-2_sample-0038	2	24	4-Phenylbutyrate	HDAC inhibitor	4603207	89.2013	5778527
plate-c_human_hek293_epigenetic-compounds_replicate-2_sample-0039	2	24	IOX1	HDM inhibitor	696607	88.8903	854134
plate-c_human_hek293_epigenetic-compounds_replicate-2_sample-0040	2	24	Gemcitabine	DNA synthesis inhibitor	451385	86.9732	545468
plate-c_human_hek293_epigenetic-compounds_replicate-2_sample-0041	2	24	(R)-PFI-2	HMT inhibitor	3360782	89.7991	4195826
plate-c_human_hek293_epigenetic-compounds_replicate-2_sample-0042	2	24	Daminozide	HDM inhibitor	4213659	89.4194	5253253
plate-c_human_hek293_epigenetic-compounds_replicate-2_sample-0043	2	24	GSK-J1	HDM inhibitor	4509560	89.659	5685489
plate-c_human_hek293_epigenetic-compounds_replicate-2_sample-0044	2	24	GSK-J4	HDM inhibitor	3687467	88.9017	4519650
plate-c_human_hek293_epigenetic-compounds_replicate-2_sample-0045	2	24	CI-994	HDAC inhibitor	5397802	87.3339	6648914
plate-c_human_hek293_epigenetic-compounds_replicate-2_sample-0046	2	24	CPTH2	HAT inhibitor	5422157	89.455	6725557
plate-c_human_hek293_epigenetic-compounds_replicate-2_sample-0047	2	24	Butyrolactone3	HAT inhibitor	5910554	89.3505	7404181
plate-c_human_hek293_epigenetic-compounds_replicate-2_sample-0048	2	24	CAY10603	HDAC inhibitor	5771156	86.9288	7214568
plate-c_human_hek293_epigenetic-compounds_replicate-2_sample-0049	2	24	CI-994	HDAC inhibitor	4742788	86.567	5812643
plate-c_human_hek293_epigenetic-compounds_replicate-2_sample-0050	2	24	Valproic-Acid	HDAC inhibitor	4783972	89.2598	5991442
plate-c_human_hek293_epigenetic-compounds_replicate-2_sample-0051	2	24	Tenovin-1	HDAC inhibitor (SIRT)	3562441	85.0031	4331106
plate-c_human_hek293_epigenetic-compounds_replicate-2_sample-0052	2	24	Tenovin-6	HDAC inhibitor (SIRT)	4286510	85.8256	5050583
plate-c_human_hek293_epigenetic-compounds_replicate-2_sample-0053	2	24	BIX01294	HMT inhibitor	3067639	89.6287	3782366
plate-c_human_hek293_epigenetic-compounds_replicate-2_sample-0054	2	24	AnacardicAcid	HAT inhibitor	3334795	89.6619	4147601
plate-c_human_hek293_epigenetic-compounds_replicate-2_sample-0055	2	24	AGK2	HDAC inhibitor (SIRT)	3639029	89.7242	4560957
plate-c_human_hek293_epigenetic-compounds_replicate-2_sample-0056	2	24	CAY10603	HDAC inhibitor	3924328	87.3988	4844504
plate-c_human_hek293_epigenetic-compounds_replicate-2_sample-0057	2	24	Splitomicin	HDAC inhibitor (SIRT)	64520	85.902	68064
plate-c_human_hek293_epigenetic-compounds_replicate-2_sample-0058	2	24	CBHA	HDAC inhibitor	4497273	86.6259	5556179
plate-c_human_hek293_epigenetic-compounds_replicate-2_sample-0059	2	24	Salermide	HDAC inhibitor (SIRT)	3874951	89.6548	4845462
plate-c_human_hek293_epigenetic-compounds_replicate-2_sample-0060	2	24	3-Deazaneplanocin_A	HMT inhibitor	4225646	88.4623	5281125
plate-c_human_hek293_epigenetic-compounds_replicate-2_sample-0061	2	24	GSK-J1	HDM inhibitor	4053875	89.5053	4887542
plate-c_human_hek293_epigenetic-compounds_replicate-2_sample-0062	2	24	Pimelic-Diphenylamide-106	HDAC inhibitor	4582842	87.8368	5672626
plate-c_human_hek293_epigenetic-compounds_replicate-2_sample-0063	2	24	Panobinostat	HDAC inhibitor	2102176	83.0301	2517000
plate-c_human_hek293_epigenetic-compounds_replicate-2_sample-0064	2	24	MS-275	HDAC inhibitor	4513053	84.9547	5551827
plate-c_human_hek293_epigenetic-compounds_replicate-2_sample-0065	2	24	HNHA	HDAC inhibitor	3290584	89.6347	4081418
plate-c_human_hek293_epigenetic-compounds_replicate-2_sample-0066	2	24	RG108	DNMT inhibitor	1430829	89.6324	1760363
plate-c_human_hek293_epigenetic-compounds_replicate-2_sample-0067	2	24	2',3',5'-triacetyl-5-Azacytidine	DNMT inhibitor	1398589	88.0576	1742744
plate-c_human_hek293_epigenetic-compounds_replicate-2_sample-0068	2	24	UNC0224	HMT inhibitor	1775735	89.4839	2175040
plate-c_human_hek293_epigenetic-compounds_replicate-2_sample-0069	2	24	Chidamide	HDAC inhibitor	3481200	85.9239	4245012
plate-c_human_hek293_epigenetic-compounds_replicate-2_sample-0070	2	24	3-Deazaneplanocin_A	HMT inhibitor	281817	80.8727	331285
plate-c_human_hek293_epigenetic-compounds_replicate-2_sample-0071	2	24	5-Nitroso-8-quinolinol	HDAC inhibitor	730087	87.3656	886989
plate-c_human_hek293_epigenetic-compounds_replicate-2_sample-0072	2	24	5-Nitroso-8-quinolinol	HDAC inhibitor	3910420	90.3813	4828147
plate-c_human_hek293_epigenetic-compounds_replicate-2_sample-0073	2	24	JQ1	BET inhibitor	1650325	88.1288	2022397
plate-c_human_hek293_epigenetic-compounds_replicate-2_sample-0074	2	24	Pyroxamide	HDAC inhibitor	412317	84.0375	515449
plate-c_human_hek293_epigenetic-compounds_replicate-2_sample-0075	2	24	N-Oxalylglycine	HDM inhibitor	3789295	88.9616	4776244
plate-c_human_hek293_epigenetic-compounds_replicate-2_sample-0076	2	24	AMI-1	HMT inhibitor	3378876	89.8295	4278858
plate-c_human_hek293_epigenetic-compounds_replicate-2_sample-0077	2	24	EPZ005687	HMT inhibitor	3410947	89.8033	4309367
plate-c_human_hek293_epigenetic-compounds_replicate-2_sample-0078	2	24	SGC0946	HMT inhibitor	1741978	90.1062	2213572
plate-c_human_hek293_epigenetic-compounds_replicate-2_sample-0079	2	24	UNC1215	MBT inhibitor	3005054	89.8765	3831447
plate-c_human_hek293_epigenetic-compounds_replicate-2_sample-0080	2	24	AK-7	HDAC inhibitor (SIRT)	2460275	90.1939	3105244
plate-c_human_hek293_epigenetic-compounds_replicate-2_sample-0081	2	24	JNJ-26481585	HDAC inhibitor	3032602	83.4957	3743299
plate-c_human_hek293_epigenetic-compounds_replicate-2_sample-0082	2	24	GSK343	HMT inhibitor	3832859	89.8377	4843227
plate-c_human_hek293_epigenetic-compounds_replicate-2_sample-0083	2	24	Bromosporine	BET inhibitor	1954555	89.4578	2472273
plate-c_human_hek293_epigenetic-compounds_replicate-2_sample-0084	2	24	N-Oxalylglycine	HDM inhibitor	2063142	89.9825	2626143
plate-c_human_hek293_epigenetic-compounds_replicate-2_sample-0085	2	24	UNC669	MBT inhibitor	1166800	89.608	1424667
plate-c_human_hek293_epigenetic-compounds_replicate-2_sample-0086	2	24	GSK2801	BAZ inhibitor	3385150	89.7929	4300102
plate-c_human_hek293_epigenetic-compounds_replicate-2_sample-0087	2	24	Plumbagin	anticancer drug	3569163	90.0565	4435895
plate-c_human_hek293_epigenetic-compounds_replicate-2_sample-0088	2	24	SIRT1/2i	HDAC inhibitor (SIRT)	1505591	89.7569	1898191
plate-c_human_hek293_epigenetic-compounds_replicate-2_sample-0089	2	24	I-CBP112	HAT inhibitor	1526348	89.8443	1930288
plate-c_human_hek293_epigenetic-compounds_replicate-2_sample-0090	2	24	SGC-CBP30	HAT inhibitor	597731	87.6128	744534
plate-c_human_hek293_epigenetic-compounds_replicate-2_sample-0091	2	24	UNC0642	HMT inhibitor	3953158	89.7874	5033543
plate-c_human_hek293_epigenetic-compounds_replicate-2_sample-0092	2	24	UNC1999	HMT inhibitor	3405955	89.8454	4251766
plate-c_human_hek293_epigenetic-compounds_replicate-2_sample-0093	2	24	(R)-PFI-2	HMT inhibitor	4711147	89.8638	5856217
plate-c_human_hek293_epigenetic-compounds_replicate-2_sample-0094	2	24	LMK_235	HDAC inhibitor	4648861	85.1665	5683270
plate-c_human_hek293_epigenetic-compounds_replicate-2_sample-0095	2	24	HPOB	HDAC inhibitor	4595157	89.2916	5795342
plate-c_human_hek293_epigenetic-compounds_replicate-2_sample-0096	2	24	UNC1215	MBT inhibitor	1007038	88.2686	1268275
plate-c_human_hek293_epigenetic-compounds_replicate-2_sample-0097	2	24	DMSO	control	2608319	84.4843	3274841
plate-c_human_hek293_epigenetic-compounds_replicate-2_sample-0098	2	24	HDAC6i	HDAC inhibitor	7542084	84.7348	9533639
plate-c_human_hek293_epigenetic-compounds_replicate-2_sample-0099	2	24	2-hexyl-4-Pentynoic-Acid	HDAC inhibitor	9993667	84.3677	12549667
plate-c_human_hek293_epigenetic-compounds_replicate-2_sample-0100	2	24	PFI-3	SMARC inhibitor	7473881	83.9588	9345300
plate-c_human_hek293_epigenetic-compounds_replicate-2_sample-0101	2	24	JIB-04	HDM inhibitor	4773450	85.0364	5844613
plate-c_human_hek293_epigenetic-compounds_replicate-2_sample-0102	2	24	CAY10683	HDAC inhibitor	8280546	87.0456	10373659
plate-c_human_hek293_epigenetic-compounds_replicate-2_sample-0103	2	24	GSK126	HMT inhibitor	7758330	84.9964	9787488
plate-c_human_hek293_epigenetic-compounds_replicate-2_sample-0104	2	24	CPI-203	BET inhibitor	5970266	85.9417	7367527
plate-c_human_hek293_epigenetic-compounds_replicate-2_sample-0105	2	24	SP-2509	HDM inhibitor	6086215	87.4431	7613904
plate-c_human_hek293_epigenetic-compounds_replicate-2_sample-0106	2	24	6-Thioguanine	DNMT inhibitor	4691984	86.6641	5938240
plate-c_human_hek293_epigenetic-compounds_replicate-2_sample-0107	2	24	Tubastatin-A	HDAC inhibitor	6501525	87.0873	8214876
plate-c_human_hek293_epigenetic-compounds_replicate-2_sample-0108	2	24	PRT4165	PRC1 inhibitor	3446665	87.2742	4263112
plate-c_human_hek293_epigenetic-compounds_replicate-2_sample-0109	2	24	DMSO	control	4487068	85.769	5670395
plate-c_human_hek293_epigenetic-compounds_replicate-2_sample-0110	2	24	OTX015	BET inhibitor	6078273	84.9088	7658015
plate-c_human_hek293_epigenetic-compounds_replicate-2_sample-0111	2	24	A-366	HMT inhibitor	10224911	85.1065	12795160
plate-c_human_hek293_epigenetic-compounds_replicate-2_sample-0112	2	24	OICR-9429	WDR5 inhibitor	7287125	84.2314	9100476
plate-c_human_hek293_epigenetic-compounds_replicate-2_sample-0113	2	24	EPZ004777	HMT inhibitor	8299257	85.3718	10381327
plate-c_human_hek293_epigenetic-compounds_replicate-2_sample-0114	2	24	EPZ6438	HMT inhibitor	6973059	85.7263	8705222
plate-c_human_hek293_epigenetic-compounds_replicate-2_sample-0115	2	24	EPZ5676	HMT inhibitor	5303444	86.038	6674294
plate-c_human_hek293_epigenetic-compounds_replicate-2_sample-0116	2	24	MC-1568	HDAC inhibitor	4969489	86.1853	6142630
plate-c_human_hek293_epigenetic-compounds_replicate-2_sample-0117	2	24	PBIT	HDM inhibitor	5574035	86.5872	7040435
plate-c_human_hek293_epigenetic-compounds_replicate-2_sample-0118	2	24	Octyl-α-hydroxyglutarate	HDM inhibitor	5362570	86.7522	6899911
plate-c_human_hek293_epigenetic-compounds_replicate-2_sample-0119	2	24	a-Hydroxyglutaric-Acid	HDM inhibitor	4468080	87.2207	5650514
plate-c_human_hek293_epigenetic-compounds_replicate-2_sample-0120	2	24	Cyproheptadine	HMT inhibitor	2932522	87.2522	3622539
plate-c_human_hek293_epigenetic-compounds_replicate-2_sample-0121	2	24	DMSO	control	4501844	84.2747	5569631
plate-c_human_hek293_epigenetic-compounds_replicate-2_sample-0122	2	24	UNC0379	HMT inhibitor	5404511	83.7186	6677220
plate-c_human_hek293_epigenetic-compounds_replicate-2_sample-0123	2	24	RVX-208	BET inhibitor	9210092	84.8758	11369238
plate-c_human_hek293_epigenetic-compounds_replicate-2_sample-0124	2	24	CUDC-101	HDAC inhibitor	4811448	77.5531	5821718
plate-c_human_hek293_epigenetic-compounds_replicate-2_sample-0125	2	24	LAQ824	HDAC inhibitor	6120178	76.5768	7405506
plate-c_human_hek293_epigenetic-compounds_replicate-2_sample-0126	2	24	GSK-LSD1	HDM inhibitor	6052980	87.6407	7451904
plate-c_human_hek293_epigenetic-compounds_replicate-2_sample-0127	2	24	BVT-948	PTP inhibitor, HMT inhibitor	6849305	85.5393	8417002
plate-c_human_hek293_epigenetic-compounds_replicate-2_sample-0128	2	24	RGFP966	HDAC inhibitor	2079376	84.3858	2505183
plate-c_human_hek293_epigenetic-compounds_replicate-2_sample-0129	2	24	BG45	HDAC inhibitor	6517468	85.2396	8083481
plate-c_human_hek293_epigenetic-compounds_replicate-2_sample-0130	2	24	UMB-32	BET inhibitor	5516809	85.999	6946855
plate-c_human_hek293_epigenetic-compounds_replicate-2_sample-0131	2	24	EPZ015666	BET inhibitor	5488878	86.3231	6788578
plate-c_human_hek293_epigenetic-compounds_replicate-2_sample-0132	2	24	Todralazine	B2AR inhibitor	39012	84.9175	40966
plate-c_human_hek293_epigenetic-compounds_replicate-2_sample-0133	2	24	JIB-04	HDM inhibitor	3306847	84.4843	4015293
plate-c_human_hek293_epigenetic-compounds_replicate-2_sample-0134	2	24	BI-2536	PLK1 inhibitor, BET inhibitor	2042529	89.6833	2463126
plate-c_human_hek293_epigenetic-compounds_replicate-2_sample-0135	2	24	BAZ2-ICR	BAZ inhibitor	9860885	84.0644	12224476
plate-c_human_hek293_epigenetic-compounds_replicate-2_sample-0136	2	24	OG-L002	HDM inhibitor	6317854	84.0812	7786189
plate-c_human_hek293_epigenetic-compounds_replicate-2_sample-0137	2	24	ML-324	HDM inhibitor	7757939	84.4627	9574150
plate-c_human_hek293_epigenetic-compounds_replicate-2_sample-0138	2	24	GSK484	PAD inhibitor	7962108	83.6245	9830911
plate-c_human_hek293_epigenetic-compounds_replicate-2_sample-0139	2	24	Resminostat	HDAC inhibitor	6580771	80.8319	8148652
plate-c_human_hek293_epigenetic-compounds_replicate-2_sample-0140	2	24	NI-57	BRPF inhibitor	6918146	84.0952	8465929
plate-c_human_hek293_epigenetic-compounds_replicate-2_sample-0141	2	24	PFI-4	BRPF inhibitor	6717749	85.1679	8388139
plate-c_human_hek293_epigenetic-compounds_replicate-2_sample-0142	2	24	Tasquinimod	HDAC inhibitor	6226906	85.8872	7917331
plate-c_human_hek293_epigenetic-compounds_replicate-2_sample-0143	2	24	MM-102	HMT inhibitor	5439369	86.2748	6721174
plate-c_human_hek293_epigenetic-compounds_replicate-2_sample-0144	2	24	EED226	HMT inhibitor	3312753	86.4483	4057715
plate-c_human_hek293_epigenetic-compounds_replicate-2_sample-0145	2	24	SP-2509	HDM inhibitor	6010339	86.269	7432628
plate-c_human_hek293_epigenetic-compounds_replicate-2_sample-0146	2	24	TC-E-5003	HMT inhibitor	6670348	84.8953	8207827
plate-c_human_hek293_epigenetic-compounds_replicate-2_sample-0147	2	24	L002	HAT inhibitor	9836363	84.771	12220275
plate-c_human_hek293_epigenetic-compounds_replicate-2_sample-0148	2	24	BI-9564	BRD inhibitor	7141846	84.8385	8769569
plate-c_human_hek293_epigenetic-compounds_replicate-2_sample-0149	2	24	RN-1	HDM inhibitor	8047576	84.5318	9838424
plate-c_human_hek293_epigenetic-compounds_replicate-2_sample-0150	2	24	Mocetinostat	HDAC inhibitor	8165588	81.7262	10010203
plate-c_human_hek293_epigenetic-compounds_replicate-2_sample-0151	2	24	A-196	HMT inhibitor	6711592	84.707	8273399
plate-c_human_hek293_epigenetic-compounds_replicate-2_sample-0152	2	24	MS049	HMT inhibitor	6436264	85.7991	7858466
plate-c_human_hek293_epigenetic-compounds_replicate-2_sample-0153	2	24	GSK591	HMT inhibitor	6004598	85.6086	7452620
plate-c_human_hek293_epigenetic-compounds_replicate-2_sample-0154	2	24	MS023	HMT inhibitor	6050771	86.4325	7625883
plate-c_human_hek293_epigenetic-compounds_replicate-2_sample-0155	2	24	PRT4165	PRC1 inhibitor	5821973	87.0443	7251133
plate-c_human_hek293_epigenetic-compounds_replicate-2_sample-0156	2	24	TrichostatinA	HDAC inhibitor	1937841	80.3071	2318145
plate-c_human_hek293_epigenetic-compounds_replicate-2_sample-0157	2	24	6-Thioguanine	DNMT inhibitor	2204720	84.5516	2669249
plate-c_human_hek293_epigenetic-compounds_replicate-2_sample-0158	2	24	A-196	HMT inhibitor	7043650	84.8421	8679305
plate-c_human_hek293_epigenetic-compounds_replicate-2_sample-0159	2	24	EPZ020411	HMT inhibitor	8814899	84.0454	10773557
plate-c_human_hek293_epigenetic-compounds_replicate-2_sample-0160	2	24	GSK2879552	HDM inhibitor	7268642	84.3529	8881307
plate-c_human_hek293_epigenetic-compounds_replicate-2_sample-0161	2	24	Cyproheptadine	HMT inhibitor	7670402	84.4878	9353737
plate-c_human_hek293_epigenetic-compounds_replicate-2_sample-0162	2	24	CPTH6	HAT inhibitor	7457099	84.9879	9095797
plate-c_human_hek293_epigenetic-compounds_replicate-2_sample-0163	2	24	CeMMEC1	BET inhibitor	6711171	85.6115	8230552
plate-c_human_hek293_epigenetic-compounds_replicate-2_sample-0164	2	24	PCI-24781	HDAC inhibitor	6261873	78.1902	7516694
plate-c_human_hek293_epigenetic-compounds_replicate-2_sample-0165	2	24	BML-278	HDAC activator (SIRT)	5881798	86.1142	7263230
plate-c_human_hek293_epigenetic-compounds_replicate-2_sample-0166	2	24	CeMMEC13	TAF1 inhibitor	5976072	86.6592	7516487
plate-c_human_hek293_epigenetic-compounds_replicate-2_sample-0167	2	24	4'-bromo-Resveratrol	HDAC inhibitor (SIRT)	5320429	87.4016	6575280
plate-c_human_hek293_epigenetic-compounds_replicate-2_sample-0168	2	24	RSC-133	DNMT inhibitor	3062452	88.0022	3715662
plate-c_human_hek293_epigenetic-compounds_replicate-2_sample-0169	2	24	OICR-9429	WDR5 inhibitor	3283351	85.2386	4118920
plate-c_human_hek293_epigenetic-compounds_replicate-2_sample-0170	2	24	AZD-5153	BET inhibitor	4475753	85.8092	5572506
plate-c_human_hek293_epigenetic-compounds_replicate-2_sample-0171	2	24	Todralazine	B2AR inhibitor	7243161	84.9256	9093651
plate-c_human_hek293_epigenetic-compounds_replicate-2_sample-0172	2	24	HDAC3i	HDAC inhibitor	8568562	84.8072	10774472
plate-c_human_hek293_epigenetic-compounds_replicate-2_sample-0173	2	24	NCH-51	HDAC inhibitor	8765986	84.8723	10995992
plate-c_human_hek293_epigenetic-compounds_replicate-2_sample-0174	2	24	UF010	HDAC inhibitor	5725700	83.0408	7144270
plate-c_human_hek293_epigenetic-compounds_replicate-2_sample-0175	2	24	RGFP109	HDAC inhibitor	6722083	83.23	8420042
plate-c_human_hek293_epigenetic-compounds_replicate-2_sample-0176	2	24	C-7280948	HMT inhibitor	5001149	85.703	6210157
plate-c_human_hek293_epigenetic-compounds_replicate-2_sample-0177	2	24	EED226	HMT inhibitor	6164593	85.5355	7820477
plate-c_human_hek293_epigenetic-compounds_replicate-2_sample-0178	2	24	CAY10722	HDAC inhibitor (SIRT)	5929855	86.0523	7623685
plate-c_human_hek293_epigenetic-compounds_replicate-2_sample-0179	2	24	PAOA	HDAC inhibitor	6186495	84.7416	7839533
plate-c_human_hek293_epigenetic-compounds_replicate-2_sample-0180	2	24	CAY10591	HDAC activator (SIRT)	1963680	86.9318	2428391
plate-c_human_hek293_epigenetic-compounds_replicate-2_sample-0181	2	24	EPZ5676	HMT inhibitor	4843649	85.2123	6083701
plate-c_human_hek293_epigenetic-compounds_replicate-2_sample-0182	2	24	TMP-195	HDAC inhibitor	5768926	85.0253	7145849
plate-c_human_hek293_epigenetic-compounds_replicate-2_sample-0183	2	24	Bufexamac	HDAC inhibitor	6366966	84.7422	7943008
plate-c_human_hek293_epigenetic-compounds_replicate-2_sample-0184	2	24	TrichostatinA	HDAC inhibitor	6655863	77.7735	8211787
plate-c_human_hek293_epigenetic-compounds_replicate-2_sample-0185	2	24	CAY10398	HDAC inhibitor	7194593	84.47	8943355
plate-c_human_hek293_epigenetic-compounds_replicate-2_sample-0186	2	24	RSC-133	DNMT inhibitor	5587625	84.9959	6946955
plate-c_human_hek293_epigenetic-compounds_replicate-2_sample-0187	2	24	BML-210	HDAC inhibitor	5072798	84.6517	6332424
plate-c_human_hek293_epigenetic-compounds_replicate-2_sample-0188	2	24	CAY10591	HDAC activator (SIRT)	3163197	85.5573	3887645
plate-c_human_hek293_epigenetic-compounds_replicate-2_sample-0189	2	24	EX-527	HDAC inhibitor (SIRT)	4908082	85.8257	6164603
plate-c_human_hek293_epigenetic-compounds_replicate-2_sample-0190	2	24	SAHA	HDAC inhibitor	5206196	81.4883	6633435
plate-c_human_hek293_epigenetic-compounds_replicate-2_sample-0191	2	24	Tranylcypromine	HDM inhibitor	3958827	86.2902	4964476
plate-c_human_hek293_epigenetic-compounds_replicate-2_sample-0192	2	24	SAHA	HDAC inhibitor	3591542	82.6496	4400683

## Sheet: Plate-C (iPSC)
reaction name	treatment duration (h)	compound name	compound type	number of contacts	% intra-chromosomal	number of contacts before deduplication
plate-c_human_ipsc_epigenetic-compounds_sample-0001	24	TSA	HDAC inhibitor	6969427	45.1578	8465623
plate-c_human_ipsc_epigenetic-compounds_sample-0002	24	TSA	HDAC inhibitor	6226994	51.0353	7648197
plate-c_human_ipsc_epigenetic-compounds_sample-0003	24	TC-E-5003	HMT inhibitor	10234410	74.6431	12737325
plate-c_human_ipsc_epigenetic-compounds_sample-0004	24	TC-E-5003	HMT inhibitor	8317755	77.6575	10252418
plate-c_human_ipsc_epigenetic-compounds_sample-0005	24	Pyroxamide	HDAC inhibitor	9608946	72.288	12151457
plate-c_human_ipsc_epigenetic-compounds_sample-0006	24	Pyroxamide	HDAC inhibitor	8713993	75.7547	10889304
plate-c_human_ipsc_epigenetic-compounds_sample-0007	24	JQ1	BET inhibitor	10034329	69.667	12721719
plate-c_human_ipsc_epigenetic-compounds_sample-0008	24	JQ1	BET inhibitor	10039156	70.2294	13004540
plate-c_human_ipsc_epigenetic-compounds_sample-0009	24	CI-994	HDAC inhibitor	11594305	76.1838	14784453
plate-c_human_ipsc_epigenetic-compounds_sample-0010	24	CI-994	HDAC inhibitor	9266492	74.3977	11931611
plate-c_human_ipsc_epigenetic-compounds_sample-0011	24	DMSO	control	9883253	81.7017	12859114
plate-c_human_ipsc_epigenetic-compounds_sample-0012	24	DMSO	control	10160395	79.671	13137659

## Sheet: Bulk Dip-C (cerebellar granule)
reaction name	digestion/ligation batch	DIV	lysis and fixation	number of contacts	% intra-chromosomal	number of contacts before deduplication
dip-c-bulk_mouse_cerebellar-granule_time-course_div-02_method-lysis-in-plate	1	2	lysis in plate, fixation after scraping	12102178	72.2755	14480747
dip-c-bulk_mouse_cerebellar-granule_time-course_div-09_method-lysis-in-plate	1	9	lysis in plate, fixation after scraping	6996463	67.7328	8448657
dip-c-bulk_mouse_cerebellar-granule_time-course_div-14_method-fixation-in-plate	2	14	fixation in plate, followed by scraping	6575164	63.6985	8036022

## Sheet: Plate-C primary (granule)
reaction name	DIV	treatment duration (h)	compound name (with controls numbered by 2x2 squares)	compound type	number of contacts	% intra-chromosomal	number of contacts before deduplication
plate-c_mouse_cerebellar-granule_epigenetic-compounds_primary-screen_sample-0001	4	72	DMSO_01	control	2806569	52.8376	3894817
plate-c_mouse_cerebellar-granule_epigenetic-compounds_primary-screen_sample-0002	4	72	DMSO_01	control	1643559	54.9492	2195243
plate-c_mouse_cerebellar-granule_epigenetic-compounds_primary-screen_sample-0003	4	72	SB939	HDAC inhibitor	2219136	37.0563	2964988
plate-c_mouse_cerebellar-granule_epigenetic-compounds_primary-screen_sample-0004	4	72	SB939	HDAC inhibitor	3232219	30.6199	4284108
plate-c_mouse_cerebellar-granule_epigenetic-compounds_primary-screen_sample-0005	4	72	PCI-34051	HDAC inhibitor	2058923	48.2041	2678361
plate-c_mouse_cerebellar-granule_epigenetic-compounds_primary-screen_sample-0006	4	72	PCI-34051	HDAC inhibitor	1582880	61.2806	2122845
plate-c_mouse_cerebellar-granule_epigenetic-compounds_primary-screen_sample-0007	4	72	4-iodo-SAHA	HDAC inhibitor	3002489	39.7215	4035852
plate-c_mouse_cerebellar-granule_epigenetic-compounds_primary-screen_sample-0008	4	72	4-iodo-SAHA	HDAC inhibitor	2694627	40.3641	3480493
plate-c_mouse_cerebellar-granule_epigenetic-compounds_primary-screen_sample-0009	4	72	Sulforaphane	NRF2 activator, HDAC inhibitor, NFKB inhibitor	2000076	56.4931	2746706
plate-c_mouse_cerebellar-granule_epigenetic-compounds_primary-screen_sample-0010	4	72	Sulforaphane	NRF2 activator, HDAC inhibitor, NFKB inhibitor	2675422	45.0266	3574649
plate-c_mouse_cerebellar-granule_epigenetic-compounds_primary-screen_sample-0011	4	72	Sirtinol	HDAC inhibitor (SIRT)	1871054	59.8805	2571526
plate-c_mouse_cerebellar-granule_epigenetic-compounds_primary-screen_sample-0012	4	72	Sirtinol	HDAC inhibitor (SIRT)	2856674	43.5174	3977678
plate-c_mouse_cerebellar-granule_epigenetic-compounds_primary-screen_sample-0013	4	72	C646	HAT inhibitor	2042878	52.0107	2792160
plate-c_mouse_cerebellar-granule_epigenetic-compounds_primary-screen_sample-0014	4	72	C646	HAT inhibitor	2989105	39.9221	3978253
plate-c_mouse_cerebellar-granule_epigenetic-compounds_primary-screen_sample-0015	4	72	Garcinol	HAT inhibitor	2640122	42.068	3554859
plate-c_mouse_cerebellar-granule_epigenetic-compounds_primary-screen_sample-0016	4	72	Garcinol	HAT inhibitor	2996023	37.9616	3882853
plate-c_mouse_cerebellar-granule_epigenetic-compounds_primary-screen_sample-0017	4	72	Ellagic_Acid	CK2 inhibitor, SHP2 inhibitor, HMT inhibitor	2834820	37.4376	3891911
plate-c_mouse_cerebellar-granule_epigenetic-compounds_primary-screen_sample-0018	4	72	Ellagic_Acid	CK2 inhibitor, SHP2 inhibitor, HMT inhibitor	3057731	39.4647	4224204
plate-c_mouse_cerebellar-granule_epigenetic-compounds_primary-screen_sample-0019	4	72	Scriptaid	HDAC inhibitor	2426664	26.8667	3204934
plate-c_mouse_cerebellar-granule_epigenetic-compounds_primary-screen_sample-0020	4	72	Scriptaid	HDAC inhibitor	2960086	26.9912	3873207
plate-c_mouse_cerebellar-granule_epigenetic-compounds_primary-screen_sample-0021	4	72	Suberohydroxamic_Acid	HDAC inhibitor	2715248	34.6142	3492262
plate-c_mouse_cerebellar-granule_epigenetic-compounds_primary-screen_sample-0022	4	72	Suberohydroxamic_Acid	HDAC inhibitor	3295993	34.0227	4465505
plate-c_mouse_cerebellar-granule_epigenetic-compounds_primary-screen_sample-0023	4	72	DMSO_02	control	2703645	37.6082	3745072
plate-c_mouse_cerebellar-granule_epigenetic-compounds_primary-screen_sample-0024	4	72	DMSO_02	control	2438694	31.8062	3292304
plate-c_mouse_cerebellar-granule_epigenetic-compounds_primary-screen_sample-0025	4	72	DMSO_01	control	1385458	62.2336	1823840
plate-c_mouse_cerebellar-granule_epigenetic-compounds_primary-screen_sample-0026	4	72	DMSO_01	control	1561172	61.9216	2135770
plate-c_mouse_cerebellar-granule_epigenetic-compounds_primary-screen_sample-0027	4	72	SB939	HDAC inhibitor	1889283	31.5909	2580544
plate-c_mouse_cerebellar-granule_epigenetic-compounds_primary-screen_sample-0028	4	72	SB939	HDAC inhibitor	1141515	35.0279	1537677
plate-c_mouse_cerebellar-granule_epigenetic-compounds_primary-screen_sample-0029	4	72	PCI-34051	HDAC inhibitor	1585433	57.7258	2094186
plate-c_mouse_cerebellar-granule_epigenetic-compounds_primary-screen_sample-0030	4	72	PCI-34051	HDAC inhibitor	1302927	62.9849	1722762
plate-c_mouse_cerebellar-granule_epigenetic-compounds_primary-screen_sample-0031	4	72	4-iodo-SAHA	HDAC inhibitor	1020663	44.6295	1170405
plate-c_mouse_cerebellar-granule_epigenetic-compounds_primary-screen_sample-0032	4	72	4-iodo-SAHA	HDAC inhibitor	2301501	45.4802	3125492
plate-c_mouse_cerebellar-granule_epigenetic-compounds_primary-screen_sample-0033	4	72	Sulforaphane	NRF2 activator, HDAC inhibitor, NFKB inhibitor	1119807	65.7052	1533454
plate-c_mouse_cerebellar-granule_epigenetic-compounds_primary-screen_sample-0034	4	72	Sulforaphane	NRF2 activator, HDAC inhibitor, NFKB inhibitor	1743019	56.2747	2363964
plate-c_mouse_cerebellar-granule_epigenetic-compounds_primary-screen_sample-0035	4	72	Sirtinol	HDAC inhibitor (SIRT)	1852203	56.3411	2493411
plate-c_mouse_cerebellar-granule_epigenetic-compounds_primary-screen_sample-0036	4	72	Sirtinol	HDAC inhibitor (SIRT)	1982433	50.2753	2634963
plate-c_mouse_cerebellar-granule_epigenetic-compounds_primary-screen_sample-0037	4	72	C646	HAT inhibitor	2119200	48.2837	2878793
plate-c_mouse_cerebellar-granule_epigenetic-compounds_primary-screen_sample-0038	4	72	C646	HAT inhibitor	2510399	45.4407	3359728
plate-c_mouse_cerebellar-granule_epigenetic-compounds_primary-screen_sample-0039	4	72	Garcinol	HAT inhibitor	1481408	59.2382	1993110
plate-c_mouse_cerebellar-granule_epigenetic-compounds_primary-screen_sample-0040	4	72	Garcinol	HAT inhibitor	2727058	41.0142	3699798
plate-c_mouse_cerebellar-granule_epigenetic-compounds_primary-screen_sample-0041	4	72	Ellagic_Acid	CK2 inhibitor, SHP2 inhibitor, HMT inhibitor	3170245	36.6186	4309954
plate-c_mouse_cerebellar-granule_epigenetic-compounds_primary-screen_sample-0042	4	72	Ellagic_Acid	CK2 inhibitor, SHP2 inhibitor, HMT inhibitor	3100438	37.5831	4300552
plate-c_mouse_cerebellar-granule_epigenetic-compounds_primary-screen_sample-0043	4	72	Scriptaid	HDAC inhibitor	2988272	31.3069	3987739
plate-c_mouse_cerebellar-granule_epigenetic-compounds_primary-screen_sample-0044	4	72	Scriptaid	HDAC inhibitor	3076376	29.5872	4106553
plate-c_mouse_cerebellar-granule_epigenetic-compounds_primary-screen_sample-0045	4	72	Suberohydroxamic_Acid	HDAC inhibitor	2552407	36.2768	3428251
plate-c_mouse_cerebellar-granule_epigenetic-compounds_primary-screen_sample-0046	4	72	Suberohydroxamic_Acid	HDAC inhibitor	1779675	47.8903	2393971
plate-c_mouse_cerebellar-granule_epigenetic-compounds_primary-screen_sample-0047	4	72	DMSO_02	control	2705549	37.2674	3711480
plate-c_mouse_cerebellar-granule_epigenetic-compounds_primary-screen_sample-0048	4	72	DMSO_02	control	1137349	48.5679	1481150
plate-c_mouse_cerebellar-granule_epigenetic-compounds_primary-screen_sample-0049	4	72	DMSO_03	control	1454889	63.4303	1932557
plate-c_mouse_cerebellar-granule_epigenetic-compounds_primary-screen_sample-0050	4	72	DMSO_03	control	2466039	49.4128	3341707
plate-c_mouse_cerebellar-granule_epigenetic-compounds_primary-screen_sample-0051	4	72	Apicidin	HDAC inhibitor	1855761	25.7635	2467837
plate-c_mouse_cerebellar-granule_epigenetic-compounds_primary-screen_sample-0052	4	72	Apicidin	HDAC inhibitor	2440623	30.5966	3233064
plate-c_mouse_cerebellar-granule_epigenetic-compounds_primary-screen_sample-0053	4	72	Cl-Amidine	PAD inhibitor	1965287	55.8701	2683654
plate-c_mouse_cerebellar-granule_epigenetic-compounds_primary-screen_sample-0054	4	72	Cl-Amidine	PAD inhibitor	1399734	63.171	1868558
plate-c_mouse_cerebellar-granule_epigenetic-compounds_primary-screen_sample-0055	4	72	F-Amidine	PAD inhibitor	1785732	57.7366	2410576
plate-c_mouse_cerebellar-granule_epigenetic-compounds_primary-screen_sample-0056	4	72	F-Amidine	PAD inhibitor	1141995	63.8645	1503006
plate-c_mouse_cerebellar-granule_epigenetic-compounds_primary-screen_sample-0057	4	72	DMSO_04	control	1556852	64.3441	2118320
plate-c_mouse_cerebellar-granule_epigenetic-compounds_primary-screen_sample-0058	4	72	DMSO_04	control	1963957	54.1372	2647579
plate-c_mouse_cerebellar-granule_epigenetic-compounds_primary-screen_sample-0059	4	72	I-BET762	BET inhibitor	1360359	65.9475	1814108
plate-c_mouse_cerebellar-granule_epigenetic-compounds_primary-screen_sample-0060	4	72	I-BET762	BET inhibitor	1835491	58.6576	2508542
plate-c_mouse_cerebellar-granule_epigenetic-compounds_primary-screen_sample-0061	4	72	UNC0638	HMT inhibitor	2304465	47.285	3129201
plate-c_mouse_cerebellar-granule_epigenetic-compounds_primary-screen_sample-0062	4	72	UNC0638	HMT inhibitor	2259605	44.2375	3016714
plate-c_mouse_cerebellar-granule_epigenetic-compounds_primary-screen_sample-0063	4	72	UNC669	MBT inhibitor	1373293	58.0827	1812544
plate-c_mouse_cerebellar-granule_epigenetic-compounds_primary-screen_sample-0064	4	72	UNC669	MBT inhibitor	2481224	46.6254	3415240
plate-c_mouse_cerebellar-granule_epigenetic-compounds_primary-screen_sample-0065	4	72	CAY10669	HAT inhibitor	2296621	47.5333	3150703
plate-c_mouse_cerebellar-granule_epigenetic-compounds_primary-screen_sample-0066	4	72	CAY10669	HAT inhibitor	2784928	43.1856	3854877
plate-c_mouse_cerebellar-granule_epigenetic-compounds_primary-screen_sample-0067	4	72	Zebularine	DNMT inhibitor	1702513	52.8353	2180698
plate-c_mouse_cerebellar-granule_epigenetic-compounds_primary-screen_sample-0068	4	72	Zebularine	DNMT inhibitor	2037586	49.6781	2640099
plate-c_mouse_cerebellar-granule_epigenetic-compounds_primary-screen_sample-0069	4	72	Delphinidin	HAT inhibitor	1722867	48.955	2293718
plate-c_mouse_cerebellar-granule_epigenetic-compounds_primary-screen_sample-0070	4	72	Delphinidin	HAT inhibitor	2152455	48.1931	2887112
plate-c_mouse_cerebellar-granule_epigenetic-compounds_primary-screen_sample-0071	4	72	DMSO_05	control	1324699	58.8122	1788679
plate-c_mouse_cerebellar-granule_epigenetic-compounds_primary-screen_sample-0072	4	72	DMSO_05	control	2314768	53.0082	3143781
plate-c_mouse_cerebellar-granule_epigenetic-compounds_primary-screen_sample-0073	4	72	DMSO_03	control	1418780	62.7209	1921693
plate-c_mouse_cerebellar-granule_epigenetic-compounds_primary-screen_sample-0074	4	72	DMSO_03	control	1658024	61.6503	2241923
plate-c_mouse_cerebellar-granule_epigenetic-compounds_primary-screen_sample-0075	4	72	Apicidin	HDAC inhibitor	1499989	36.6625	1929422
plate-c_mouse_cerebellar-granule_epigenetic-compounds_primary-screen_sample-0076	4	72	Apicidin	HDAC inhibitor	2004409	40.5717	2670416
plate-c_mouse_cerebellar-granule_epigenetic-compounds_primary-screen_sample-0077	4	72	Cl-Amidine	PAD inhibitor	1684979	66.9865	2342631
plate-c_mouse_cerebellar-granule_epigenetic-compounds_primary-screen_sample-0078	4	72	Cl-Amidine	PAD inhibitor	2153993	59.8853	2996082
plate-c_mouse_cerebellar-granule_epigenetic-compounds_primary-screen_sample-0079	4	72	F-Amidine	PAD inhibitor	1741406	63.545	2352629
plate-c_mouse_cerebellar-granule_epigenetic-compounds_primary-screen_sample-0080	4	72	F-Amidine	PAD inhibitor	1650626	62.3326	2278016
plate-c_mouse_cerebellar-granule_epigenetic-compounds_primary-screen_sample-0081	4	72	DMSO_04	control	1354013	67.4706	1771050
plate-c_mouse_cerebellar-granule_epigenetic-compounds_primary-screen_sample-0082	4	72	DMSO_04	control	1756498	59.5406	2325711
plate-c_mouse_cerebellar-granule_epigenetic-compounds_primary-screen_sample-0083	4	72	I-BET762	BET inhibitor	1735370	67.8548	2380386
plate-c_mouse_cerebellar-granule_epigenetic-compounds_primary-screen_sample-0084	4	72	I-BET762	BET inhibitor	1816896	64.592	2389476
plate-c_mouse_cerebellar-granule_epigenetic-compounds_primary-screen_sample-0085	4	72	UNC0638	HMT inhibitor	2047613	51.7227	2756474
plate-c_mouse_cerebellar-granule_epigenetic-compounds_primary-screen_sample-0086	4	72	UNC0638	HMT inhibitor	2547647	51.6959	3420192
plate-c_mouse_cerebellar-granule_epigenetic-compounds_primary-screen_sample-0087	4	72	UNC669	MBT inhibitor	1798803	59.8268	2388232
plate-c_mouse_cerebellar-granule_epigenetic-compounds_primary-screen_sample-0088	4	72	UNC669	MBT inhibitor	2438065	52.1363	3386424
plate-c_mouse_cerebellar-granule_epigenetic-compounds_primary-screen_sample-0089	4	72	CAY10669	HAT inhibitor	2293491	51.789	3027543
plate-c_mouse_cerebellar-granule_epigenetic-compounds_primary-screen_sample-0090	4	72	CAY10669	HAT inhibitor	2514943	47.5304	3376262
plate-c_mouse_cerebellar-granule_epigenetic-compounds_primary-screen_sample-0091	4	72	Zebularine	DNMT inhibitor	2033271	59.5151	2725464
plate-c_mouse_cerebellar-granule_epigenetic-compounds_primary-screen_sample-0092	4	72	Zebularine	DNMT inhibitor	2376341	56.4184	3244027
plate-c_mouse_cerebellar-granule_epigenetic-compounds_primary-screen_sample-0093	4	72	Delphinidin	HAT inhibitor	2462074	47.8866	3313958
plate-c_mouse_cerebellar-granule_epigenetic-compounds_primary-screen_sample-0094	4	72	Delphinidin	HAT inhibitor	629038	59.7845	722180
plate-c_mouse_cerebellar-granule_epigenetic-compounds_primary-screen_sample-0095	4	72	DMSO_05	control	1531954	62.8919	1985468
plate-c_mouse_cerebellar-granule_epigenetic-compounds_primary-screen_sample-0096	4	72	DMSO_05	control	2676277	51.3642	3581706
plate-c_mouse_cerebellar-granule_epigenetic-compounds_primary-screen_sample-0097	4	72	DMSO_06	control	1421204	67.213	1861694
plate-c_mouse_cerebellar-granule_epigenetic-compounds_primary-screen_sample-0098	4	72	DMSO_06	control	1745546	61.1549	2400165
plate-c_mouse_cerebellar-granule_epigenetic-compounds_primary-screen_sample-0099	4	72	ITF-2357	HDAC inhibitor	2500109	34.1002	3272706
plate-c_mouse_cerebellar-granule_epigenetic-compounds_primary-screen_sample-0100	4	72	ITF-2357	HDAC inhibitor	1653545	36.4994	2243436
plate-c_mouse_cerebellar-granule_epigenetic-compounds_primary-screen_sample-0101	4	72	UNC0631	HMT inhibitor	1427957	65.9189	2002004
plate-c_mouse_cerebellar-granule_epigenetic-compounds_primary-screen_sample-0102	4	72	UNC0631	HMT inhibitor	1575518	63.1605	2130950
plate-c_mouse_cerebellar-granule_epigenetic-compounds_primary-screen_sample-0103	4	72	UNC0646	HMT inhibitor	1269228	40.1348	1705872
plate-c_mouse_cerebellar-granule_epigenetic-compounds_primary-screen_sample-0104	4	72	UNC0646	HMT inhibitor	2109745	42.6885	2827910
plate-c_mouse_cerebellar-granule_epigenetic-compounds_primary-screen_sample-0105	4	72	2,4-Pyridinedicarboxylic-Acid	HDM inhibitor	1242026	70.5418	1681970
plate-c_mouse_cerebellar-granule_epigenetic-compounds_primary-screen_sample-0106	4	72	2,4-Pyridinedicarboxylic-Acid	HDM inhibitor	1422891	60.9045	1840669
plate-c_mouse_cerebellar-granule_epigenetic-compounds_primary-screen_sample-0107	4	72	PFI-1	BET inhibitor	1676339	64.5011	2270832
plate-c_mouse_cerebellar-granule_epigenetic-compounds_primary-screen_sample-0108	4	72	PFI-1	BET inhibitor	1367836	66.5219	1823130
plate-c_mouse_cerebellar-granule_epigenetic-compounds_primary-screen_sample-0109	4	72	5-Azacytidine	DNMT inhibitor	1523212	59.8743	2049153
plate-c_mouse_cerebellar-granule_epigenetic-compounds_primary-screen_sample-0110	4	72	5-Azacytidine	DNMT inhibitor	1529571	62.0835	2034219
plate-c_mouse_cerebellar-granule_epigenetic-compounds_primary-screen_sample-0111	4	72	SGI-1027	DNMT inhibitor	2320149	35.2745	3140391
plate-c_mouse_cerebellar-granule_epigenetic-compounds_primary-screen_sample-0112	4	72	SGI-1027	DNMT inhibitor	2167596	34.2188	2782195
plate-c_mouse_cerebellar-granule_epigenetic-compounds_primary-screen_sample-0113	4	72	Decitabine	DNMT inhibitor	1414200	57.8638	1836523
plate-c_mouse_cerebellar-granule_epigenetic-compounds_primary-screen_sample-0114	4	72	Decitabine	DNMT inhibitor	1680873	61.3619	2283550
plate-c_mouse_cerebellar-granule_epigenetic-compounds_primary-screen_sample-0115	4	72	I-BET151	BET inhibitor	1658253	67.8715	2254353
plate-c_mouse_cerebellar-granule_epigenetic-compounds_primary-screen_sample-0116	4	72	I-BET151	BET inhibitor	1466965	66.9808	1940338
plate-c_mouse_cerebellar-granule_epigenetic-compounds_primary-screen_sample-0117	4	72	JQ1	BET inhibitor	1525012	61.16	2044679
plate-c_mouse_cerebellar-granule_epigenetic-compounds_primary-screen_sample-0118	4	72	JQ1	BET inhibitor	1311590	59.0359	1809655
plate-c_mouse_cerebellar-granule_epigenetic-compounds_primary-screen_sample-0119	4	72	DMSO_07	control	2161739	58.3669	2918878
plate-c_mouse_cerebellar-granule_epigenetic-compounds_primary-screen_sample-0120	4	72	DMSO_07	control	1569012	60.1644	2052675
plate-c_mouse_cerebellar-granule_epigenetic-compounds_primary-screen_sample-0121	4	72	DMSO_06	control	1751500	60.8736	2380355
plate-c_mouse_cerebellar-granule_epigenetic-compounds_primary-screen_sample-0122	4	72	DMSO_06	control	2573210	43.9424	3426761
plate-c_mouse_cerebellar-granule_epigenetic-compounds_primary-screen_sample-0123	4	72	ITF-2357	HDAC inhibitor	3488531	30.2407	4602175
plate-c_mouse_cerebellar-granule_epigenetic-compounds_primary-screen_sample-0124	4	72	ITF-2357	HDAC inhibitor	2618992	30.2424	3438276
plate-c_mouse_cerebellar-granule_epigenetic-compounds_primary-screen_sample-0125	4	72	UNC0631	HMT inhibitor	1649301	58.4987	2185503
plate-c_mouse_cerebellar-granule_epigenetic-compounds_primary-screen_sample-0126	4	72	UNC0631	HMT inhibitor	2184157	57.0073	2881305
plate-c_mouse_cerebellar-granule_epigenetic-compounds_primary-screen_sample-0127	4	72	UNC0646	HMT inhibitor	1246796	36.2986	1711634
plate-c_mouse_cerebellar-granule_epigenetic-compounds_primary-screen_sample-0128	4	72	UNC0646	HMT inhibitor	1751513	52.5814	2357125
plate-c_mouse_cerebellar-granule_epigenetic-compounds_primary-screen_sample-0129	4	72	2,4-Pyridinedicarboxylic-Acid	HDM inhibitor	1680401	53.7886	2286969
plate-c_mouse_cerebellar-granule_epigenetic-compounds_primary-screen_sample-0130	4	72	2,4-Pyridinedicarboxylic-Acid	HDM inhibitor	2112407	59.6823	2867033
plate-c_mouse_cerebellar-granule_epigenetic-compounds_primary-screen_sample-0131	4	72	PFI-1	BET inhibitor	1629023	65.1975	2180226
plate-c_mouse_cerebellar-granule_epigenetic-compounds_primary-screen_sample-0132	4	72	PFI-1	BET inhibitor	1908533	60.0633	2577150
plate-c_mouse_cerebellar-granule_epigenetic-compounds_primary-screen_sample-0133	4	72	5-Azacytidine	DNMT inhibitor	86394	48.2267	100403
plate-c_mouse_cerebellar-granule_epigenetic-compounds_primary-screen_sample-0134	4	72	5-Azacytidine	DNMT inhibitor	2562905	49.5888	3438419
plate-c_mouse_cerebellar-granule_epigenetic-compounds_primary-screen_sample-0135	4	72	SGI-1027	DNMT inhibitor	2406733	35.8149	3322782
plate-c_mouse_cerebellar-granule_epigenetic-compounds_primary-screen_sample-0136	4	72	SGI-1027	DNMT inhibitor	3252862	24.4512	4407869
plate-c_mouse_cerebellar-granule_epigenetic-compounds_primary-screen_sample-0137	4	72	Decitabine	DNMT inhibitor	2820054	47.3381	3915658
plate-c_mouse_cerebellar-granule_epigenetic-compounds_primary-screen_sample-0138	4	72	Decitabine	DNMT inhibitor	2429085	49.579	3280942
plate-c_mouse_cerebellar-granule_epigenetic-compounds_primary-screen_sample-0139	4	72	I-BET151	BET inhibitor	2177407	61.1268	2995871
plate-c_mouse_cerebellar-granule_epigenetic-compounds_primary-screen_sample-0140	4	72	I-BET151	BET inhibitor	2040382	58.0737	2736646
plate-c_mouse_cerebellar-granule_epigenetic-compounds_primary-screen_sample-0141	4	72	JQ1	BET inhibitor	1752664	55.2731	2321305
plate-c_mouse_cerebellar-granule_epigenetic-compounds_primary-screen_sample-0142	4	72	JQ1	BET inhibitor	1862543	53.8839	2463374
plate-c_mouse_cerebellar-granule_epigenetic-compounds_primary-screen_sample-0143	4	72	DMSO_07	control	1701574	48.0464	2363346
plate-c_mouse_cerebellar-granule_epigenetic-compounds_primary-screen_sample-0144	4	72	DMSO_07	control	1877116	50.608	2517020
plate-c_mouse_cerebellar-granule_epigenetic-compounds_primary-screen_sample-0145	4	72	DMSO_08	control	1378623	63.8595	1858812
plate-c_mouse_cerebellar-granule_epigenetic-compounds_primary-screen_sample-0146	4	72	DMSO_08	control	1560010	58.1296	2102466
plate-c_mouse_cerebellar-granule_epigenetic-compounds_primary-screen_sample-0147	4	72	4-Phenylbutyrate	HDAC inhibitor	1955962	57.2177	2728291
plate-c_mouse_cerebellar-granule_epigenetic-compounds_primary-screen_sample-0148	4	72	4-Phenylbutyrate	HDAC inhibitor	1419008	64.8397	1893722
plate-c_mouse_cerebellar-granule_epigenetic-compounds_primary-screen_sample-0149	4	72	IOX1	HDM inhibitor	1097653	68.0362	1486715
plate-c_mouse_cerebellar-granule_epigenetic-compounds_primary-screen_sample-0150	4	72	IOX1	HDM inhibitor	1359555	65.2422	1825658
plate-c_mouse_cerebellar-granule_epigenetic-compounds_primary-screen_sample-0151	4	72	Gemcitabine	DNA synthesis inhibitor	1314339	64.5229	1825764
plate-c_mouse_cerebellar-granule_epigenetic-compounds_primary-screen_sample-0152	4	72	Gemcitabine	DNA synthesis inhibitor	1471756	61.8191	1997833
plate-c_mouse_cerebellar-granule_epigenetic-compounds_primary-screen_sample-0153	4	72	DMSO_09	control	1067456	63.9935	1438884
plate-c_mouse_cerebellar-granule_epigenetic-compounds_primary-screen_sample-0154	4	72	DMSO_09	control	1515137	60.861	2015870
plate-c_mouse_cerebellar-granule_epigenetic-compounds_primary-screen_sample-0155	4	72	Daminozide	HDM inhibitor	1621990	60.5811	2193772
plate-c_mouse_cerebellar-granule_epigenetic-compounds_primary-screen_sample-0156	4	72	Daminozide	HDM inhibitor	1666077	56.5308	2208484
plate-c_mouse_cerebellar-granule_epigenetic-compounds_primary-screen_sample-0157	4	72	GSK-J1	HDM inhibitor	1759400	58.9051	2438408
plate-c_mouse_cerebellar-granule_epigenetic-compounds_primary-screen_sample-0158	4	72	GSK-J1	HDM inhibitor	1701065	58.4045	2329588
plate-c_mouse_cerebellar-granule_epigenetic-compounds_primary-screen_sample-0159	4	72	GSK-J4	HDM inhibitor	1683919	60.9445	2292759
plate-c_mouse_cerebellar-granule_epigenetic-compounds_primary-screen_sample-0160	4	72	GSK-J4	HDM inhibitor	1901615	53.9534	2526927
plate-c_mouse_cerebellar-granule_epigenetic-compounds_primary-screen_sample-0161	4	72	CI-994	HDAC inhibitor	1736660	58.0408	2212432
plate-c_mouse_cerebellar-granule_epigenetic-compounds_primary-screen_sample-0162	4	72	CI-994	HDAC inhibitor	2588849	58.7932	3541057
plate-c_mouse_cerebellar-granule_epigenetic-compounds_primary-screen_sample-0163	4	72	CPTH2	HAT inhibitor	1684468	58.7836	2262432
plate-c_mouse_cerebellar-granule_epigenetic-compounds_primary-screen_sample-0164	4	72	CPTH2	HAT inhibitor	1715830	59.116	2311446
plate-c_mouse_cerebellar-granule_epigenetic-compounds_primary-screen_sample-0165	4	72	Butyrolactone3	HAT inhibitor	1774247	53.3973	2400921
plate-c_mouse_cerebellar-granule_epigenetic-compounds_primary-screen_sample-0166	4	72	Butyrolactone3	HAT inhibitor	1486031	58.7165	2071869
plate-c_mouse_cerebellar-granule_epigenetic-compounds_primary-screen_sample-0167	4	72	DMSO_10	control	961123	59.1904	1249782
plate-c_mouse_cerebellar-granule_epigenetic-compounds_primary-screen_sample-0168	4	72	DMSO_10	control	1508172	54.0554	1957640
plate-c_mouse_cerebellar-granule_epigenetic-compounds_primary-screen_sample-0169	4	72	DMSO_08	control	2210468	58.7261	2988677
plate-c_mouse_cerebellar-granule_epigenetic-compounds_primary-screen_sample-0170	4	72	DMSO_08	control	1986925	60.8956	2694047
plate-c_mouse_cerebellar-granule_epigenetic-compounds_primary-screen_sample-0171	4	72	4-Phenylbutyrate	HDAC inhibitor	2342361	53.6871	3104665
plate-c_mouse_cerebellar-granule_epigenetic-compounds_primary-screen_sample-0172	4	72	4-Phenylbutyrate	HDAC inhibitor	1788102	65.3178	2361333
plate-c_mouse_cerebellar-granule_epigenetic-compounds_primary-screen_sample-0173	4	72	IOX1	HDM inhibitor	2311587	57.132	3130085
plate-c_mouse_cerebellar-granule_epigenetic-compounds_primary-screen_sample-0174	4	72	IOX1	HDM inhibitor	1726890	62.6199	2348670
plate-c_mouse_cerebellar-granule_epigenetic-compounds_primary-screen_sample-0175	4	72	Gemcitabine	DNA synthesis inhibitor	847472	67.5736	1102289
plate-c_mouse_cerebellar-granule_epigenetic-compounds_primary-screen_sample-0176	4	72	Gemcitabine	DNA synthesis inhibitor	1859574	62.7258	2516949
plate-c_mouse_cerebellar-granule_epigenetic-compounds_primary-screen_sample-0177	4	72	DMSO_09	control	1428729	68.7474	1927093
plate-c_mouse_cerebellar-granule_epigenetic-compounds_primary-screen_sample-0178	4	72	DMSO_09	control	2392613	59.2875	3319013
plate-c_mouse_cerebellar-granule_epigenetic-compounds_primary-screen_sample-0179	4	72	Daminozide	HDM inhibitor	2054968	58.8104	2831970
plate-c_mouse_cerebellar-granule_epigenetic-compounds_primary-screen_sample-0180	4	72	Daminozide	HDM inhibitor	2030958	57.3317	2818751
plate-c_mouse_cerebellar-granule_epigenetic-compounds_primary-screen_sample-0181	4	72	GSK-J1	HDM inhibitor	2422664	56.6485	3264932
plate-c_mouse_cerebellar-granule_epigenetic-compounds_primary-screen_sample-0182	4	72	GSK-J1	HDM inhibitor	1770578	57.9998	2331843
plate-c_mouse_cerebellar-granule_epigenetic-compounds_primary-screen_sample-0183	4	72	GSK-J4	HDM inhibitor	1730241	57.84	2255033
plate-c_mouse_cerebellar-granule_epigenetic-compounds_primary-screen_sample-0184	4	72	GSK-J4	HDM inhibitor	2109117	55.288	2728547
plate-c_mouse_cerebellar-granule_epigenetic-compounds_primary-screen_sample-0185	4	72	CI-994	HDAC inhibitor	2390463	57.8162	3206791
plate-c_mouse_cerebellar-granule_epigenetic-compounds_primary-screen_sample-0186	4	72	CI-994	HDAC inhibitor	3004992	54.6109	4208529
plate-c_mouse_cerebellar-granule_epigenetic-compounds_primary-screen_sample-0187	4	72	CPTH2	HAT inhibitor	1689177	59.6335	2240848
plate-c_mouse_cerebellar-granule_epigenetic-compounds_primary-screen_sample-0188	4	72	CPTH2	HAT inhibitor	1833087	58.818	2473554
plate-c_mouse_cerebellar-granule_epigenetic-compounds_primary-screen_sample-0189	4	72	Butyrolactone3	HAT inhibitor	2365766	52.2326	3199579
plate-c_mouse_cerebellar-granule_epigenetic-compounds_primary-screen_sample-0190	4	72	Butyrolactone3	HAT inhibitor	1688377	52.7203	2330248
plate-c_mouse_cerebellar-granule_epigenetic-compounds_primary-screen_sample-0191	4	72	DMSO_10	control	1435743	52.5059	1879262
plate-c_mouse_cerebellar-granule_epigenetic-compounds_primary-screen_sample-0192	4	72	DMSO_10	control	1000115	60.5339	1319706
plate-c_mouse_cerebellar-granule_epigenetic-compounds_primary-screen_sample-0193	4	72	DMSO_11	control	1939138	57.9346	2575863
plate-c_mouse_cerebellar-granule_epigenetic-compounds_primary-screen_sample-0194	4	72	DMSO_11	control	2110642	54.3402	2873820
plate-c_mouse_cerebellar-granule_epigenetic-compounds_primary-screen_sample-0195	4	72	Valproic-Acid	HDAC inhibitor	2237866	52.1046	3121010
plate-c_mouse_cerebellar-granule_epigenetic-compounds_primary-screen_sample-0196	4	72	Valproic-Acid	HDAC inhibitor	2002095	51.2124	2686819
plate-c_mouse_cerebellar-granule_epigenetic-compounds_primary-screen_sample-0197	4	72	Tenovin-1	HDAC inhibitor (SIRT)	1971417	57.5143	2659630
plate-c_mouse_cerebellar-granule_epigenetic-compounds_primary-screen_sample-0198	4	72	Tenovin-1	HDAC inhibitor (SIRT)	1734340	60.4967	2296368
plate-c_mouse_cerebellar-granule_epigenetic-compounds_primary-screen_sample-0199	4	72	Tenovin-6	HDAC inhibitor (SIRT)	1508529	53.1257	2016751
plate-c_mouse_cerebellar-granule_epigenetic-compounds_primary-screen_sample-0200	4	72	Tenovin-6	HDAC inhibitor (SIRT)	2325432	50.6029	3209627
plate-c_mouse_cerebellar-granule_epigenetic-compounds_primary-screen_sample-0201	4	72	BIX01294	HMT inhibitor	1503659	59.45	2051611
plate-c_mouse_cerebellar-granule_epigenetic-compounds_primary-screen_sample-0202	4	72	BIX01294	HMT inhibitor	2159886	57.759	2905794
plate-c_mouse_cerebellar-granule_epigenetic-compounds_primary-screen_sample-0203	4	72	AnacardicAcid	HAT inhibitor	1942991	57.3945	2678133
plate-c_mouse_cerebellar-granule_epigenetic-compounds_primary-screen_sample-0204	4	72	AnacardicAcid	HAT inhibitor	1651085	58.3471	2174950
plate-c_mouse_cerebellar-granule_epigenetic-compounds_primary-screen_sample-0205	4	72	AGK2	HDAC inhibitor (SIRT)	2007384	57.1035	2786538
plate-c_mouse_cerebellar-granule_epigenetic-compounds_primary-screen_sample-0206	4	72	AGK2	HDAC inhibitor (SIRT)	1907299	58.315	2628824
plate-c_mouse_cerebellar-granule_epigenetic-compounds_primary-screen_sample-0207	4	72	CAY10603	HDAC inhibitor	2810991	44.0036	3797022
plate-c_mouse_cerebellar-granule_epigenetic-compounds_primary-screen_sample-0208	4	72	CAY10603	HDAC inhibitor	2961080	43.6323	4124295
plate-c_mouse_cerebellar-granule_epigenetic-compounds_primary-screen_sample-0209	4	72	Splitomicin	HDAC inhibitor (SIRT)	2021883	50.4356	2739066
plate-c_mouse_cerebellar-granule_epigenetic-compounds_primary-screen_sample-0210	4	72	Splitomicin	HDAC inhibitor (SIRT)	1792126	45.8103	2197402
plate-c_mouse_cerebellar-granule_epigenetic-compounds_primary-screen_sample-0211	4	72	CBHA	HDAC inhibitor	2348481	48.6288	3205777
plate-c_mouse_cerebellar-granule_epigenetic-compounds_primary-screen_sample-0212	4	72	CBHA	HDAC inhibitor	2335438	48.7669	3185465
plate-c_mouse_cerebellar-granule_epigenetic-compounds_primary-screen_sample-0213	4	72	Salermide	HDAC inhibitor (SIRT)	1923220	52.0434	2504327
plate-c_mouse_cerebellar-granule_epigenetic-compounds_primary-screen_sample-0214	4	72	Salermide	HDAC inhibitor (SIRT)	2072963	52.6443	2805990
plate-c_mouse_cerebellar-granule_epigenetic-compounds_primary-screen_sample-0215	4	72	DMSO_12	control	2047590	58.7491	2827711
plate-c_mouse_cerebellar-granule_epigenetic-compounds_primary-screen_sample-0216	4	72	DMSO_12	control	1470137	61.9445	1947092
plate-c_mouse_cerebellar-granule_epigenetic-compounds_primary-screen_sample-0217	4	72	DMSO_11	control	1317298	65.4865	1716670
plate-c_mouse_cerebellar-granule_epigenetic-compounds_primary-screen_sample-0218	4	72	DMSO_11	control	1808023	54.5832	2393383
plate-c_mouse_cerebellar-granule_epigenetic-compounds_primary-screen_sample-0219	4	72	Valproic-Acid	HDAC inhibitor	2208040	54.0766	3025883
plate-c_mouse_cerebellar-granule_epigenetic-compounds_primary-screen_sample-0220	4	72	Valproic-Acid	HDAC inhibitor	1343052	67.1776	1844153
plate-c_mouse_cerebellar-granule_epigenetic-compounds_primary-screen_sample-0221	4	72	Tenovin-1	HDAC inhibitor (SIRT)	1597426	66.301	2172115
plate-c_mouse_cerebellar-granule_epigenetic-compounds_primary-screen_sample-0222	4	72	Tenovin-1	HDAC inhibitor (SIRT)	1690240	66.5084	2379509
plate-c_mouse_cerebellar-granule_epigenetic-compounds_primary-screen_sample-0223	4	72	Tenovin-6	HDAC inhibitor (SIRT)	2064945	48.6914	2844227
plate-c_mouse_cerebellar-granule_epigenetic-compounds_primary-screen_sample-0224	4	72	Tenovin-6	HDAC inhibitor (SIRT)	1930178	48.7921	2630669
plate-c_mouse_cerebellar-granule_epigenetic-compounds_primary-screen_sample-0225	4	72	BIX01294	HMT inhibitor	1964781	58.7792	2652554
plate-c_mouse_cerebellar-granule_epigenetic-compounds_primary-screen_sample-0226	4	72	BIX01294	HMT inhibitor	2182065	54.812	3031796
plate-c_mouse_cerebellar-granule_epigenetic-compounds_primary-screen_sample-0227	4	72	AnacardicAcid	HAT inhibitor	1827855	55.6608	2469141
plate-c_mouse_cerebellar-granule_epigenetic-compounds_primary-screen_sample-0228	4	72	AnacardicAcid	HAT inhibitor	1680651	57.2852	2232839
plate-c_mouse_cerebellar-granule_epigenetic-compounds_primary-screen_sample-0229	4	72	AGK2	HDAC inhibitor (SIRT)	2032809	55.5392	2720023
plate-c_mouse_cerebellar-granule_epigenetic-compounds_primary-screen_sample-0230	4	72	AGK2	HDAC inhibitor (SIRT)	2282228	50.3655	3036881
plate-c_mouse_cerebellar-granule_epigenetic-compounds_primary-screen_sample-0231	4	72	CAY10603	HDAC inhibitor	3224214	42.1493	4500793
plate-c_mouse_cerebellar-granule_epigenetic-compounds_primary-screen_sample-0232	4	72	CAY10603	HDAC inhibitor	2647026	38.2643	3563728
plate-c_mouse_cerebellar-granule_epigenetic-compounds_primary-screen_sample-0233	4	72	Splitomicin	HDAC inhibitor (SIRT)	2151933	49.0455	2874506
plate-c_mouse_cerebellar-granule_epigenetic-compounds_primary-screen_sample-0234	4	72	Splitomicin	HDAC inhibitor (SIRT)	2453342	50.5565	3278034
plate-c_mouse_cerebellar-granule_epigenetic-compounds_primary-screen_sample-0235	4	72	CBHA	HDAC inhibitor	2267251	44.1186	3074876
plate-c_mouse_cerebellar-granule_epigenetic-compounds_primary-screen_sample-0236	4	72	CBHA	HDAC inhibitor	1546363	45.512	2057718
plate-c_mouse_cerebellar-granule_epigenetic-compounds_primary-screen_sample-0237	4	72	Salermide	HDAC inhibitor (SIRT)	1999227	49.7283	2687650
plate-c_mouse_cerebellar-granule_epigenetic-compounds_primary-screen_sample-0238	4	72	Salermide	HDAC inhibitor (SIRT)	1511392	55.1742	1977598
plate-c_mouse_cerebellar-granule_epigenetic-compounds_primary-screen_sample-0239	4	72	DMSO_12	control	1574130	48.4613	2149193
plate-c_mouse_cerebellar-granule_epigenetic-compounds_primary-screen_sample-0240	4	72	DMSO_12	control	1092583	59.8171	1499201
plate-c_mouse_cerebellar-granule_epigenetic-compounds_primary-screen_sample-0241	4	72	DMSO_13	control	1774329	62.1337	2495421
plate-c_mouse_cerebellar-granule_epigenetic-compounds_primary-screen_sample-0242	4	72	DMSO_13	control	1501728	59.5832	2000271
plate-c_mouse_cerebellar-granule_epigenetic-compounds_primary-screen_sample-0243	4	72	Pimelic-Diphenylamide-106	HDAC inhibitor	2438160	56.6229	3361094
plate-c_mouse_cerebellar-granule_epigenetic-compounds_primary-screen_sample-0244	4	72	Pimelic-Diphenylamide-106	HDAC inhibitor	1651600	61.0605	2220428
plate-c_mouse_cerebellar-granule_epigenetic-compounds_primary-screen_sample-0245	4	72	Panobinostat	HDAC inhibitor	1721543	36.1866	2255387
plate-c_mouse_cerebellar-granule_epigenetic-compounds_primary-screen_sample-0246	4	72	Panobinostat	HDAC inhibitor	2685522	29.0204	3495044
plate-c_mouse_cerebellar-granule_epigenetic-compounds_primary-screen_sample-0247	4	72	MS-275	HDAC inhibitor	2808438	37.9299	3852711
plate-c_mouse_cerebellar-granule_epigenetic-compounds_primary-screen_sample-0248	4	72	MS-275	HDAC inhibitor	2643098	39.7318	3505273
plate-c_mouse_cerebellar-granule_epigenetic-compounds_primary-screen_sample-0249	4	72	HNHA	HDAC inhibitor	1903165	59.2897	2540352
plate-c_mouse_cerebellar-granule_epigenetic-compounds_primary-screen_sample-0250	4	72	HNHA	HDAC inhibitor	2074909	58.9189	2747677
plate-c_mouse_cerebellar-granule_epigenetic-compounds_primary-screen_sample-0251	4	72	RG108	DNMT inhibitor	1972348	59.0795	2717418
plate-c_mouse_cerebellar-granule_epigenetic-compounds_primary-screen_sample-0252	4	72	RG108	DNMT inhibitor	1798214	62.4209	2447249
plate-c_mouse_cerebellar-granule_epigenetic-compounds_primary-screen_sample-0253	4	72	2',3',5'-triacetyl-5-Azacytidine	DNMT inhibitor	1787847	60.728	2446957
plate-c_mouse_cerebellar-granule_epigenetic-compounds_primary-screen_sample-0254	4	72	2',3',5'-triacetyl-5-Azacytidine	DNMT inhibitor	2054826	54.8048	2813098
plate-c_mouse_cerebellar-granule_epigenetic-compounds_primary-screen_sample-0255	4	72	UNC0224	HMT inhibitor	1896263	49.3706	2653209
plate-c_mouse_cerebellar-granule_epigenetic-compounds_primary-screen_sample-0256	4	72	UNC0224	HMT inhibitor	1957696	49.1904	2720706
plate-c_mouse_cerebellar-granule_epigenetic-compounds_primary-screen_sample-0257	4	72	Chidamide	HDAC inhibitor	2556772	31.3011	3417615
plate-c_mouse_cerebellar-granule_epigenetic-compounds_primary-screen_sample-0258	4	72	Chidamide	HDAC inhibitor	3058839	32.2258	4255946
plate-c_mouse_cerebellar-granule_epigenetic-compounds_primary-screen_sample-0259	4	72	3-Deazaneplanocin_A	HMT inhibitor	1420176	60.0685	1969008
plate-c_mouse_cerebellar-granule_epigenetic-compounds_primary-screen_sample-0260	4	72	3-Deazaneplanocin_A	HMT inhibitor	873133	57.0262	1189205
plate-c_mouse_cerebellar-granule_epigenetic-compounds_primary-screen_sample-0261	4	72	5-Nitroso-8-quinolinol	HDAC inhibitor	1182105	31.5895	1600531
plate-c_mouse_cerebellar-granule_epigenetic-compounds_primary-screen_sample-0262	4	72	5-Nitroso-8-quinolinol	HDAC inhibitor	1232451	32.8737	1608893
plate-c_mouse_cerebellar-granule_epigenetic-compounds_primary-screen_sample-0263	4	72	DMSO_14	control	337254	44.4309	448266
plate-c_mouse_cerebellar-granule_epigenetic-compounds_primary-screen_sample-0264	4	72	DMSO_14	control	315095	47.7053	411812
plate-c_mouse_cerebellar-granule_epigenetic-compounds_primary-screen_sample-0265	4	72	DMSO_13	control	1605972	59.0356	2161604
plate-c_mouse_cerebellar-granule_epigenetic-compounds_primary-screen_sample-0266	4	72	DMSO_13	control	1094881	71.2198	1466992
plate-c_mouse_cerebellar-granule_epigenetic-compounds_primary-screen_sample-0267	4	72	Pimelic-Diphenylamide-106	HDAC inhibitor	2090996	59.6359	2860900
plate-c_mouse_cerebellar-granule_epigenetic-compounds_primary-screen_sample-0268	4	72	Pimelic-Diphenylamide-106	HDAC inhibitor	1477840	59.776	1967720
plate-c_mouse_cerebellar-granule_epigenetic-compounds_primary-screen_sample-0269	4	72	Panobinostat	HDAC inhibitor	2511077	28.682	3470707
plate-c_mouse_cerebellar-granule_epigenetic-compounds_primary-screen_sample-0270	4	72	Panobinostat	HDAC inhibitor	2385838	29.0415	3097563
plate-c_mouse_cerebellar-granule_epigenetic-compounds_primary-screen_sample-0271	4	72	MS-275	HDAC inhibitor	2213372	35.3371	2979017
plate-c_mouse_cerebellar-granule_epigenetic-compounds_primary-screen_sample-0272	4	72	MS-275	HDAC inhibitor	2103293	40.6179	2745232
plate-c_mouse_cerebellar-granule_epigenetic-compounds_primary-screen_sample-0273	4	72	HNHA	HDAC inhibitor	1620021	61.4478	2236018
plate-c_mouse_cerebellar-granule_epigenetic-compounds_primary-screen_sample-0274	4	72	HNHA	HDAC inhibitor	1678818	58.0063	2193976
plate-c_mouse_cerebellar-granule_epigenetic-compounds_primary-screen_sample-0275	4	72	RG108	DNMT inhibitor	1175644	61.839	1524184
plate-c_mouse_cerebellar-granule_epigenetic-compounds_primary-screen_sample-0276	4	72	RG108	DNMT inhibitor	1325172	63.9841	1780233
plate-c_mouse_cerebellar-granule_epigenetic-compounds_primary-screen_sample-0277	4	72	2',3',5'-triacetyl-5-Azacytidine	DNMT inhibitor	1358530	63.0133	1830126
plate-c_mouse_cerebellar-granule_epigenetic-compounds_primary-screen_sample-0278	4	72	2',3',5'-triacetyl-5-Azacytidine	DNMT inhibitor	1597203	57.6502	2130645
plate-c_mouse_cerebellar-granule_epigenetic-compounds_primary-screen_sample-0279	4	72	UNC0224	HMT inhibitor	1455011	52.1751	1928325
plate-c_mouse_cerebellar-granule_epigenetic-compounds_primary-screen_sample-0280	4	72	UNC0224	HMT inhibitor	2131532	50.0049	3046324
plate-c_mouse_cerebellar-granule_epigenetic-compounds_primary-screen_sample-0281	4	72	Chidamide	HDAC inhibitor	2649072	35.151	3646980
plate-c_mouse_cerebellar-granule_epigenetic-compounds_primary-screen_sample-0282	4	72	Chidamide	HDAC inhibitor	2341314	34.0002	3158779
plate-c_mouse_cerebellar-granule_epigenetic-compounds_primary-screen_sample-0283	4	72	3-Deazaneplanocin_A	HMT inhibitor	1248181	63.0612	1695508
plate-c_mouse_cerebellar-granule_epigenetic-compounds_primary-screen_sample-0284	4	72	3-Deazaneplanocin_A	HMT inhibitor	1409036	63.7746	1895406
plate-c_mouse_cerebellar-granule_epigenetic-compounds_primary-screen_sample-0285	4	72	5-Nitroso-8-quinolinol	HDAC inhibitor	1701225	36.1638	2288812
plate-c_mouse_cerebellar-granule_epigenetic-compounds_primary-screen_sample-0286	4	72	5-Nitroso-8-quinolinol	HDAC inhibitor	1561865	38.4973	2086303
plate-c_mouse_cerebellar-granule_epigenetic-compounds_primary-screen_sample-0287	4	72	DMSO_14	control	1232152	59.5423	1638242
plate-c_mouse_cerebellar-granule_epigenetic-compounds_primary-screen_sample-0288	4	72	DMSO_14	control	516337	54.4755	671364
plate-c_mouse_cerebellar-granule_epigenetic-compounds_primary-screen_sample-0289	4	72	DMSO_15	control	1700678	61.2495	2320069
plate-c_mouse_cerebellar-granule_epigenetic-compounds_primary-screen_sample-0290	4	72	DMSO_15	control	1465918	69.4093	1931968
plate-c_mouse_cerebellar-granule_epigenetic-compounds_primary-screen_sample-0291	4	72	Pyroxamide	HDAC inhibitor	2678609	54.8668	3517734
plate-c_mouse_cerebellar-granule_epigenetic-compounds_primary-screen_sample-0292	4	72	Pyroxamide	HDAC inhibitor	2256140	54.6189	3048462
plate-c_mouse_cerebellar-granule_epigenetic-compounds_primary-screen_sample-0293	4	72	N-Oxalylglycine	HDM inhibitor	1821308	59.3955	2515369
plate-c_mouse_cerebellar-granule_epigenetic-compounds_primary-screen_sample-0294	4	72	N-Oxalylglycine	HDM inhibitor	1925578	60.4382	2707293
plate-c_mouse_cerebellar-granule_epigenetic-compounds_primary-screen_sample-0295	4	72	AMI-1	HMT inhibitor	1361719	61.6031	1770086
plate-c_mouse_cerebellar-granule_epigenetic-compounds_primary-screen_sample-0296	4	72	AMI-1	HMT inhibitor	1833476	62.0282	2571114
plate-c_mouse_cerebellar-granule_epigenetic-compounds_primary-screen_sample-0297	4	72	EPZ005687	HMT inhibitor	946102	69.5922	1125857
plate-c_mouse_cerebellar-granule_epigenetic-compounds_primary-screen_sample-0298	4	72	EPZ005687	HMT inhibitor	1667327	67.7532	2243080
plate-c_mouse_cerebellar-granule_epigenetic-compounds_primary-screen_sample-0299	4	72	SGC0946	HMT inhibitor	1678932	60.7187	2265435
plate-c_mouse_cerebellar-granule_epigenetic-compounds_primary-screen_sample-0300	4	72	SGC0946	HMT inhibitor	1775097	62.5767	2402785
plate-c_mouse_cerebellar-granule_epigenetic-compounds_primary-screen_sample-0301	4	72	UNC1215	MBT inhibitor	1565069	64.3443	2060202
plate-c_mouse_cerebellar-granule_epigenetic-compounds_primary-screen_sample-0302	4	72	UNC1215	MBT inhibitor	1780790	61.2665	2359070
plate-c_mouse_cerebellar-granule_epigenetic-compounds_primary-screen_sample-0303	4	72	AK-7	HDAC inhibitor (SIRT)	2584318	50.8431	3587496
plate-c_mouse_cerebellar-granule_epigenetic-compounds_primary-screen_sample-0304	4	72	AK-7	HDAC inhibitor (SIRT)	2101812	54.7237	2869700
plate-c_mouse_cerebellar-granule_epigenetic-compounds_primary-screen_sample-0305	4	72	JNJ-26481585	HDAC inhibitor	2108435	33.5793	2791966
plate-c_mouse_cerebellar-granule_epigenetic-compounds_primary-screen_sample-0306	4	72	JNJ-26481585	HDAC inhibitor	1903880	30.5144	2480448
plate-c_mouse_cerebellar-granule_epigenetic-compounds_primary-screen_sample-0307	4	72	GSK343	HMT inhibitor	1677963	64.8372	2224693
plate-c_mouse_cerebellar-granule_epigenetic-compounds_primary-screen_sample-0308	4	72	GSK343	HMT inhibitor	1618833	63.908	2180660
plate-c_mouse_cerebellar-granule_epigenetic-compounds_primary-screen_sample-0309	4	72	Bromosporine	BET inhibitor	2239523	61.968	3066215
plate-c_mouse_cerebellar-granule_epigenetic-compounds_primary-screen_sample-0310	4	72	Bromosporine	BET inhibitor	1398996	65.7564	1897394
plate-c_mouse_cerebellar-granule_epigenetic-compounds_primary-screen_sample-0311	4	72	DMSO_16	control	1651705	63.1435	2168814
plate-c_mouse_cerebellar-granule_epigenetic-compounds_primary-screen_sample-0312	4	72	DMSO_16	control	1476459	61.9322	2026101
plate-c_mouse_cerebellar-granule_epigenetic-compounds_primary-screen_sample-0313	4	72	DMSO_15	control	1496400	58.8253	1999309
plate-c_mouse_cerebellar-granule_epigenetic-compounds_primary-screen_sample-0314	4	72	DMSO_15	control	1556407	68.2331	2126652
plate-c_mouse_cerebellar-granule_epigenetic-compounds_primary-screen_sample-0315	4	72	Pyroxamide	HDAC inhibitor	2294455	54.522	3061095
plate-c_mouse_cerebellar-granule_epigenetic-compounds_primary-screen_sample-0316	4	72	Pyroxamide	HDAC inhibitor	2396699	53.1473	3234461
plate-c_mouse_cerebellar-granule_epigenetic-compounds_primary-screen_sample-0317	4	72	N-Oxalylglycine	HDM inhibitor	1948178	60.1396	2607398
plate-c_mouse_cerebellar-granule_epigenetic-compounds_primary-screen_sample-0318	4	72	N-Oxalylglycine	HDM inhibitor	2385783	58.9067	3364358
plate-c_mouse_cerebellar-granule_epigenetic-compounds_primary-screen_sample-0319	4	72	AMI-1	HMT inhibitor	1631555	61.8362	2222914
plate-c_mouse_cerebellar-granule_epigenetic-compounds_primary-screen_sample-0320	4	72	AMI-1	HMT inhibitor	1899485	62.4217	2545631
plate-c_mouse_cerebellar-granule_epigenetic-compounds_primary-screen_sample-0321	4	72	EPZ005687	HMT inhibitor	1487050	66.0334	1980972
plate-c_mouse_cerebellar-granule_epigenetic-compounds_primary-screen_sample-0322	4	72	EPZ005687	HMT inhibitor	1784950	66.633	2369399
plate-c_mouse_cerebellar-granule_epigenetic-compounds_primary-screen_sample-0323	4	72	SGC0946	HMT inhibitor	1620035	62.3783	2201097
plate-c_mouse_cerebellar-granule_epigenetic-compounds_primary-screen_sample-0324	4	72	SGC0946	HMT inhibitor	1339793	62.9738	1691043
plate-c_mouse_cerebellar-granule_epigenetic-compounds_primary-screen_sample-0325	4	72	UNC1215	MBT inhibitor	1442099	63.525	1900924
plate-c_mouse_cerebellar-granule_epigenetic-compounds_primary-screen_sample-0326	4	72	UNC1215	MBT inhibitor	1647917	63.1784	2193420
plate-c_mouse_cerebellar-granule_epigenetic-compounds_primary-screen_sample-0327	4	72	AK-7	HDAC inhibitor (SIRT)	1810296	58.5156	2450745
plate-c_mouse_cerebellar-granule_epigenetic-compounds_primary-screen_sample-0328	4	72	AK-7	HDAC inhibitor (SIRT)	1545153	62.2367	2082681
plate-c_mouse_cerebellar-granule_epigenetic-compounds_primary-screen_sample-0329	4	72	JNJ-26481585	HDAC inhibitor	2083885	32.2246	2771266
plate-c_mouse_cerebellar-granule_epigenetic-compounds_primary-screen_sample-0330	4	72	JNJ-26481585	HDAC inhibitor	11	36.3636	11
plate-c_mouse_cerebellar-granule_epigenetic-compounds_primary-screen_sample-0331	4	72	GSK343	HMT inhibitor	1394654	66.9342	1808214
plate-c_mouse_cerebellar-granule_epigenetic-compounds_primary-screen_sample-0332	4	72	GSK343	HMT inhibitor	1196737	67.8744	1608573
plate-c_mouse_cerebellar-granule_epigenetic-compounds_primary-screen_sample-0333	4	72	Bromosporine	BET inhibitor	1692820	66.4816	2310711
plate-c_mouse_cerebellar-granule_epigenetic-compounds_primary-screen_sample-0334	4	72	Bromosporine	BET inhibitor	1599685	67.1084	2196398
plate-c_mouse_cerebellar-granule_epigenetic-compounds_primary-screen_sample-0335	4	72	DMSO_16	control	1204187	66.9474	1583856
plate-c_mouse_cerebellar-granule_epigenetic-compounds_primary-screen_sample-0336	4	72	DMSO_16	control	1582553	63.7601	2134755
plate-c_mouse_cerebellar-granule_epigenetic-compounds_primary-screen_sample-0337	4	72	DMSO_17	control	1775148	60.4467	2385656
plate-c_mouse_cerebellar-granule_epigenetic-compounds_primary-screen_sample-0338	4	72	DMSO_17	control	1427688	62.8388	1976595
plate-c_mouse_cerebellar-granule_epigenetic-compounds_primary-screen_sample-0339	4	72	GSK2801	BAZ inhibitor	1914691	52.6412	2628642
plate-c_mouse_cerebellar-granule_epigenetic-compounds_primary-screen_sample-0340	4	72	GSK2801	BAZ inhibitor	1920455	55.4151	2581717
plate-c_mouse_cerebellar-granule_epigenetic-compounds_primary-screen_sample-0341	4	72	Plumbagin	anticancer drug	1921812	53.0754	2606366
plate-c_mouse_cerebellar-granule_epigenetic-compounds_primary-screen_sample-0342	4	72	Plumbagin	anticancer drug	618041	51.6401	768128
plate-c_mouse_cerebellar-granule_epigenetic-compounds_primary-screen_sample-0343	4	72	SIRT1/2i	HDAC inhibitor (SIRT)	1573618	59.4892	2125315
plate-c_mouse_cerebellar-granule_epigenetic-compounds_primary-screen_sample-0344	4	72	SIRT1/2i	HDAC inhibitor (SIRT)	1188514	66.5166	1589038
plate-c_mouse_cerebellar-granule_epigenetic-compounds_primary-screen_sample-0345	4	72	I-CBP112	HAT inhibitor	1742594	56.7641	2387137
plate-c_mouse_cerebellar-granule_epigenetic-compounds_primary-screen_sample-0346	4	72	I-CBP112	HAT inhibitor	1646056	58.3526	2298544
plate-c_mouse_cerebellar-granule_epigenetic-compounds_primary-screen_sample-0347	4	72	SGC-CBP30	HAT inhibitor	1350489	59.101	1826639
plate-c_mouse_cerebellar-granule_epigenetic-compounds_primary-screen_sample-0348	4	72	SGC-CBP30	HAT inhibitor	1155314	61.6664	1541512
plate-c_mouse_cerebellar-granule_epigenetic-compounds_primary-screen_sample-0349	4	72	UNC0642	HMT inhibitor	1041539	57.7207	1242447
plate-c_mouse_cerebellar-granule_epigenetic-compounds_primary-screen_sample-0350	4	72	UNC0642	HMT inhibitor	1518803	54.2621	2054570
plate-c_mouse_cerebellar-granule_epigenetic-compounds_primary-screen_sample-0351	4	72	UNC1999	HMT inhibitor	1732909	54.0701	2391870
plate-c_mouse_cerebellar-granule_epigenetic-compounds_primary-screen_sample-0352	4	72	UNC1999	HMT inhibitor	1794396	55.7291	2366492
plate-c_mouse_cerebellar-granule_epigenetic-compounds_primary-screen_sample-0353	4	72	(R)-PFI-2	HMT inhibitor	1646341	56.4649	2162944
plate-c_mouse_cerebellar-granule_epigenetic-compounds_primary-screen_sample-0354	4	72	(R)-PFI-2	HMT inhibitor	1728287	54.677	2349440
plate-c_mouse_cerebellar-granule_epigenetic-compounds_primary-screen_sample-0355	4	72	LMK_235	HDAC inhibitor	2278977	40.3999	3044670
plate-c_mouse_cerebellar-granule_epigenetic-compounds_primary-screen_sample-0356	4	72	LMK_235	HDAC inhibitor	2060672	44.1639	2700438
plate-c_mouse_cerebellar-granule_epigenetic-compounds_primary-screen_sample-0357	4	72	HPOB	HDAC inhibitor	1738005	53.5141	2345173
plate-c_mouse_cerebellar-granule_epigenetic-compounds_primary-screen_sample-0358	4	72	HPOB	HDAC inhibitor	1341908	57.4583	1759217
plate-c_mouse_cerebellar-granule_epigenetic-compounds_primary-screen_sample-0359	4	72	DMSO_18	control	1326274	61.5084	1791405
plate-c_mouse_cerebellar-granule_epigenetic-compounds_primary-screen_sample-0360	4	72	DMSO_18	control	1453555	61.955	1965808
plate-c_mouse_cerebellar-granule_epigenetic-compounds_primary-screen_sample-0361	4	72	DMSO_17	control	1872597	59.9058	2493024
plate-c_mouse_cerebellar-granule_epigenetic-compounds_primary-screen_sample-0362	4	72	DMSO_17	control	2601319	54.0221	3559421
plate-c_mouse_cerebellar-granule_epigenetic-compounds_primary-screen_sample-0363	4	72	GSK2801	BAZ inhibitor	2716837	37.8068	3782545
plate-c_mouse_cerebellar-granule_epigenetic-compounds_primary-screen_sample-0364	4	72	GSK2801	BAZ inhibitor	2763000	28.3565	3697598
plate-c_mouse_cerebellar-granule_epigenetic-compounds_primary-screen_sample-0365	4	72	Plumbagin	anticancer drug	1880060	59.7998	2563712
plate-c_mouse_cerebellar-granule_epigenetic-compounds_primary-screen_sample-0366	4	72	Plumbagin	anticancer drug	3200781	37.2876	4231291
plate-c_mouse_cerebellar-granule_epigenetic-compounds_primary-screen_sample-0367	4	72	SIRT1/2i	HDAC inhibitor (SIRT)	2758814	49.1046	3715272
plate-c_mouse_cerebellar-granule_epigenetic-compounds_primary-screen_sample-0368	4	72	SIRT1/2i	HDAC inhibitor (SIRT)	2982174	47.2686	3995346
plate-c_mouse_cerebellar-granule_epigenetic-compounds_primary-screen_sample-0369	4	72	I-CBP112	HAT inhibitor	2639941	51.7969	3630580
plate-c_mouse_cerebellar-granule_epigenetic-compounds_primary-screen_sample-0370	4	72	I-CBP112	HAT inhibitor	2975263	46.5526	4069159
plate-c_mouse_cerebellar-granule_epigenetic-compounds_primary-screen_sample-0371	4	72	SGC-CBP30	HAT inhibitor	2630572	53.5009	3554655
plate-c_mouse_cerebellar-granule_epigenetic-compounds_primary-screen_sample-0372	4	72	SGC-CBP30	HAT inhibitor	2983512	52.467	4106208
plate-c_mouse_cerebellar-granule_epigenetic-compounds_primary-screen_sample-0373	4	72	UNC0642	HMT inhibitor	2817179	41.2737	3682500
plate-c_mouse_cerebellar-granule_epigenetic-compounds_primary-screen_sample-0374	4	72	UNC0642	HMT inhibitor	2186292	39.6145	2752860
plate-c_mouse_cerebellar-granule_epigenetic-compounds_primary-screen_sample-0375	4	72	UNC1999	HMT inhibitor	3479046	37.0028	4764858
plate-c_mouse_cerebellar-granule_epigenetic-compounds_primary-screen_sample-0376	4	72	UNC1999	HMT inhibitor	2929609	41.5537	4065284
plate-c_mouse_cerebellar-granule_epigenetic-compounds_primary-screen_sample-0377	4	72	(R)-PFI-2	HMT inhibitor	3274024	37.1998	4498091
plate-c_mouse_cerebellar-granule_epigenetic-compounds_primary-screen_sample-0378	4	72	(R)-PFI-2	HMT inhibitor	2869142	42.5949	3978594
plate-c_mouse_cerebellar-granule_epigenetic-compounds_primary-screen_sample-0379	4	72	LMK_235	HDAC inhibitor	2943058	34.3321	3936724
plate-c_mouse_cerebellar-granule_epigenetic-compounds_primary-screen_sample-0380	4	72	LMK_235	HDAC inhibitor	2653865	23.4943	3492781
plate-c_mouse_cerebellar-granule_epigenetic-compounds_primary-screen_sample-0381	4	72	HPOB	HDAC inhibitor	2418576	45.2556	3222321
plate-c_mouse_cerebellar-granule_epigenetic-compounds_primary-screen_sample-0382	4	72	HPOB	HDAC inhibitor	2517024	42.0668	3300920
plate-c_mouse_cerebellar-granule_epigenetic-compounds_primary-screen_sample-0383	4	72	DMSO_18	control	1582635	53.3369	2060759
plate-c_mouse_cerebellar-granule_epigenetic-compounds_primary-screen_sample-0384	4	72	DMSO_18	control	1663846	53.7148	2280077
plate-c_mouse_cerebellar-granule_epigenetic-compounds_primary-screen_sample-0385	4	72	DMSO_19	control	2072450	49.1516	2752422
plate-c_mouse_cerebellar-granule_epigenetic-compounds_primary-screen_sample-0386	4	72	DMSO_19	control	1964344	54.1066	2527248
plate-c_mouse_cerebellar-granule_epigenetic-compounds_primary-screen_sample-0387	4	72	HDAC6i	HDAC inhibitor	1793311	60.3211	2442718
plate-c_mouse_cerebellar-granule_epigenetic-compounds_primary-screen_sample-0388	4	72	HDAC6i	HDAC inhibitor	1790994	48.9564	2356906
plate-c_mouse_cerebellar-granule_epigenetic-compounds_primary-screen_sample-0389	4	72	2-hexyl-4-Pentynoic-Acid	HDAC inhibitor	2393063	45.1721	3097561
plate-c_mouse_cerebellar-granule_epigenetic-compounds_primary-screen_sample-0390	4	72	2-hexyl-4-Pentynoic-Acid	HDAC inhibitor	2677289	39.9892	3648082
plate-c_mouse_cerebellar-granule_epigenetic-compounds_primary-screen_sample-0391	4	72	PFI-3	SMARC inhibitor	2605751	51.6442	3579238
plate-c_mouse_cerebellar-granule_epigenetic-compounds_primary-screen_sample-0392	4	72	PFI-3	SMARC inhibitor	3339155	42.3357	4506227
plate-c_mouse_cerebellar-granule_epigenetic-compounds_primary-screen_sample-0393	4	72	JIB-04	HDM inhibitor	2057420	23.6972	2724734
plate-c_mouse_cerebellar-granule_epigenetic-compounds_primary-screen_sample-0394	4	72	JIB-04	HDM inhibitor	2411863	20.57	2858966
plate-c_mouse_cerebellar-granule_epigenetic-compounds_primary-screen_sample-0395	4	72	CAY10683	HDAC inhibitor	3334111	41.5194	4473852
plate-c_mouse_cerebellar-granule_epigenetic-compounds_primary-screen_sample-0396	4	72	CAY10683	HDAC inhibitor	3081418	42.629	4058126
plate-c_mouse_cerebellar-granule_epigenetic-compounds_primary-screen_sample-0397	4	72	GSK126	HMT inhibitor	2203022	49.9126	2955313
plate-c_mouse_cerebellar-granule_epigenetic-compounds_primary-screen_sample-0398	4	72	GSK126	HMT inhibitor	3166338	33.8762	4312661
plate-c_mouse_cerebellar-granule_epigenetic-compounds_primary-screen_sample-0399	4	72	CPI-203	BET inhibitor	2479548	39.3587	3291905
plate-c_mouse_cerebellar-granule_epigenetic-compounds_primary-screen_sample-0400	4	72	CPI-203	BET inhibitor	2539283	32.6678	3239620
plate-c_mouse_cerebellar-granule_epigenetic-compounds_primary-screen_sample-0401	4	72	SP-2509	HDM inhibitor	2525215	16.2597	3493137
plate-c_mouse_cerebellar-granule_epigenetic-compounds_primary-screen_sample-0402	4	72	SP-2509	HDM inhibitor	2550802	17.3349	3383894
plate-c_mouse_cerebellar-granule_epigenetic-compounds_primary-screen_sample-0403	4	72	6-Thioguanine	DNMT inhibitor	2506473	41.6469	3406020
plate-c_mouse_cerebellar-granule_epigenetic-compounds_primary-screen_sample-0404	4	72	6-Thioguanine	DNMT inhibitor	3306242	38.6238	4449777
plate-c_mouse_cerebellar-granule_epigenetic-compounds_primary-screen_sample-0405	4	72	Tubastatin-A	HDAC inhibitor	3380519	38.9963	4677777
plate-c_mouse_cerebellar-granule_epigenetic-compounds_primary-screen_sample-0406	4	72	Tubastatin-A	HDAC inhibitor	3093865	40.3647	4087913
plate-c_mouse_cerebellar-granule_epigenetic-compounds_primary-screen_sample-0407	4	72	DMSO_20	control	2830213	46.4352	3748688
plate-c_mouse_cerebellar-granule_epigenetic-compounds_primary-screen_sample-0408	4	72	DMSO_20	control	3189127	37.8303	4240110
plate-c_mouse_cerebellar-granule_epigenetic-compounds_primary-screen_sample-0409	4	72	DMSO_19	control	2245129	50.2136	3061459
plate-c_mouse_cerebellar-granule_epigenetic-compounds_primary-screen_sample-0410	4	72	DMSO_19	control	2092295	60.0248	2837557
plate-c_mouse_cerebellar-granule_epigenetic-compounds_primary-screen_sample-0411	4	72	HDAC6i	HDAC inhibitor	2052802	61.1319	2833824
plate-c_mouse_cerebellar-granule_epigenetic-compounds_primary-screen_sample-0412	4	72	HDAC6i	HDAC inhibitor	1727946	59.1806	2176669
plate-c_mouse_cerebellar-granule_epigenetic-compounds_primary-screen_sample-0413	4	72	2-hexyl-4-Pentynoic-Acid	HDAC inhibitor	2592359	46.7281	3447629
plate-c_mouse_cerebellar-granule_epigenetic-compounds_primary-screen_sample-0414	4	72	2-hexyl-4-Pentynoic-Acid	HDAC inhibitor	3359931	39.9598	4571893
plate-c_mouse_cerebellar-granule_epigenetic-compounds_primary-screen_sample-0415	4	72	PFI-3	SMARC inhibitor	2367937	52.5628	3209645
plate-c_mouse_cerebellar-granule_epigenetic-compounds_primary-screen_sample-0416	4	72	PFI-3	SMARC inhibitor	3456446	42.0706	4687516
plate-c_mouse_cerebellar-granule_epigenetic-compounds_primary-screen_sample-0417	4	72	JIB-04	HDM inhibitor	1541712	24.6791	2093052
plate-c_mouse_cerebellar-granule_epigenetic-compounds_primary-screen_sample-0418	4	72	JIB-04	HDM inhibitor	3204945	21.2684	4427223
plate-c_mouse_cerebellar-granule_epigenetic-compounds_primary-screen_sample-0419	4	72	CAY10683	HDAC inhibitor	3398425	43.1007	4617330
plate-c_mouse_cerebellar-granule_epigenetic-compounds_primary-screen_sample-0420	4	72	CAY10683	HDAC inhibitor	2061744	45.4685	2643259
plate-c_mouse_cerebellar-granule_epigenetic-compounds_primary-screen_sample-0421	4	72	GSK126	HMT inhibitor	1525038	52.2168	2125340
plate-c_mouse_cerebellar-granule_epigenetic-compounds_primary-screen_sample-0422	4	72	GSK126	HMT inhibitor	3083849	39.5345	4227136
plate-c_mouse_cerebellar-granule_epigenetic-compounds_primary-screen_sample-0423	4	72	CPI-203	BET inhibitor	2481845	43.9073	3143470
plate-c_mouse_cerebellar-granule_epigenetic-compounds_primary-screen_sample-0424	4	72	CPI-203	BET inhibitor	2516027	43.061	3302286
plate-c_mouse_cerebellar-granule_epigenetic-compounds_primary-screen_sample-0425	4	72	SP-2509	HDM inhibitor	2159290	17.5	2874908
plate-c_mouse_cerebellar-granule_epigenetic-compounds_primary-screen_sample-0426	4	72	SP-2509	HDM inhibitor	2392798	17.7127	3154512
plate-c_mouse_cerebellar-granule_epigenetic-compounds_primary-screen_sample-0427	4	72	6-Thioguanine	DNMT inhibitor	2310209	42.3808	3037343
plate-c_mouse_cerebellar-granule_epigenetic-compounds_primary-screen_sample-0428	4	72	6-Thioguanine	DNMT inhibitor	2942638	38.0916	3914515
plate-c_mouse_cerebellar-granule_epigenetic-compounds_primary-screen_sample-0429	4	72	Tubastatin-A	HDAC inhibitor	2483640	53.4188	3324852
plate-c_mouse_cerebellar-granule_epigenetic-compounds_primary-screen_sample-0430	4	72	Tubastatin-A	HDAC inhibitor	2631289	46.5257	3465774
plate-c_mouse_cerebellar-granule_epigenetic-compounds_primary-screen_sample-0431	4	72	DMSO_20	control	304568	56.8218	405141
plate-c_mouse_cerebellar-granule_epigenetic-compounds_primary-screen_sample-0432	4	72	DMSO_20	control	302138	57.4281	407444
plate-c_mouse_cerebellar-granule_epigenetic-compounds_primary-screen_sample-0433	4	72	DMSO_21	control	1991462	55.4467	2711680
plate-c_mouse_cerebellar-granule_epigenetic-compounds_primary-screen_sample-0434	4	72	DMSO_21	control	2225195	61.0076	3015024
plate-c_mouse_cerebellar-granule_epigenetic-compounds_primary-screen_sample-0435	4	72	OTX015	BET inhibitor	1615517	61.2294	2164676
plate-c_mouse_cerebellar-granule_epigenetic-compounds_primary-screen_sample-0436	4	72	OTX015	BET inhibitor	2294701	53.2228	3076755
plate-c_mouse_cerebellar-granule_epigenetic-compounds_primary-screen_sample-0437	4	72	A-366	HMT inhibitor	2802024	49.0169	3785973
plate-c_mouse_cerebellar-granule_epigenetic-compounds_primary-screen_sample-0438	4	72	A-366	HMT inhibitor	2906999	44.6883	4001718
plate-c_mouse_cerebellar-granule_epigenetic-compounds_primary-screen_sample-0439	4	72	OICR-9429	WDR5 inhibitor	2085600	58.2834	2810970
plate-c_mouse_cerebellar-granule_epigenetic-compounds_primary-screen_sample-0440	4	72	OICR-9429	WDR5 inhibitor	1915042	56.3037	2577906
plate-c_mouse_cerebellar-granule_epigenetic-compounds_primary-screen_sample-0441	4	72	EPZ004777	HMT inhibitor	1937741	62.1754	2521351
plate-c_mouse_cerebellar-granule_epigenetic-compounds_primary-screen_sample-0442	4	72	EPZ004777	HMT inhibitor	3316999	52.5045	4522544
plate-c_mouse_cerebellar-granule_epigenetic-compounds_primary-screen_sample-0443	4	72	EPZ6438	HMT inhibitor	1430800	50.7346	1903237
plate-c_mouse_cerebellar-granule_epigenetic-compounds_primary-screen_sample-0444	4	72	EPZ6438	HMT inhibitor	2287757	50.0736	3090063
plate-c_mouse_cerebellar-granule_epigenetic-compounds_primary-screen_sample-0445	4	72	EPZ5676	HMT inhibitor	1447959	61.2433	1982405
plate-c_mouse_cerebellar-granule_epigenetic-compounds_primary-screen_sample-0446	4	72	EPZ5676	HMT inhibitor	3391889	40.928	4574344
plate-c_mouse_cerebellar-granule_epigenetic-compounds_primary-screen_sample-0447	4	72	MC-1568	HDAC inhibitor	2536407	54.8162	3381589
plate-c_mouse_cerebellar-granule_epigenetic-compounds_primary-screen_sample-0448	4	72	MC-1568	HDAC inhibitor	3019023	41.2837	4071380
plate-c_mouse_cerebellar-granule_epigenetic-compounds_primary-screen_sample-0449	4	72	PBIT	HDM inhibitor	2969244	39.1501	3863108
plate-c_mouse_cerebellar-granule_epigenetic-compounds_primary-screen_sample-0450	4	72	PBIT	HDM inhibitor	3149482	39.1085	4138930
plate-c_mouse_cerebellar-granule_epigenetic-compounds_primary-screen_sample-0451	4	72	Octyl-α-hydroxyglutarate	HDM inhibitor	3048978	43.5602	4112811
plate-c_mouse_cerebellar-granule_epigenetic-compounds_primary-screen_sample-0452	4	72	Octyl-α-hydroxyglutarate	HDM inhibitor	2885353	41.246	3712557
plate-c_mouse_cerebellar-granule_epigenetic-compounds_primary-screen_sample-0453	4	72	a-Hydroxyglutaric-Acid	HDM inhibitor	2447637	44.5748	3157647
plate-c_mouse_cerebellar-granule_epigenetic-compounds_primary-screen_sample-0454	4	72	a-Hydroxyglutaric-Acid	HDM inhibitor	2668215	44.1618	3516814
plate-c_mouse_cerebellar-granule_epigenetic-compounds_primary-screen_sample-0455	4	72	DMSO_22	control	1630123	45.6796	2178989
plate-c_mouse_cerebellar-granule_epigenetic-compounds_primary-screen_sample-0456	4	72	DMSO_22	control	1867598	42.6544	2522830
plate-c_mouse_cerebellar-granule_epigenetic-compounds_primary-screen_sample-0457	4	72	DMSO_21	control	1555214	55.9678	1873666
plate-c_mouse_cerebellar-granule_epigenetic-compounds_primary-screen_sample-0458	4	72	DMSO_21	control	2215545	57.8061	3001788
plate-c_mouse_cerebellar-granule_epigenetic-compounds_primary-screen_sample-0459	4	72	OTX015	BET inhibitor	1919212	63.2656	2526517
plate-c_mouse_cerebellar-granule_epigenetic-compounds_primary-screen_sample-0460	4	72	OTX015	BET inhibitor	2910010	61.841	4006652
plate-c_mouse_cerebellar-granule_epigenetic-compounds_primary-screen_sample-0461	4	72	A-366	HMT inhibitor	2454035	60.2924	3334882
plate-c_mouse_cerebellar-granule_epigenetic-compounds_primary-screen_sample-0462	4	72	A-366	HMT inhibitor	2668598	55.7699	3550169
plate-c_mouse_cerebellar-granule_epigenetic-compounds_primary-screen_sample-0463	4	72	OICR-9429	WDR5 inhibitor	1768673	61.3775	2351867
plate-c_mouse_cerebellar-granule_epigenetic-compounds_primary-screen_sample-0464	4	72	OICR-9429	WDR5 inhibitor	1364334	63.4055	1908762
plate-c_mouse_cerebellar-granule_epigenetic-compounds_primary-screen_sample-0465	4	72	EPZ004777	HMT inhibitor	1571150	63.2339	2189131
plate-c_mouse_cerebellar-granule_epigenetic-compounds_primary-screen_sample-0466	4	72	EPZ004777	HMT inhibitor	2216267	57.6041	2969869
plate-c_mouse_cerebellar-granule_epigenetic-compounds_primary-screen_sample-0467	4	72	EPZ6438	HMT inhibitor	2076818	57.0766	2800568
plate-c_mouse_cerebellar-granule_epigenetic-compounds_primary-screen_sample-0468	4	72	EPZ6438	HMT inhibitor	1841857	61.4296	2470941
plate-c_mouse_cerebellar-granule_epigenetic-compounds_primary-screen_sample-0469	4	72	EPZ5676	HMT inhibitor	1788732	60.7387	2429708
plate-c_mouse_cerebellar-granule_epigenetic-compounds_primary-screen_sample-0470	4	72	EPZ5676	HMT inhibitor	2556843	54.051	3452670
plate-c_mouse_cerebellar-granule_epigenetic-compounds_primary-screen_sample-0471	4	72	MC-1568	HDAC inhibitor	1824121	56.2591	2382776
plate-c_mouse_cerebellar-granule_epigenetic-compounds_primary-screen_sample-0472	4	72	MC-1568	HDAC inhibitor	2895351	47.7701	3957435
plate-c_mouse_cerebellar-granule_epigenetic-compounds_primary-screen_sample-0473	4	72	PBIT	HDM inhibitor	2717346	55.922	3735094
plate-c_mouse_cerebellar-granule_epigenetic-compounds_primary-screen_sample-0474	4	72	PBIT	HDM inhibitor	2553460	55.5667	3440463
plate-c_mouse_cerebellar-granule_epigenetic-compounds_primary-screen_sample-0475	4	72	Octyl-α-hydroxyglutarate	HDM inhibitor	2233044	56.7011	2968054
plate-c_mouse_cerebellar-granule_epigenetic-compounds_primary-screen_sample-0476	4	72	Octyl-α-hydroxyglutarate	HDM inhibitor	2529485	51.8226	3403805
plate-c_mouse_cerebellar-granule_epigenetic-compounds_primary-screen_sample-0477	4	72	a-Hydroxyglutaric-Acid	HDM inhibitor	1574782	56.9436	2067742
plate-c_mouse_cerebellar-granule_epigenetic-compounds_primary-screen_sample-0478	4	72	a-Hydroxyglutaric-Acid	HDM inhibitor	2177073	56.0567	2983449
plate-c_mouse_cerebellar-granule_epigenetic-compounds_primary-screen_sample-0479	4	72	DMSO_22	control	1101562	55.4299	1493826
plate-c_mouse_cerebellar-granule_epigenetic-compounds_primary-screen_sample-0480	4	72	DMSO_22	control	1871355	51.2677	2515788
plate-c_mouse_cerebellar-granule_epigenetic-compounds_primary-screen_sample-0481	4	72	DMSO_23	control	2594256	51.4984	3521376
plate-c_mouse_cerebellar-granule_epigenetic-compounds_primary-screen_sample-0482	4	72	DMSO_23	control	2021380	60.7652	2760062
plate-c_mouse_cerebellar-granule_epigenetic-compounds_primary-screen_sample-0483	4	72	UNC0379	HMT inhibitor	2665550	58.3846	3742724
plate-c_mouse_cerebellar-granule_epigenetic-compounds_primary-screen_sample-0484	4	72	UNC0379	HMT inhibitor	1859339	61.573	2544764
plate-c_mouse_cerebellar-granule_epigenetic-compounds_primary-screen_sample-0485	4	72	RVX-208	BET inhibitor	2461465	63.1383	3425500
plate-c_mouse_cerebellar-granule_epigenetic-compounds_primary-screen_sample-0486	4	72	RVX-208	BET inhibitor	2451564	59.5193	3284245
plate-c_mouse_cerebellar-granule_epigenetic-compounds_primary-screen_sample-0487	4	72	CUDC-101	HDAC inhibitor	2911747	21.1267	3970980
plate-c_mouse_cerebellar-granule_epigenetic-compounds_primary-screen_sample-0488	4	72	CUDC-101	HDAC inhibitor	3325920	18.5401	4508376
plate-c_mouse_cerebellar-granule_epigenetic-compounds_primary-screen_sample-0489	4	72	LAQ824	HDAC inhibitor	2618540	21.4738	3425928
plate-c_mouse_cerebellar-granule_epigenetic-compounds_primary-screen_sample-0490	4	72	LAQ824	HDAC inhibitor	3540406	20.2385	4678811
plate-c_mouse_cerebellar-granule_epigenetic-compounds_primary-screen_sample-0491	4	72	GSK-LSD1	HDM inhibitor	1631394	59.8777	2145501
plate-c_mouse_cerebellar-granule_epigenetic-compounds_primary-screen_sample-0492	4	72	GSK-LSD1	HDM inhibitor	2256225	61.3508	3124701
plate-c_mouse_cerebellar-granule_epigenetic-compounds_primary-screen_sample-0493	4	72	BVT-948	PTP inhibitor, HMT inhibitor	1686542	52.9238	2303935
plate-c_mouse_cerebellar-granule_epigenetic-compounds_primary-screen_sample-0494	4	72	BVT-948	PTP inhibitor, HMT inhibitor	2413909	45.1639	3166954
plate-c_mouse_cerebellar-granule_epigenetic-compounds_primary-screen_sample-0495	4	72	RGFP966	HDAC inhibitor	1749571	59.7101	2351562
plate-c_mouse_cerebellar-granule_epigenetic-compounds_primary-screen_sample-0496	4	72	RGFP966	HDAC inhibitor	1838472	57.3269	2515210
plate-c_mouse_cerebellar-granule_epigenetic-compounds_primary-screen_sample-0497	4	72	BG45	HDAC inhibitor	2161104	57.7731	2929151
plate-c_mouse_cerebellar-granule_epigenetic-compounds_primary-screen_sample-0498	4	72	BG45	HDAC inhibitor	1954162	59.9856	2691781
plate-c_mouse_cerebellar-granule_epigenetic-compounds_primary-screen_sample-0499	4	72	UMB-32	BET inhibitor	1407462	64.9115	1908925
plate-c_mouse_cerebellar-granule_epigenetic-compounds_primary-screen_sample-0500	4	72	UMB-32	BET inhibitor	1781569	64.5144	2361033
plate-c_mouse_cerebellar-granule_epigenetic-compounds_primary-screen_sample-0501	4	72	EPZ015666	BET inhibitor	1504705	64.0448	2120658
plate-c_mouse_cerebellar-granule_epigenetic-compounds_primary-screen_sample-0502	4	72	EPZ015666	BET inhibitor	1569959	63.6845	2184372
plate-c_mouse_cerebellar-granule_epigenetic-compounds_primary-screen_sample-0503	4	72	DMSO_24	control	577596	63.94	756692
plate-c_mouse_cerebellar-granule_epigenetic-compounds_primary-screen_sample-0504	4	72	DMSO_24	control	1189313	62.269	1552877
plate-c_mouse_cerebellar-granule_epigenetic-compounds_primary-screen_sample-0505	4	72	DMSO_23	control	2483114	57.9659	3321118
plate-c_mouse_cerebellar-granule_epigenetic-compounds_primary-screen_sample-0506	4	72	DMSO_23	control	2231177	54.2881	3031908
plate-c_mouse_cerebellar-granule_epigenetic-compounds_primary-screen_sample-0507	4	72	UNC0379	HMT inhibitor	2729091	55.1527	3827313
plate-c_mouse_cerebellar-granule_epigenetic-compounds_primary-screen_sample-0508	4	72	UNC0379	HMT inhibitor	3238959	53.2011	4323415
plate-c_mouse_cerebellar-granule_epigenetic-compounds_primary-screen_sample-0509	4	72	RVX-208	BET inhibitor	2056297	58.4636	2698299
plate-c_mouse_cerebellar-granule_epigenetic-compounds_primary-screen_sample-0510	4	72	RVX-208	BET inhibitor	2373553	58.5594	3207689
plate-c_mouse_cerebellar-granule_epigenetic-compounds_primary-screen_sample-0511	4	72	CUDC-101	HDAC inhibitor	2730305	30.5899	3682959
plate-c_mouse_cerebellar-granule_epigenetic-compounds_primary-screen_sample-0512	4	72	CUDC-101	HDAC inhibitor	3484456	27.831	4820361
plate-c_mouse_cerebellar-granule_epigenetic-compounds_primary-screen_sample-0513	4	72	LAQ824	HDAC inhibitor	1989457	26.2193	2645999
plate-c_mouse_cerebellar-granule_epigenetic-compounds_primary-screen_sample-0514	4	72	LAQ824	HDAC inhibitor	3110983	22.6508	4096366
plate-c_mouse_cerebellar-granule_epigenetic-compounds_primary-screen_sample-0515	4	72	GSK-LSD1	HDM inhibitor	1647430	59.4912	2198984
plate-c_mouse_cerebellar-granule_epigenetic-compounds_primary-screen_sample-0516	4	72	GSK-LSD1	HDM inhibitor	925170	59.2614	1257985
plate-c_mouse_cerebellar-granule_epigenetic-compounds_primary-screen_sample-0517	4	72	BVT-948	PTP inhibitor, HMT inhibitor	1231684	45.0694	1661655
plate-c_mouse_cerebellar-granule_epigenetic-compounds_primary-screen_sample-0518	4	72	BVT-948	PTP inhibitor, HMT inhibitor	1835633	40.5632	2529615
plate-c_mouse_cerebellar-granule_epigenetic-compounds_primary-screen_sample-0519	4	72	RGFP966	HDAC inhibitor	1433372	55.7225	1878562
plate-c_mouse_cerebellar-granule_epigenetic-compounds_primary-screen_sample-0520	4	72	RGFP966	HDAC inhibitor	1284948	53.5257	1760074
plate-c_mouse_cerebellar-granule_epigenetic-compounds_primary-screen_sample-0521	4	72	BG45	HDAC inhibitor	1069397	55.7936	1459245
plate-c_mouse_cerebellar-granule_epigenetic-compounds_primary-screen_sample-0522	4	72	BG45	HDAC inhibitor	946879	54.156	1272556
plate-c_mouse_cerebellar-granule_epigenetic-compounds_primary-screen_sample-0523	4	72	UMB-32	BET inhibitor	545363	58.3872	733898
plate-c_mouse_cerebellar-granule_epigenetic-compounds_primary-screen_sample-0524	4	72	UMB-32	BET inhibitor	2921755	52.3365	3730976
plate-c_mouse_cerebellar-granule_epigenetic-compounds_primary-screen_sample-0525	4	72	EPZ015666	BET inhibitor	1062532	54.3622	1439192
plate-c_mouse_cerebellar-granule_epigenetic-compounds_primary-screen_sample-0526	4	72	EPZ015666	BET inhibitor	1701705	53.2267	2321543
plate-c_mouse_cerebellar-granule_epigenetic-compounds_primary-screen_sample-0527	4	72	DMSO_24	control	970484	53.607	1309639
plate-c_mouse_cerebellar-granule_epigenetic-compounds_primary-screen_sample-0528	4	72	DMSO_24	control	555806	50.5419	727284
plate-c_mouse_cerebellar-granule_epigenetic-compounds_primary-screen_sample-0529	4	72	DMSO_25	control	2406066	56.7725	3175580
plate-c_mouse_cerebellar-granule_epigenetic-compounds_primary-screen_sample-0530	4	72	DMSO_25	control	2760659	60.6587	3758315
plate-c_mouse_cerebellar-granule_epigenetic-compounds_primary-screen_sample-0531	4	72	BI-2536	PLK1 inhibitor, BET inhibitor	2460519	46.6513	3251400
plate-c_mouse_cerebellar-granule_epigenetic-compounds_primary-screen_sample-0532	4	72	BI-2536	PLK1 inhibitor, BET inhibitor	2093401	51.902	2797965
plate-c_mouse_cerebellar-granule_epigenetic-compounds_primary-screen_sample-0533	4	72	BAZ2-ICR	BAZ inhibitor	2642678	62.4954	3631450
plate-c_mouse_cerebellar-granule_epigenetic-compounds_primary-screen_sample-0534	4	72	BAZ2-ICR	BAZ inhibitor	2782826	62.093	3791983
plate-c_mouse_cerebellar-granule_epigenetic-compounds_primary-screen_sample-0535	4	72	OG-L002	HDM inhibitor	1089655	65.5053	1508137
plate-c_mouse_cerebellar-granule_epigenetic-compounds_primary-screen_sample-0536	4	72	OG-L002	HDM inhibitor	2111178	59.9312	2922144
plate-c_mouse_cerebellar-granule_epigenetic-compounds_primary-screen_sample-0537	4	72	ML-324	HDM inhibitor	1955918	58.4209	2622309
plate-c_mouse_cerebellar-granule_epigenetic-compounds_primary-screen_sample-0538	4	72	ML-324	HDM inhibitor	1772069	56.8617	2434857
plate-c_mouse_cerebellar-granule_epigenetic-compounds_primary-screen_sample-0539	4	72	GSK484	PAD inhibitor	1816978	58.9646	2421853
plate-c_mouse_cerebellar-granule_epigenetic-compounds_primary-screen_sample-0540	4	72	GSK484	PAD inhibitor	2128846	59.5335	2953071
plate-c_mouse_cerebellar-granule_epigenetic-compounds_primary-screen_sample-0541	4	72	Resminostat	HDAC inhibitor	2723806	25.4476	3659670
plate-c_mouse_cerebellar-granule_epigenetic-compounds_primary-screen_sample-0542	4	72	Resminostat	HDAC inhibitor	3136232	29.0703	4208980
plate-c_mouse_cerebellar-granule_epigenetic-compounds_primary-screen_sample-0543	4	72	NI-57	BRPF inhibitor	1933749	60.6437	2621966
plate-c_mouse_cerebellar-granule_epigenetic-compounds_primary-screen_sample-0544	4	72	NI-57	BRPF inhibitor	2156942	57.7285	2984678
plate-c_mouse_cerebellar-granule_epigenetic-compounds_primary-screen_sample-0545	4	72	PFI-4	BRPF inhibitor	1859956	59.0768	2485090
plate-c_mouse_cerebellar-granule_epigenetic-compounds_primary-screen_sample-0546	4	72	PFI-4	BRPF inhibitor	1917986	64.0449	2701400
plate-c_mouse_cerebellar-granule_epigenetic-compounds_primary-screen_sample-0547	4	72	Tasquinimod	HDAC inhibitor	1610534	61.3279	2125759
plate-c_mouse_cerebellar-granule_epigenetic-compounds_primary-screen_sample-0548	4	72	Tasquinimod	HDAC inhibitor	1839906	57.9097	2527186
plate-c_mouse_cerebellar-granule_epigenetic-compounds_primary-screen_sample-0549	4	72	MM-102	HMT inhibitor	1341449	59.1258	1768798
plate-c_mouse_cerebellar-granule_epigenetic-compounds_primary-screen_sample-0550	4	72	MM-102	HMT inhibitor	2032799	60.4767	2841304
plate-c_mouse_cerebellar-granule_epigenetic-compounds_primary-screen_sample-0551	4	72	DMSO_26	control	22635	65.7919	29070
plate-c_mouse_cerebellar-granule_epigenetic-compounds_primary-screen_sample-0552	4	72	DMSO_26	control	1198765	62.2327	1536978
plate-c_mouse_cerebellar-granule_epigenetic-compounds_primary-screen_sample-0553	4	72	DMSO_25	control	3975211	43.9354	5289892
plate-c_mouse_cerebellar-granule_epigenetic-compounds_primary-screen_sample-0554	4	72	DMSO_25	control	2843198	56.7159	3940519
plate-c_mouse_cerebellar-granule_epigenetic-compounds_primary-screen_sample-0555	4	72	BI-2536	PLK1 inhibitor, BET inhibitor	3714986	35.1449	4970480
plate-c_mouse_cerebellar-granule_epigenetic-compounds_primary-screen_sample-0556	4	72	BI-2536	PLK1 inhibitor, BET inhibitor	2588381	42.7829	3470528
plate-c_mouse_cerebellar-granule_epigenetic-compounds_primary-screen_sample-0557	4	72	BAZ2-ICR	BAZ inhibitor	2436445	55.0314	3234747
plate-c_mouse_cerebellar-granule_epigenetic-compounds_primary-screen_sample-0558	4	72	BAZ2-ICR	BAZ inhibitor	1826573	61.4969	2458971
plate-c_mouse_cerebellar-granule_epigenetic-compounds_primary-screen_sample-0559	4	72	OG-L002	HDM inhibitor	2204959	58.9498	3053724
plate-c_mouse_cerebellar-granule_epigenetic-compounds_primary-screen_sample-0560	4	72	OG-L002	HDM inhibitor	1881240	56.0557	2501825
plate-c_mouse_cerebellar-granule_epigenetic-compounds_primary-screen_sample-0561	4	72	ML-324	HDM inhibitor	1565343	63.6531	2056107
plate-c_mouse_cerebellar-granule_epigenetic-compounds_primary-screen_sample-0562	4	72	ML-324	HDM inhibitor	1556607	57.2545	2060861
plate-c_mouse_cerebellar-granule_epigenetic-compounds_primary-screen_sample-0563	4	72	GSK484	PAD inhibitor	1999363	59.776	2729893
plate-c_mouse_cerebellar-granule_epigenetic-compounds_primary-screen_sample-0564	4	72	GSK484	PAD inhibitor	1955875	59.4888	2658311
plate-c_mouse_cerebellar-granule_epigenetic-compounds_primary-screen_sample-0565	4	72	Resminostat	HDAC inhibitor	2556628	39.966	3441196
plate-c_mouse_cerebellar-granule_epigenetic-compounds_primary-screen_sample-0566	4	72	Resminostat	HDAC inhibitor	2984003	37.9132	3982576
plate-c_mouse_cerebellar-granule_epigenetic-compounds_primary-screen_sample-0567	4	72	NI-57	BRPF inhibitor	1761769	61.8731	2415356
plate-c_mouse_cerebellar-granule_epigenetic-compounds_primary-screen_sample-0568	4	72	NI-57	BRPF inhibitor	1678073	57.875	2258659
plate-c_mouse_cerebellar-granule_epigenetic-compounds_primary-screen_sample-0569	4	72	PFI-4	BRPF inhibitor	1796472	59.7296	2455086
plate-c_mouse_cerebellar-granule_epigenetic-compounds_primary-screen_sample-0570	4	72	PFI-4	BRPF inhibitor	2429564	57.9449	3293543
plate-c_mouse_cerebellar-granule_epigenetic-compounds_primary-screen_sample-0571	4	72	Tasquinimod	HDAC inhibitor	1692728	59.9965	2355921
plate-c_mouse_cerebellar-granule_epigenetic-compounds_primary-screen_sample-0572	4	72	Tasquinimod	HDAC inhibitor	2201067	53.9513	2907277
plate-c_mouse_cerebellar-granule_epigenetic-compounds_primary-screen_sample-0573	4	72	MM-102	HMT inhibitor	1898844	56.4511	2580792
plate-c_mouse_cerebellar-granule_epigenetic-compounds_primary-screen_sample-0574	4	72	MM-102	HMT inhibitor	1571104	58.6349	2128113
plate-c_mouse_cerebellar-granule_epigenetic-compounds_primary-screen_sample-0575	4	72	DMSO_26	control	1311539	56.2448	1789484
plate-c_mouse_cerebellar-granule_epigenetic-compounds_primary-screen_sample-0576	4	72	DMSO_26	control	1778700	56.1888	2467476
plate-c_mouse_cerebellar-granule_epigenetic-compounds_primary-screen_sample-0577	4	72	DMSO_27	control	2716624	51.5612	3607158
plate-c_mouse_cerebellar-granule_epigenetic-compounds_primary-screen_sample-0578	4	72	DMSO_27	control	2536821	58.803	3491600
plate-c_mouse_cerebellar-granule_epigenetic-compounds_primary-screen_sample-0579	4	72	TC-E-5003	HMT inhibitor	2281652	29.3187	3097345
plate-c_mouse_cerebellar-granule_epigenetic-compounds_primary-screen_sample-0580	4	72	TC-E-5003	HMT inhibitor	1186722	29.1984	1402410
plate-c_mouse_cerebellar-granule_epigenetic-compounds_primary-screen_sample-0581	4	72	L002	HAT inhibitor	2594166	56.2097	3508295
plate-c_mouse_cerebellar-granule_epigenetic-compounds_primary-screen_sample-0582	4	72	L002	HAT inhibitor	1992264	52.9001	2698845
plate-c_mouse_cerebellar-granule_epigenetic-compounds_primary-screen_sample-0583	4	72	BI-9564	BRD inhibitor	1766853	61.3186	2332509
plate-c_mouse_cerebellar-granule_epigenetic-compounds_primary-screen_sample-0584	4	72	BI-9564	BRD inhibitor	2052757	58.4813	2802766
plate-c_mouse_cerebellar-granule_epigenetic-compounds_primary-screen_sample-0585	4	72	RN-1	HDM inhibitor	1787889	59.6205	2366472
plate-c_mouse_cerebellar-granule_epigenetic-compounds_primary-screen_sample-0586	4	72	RN-1	HDM inhibitor	2150471	56.7436	2880845
plate-c_mouse_cerebellar-granule_epigenetic-compounds_primary-screen_sample-0587	4	72	Mocetinostat	HDAC inhibitor	1325479	30.5717	1523107
plate-c_mouse_cerebellar-granule_epigenetic-compounds_primary-screen_sample-0588	4	72	Mocetinostat	HDAC inhibitor	2755816	27.093	3736617
plate-c_mouse_cerebellar-granule_epigenetic-compounds_primary-screen_sample-0589	4	72	A-196	HMT inhibitor	1691858	60.0498	2267535
plate-c_mouse_cerebellar-granule_epigenetic-compounds_primary-screen_sample-0590	4	72	A-196	HMT inhibitor	1938438	55.2957	2613532
plate-c_mouse_cerebellar-granule_epigenetic-compounds_primary-screen_sample-0591	4	72	MS049	HMT inhibitor	1440831	58.9284	1896033
plate-c_mouse_cerebellar-granule_epigenetic-compounds_primary-screen_sample-0592	4	72	MS049	HMT inhibitor	1858301	57.7225	2506646
plate-c_mouse_cerebellar-granule_epigenetic-compounds_primary-screen_sample-0593	4	72	GSK591	HMT inhibitor	1620957	58.0154	2218780
plate-c_mouse_cerebellar-granule_epigenetic-compounds_primary-screen_sample-0594	4	72	GSK591	HMT inhibitor	1773335	47.6151	2393912
plate-c_mouse_cerebellar-granule_epigenetic-compounds_primary-screen_sample-0595	4	72	MS023	HMT inhibitor	1821551	57.7979	2444411
plate-c_mouse_cerebellar-granule_epigenetic-compounds_primary-screen_sample-0596	4	72	MS023	HMT inhibitor	1956689	56.7543	2692864
plate-c_mouse_cerebellar-granule_epigenetic-compounds_primary-screen_sample-0597	4	72	PRT4165	PRC1 inhibitor	1537652	57.6915	2011102
plate-c_mouse_cerebellar-granule_epigenetic-compounds_primary-screen_sample-0598	4	72	PRT4165	PRC1 inhibitor	1437697	58.8328	1896758
plate-c_mouse_cerebellar-granule_epigenetic-compounds_primary-screen_sample-0599	4	72	DMSO_28	control	1097594	57.4251	1436554
plate-c_mouse_cerebellar-granule_epigenetic-compounds_primary-screen_sample-0600	4	72	DMSO_28	control	2044548	55.5038	2856164
plate-c_mouse_cerebellar-granule_epigenetic-compounds_primary-screen_sample-0601	4	72	DMSO_27	control	2567446	50.8245	3466377
plate-c_mouse_cerebellar-granule_epigenetic-compounds_primary-screen_sample-0602	4	72	DMSO_27	control	1754905	59.2213	2404397
plate-c_mouse_cerebellar-granule_epigenetic-compounds_primary-screen_sample-0603	4	72	TC-E-5003	HMT inhibitor	2144452	29.9012	2850584
plate-c_mouse_cerebellar-granule_epigenetic-compounds_primary-screen_sample-0604	4	72	TC-E-5003	HMT inhibitor	1919064	31.7546	2540010
plate-c_mouse_cerebellar-granule_epigenetic-compounds_primary-screen_sample-0605	4	72	L002	HAT inhibitor	197487	54.5307	242790
plate-c_mouse_cerebellar-granule_epigenetic-compounds_primary-screen_sample-0606	4	72	L002	HAT inhibitor	1424175	57.2782	1809646
plate-c_mouse_cerebellar-granule_epigenetic-compounds_primary-screen_sample-0607	4	72	BI-9564	BRD inhibitor	1501006	61.0871	1967183
plate-c_mouse_cerebellar-granule_epigenetic-compounds_primary-screen_sample-0608	4	72	BI-9564	BRD inhibitor	1586497	59.0763	2098957
plate-c_mouse_cerebellar-granule_epigenetic-compounds_primary-screen_sample-0609	4	72	RN-1	HDM inhibitor	1619203	60.1004	2175474
plate-c_mouse_cerebellar-granule_epigenetic-compounds_primary-screen_sample-0610	4	72	RN-1	HDM inhibitor	1897447	59.3633	2519757
plate-c_mouse_cerebellar-granule_epigenetic-compounds_primary-screen_sample-0611	4	72	Mocetinostat	HDAC inhibitor	2839343	31.1037	3939765
plate-c_mouse_cerebellar-granule_epigenetic-compounds_primary-screen_sample-0612	4	72	Mocetinostat	HDAC inhibitor	2065236	28.9563	2770341
plate-c_mouse_cerebellar-granule_epigenetic-compounds_primary-screen_sample-0613	4	72	A-196	HMT inhibitor	1182755	57.5229	1584578
plate-c_mouse_cerebellar-granule_epigenetic-compounds_primary-screen_sample-0614	4	72	A-196	HMT inhibitor	1526503	54.1242	2062722
plate-c_mouse_cerebellar-granule_epigenetic-compounds_primary-screen_sample-0615	4	72	MS049	HMT inhibitor	1037579	60.3774	1370565
plate-c_mouse_cerebellar-granule_epigenetic-compounds_primary-screen_sample-0616	4	72	MS049	HMT inhibitor	1311488	52.5713	1744976
plate-c_mouse_cerebellar-granule_epigenetic-compounds_primary-screen_sample-0617	4	72	GSK591	HMT inhibitor	1162114	51.7198	1581886
plate-c_mouse_cerebellar-granule_epigenetic-compounds_primary-screen_sample-0618	4	72	GSK591	HMT inhibitor	1476206	55.2907	1988965
plate-c_mouse_cerebellar-granule_epigenetic-compounds_primary-screen_sample-0619	4	72	MS023	HMT inhibitor	1279137	55.506	1704254
plate-c_mouse_cerebellar-granule_epigenetic-compounds_primary-screen_sample-0620	4	72	MS023	HMT inhibitor	721367	57.0949	822845
plate-c_mouse_cerebellar-granule_epigenetic-compounds_primary-screen_sample-0621	4	72	PRT4165	PRC1 inhibitor	699556	60.1374	823571
plate-c_mouse_cerebellar-granule_epigenetic-compounds_primary-screen_sample-0622	4	72	PRT4165	PRC1 inhibitor	360386	56.3035	495921
plate-c_mouse_cerebellar-granule_epigenetic-compounds_primary-screen_sample-0623	4	72	DMSO_28	control	442064	58.114	580188
plate-c_mouse_cerebellar-granule_epigenetic-compounds_primary-screen_sample-0624	4	72	DMSO_28	control	1230479	56.9641	1643064
plate-c_mouse_cerebellar-granule_epigenetic-compounds_primary-screen_sample-0625	4	72	DMSO_29	control	2135638	54.369	2813819
plate-c_mouse_cerebellar-granule_epigenetic-compounds_primary-screen_sample-0626	4	72	DMSO_29	control	1963297	61.4259	2580403
plate-c_mouse_cerebellar-granule_epigenetic-compounds_primary-screen_sample-0627	4	72	DMSO_30	control	1896909	63.5261	2513903
plate-c_mouse_cerebellar-granule_epigenetic-compounds_primary-screen_sample-0628	4	72	DMSO_30	control	1690916	59.4745	2271681
plate-c_mouse_cerebellar-granule_epigenetic-compounds_primary-screen_sample-0629	4	72	EPZ020411	HMT inhibitor	2120478	58.7692	2855404
plate-c_mouse_cerebellar-granule_epigenetic-compounds_primary-screen_sample-0630	4	72	EPZ020411	HMT inhibitor	2168598	58.6443	2930507
plate-c_mouse_cerebellar-granule_epigenetic-compounds_primary-screen_sample-0631	4	72	GSK2879552	HDM inhibitor	1475422	63.278	1934235
plate-c_mouse_cerebellar-granule_epigenetic-compounds_primary-screen_sample-0632	4	72	GSK2879552	HDM inhibitor	1634850	61.7646	2240788
plate-c_mouse_cerebellar-granule_epigenetic-compounds_primary-screen_sample-0633	4	72	Cyproheptadine	HMT inhibitor	1576149	63.2067	2059059
plate-c_mouse_cerebellar-granule_epigenetic-compounds_primary-screen_sample-0634	4	72	Cyproheptadine	HMT inhibitor	1700031	59.0796	2302544
plate-c_mouse_cerebellar-granule_epigenetic-compounds_primary-screen_sample-0635	4	72	CPTH6	HAT inhibitor	1496723	62.7019	1996372
plate-c_mouse_cerebellar-granule_epigenetic-compounds_primary-screen_sample-0636	4	72	CPTH6	HAT inhibitor	1258352	61.5461	1646248
plate-c_mouse_cerebellar-granule_epigenetic-compounds_primary-screen_sample-0637	4	72	CeMMEC1	BET inhibitor	1314522	62.2527	1795163
plate-c_mouse_cerebellar-granule_epigenetic-compounds_primary-screen_sample-0638	4	72	CeMMEC1	BET inhibitor	1361049	61.4366	1803736
plate-c_mouse_cerebellar-granule_epigenetic-compounds_primary-screen_sample-0639	4	72	PCI-24781	HDAC inhibitor	2347534	30.6735	3059779
plate-c_mouse_cerebellar-granule_epigenetic-compounds_primary-screen_sample-0640	4	72	PCI-24781	HDAC inhibitor	2831989	29.0335	3830449
plate-c_mouse_cerebellar-granule_epigenetic-compounds_primary-screen_sample-0641	4	72	BML-278	HDAC activator (SIRT)	1701028	59.6978	2359488
plate-c_mouse_cerebellar-granule_epigenetic-compounds_primary-screen_sample-0642	4	72	BML-278	HDAC activator (SIRT)	1983452	55.6793	2691324
plate-c_mouse_cerebellar-granule_epigenetic-compounds_primary-screen_sample-0643	4	72	CeMMEC13	TAF1 inhibitor	1929110	59.0309	2586357
plate-c_mouse_cerebellar-granule_epigenetic-compounds_primary-screen_sample-0644	4	72	CeMMEC13	TAF1 inhibitor	1839432	56.6042	2540179
plate-c_mouse_cerebellar-granule_epigenetic-compounds_primary-screen_sample-0645	4	72	4'-bromo-Resveratrol	HDAC inhibitor (SIRT)	1530607	57.5789	2006905
plate-c_mouse_cerebellar-granule_epigenetic-compounds_primary-screen_sample-0646	4	72	4'-bromo-Resveratrol	HDAC inhibitor (SIRT)	2112313	53.6643	2966046
plate-c_mouse_cerebellar-granule_epigenetic-compounds_primary-screen_sample-0647	4	72	DMSO_31	control	1816432	56.6225	2410372
plate-c_mouse_cerebellar-granule_epigenetic-compounds_primary-screen_sample-0648	4	72	DMSO_31	control	1910361	52.2529	2547990
plate-c_mouse_cerebellar-granule_epigenetic-compounds_primary-screen_sample-0649	4	72	DMSO_29	control	1995493	54.3926	2639425
plate-c_mouse_cerebellar-granule_epigenetic-compounds_primary-screen_sample-0650	4	72	DMSO_29	control	1992547	55.8349	2681812
plate-c_mouse_cerebellar-granule_epigenetic-compounds_primary-screen_sample-0651	4	72	DMSO_30	control	2267171	59.877	3097583
plate-c_mouse_cerebellar-granule_epigenetic-compounds_primary-screen_sample-0652	4	72	DMSO_30	control	2453446	58.4568	3356336
plate-c_mouse_cerebellar-granule_epigenetic-compounds_primary-screen_sample-0653	4	72	EPZ020411	HMT inhibitor	1677385	60.7951	2282786
plate-c_mouse_cerebellar-granule_epigenetic-compounds_primary-screen_sample-0654	4	72	EPZ020411	HMT inhibitor	1748649	61.6036	2331045
plate-c_mouse_cerebellar-granule_epigenetic-compounds_primary-screen_sample-0655	4	72	GSK2879552	HDM inhibitor	1310828	63.2721	1762267
plate-c_mouse_cerebellar-granule_epigenetic-compounds_primary-screen_sample-0656	4	72	GSK2879552	HDM inhibitor	1737574	62.1584	2299269
plate-c_mouse_cerebellar-granule_epigenetic-compounds_primary-screen_sample-0657	4	72	Cyproheptadine	HMT inhibitor	1327839	64.4829	1810345
plate-c_mouse_cerebellar-granule_epigenetic-compounds_primary-screen_sample-0658	4	72	Cyproheptadine	HMT inhibitor	1720267	58.8443	2423732
plate-c_mouse_cerebellar-granule_epigenetic-compounds_primary-screen_sample-0659	4	72	CPTH6	HAT inhibitor	1504579	62.0751	2045961
plate-c_mouse_cerebellar-granule_epigenetic-compounds_primary-screen_sample-0660	4	72	CPTH6	HAT inhibitor	1496762	60.7429	1965476
plate-c_mouse_cerebellar-granule_epigenetic-compounds_primary-screen_sample-0661	4	72	CeMMEC1	BET inhibitor	1045103	62.8794	1390507
plate-c_mouse_cerebellar-granule_epigenetic-compounds_primary-screen_sample-0662	4	72	CeMMEC1	BET inhibitor	1029629	61.6676	1346882
plate-c_mouse_cerebellar-granule_epigenetic-compounds_primary-screen_sample-0663	4	72	PCI-24781	HDAC inhibitor	1655795	34.7757	2172744
plate-c_mouse_cerebellar-granule_epigenetic-compounds_primary-screen_sample-0664	4	72	PCI-24781	HDAC inhibitor	2198806	31.6224	2914896
plate-c_mouse_cerebellar-granule_epigenetic-compounds_primary-screen_sample-0665	4	72	BML-278	HDAC activator (SIRT)	1384408	61.0236	1867323
plate-c_mouse_cerebellar-granule_epigenetic-compounds_primary-screen_sample-0666	4	72	BML-278	HDAC activator (SIRT)	811287	60.3773	1085073
plate-c_mouse_cerebellar-granule_epigenetic-compounds_primary-screen_sample-0667	4	72	CeMMEC13	TAF1 inhibitor	1136292	56.307	1583401
plate-c_mouse_cerebellar-granule_epigenetic-compounds_primary-screen_sample-0668	4	72	CeMMEC13	TAF1 inhibitor	1165294	59.4165	1535161
plate-c_mouse_cerebellar-granule_epigenetic-compounds_primary-screen_sample-0669	4	72	4'-bromo-Resveratrol	HDAC inhibitor (SIRT)	1375691	59.4104	1838849
plate-c_mouse_cerebellar-granule_epigenetic-compounds_primary-screen_sample-0670	4	72	4'-bromo-Resveratrol	HDAC inhibitor (SIRT)	1428365	55.6402	1889389
plate-c_mouse_cerebellar-granule_epigenetic-compounds_primary-screen_sample-0671	4	72	DMSO_31	control	1232079	53.8079	1667391
plate-c_mouse_cerebellar-granule_epigenetic-compounds_primary-screen_sample-0672	4	72	DMSO_31	control	515084	52.319	662947
plate-c_mouse_cerebellar-granule_epigenetic-compounds_primary-screen_sample-0673	4	72	DMSO_32	control	1852896	61.149	2361564
plate-c_mouse_cerebellar-granule_epigenetic-compounds_primary-screen_sample-0674	4	72	DMSO_32	control	2531192	61.0604	3539702
plate-c_mouse_cerebellar-granule_epigenetic-compounds_primary-screen_sample-0675	4	72	AZD-5153	BET inhibitor	1007943	50.1128	1305363
plate-c_mouse_cerebellar-granule_epigenetic-compounds_primary-screen_sample-0676	4	72	AZD-5153	BET inhibitor	1940101	58.4172	2658953
plate-c_mouse_cerebellar-granule_epigenetic-compounds_primary-screen_sample-0677	4	72	Todralazine	B2AR inhibitor	2068031	52.4708	2867265
plate-c_mouse_cerebellar-granule_epigenetic-compounds_primary-screen_sample-0678	4	72	Todralazine	B2AR inhibitor	2188192	59.0026	2830431
plate-c_mouse_cerebellar-granule_epigenetic-compounds_primary-screen_sample-0679	4	72	HDAC3i	HDAC inhibitor	1248528	57.1106	1687423
plate-c_mouse_cerebellar-granule_epigenetic-compounds_primary-screen_sample-0680	4	72	HDAC3i	HDAC inhibitor	1690487	55.8206	2349682
plate-c_mouse_cerebellar-granule_epigenetic-compounds_primary-screen_sample-0681	4	72	NCH-51	HDAC inhibitor	1854702	55.5696	2504690
plate-c_mouse_cerebellar-granule_epigenetic-compounds_primary-screen_sample-0682	4	72	NCH-51	HDAC inhibitor	2141942	52.5776	2934727
plate-c_mouse_cerebellar-granule_epigenetic-compounds_primary-screen_sample-0683	4	72	UF010	HDAC inhibitor	1479806	53.8368	2014787
plate-c_mouse_cerebellar-granule_epigenetic-compounds_primary-screen_sample-0684	4	72	UF010	HDAC inhibitor	1201768	55.3959	1618569
plate-c_mouse_cerebellar-granule_epigenetic-compounds_primary-screen_sample-0685	4	72	RGFP109	HDAC inhibitor	1093985	51.7162	1470454
plate-c_mouse_cerebellar-granule_epigenetic-compounds_primary-screen_sample-0686	4	72	RGFP109	HDAC inhibitor	1295381	53.4632	1728701
plate-c_mouse_cerebellar-granule_epigenetic-compounds_primary-screen_sample-0687	4	72	C-7280948	HMT inhibitor	1080763	57.1825	1447849
plate-c_mouse_cerebellar-granule_epigenetic-compounds_primary-screen_sample-0688	4	72	C-7280948	HMT inhibitor	1310098	54.531	1736773
plate-c_mouse_cerebellar-granule_epigenetic-compounds_primary-screen_sample-0689	4	72	EED226	HMT inhibitor	1041715	54.3456	1383254
plate-c_mouse_cerebellar-granule_epigenetic-compounds_primary-screen_sample-0690	4	72	EED226	HMT inhibitor	953571	53.9312	1314266
plate-c_mouse_cerebellar-granule_epigenetic-compounds_primary-screen_sample-0691	4	72	CAY10722	HDAC inhibitor (SIRT)	1065585	57.7931	1436358
plate-c_mouse_cerebellar-granule_epigenetic-compounds_primary-screen_sample-0692	4	72	CAY10722	HDAC inhibitor (SIRT)	1407769	55.4873	1922866
plate-c_mouse_cerebellar-granule_epigenetic-compounds_primary-screen_sample-0693	4	72	PAOA	HDAC inhibitor	1973623	51.9659	2610328
plate-c_mouse_cerebellar-granule_epigenetic-compounds_primary-screen_sample-0694	4	72	PAOA	HDAC inhibitor	1347978	50.1333	1803327
plate-c_mouse_cerebellar-granule_epigenetic-compounds_primary-screen_sample-0695	4	72	DMSO_33	control	305996	53.7902	408927
plate-c_mouse_cerebellar-granule_epigenetic-compounds_primary-screen_sample-0696	4	72	DMSO_33	control	1359443	56.5048	1834234
plate-c_mouse_cerebellar-granule_epigenetic-compounds_primary-screen_sample-0697	4	72	DMSO_32	control	2477118	59.8381	3253963
plate-c_mouse_cerebellar-granule_epigenetic-compounds_primary-screen_sample-0698	4	72	DMSO_32	control	1990080	62.0022	2684392
plate-c_mouse_cerebellar-granule_epigenetic-compounds_primary-screen_sample-0699	4	72	AZD-5153	BET inhibitor	1826649	47.3503	2517874
plate-c_mouse_cerebellar-granule_epigenetic-compounds_primary-screen_sample-0700	4	72	AZD-5153	BET inhibitor	2122110	49.8845	2888108
plate-c_mouse_cerebellar-granule_epigenetic-compounds_primary-screen_sample-0701	4	72	Todralazine	B2AR inhibitor	2186747	60.4415	2930710
plate-c_mouse_cerebellar-granule_epigenetic-compounds_primary-screen_sample-0702	4	72	Todralazine	B2AR inhibitor	2006524	55.5106	2706756
plate-c_mouse_cerebellar-granule_epigenetic-compounds_primary-screen_sample-0703	4	72	HDAC3i	HDAC inhibitor	1575795	55.8273	2082682
plate-c_mouse_cerebellar-granule_epigenetic-compounds_primary-screen_sample-0704	4	72	HDAC3i	HDAC inhibitor	1832385	56.3558	2486869
plate-c_mouse_cerebellar-granule_epigenetic-compounds_primary-screen_sample-0705	4	72	NCH-51	HDAC inhibitor	943310	58.7127	1283362
plate-c_mouse_cerebellar-granule_epigenetic-compounds_primary-screen_sample-0706	4	72	NCH-51	HDAC inhibitor	1270964	55.4848	1675620
plate-c_mouse_cerebellar-granule_epigenetic-compounds_primary-screen_sample-0707	4	72	UF010	HDAC inhibitor	1599759	53.0168	2161150
plate-c_mouse_cerebellar-granule_epigenetic-compounds_primary-screen_sample-0708	4	72	UF010	HDAC inhibitor	1335633	52.867	1791255
plate-c_mouse_cerebellar-granule_epigenetic-compounds_primary-screen_sample-0709	4	72	RGFP109	HDAC inhibitor	1518876	51.4974	2068564
plate-c_mouse_cerebellar-granule_epigenetic-compounds_primary-screen_sample-0710	4	72	RGFP109	HDAC inhibitor	1346319	53.7023	1818781
plate-c_mouse_cerebellar-granule_epigenetic-compounds_primary-screen_sample-0711	4	72	C-7280948	HMT inhibitor	1142724	58.369	1449483
plate-c_mouse_cerebellar-granule_epigenetic-compounds_primary-screen_sample-0712	4	72	C-7280948	HMT inhibitor	1151914	56.0039	1528887
plate-c_mouse_cerebellar-granule_epigenetic-compounds_primary-screen_sample-0713	4	72	EED226	HMT inhibitor	1124099	56.2423	1520903
plate-c_mouse_cerebellar-granule_epigenetic-compounds_primary-screen_sample-0714	4	72	EED226	HMT inhibitor	1785266	55.6077	2336158
plate-c_mouse_cerebellar-granule_epigenetic-compounds_primary-screen_sample-0715	4	72	CAY10722	HDAC inhibitor (SIRT)	1365004	57.3098	1884342
plate-c_mouse_cerebellar-granule_epigenetic-compounds_primary-screen_sample-0716	4	72	CAY10722	HDAC inhibitor (SIRT)	1333749	56.8421	1819412
plate-c_mouse_cerebellar-granule_epigenetic-compounds_primary-screen_sample-0717	4	72	PAOA	HDAC inhibitor	1815783	52.1101	2545970
plate-c_mouse_cerebellar-granule_epigenetic-compounds_primary-screen_sample-0718	4	72	PAOA	HDAC inhibitor	1327745	52.0278	1832999
plate-c_mouse_cerebellar-granule_epigenetic-compounds_primary-screen_sample-0719	4	72	DMSO_33	control	1549402	56.5025	2122899
plate-c_mouse_cerebellar-granule_epigenetic-compounds_primary-screen_sample-0720	4	72	DMSO_33	control	1274472	55.6282	1688261
plate-c_mouse_cerebellar-granule_epigenetic-compounds_primary-screen_sample-0721	4	72	DMSO_34	control	3158827	51.051	4394928
plate-c_mouse_cerebellar-granule_epigenetic-compounds_primary-screen_sample-0722	4	72	DMSO_34	control	2231488	54.8976	3105502
plate-c_mouse_cerebellar-granule_epigenetic-compounds_primary-screen_sample-0723	4	72	TMP-195	HDAC inhibitor	1875888	62.5372	2557098
plate-c_mouse_cerebellar-granule_epigenetic-compounds_primary-screen_sample-0724	4	72	TMP-195	HDAC inhibitor	2105640	62.3325	2858878
plate-c_mouse_cerebellar-granule_epigenetic-compounds_primary-screen_sample-0725	4	72	Bufexamac	HDAC inhibitor	2257043	59.0674	3070738
plate-c_mouse_cerebellar-granule_epigenetic-compounds_primary-screen_sample-0726	4	72	Bufexamac	HDAC inhibitor	2454132	58.802	3204820
plate-c_mouse_cerebellar-granule_epigenetic-compounds_primary-screen_sample-0727	4	72	TrichostatinA	HDAC inhibitor	3401566	15.2858	4554647
plate-c_mouse_cerebellar-granule_epigenetic-compounds_primary-screen_sample-0728	4	72	TrichostatinA	HDAC inhibitor	2706550	17.7704	3600900
plate-c_mouse_cerebellar-granule_epigenetic-compounds_primary-screen_sample-0729	4	72	CAY10398	HDAC inhibitor	1843525	60.993	2434746
plate-c_mouse_cerebellar-granule_epigenetic-compounds_primary-screen_sample-0730	4	72	CAY10398	HDAC inhibitor	2136804	59.012	2786034
plate-c_mouse_cerebellar-granule_epigenetic-compounds_primary-screen_sample-0731	4	72	RSC-133	DNMT inhibitor	2045896	56.0952	2708396
plate-c_mouse_cerebellar-granule_epigenetic-compounds_primary-screen_sample-0732	4	72	RSC-133	DNMT inhibitor	2119403	56.577	2921946
plate-c_mouse_cerebellar-granule_epigenetic-compounds_primary-screen_sample-0733	4	72	BML-210	HDAC inhibitor	2411213	49.7666	3187322
plate-c_mouse_cerebellar-granule_epigenetic-compounds_primary-screen_sample-0734	4	72	BML-210	HDAC inhibitor	2030401	52.3092	2701605
plate-c_mouse_cerebellar-granule_epigenetic-compounds_primary-screen_sample-0735	4	72	CAY10591	HDAC activator (SIRT)	1821991	57.7671	2449402
plate-c_mouse_cerebellar-granule_epigenetic-compounds_primary-screen_sample-0736	4	72	CAY10591	HDAC activator (SIRT)	2074531	52.8345	2797198
plate-c_mouse_cerebellar-granule_epigenetic-compounds_primary-screen_sample-0737	4	72	EX-527	HDAC inhibitor (SIRT)	2174722	55.8585	2867955
plate-c_mouse_cerebellar-granule_epigenetic-compounds_primary-screen_sample-0738	4	72	EX-527	HDAC inhibitor (SIRT)	2266328	56.9361	3004977
plate-c_mouse_cerebellar-granule_epigenetic-compounds_primary-screen_sample-0739	4	72	SAHA	HDAC inhibitor	1543381	35.2	2018703
plate-c_mouse_cerebellar-granule_epigenetic-compounds_primary-screen_sample-0740	4	72	SAHA	HDAC inhibitor	2076119	29.8807	2750927
plate-c_mouse_cerebellar-granule_epigenetic-compounds_primary-screen_sample-0741	4	72	Tranylcypromine	HDM inhibitor	1383514	60.5187	1877298
plate-c_mouse_cerebellar-granule_epigenetic-compounds_primary-screen_sample-0742	4	72	Tranylcypromine	HDM inhibitor	1444404	57.0106	1971469
plate-c_mouse_cerebellar-granule_epigenetic-compounds_primary-screen_sample-0743	4	72	DMSO_35	control	742797	54.1375	968761
plate-c_mouse_cerebellar-granule_epigenetic-compounds_primary-screen_sample-0744	4	72	DMSO_35	control	1020114	52.4497	1342589
plate-c_mouse_cerebellar-granule_epigenetic-compounds_primary-screen_sample-0745	4	72	DMSO_34	control	3264769	44.8502	4389824
plate-c_mouse_cerebellar-granule_epigenetic-compounds_primary-screen_sample-0746	4	72	DMSO_34	control	2743397	48.6608	3804500
plate-c_mouse_cerebellar-granule_epigenetic-compounds_primary-screen_sample-0747	4	72	TMP-195	HDAC inhibitor	2769662	57.4855	3793125
plate-c_mouse_cerebellar-granule_epigenetic-compounds_primary-screen_sample-0748	4	72	TMP-195	HDAC inhibitor	3618525	48.7336	5073971
plate-c_mouse_cerebellar-granule_epigenetic-compounds_primary-screen_sample-0749	4	72	Bufexamac	HDAC inhibitor	3434492	46.33	4592676
plate-c_mouse_cerebellar-granule_epigenetic-compounds_primary-screen_sample-0750	4	72	Bufexamac	HDAC inhibitor	3153976	47.5594	4257527
plate-c_mouse_cerebellar-granule_epigenetic-compounds_primary-screen_sample-0751	4	72	TrichostatinA	HDAC inhibitor	4110001	13.0948	5514554
plate-c_mouse_cerebellar-granule_epigenetic-compounds_primary-screen_sample-0752	4	72	TrichostatinA	HDAC inhibitor	3541344	12.4711	4817652
plate-c_mouse_cerebellar-granule_epigenetic-compounds_primary-screen_sample-0753	4	72	CAY10398	HDAC inhibitor	2339014	46.2907	3148925
plate-c_mouse_cerebellar-granule_epigenetic-compounds_primary-screen_sample-0754	4	72	CAY10398	HDAC inhibitor	2914986	48.203	3898161
plate-c_mouse_cerebellar-granule_epigenetic-compounds_primary-screen_sample-0755	4	72	RSC-133	DNMT inhibitor	2649759	51.9831	3476581
plate-c_mouse_cerebellar-granule_epigenetic-compounds_primary-screen_sample-0756	4	72	RSC-133	DNMT inhibitor	2795125	50.0256	3780080
plate-c_mouse_cerebellar-granule_epigenetic-compounds_primary-screen_sample-0757	4	72	BML-210	HDAC inhibitor	3403469	37.2175	4593576
plate-c_mouse_cerebellar-granule_epigenetic-compounds_primary-screen_sample-0758	4	72	BML-210	HDAC inhibitor	2987320	42.0322	4061118
plate-c_mouse_cerebellar-granule_epigenetic-compounds_primary-screen_sample-0759	4	72	CAY10591	HDAC activator (SIRT)	2282640	56.7494	2998775
plate-c_mouse_cerebellar-granule_epigenetic-compounds_primary-screen_sample-0760	4	72	CAY10591	HDAC activator (SIRT)	2625188	47.025	3493557
plate-c_mouse_cerebellar-granule_epigenetic-compounds_primary-screen_sample-0761	4	72	EX-527	HDAC inhibitor (SIRT)	2590087	47.7088	3385009
plate-c_mouse_cerebellar-granule_epigenetic-compounds_primary-screen_sample-0762	4	72	EX-527	HDAC inhibitor (SIRT)	2600974	49.0703	3391415
plate-c_mouse_cerebellar-granule_epigenetic-compounds_primary-screen_sample-0763	4	72	SAHA	HDAC inhibitor	3316657	17.7298	4524745
plate-c_mouse_cerebellar-granule_epigenetic-compounds_primary-screen_sample-0764	4	72	SAHA	HDAC inhibitor	2941718	14.9563	3874656
plate-c_mouse_cerebellar-granule_epigenetic-compounds_primary-screen_sample-0765	4	72	Tranylcypromine	HDM inhibitor	2738386	49.0686	3678203
plate-c_mouse_cerebellar-granule_epigenetic-compounds_primary-screen_sample-0766	4	72	Tranylcypromine	HDM inhibitor	2943572	49.5301	3973688
plate-c_mouse_cerebellar-granule_epigenetic-compounds_primary-screen_sample-0767	4	72	DMSO_35	control	2651914	48.9499	3671439
plate-c_mouse_cerebellar-granule_epigenetic-compounds_primary-screen_sample-0768	4	72	DMSO_35	control	3635403	46.6268	4848252

## Sheet: Bulk RNA time course (granule)
reaction name	cell culture batch	DIV	treatment duration (h)	compound name	compound type
rna-bulk_mouse_cerebellar-granule_hdaci-ci994_time-course-0-24-72h_batch-1_div-1_treatment-start_replicate-1	1	1	0	none	none
rna-bulk_mouse_cerebellar-granule_hdaci-ci994_time-course-0-24-72h_batch-1_div-1_treatment-start_replicate-2	1	1	0	none	none
rna-bulk_mouse_cerebellar-granule_hdaci-ci994_time-course-0-24-72h_batch-1_div-1_treatment-start_replicate-3	1	1	0	none	none
rna-bulk_mouse_cerebellar-granule_hdaci-ci994_time-course-0-24-72h_batch-1_div-1_treatment-start_replicate-4	1	1	0	none	none
rna-bulk_mouse_cerebellar-granule_hdaci-ci994_time-course-0-24-72h_batch-1_div-1_treatment-start_replicate-5	1	1	0	none	none
rna-bulk_mouse_cerebellar-granule_hdaci-ci994_time-course-0-24-72h_batch-1_div-1_treatment-start_replicate-6	1	1	0	none	none
rna-bulk_mouse_cerebellar-granule_hdaci-ci994_time-course-0-24-72h_batch-1_div-1_treatment-start_replicate-7	1	1	0	none	none
rna-bulk_mouse_cerebellar-granule_hdaci-ci994_time-course-0-24-72h_batch-1_div-1_treatment-start_replicate-8	1	1	0	none	none
rna-bulk_mouse_cerebellar-granule_hdaci-ci994_time-course-0-24-72h_batch-1_div-1_treatment-start_replicate-9	1	1	0	none	none
rna-bulk_mouse_cerebellar-granule_hdaci-ci994_time-course-0-24-72h_batch-1_div-2_treatment-vehicle_replicate-1	1	2	24	DMSO	control
rna-bulk_mouse_cerebellar-granule_hdaci-ci994_time-course-0-24-72h_batch-1_div-2_treatment-vehicle_replicate-2	1	2	24	DMSO	control
rna-bulk_mouse_cerebellar-granule_hdaci-ci994_time-course-0-24-72h_batch-1_div-2_treatment-vehicle_replicate-3	1	2	24	DMSO	control
rna-bulk_mouse_cerebellar-granule_hdaci-ci994_time-course-0-24-72h_batch-1_div-2_treatment-hdaci_replicate-1	1	2	24	CI-994	HDAC inhibitor
rna-bulk_mouse_cerebellar-granule_hdaci-ci994_time-course-0-24-72h_batch-1_div-2_treatment-hdaci_replicate-2	1	2	24	CI-995	HDAC inhibitor
rna-bulk_mouse_cerebellar-granule_hdaci-ci994_time-course-0-24-72h_batch-1_div-2_treatment-hdaci_replicate-3	1	2	24	CI-996	HDAC inhibitor
rna-bulk_mouse_cerebellar-granule_hdaci-ci994_time-course-0-24-72h_batch-1_div-2_treatment-hdaci_replicate-4	1	2	24	CI-997	HDAC inhibitor
rna-bulk_mouse_cerebellar-granule_hdaci-ci994_time-course-0-24-72h_batch-1_div-2_treatment-hdaci_replicate-5	1	2	24	CI-998	HDAC inhibitor
rna-bulk_mouse_cerebellar-granule_hdaci-ci994_time-course-0-24-72h_batch-1_div-2_treatment-hdaci_replicate-6	1	2	24	CI-999	HDAC inhibitor
rna-bulk_mouse_cerebellar-granule_hdaci-ci994_time-course-0-24-72h_batch-1_div-4_treatment-vehicle_replicate-1	1	4	72	DMSO	control
rna-bulk_mouse_cerebellar-granule_hdaci-ci994_time-course-0-24-72h_batch-1_div-4_treatment-vehicle_replicate-2	1	4	72	DMSO	control
rna-bulk_mouse_cerebellar-granule_hdaci-ci994_time-course-0-24-72h_batch-1_div-4_treatment-vehicle_replicate-3	1	4	72	DMSO	control
rna-bulk_mouse_cerebellar-granule_hdaci-ci994_time-course-0-24-72h_batch-1_div-4_treatment-hdaci_replicate-1	1	4	72	CI-994	HDAC inhibitor
rna-bulk_mouse_cerebellar-granule_hdaci-ci994_time-course-0-24-72h_batch-1_div-4_treatment-hdaci_replicate-2	1	4	72	CI-995	HDAC inhibitor
rna-bulk_mouse_cerebellar-granule_hdaci-ci994_time-course-0-24-72h_batch-1_div-4_treatment-hdaci_replicate-3	1	4	72	CI-996	HDAC inhibitor
rna-bulk_mouse_cerebellar-granule_hdaci-ci994_time-course-0-24-72h_batch-1_div-4_treatment-hdaci_replicate-4	1	4	72	CI-997	HDAC inhibitor
rna-bulk_mouse_cerebellar-granule_hdaci-ci994_time-course-0-24-72h_batch-1_div-4_treatment-hdaci_replicate-5	1	4	72	CI-998	HDAC inhibitor
rna-bulk_mouse_cerebellar-granule_hdaci-ci994_time-course-0-24-72h_batch-1_div-4_treatment-hdaci_replicate-6	1	4	72	CI-999	HDAC inhibitor
rna-bulk_mouse_cerebellar-granule_hdaci-ci994_time-course-0-24-72h_batch-2_div-1_treatment-start_replicate-1	2	1	0	none	none
rna-bulk_mouse_cerebellar-granule_hdaci-ci994_time-course-0-24-72h_batch-2_div-1_treatment-start_replicate-2	2	1	0	none	none
rna-bulk_mouse_cerebellar-granule_hdaci-ci994_time-course-0-24-72h_batch-2_div-1_treatment-start_replicate-3	2	1	0	none	none
rna-bulk_mouse_cerebellar-granule_hdaci-ci994_time-course-0-24-72h_batch-2_div-2_treatment-vehicle_replicate-1	2	2	24	DMSO	control
rna-bulk_mouse_cerebellar-granule_hdaci-ci994_time-course-0-24-72h_batch-2_div-2_treatment-vehicle_replicate-2	2	2	24	DMSO	control
rna-bulk_mouse_cerebellar-granule_hdaci-ci994_time-course-0-24-72h_batch-2_div-2_treatment-vehicle_replicate-3	2	2	24	DMSO	control
rna-bulk_mouse_cerebellar-granule_hdaci-ci994_time-course-0-24-72h_batch-2_div-4_treatment-vehicle_replicate-1	2	4	72	DMSO	control
rna-bulk_mouse_cerebellar-granule_hdaci-ci994_time-course-0-24-72h_batch-2_div-4_treatment-vehicle_replicate-2	2	4	72	DMSO	control
rna-bulk_mouse_cerebellar-granule_hdaci-ci994_time-course-0-24-72h_batch-2_div-4_treatment-vehicle_replicate-3	2	4	72	DMSO	control
rna-bulk_mouse_cerebellar-granule_hdaci-ci994_time-course-0-24-72h_batch-2_div-1_treatment-start_replicate-4	2	1	0	none	none
rna-bulk_mouse_cerebellar-granule_hdaci-ci994_time-course-0-24-72h_batch-2_div-1_treatment-start_replicate-5	2	1	0	none	none
rna-bulk_mouse_cerebellar-granule_hdaci-ci994_time-course-0-24-72h_batch-2_div-1_treatment-start_replicate-6	2	1	0	none	none
rna-bulk_mouse_cerebellar-granule_hdaci-ci994_time-course-0-24-72h_batch-2_div-2_treatment-hdaci_replicate-1	2	2	24	CI-994	HDAC inhibitor
rna-bulk_mouse_cerebellar-granule_hdaci-ci994_time-course-0-24-72h_batch-2_div-2_treatment-hdaci_replicate-2	2	2	24	CI-995	HDAC inhibitor
rna-bulk_mouse_cerebellar-granule_hdaci-ci994_time-course-0-24-72h_batch-2_div-2_treatment-hdaci_replicate-3	2	2	24	CI-996	HDAC inhibitor
rna-bulk_mouse_cerebellar-granule_hdaci-ci994_time-course-0-24-72h_batch-2_div-4_treatment-hdaci_replicate-1	2	4	72	CI-997	HDAC inhibitor
rna-bulk_mouse_cerebellar-granule_hdaci-ci994_time-course-0-24-72h_batch-2_div-4_treatment-hdaci_replicate-2	2	4	72	CI-998	HDAC inhibitor
rna-bulk_mouse_cerebellar-granule_hdaci-ci994_time-course-0-24-72h_batch-2_div-4_treatment-hdaci_replicate-3	2	4	72	CI-999	HDAC inhibitor
rna-bulk_mouse_cerebellar-granule_hdaci-ci994_time-course-0-24-72h_batch-2_div-1_treatment-start_replicate-7	2	1	0	none	none
rna-bulk_mouse_cerebellar-granule_hdaci-ci994_time-course-0-24-72h_batch-2_div-1_treatment-start_replicate-8	2	1	0	none	none
rna-bulk_mouse_cerebellar-granule_hdaci-ci994_time-course-0-24-72h_batch-2_div-1_treatment-start_replicate-9	2	1	0	none	none
rna-bulk_mouse_cerebellar-granule_hdaci-ci994_time-course-0-24-72h_batch-2_div-2_treatment-hdaci_replicate-4	2	2	24	CI-994	HDAC inhibitor
rna-bulk_mouse_cerebellar-granule_hdaci-ci994_time-course-0-24-72h_batch-2_div-2_treatment-hdaci_replicate-5	2	2	24	CI-995	HDAC inhibitor
rna-bulk_mouse_cerebellar-granule_hdaci-ci994_time-course-0-24-72h_batch-2_div-2_treatment-hdaci_replicate-6	2	2	24	CI-996	HDAC inhibitor
rna-bulk_mouse_cerebellar-granule_hdaci-ci994_time-course-0-24-72h_batch-2_div-4_treatment-hdaci_replicate-4	2	4	72	CI-997	HDAC inhibitor
rna-bulk_mouse_cerebellar-granule_hdaci-ci994_time-course-0-24-72h_batch-2_div-4_treatment-hdaci_replicate-5	2	4	72	CI-998	HDAC inhibitor
rna-bulk_mouse_cerebellar-granule_hdaci-ci994_time-course-0-24-72h_batch-2_div-4_treatment-hdaci_replicate-6	2	4	72	CI-999	HDAC inhibitor

## Sheet: Plate-C time course (granule)
reaction name	DIV	treatment duration (h)	compound name	compound type	number of contacts	% intra-chromosomal	number of contacts before deduplication
plate-c_mouse_cerebellar-granule_hdaci-ci994_time-course-0-24-72h_div-1_treament-start_replicate-01	1	0	none	none	3811799	69.2616	4703520
plate-c_mouse_cerebellar-granule_hdaci-ci994_time-course-0-24-72h_div-1_treament-start_replicate-02	1	0	none	none	5704282	71.4604	6903743
plate-c_mouse_cerebellar-granule_hdaci-ci994_time-course-0-24-72h_div-1_treament-start_replicate-03	1	0	none	none	4451748	66.8087	5491384
plate-c_mouse_cerebellar-granule_hdaci-ci994_time-course-0-24-72h_div-1_treament-start_replicate-04	1	0	none	none	4691504	65.7339	5798270
plate-c_mouse_cerebellar-granule_hdaci-ci994_time-course-0-24-72h_div-2_treament-vehicle_replicate-01	2	24	DMSO	control	3248236	66.4749	4050571
plate-c_mouse_cerebellar-granule_hdaci-ci994_time-course-0-24-72h_div-2_treament-vehicle_replicate-02	2	24	DMSO	control	4686798	66.7491	5707687
plate-c_mouse_cerebellar-granule_hdaci-ci994_time-course-0-24-72h_div-2_treament-vehicle_replicate-03	2	24	DMSO	control	2569736	69.6712	3127958
plate-c_mouse_cerebellar-granule_hdaci-ci994_time-course-0-24-72h_div-2_treament-vehicle_replicate-04	2	24	DMSO	control	1329501	69.9263	1517888
plate-c_mouse_cerebellar-granule_hdaci-ci994_time-course-0-24-72h_div-4_treament-vehicle_replicate-01	4	72	DMSO	control	5161139	65.3112	6462021
plate-c_mouse_cerebellar-granule_hdaci-ci994_time-course-0-24-72h_div-4_treament-vehicle_replicate-02	4	72	DMSO	control	4976795	63.7916	6107662
plate-c_mouse_cerebellar-granule_hdaci-ci994_time-course-0-24-72h_div-4_treament-vehicle_replicate-03	4	72	DMSO	control	3019926	67.1863	3583924
plate-c_mouse_cerebellar-granule_hdaci-ci994_time-course-0-24-72h_div-4_treament-vehicle_replicate-04	4	72	DMSO	control	3320373	67.8307	4107509
plate-c_mouse_cerebellar-granule_hdaci-ci994_time-course-0-24-72h_div-1_treament-start_replicate-05	1	0	none	none	4199456	73.7197	4918827
plate-c_mouse_cerebellar-granule_hdaci-ci994_time-course-0-24-72h_div-1_treament-start_replicate-06	1	0	none	none	5274679	74.2574	6401080
plate-c_mouse_cerebellar-granule_hdaci-ci994_time-course-0-24-72h_div-1_treament-start_replicate-07	1	0	none	none	4025642	64.6656	4902650
plate-c_mouse_cerebellar-granule_hdaci-ci994_time-course-0-24-72h_div-1_treament-start_replicate-08	1	0	none	none	2744417	63.8949	3287882
plate-c_mouse_cerebellar-granule_hdaci-ci994_time-course-0-24-72h_div-2_treament-hdaci_replicate-01	2	24	CI-994	HDAC inhibitor	3208327	54.3553	3918262
plate-c_mouse_cerebellar-granule_hdaci-ci994_time-course-0-24-72h_div-2_treament-hdaci_replicate-02	2	24	CI-994	HDAC inhibitor	4581882	57.4961	5536287
plate-c_mouse_cerebellar-granule_hdaci-ci994_time-course-0-24-72h_div-2_treament-hdaci_replicate-03	2	24	CI-994	HDAC inhibitor	4558060	70.6985	5483525
plate-c_mouse_cerebellar-granule_hdaci-ci994_time-course-0-24-72h_div-2_treament-hdaci_replicate-04	2	24	CI-994	HDAC inhibitor	5208210	73.6652	6285478
plate-c_mouse_cerebellar-granule_hdaci-ci994_time-course-0-24-72h_div-4_treament-hdaci_replicate-01	4	72	CI-994	HDAC inhibitor	4012080	63.9868	4717120
plate-c_mouse_cerebellar-granule_hdaci-ci994_time-course-0-24-72h_div-4_treament-hdaci_replicate-02	4	72	CI-994	HDAC inhibitor	3502643	64.0899	4111510
plate-c_mouse_cerebellar-granule_hdaci-ci994_time-course-0-24-72h_div-4_treament-hdaci_replicate-03	4	72	CI-994	HDAC inhibitor	3967927	53.7441	4792508
plate-c_mouse_cerebellar-granule_hdaci-ci994_time-course-0-24-72h_div-4_treament-hdaci_replicate-04	4	72	CI-994	HDAC inhibitor	5288774	55.8477	6430891
plate-c_mouse_cerebellar-granule_hdaci-ci994_time-course-0-24-72h_div-1_treament-start_replicate-09	1	0	none	none	3689530	70.8652	4489431
plate-c_mouse_cerebellar-granule_hdaci-ci994_time-course-0-24-72h_div-1_treament-start_replicate-10	1	0	none	none	5949832	70.5889	7339090
plate-c_mouse_cerebellar-granule_hdaci-ci994_time-course-0-24-72h_div-1_treament-start_replicate-11	1	0	none	none	4644806	63.5493	5693667
plate-c_mouse_cerebellar-granule_hdaci-ci994_time-course-0-24-72h_div-1_treament-start_replicate-12	1	0	none	none	5506353	62.6876	6773295
plate-c_mouse_cerebellar-granule_hdaci-ci994_time-course-0-24-72h_div-2_treament-hdaci_replicate-05	2	24	CI-994	HDAC inhibitor	3388993	65.6357	4144756
plate-c_mouse_cerebellar-granule_hdaci-ci994_time-course-0-24-72h_div-2_treament-hdaci_replicate-06	2	24	CI-994	HDAC inhibitor	4077194	64.8708	4922187
plate-c_mouse_cerebellar-granule_hdaci-ci994_time-course-0-24-72h_div-2_treament-hdaci_replicate-07	2	24	CI-994	HDAC inhibitor	3955932	70.9477	4802236
plate-c_mouse_cerebellar-granule_hdaci-ci994_time-course-0-24-72h_div-2_treament-hdaci_replicate-08	2	24	CI-994	HDAC inhibitor	6968484	69.0947	8553743
plate-c_mouse_cerebellar-granule_hdaci-ci994_time-course-0-24-72h_div-4_treament-hdaci_replicate-05	4	72	CI-994	HDAC inhibitor	5210320	61.1794	6385274
plate-c_mouse_cerebellar-granule_hdaci-ci994_time-course-0-24-72h_div-4_treament-hdaci_replicate-06	4	72	CI-994	HDAC inhibitor	5117274	60.6989	6256245
plate-c_mouse_cerebellar-granule_hdaci-ci994_time-course-0-24-72h_div-4_treament-hdaci_replicate-07	4	72	CI-994	HDAC inhibitor	4260967	61.546	5137359
plate-c_mouse_cerebellar-granule_hdaci-ci994_time-course-0-24-72h_div-4_treament-hdaci_replicate-08	4	72	CI-994	HDAC inhibitor	4227770	57.8779	5061997

## Sheet: Plate-C fast time course
reaction name	DIV	treatment duration (h)	compound name	compound type	number of contacts	% intra-chromosomal	number of contacts before deduplication
plate-c_mouse_cerebellar-granule_epigenetic-compounds_fast-time-course-1-2-4h_time-1h_treatment-vehicle_replicate-1	1	1	DMSO	control	5538066	77.6609	6636132
plate-c_mouse_cerebellar-granule_epigenetic-compounds_fast-time-course-1-2-4h_time-1h_treatment-vehicle_replicate-2	1	1	DMSO	control	4775571	77.6108	5577210
plate-c_mouse_cerebellar-granule_epigenetic-compounds_fast-time-course-1-2-4h_time-1h_treatment-hdaci-tsa_replicate-1	1	1	TSA	HDAC inhibitor	7596193	76.0785	8899377
plate-c_mouse_cerebellar-granule_epigenetic-compounds_fast-time-course-1-2-4h_time-1h_treatment-hdaci-tsa_replicate-2	1	1	TSA	HDAC inhibitor	7532276	76.0757	8869664
plate-c_mouse_cerebellar-granule_epigenetic-compounds_fast-time-course-1-2-4h_time-1h_treatment-hdaci-ci994_replicate-1	1	1	CI-994	HDAC inhibitor	6726589	77.0661	7700236
plate-c_mouse_cerebellar-granule_epigenetic-compounds_fast-time-course-1-2-4h_time-1h_treatment-hdaci-ci994_replicate-2	1	1	CI-994	HDAC inhibitor	6571339	77.0054	7652215
plate-c_mouse_cerebellar-granule_epigenetic-compounds_fast-time-course-1-2-4h_time-1h_treatment-hdmi-jib04_replicate-1	1	1	JIB-04	HDM inhibitor	6905582	77.6289	8116705
plate-c_mouse_cerebellar-granule_epigenetic-compounds_fast-time-course-1-2-4h_time-1h_treatment-hdmi-jib04_replicate-2	1	1	JIB-04	HDM inhibitor	6335310	77.607	7339627
plate-c_mouse_cerebellar-granule_epigenetic-compounds_fast-time-course-1-2-4h_time-1h_treatment-vehicle_replicate-3	1	1	DMSO	control	4169829	77.7204	4825827
plate-c_mouse_cerebellar-granule_epigenetic-compounds_fast-time-course-1-2-4h_time-1h_treatment-vehicle_replicate-4	1	1	DMSO	control	5244786	77.6381	6223259
plate-c_mouse_cerebellar-granule_epigenetic-compounds_fast-time-course-1-2-4h_time-1h_treatment-hdaci-tsa_replicate-3	1	1	TSA	HDAC inhibitor	7794161	76.003	9270600
plate-c_mouse_cerebellar-granule_epigenetic-compounds_fast-time-course-1-2-4h_time-1h_treatment-hdaci-tsa_replicate-4	1	1	TSA	HDAC inhibitor	5934054	76.0732	7050157
plate-c_mouse_cerebellar-granule_epigenetic-compounds_fast-time-course-1-2-4h_time-1h_treatment-hdaci-ci994_replicate-3	1	1	CI-994	HDAC inhibitor	7168338	77.0247	8391547
plate-c_mouse_cerebellar-granule_epigenetic-compounds_fast-time-course-1-2-4h_time-1h_treatment-hdaci-ci994_replicate-4	1	1	CI-994	HDAC inhibitor	6724866	77.0801	7889440
plate-c_mouse_cerebellar-granule_epigenetic-compounds_fast-time-course-1-2-4h_time-1h_treatment-hdmi-jib04_replicate-3	1	1	JIB-04	HDM inhibitor	2970661	77.6804	3202452
plate-c_mouse_cerebellar-granule_epigenetic-compounds_fast-time-course-1-2-4h_time-1h_treatment-hdmi-jib04_replicate-4	1	1	JIB-04	HDM inhibitor	6931349	77.5758	8271093
plate-c_mouse_cerebellar-granule_epigenetic-compounds_fast-time-course-1-2-4h_time-2h_treatment-vehicle_replicate-1	1	2	DMSO	control	5475380	77.8162	6391644
plate-c_mouse_cerebellar-granule_epigenetic-compounds_fast-time-course-1-2-4h_time-2h_treatment-vehicle_replicate-2	1	2	DMSO	control	6085980	77.8421	7209787
plate-c_mouse_cerebellar-granule_epigenetic-compounds_fast-time-course-1-2-4h_time-2h_treatment-hdaci-tsa_replicate-1	1	2	TSA	HDAC inhibitor	7102173	75.7836	8503021
plate-c_mouse_cerebellar-granule_epigenetic-compounds_fast-time-course-1-2-4h_time-2h_treatment-hdaci-tsa_replicate-2	1	2	TSA	HDAC inhibitor	6754672	75.8494	7943775
plate-c_mouse_cerebellar-granule_epigenetic-compounds_fast-time-course-1-2-4h_time-2h_treatment-hdaci-ci994_replicate-1	1	2	CI-994	HDAC inhibitor	6050923	75.9604	7126183
plate-c_mouse_cerebellar-granule_epigenetic-compounds_fast-time-course-1-2-4h_time-2h_treatment-hdaci-ci994_replicate-2	1	2	CI-994	HDAC inhibitor	6174991	75.9668	7213919
plate-c_mouse_cerebellar-granule_epigenetic-compounds_fast-time-course-1-2-4h_time-2h_treatment-hdmi-jib04_replicate-1	1	2	JIB-04	HDM inhibitor	7877770	75.6807	9329347
plate-c_mouse_cerebellar-granule_epigenetic-compounds_fast-time-course-1-2-4h_time-2h_treatment-hdmi-jib04_replicate-2	1	2	JIB-04	HDM inhibitor	6428727	75.6783	7436682
plate-c_mouse_cerebellar-granule_epigenetic-compounds_fast-time-course-1-2-4h_time-2h_treatment-vehicle_replicate-3	1	2	DMSO	control	5312086	77.8228	6262187
plate-c_mouse_cerebellar-granule_epigenetic-compounds_fast-time-course-1-2-4h_time-2h_treatment-vehicle_replicate-4	1	2	DMSO	control	6055631	77.8683	7143341
plate-c_mouse_cerebellar-granule_epigenetic-compounds_fast-time-course-1-2-4h_time-2h_treatment-hdaci-tsa_replicate-3	1	2	TSA	HDAC inhibitor	6711140	75.882	7711980
plate-c_mouse_cerebellar-granule_epigenetic-compounds_fast-time-course-1-2-4h_time-2h_treatment-hdaci-tsa_replicate-4	1	2	TSA	HDAC inhibitor	6727872	75.7774	7889497
plate-c_mouse_cerebellar-granule_epigenetic-compounds_fast-time-course-1-2-4h_time-2h_treatment-hdaci-ci994_replicate-3	1	2	CI-994	HDAC inhibitor	6362536	75.8954	7637801
plate-c_mouse_cerebellar-granule_epigenetic-compounds_fast-time-course-1-2-4h_time-2h_treatment-hdaci-ci994_replicate-4	1	2	CI-994	HDAC inhibitor	6659402	75.9074	7962971
plate-c_mouse_cerebellar-granule_epigenetic-compounds_fast-time-course-1-2-4h_time-2h_treatment-hdmi-jib04_replicate-3	1	2	JIB-04	HDM inhibitor	8113639	75.6351	9537762
plate-c_mouse_cerebellar-granule_epigenetic-compounds_fast-time-course-1-2-4h_time-2h_treatment-hdmi-jib04_replicate-4	1	2	JIB-04	HDM inhibitor	8004285	75.5911	9629606
plate-c_mouse_cerebellar-granule_epigenetic-compounds_fast-time-course-1-2-4h_time-4h_treatment-vehicle_replicate-1	1	4	DMSO	control	6178109	75.6189	7268118
plate-c_mouse_cerebellar-granule_epigenetic-compounds_fast-time-course-1-2-4h_time-4h_treatment-vehicle_replicate-2	1	4	DMSO	control	6819252	75.5755	7995651
plate-c_mouse_cerebellar-granule_epigenetic-compounds_fast-time-course-1-2-4h_time-4h_treatment-hdaci-tsa_replicate-1	1	4	TSA	HDAC inhibitor	7556420	73.8263	9142320
plate-c_mouse_cerebellar-granule_epigenetic-compounds_fast-time-course-1-2-4h_time-4h_treatment-hdaci-tsa_replicate-2	1	4	TSA	HDAC inhibitor	8418302	73.929	9871148
plate-c_mouse_cerebellar-granule_epigenetic-compounds_fast-time-course-1-2-4h_time-4h_treatment-hdaci-ci994_replicate-1	1	4	CI-994	HDAC inhibitor	7373425	74.9135	8751195
plate-c_mouse_cerebellar-granule_epigenetic-compounds_fast-time-course-1-2-4h_time-4h_treatment-hdaci-ci994_replicate-2	1	4	CI-994	HDAC inhibitor	7428342	74.9189	8725027
plate-c_mouse_cerebellar-granule_epigenetic-compounds_fast-time-course-1-2-4h_time-4h_treatment-hdmi-jib04_replicate-1	1	4	JIB-04	HDM inhibitor	5688874	78.855	6775581
plate-c_mouse_cerebellar-granule_epigenetic-compounds_fast-time-course-1-2-4h_time-4h_treatment-hdmi-jib04_replicate-2	1	4	JIB-04	HDM inhibitor	5977849	78.837	7099749
plate-c_mouse_cerebellar-granule_epigenetic-compounds_fast-time-course-1-2-4h_time-4h_treatment-vehicle_replicate-3	1	4	DMSO	control	6942687	75.4061	8149907
plate-c_mouse_cerebellar-granule_epigenetic-compounds_fast-time-course-1-2-4h_time-4h_treatment-vehicle_replicate-4	1	4	DMSO	control	7263888	75.4358	8645661
plate-c_mouse_cerebellar-granule_epigenetic-compounds_fast-time-course-1-2-4h_time-4h_treatment-hdaci-tsa_replicate-3	1	4	TSA	HDAC inhibitor	7112616	73.6032	8273443
plate-c_mouse_cerebellar-granule_epigenetic-compounds_fast-time-course-1-2-4h_time-4h_treatment-hdaci-tsa_replicate-4	1	4	TSA	HDAC inhibitor	7741626	73.6149	9055458
plate-c_mouse_cerebellar-granule_epigenetic-compounds_fast-time-course-1-2-4h_time-4h_treatment-hdaci-ci994_replicate-3	1	4	CI-994	HDAC inhibitor	7322720	74.8658	8630750
plate-c_mouse_cerebellar-granule_epigenetic-compounds_fast-time-course-1-2-4h_time-4h_treatment-hdaci-ci994_replicate-4	1	4	CI-994	HDAC inhibitor	7941968	74.8311	9430137
plate-c_mouse_cerebellar-granule_epigenetic-compounds_fast-time-course-1-2-4h_time-4h_treatment-hdmi-jib04_replicate-3	1	4	JIB-04	HDM inhibitor	5577432	79.1193	6438776
plate-c_mouse_cerebellar-granule_epigenetic-compounds_fast-time-course-1-2-4h_time-4h_treatment-hdmi-jib04_replicate-4	1	4	JIB-04	HDM inhibitor	5822811	79.1275	6862026

## Sheet: Dip-C primary (brain)
reaction name	compound name	compound type	dosing scheme	mouse age (day)	replicate	mouse strain	number of contacts	% intra-chromosomal	number of contacts before deduplication
dip-c_mouse_whole-brain_hdaci-tsa_primary-experiment_treatment-vehicle_replicate-1_cell-0001	DMSO	control	4 daily I.P. injections on P6–9 (++++)	9	1	C57BL/6J	67119	71.3434	103108
dip-c_mouse_whole-brain_hdaci-tsa_primary-experiment_treatment-vehicle_replicate-1_cell-0002	DMSO	control	4 daily I.P. injections on P6–9 (++++)	9	1	C57BL/6J	88516	79.9516	143155
dip-c_mouse_whole-brain_hdaci-tsa_primary-experiment_treatment-vehicle_replicate-1_cell-0003	DMSO	control	4 daily I.P. injections on P6–9 (++++)	9	1	C57BL/6J	124288	80.2032	217048
dip-c_mouse_whole-brain_hdaci-tsa_primary-experiment_treatment-vehicle_replicate-1_cell-0004	DMSO	control	4 daily I.P. injections on P6–9 (++++)	9	1	C57BL/6J	118480	71.0795	182870
dip-c_mouse_whole-brain_hdaci-tsa_primary-experiment_treatment-vehicle_replicate-1_cell-0005	DMSO	control	4 daily I.P. injections on P6–9 (++++)	9	1	C57BL/6J	102000	74.6529	173774
dip-c_mouse_whole-brain_hdaci-tsa_primary-experiment_treatment-vehicle_replicate-1_cell-0006	DMSO	control	4 daily I.P. injections on P6–9 (++++)	9	1	C57BL/6J	145496	75.4949	264387
dip-c_mouse_whole-brain_hdaci-tsa_primary-experiment_treatment-vehicle_replicate-1_cell-0007	DMSO	control	4 daily I.P. injections on P6–9 (++++)	9	1	C57BL/6J	81716	73.1215	122236
dip-c_mouse_whole-brain_hdaci-tsa_primary-experiment_treatment-vehicle_replicate-1_cell-0008	DMSO	control	4 daily I.P. injections on P6–9 (++++)	9	1	C57BL/6J	120747	80.2289	200541
dip-c_mouse_whole-brain_hdaci-tsa_primary-experiment_treatment-vehicle_replicate-1_cell-0009	DMSO	control	4 daily I.P. injections on P6–9 (++++)	9	1	C57BL/6J	154649	69.9539	300136
dip-c_mouse_whole-brain_hdaci-tsa_primary-experiment_treatment-vehicle_replicate-1_cell-0010	DMSO	control	4 daily I.P. injections on P6–9 (++++)	9	1	C57BL/6J	150120	77.3908	280403
dip-c_mouse_whole-brain_hdaci-tsa_primary-experiment_treatment-vehicle_replicate-1_cell-0011	DMSO	control	4 daily I.P. injections on P6–9 (++++)	9	1	C57BL/6J	159550	71.4886	299443
dip-c_mouse_whole-brain_hdaci-tsa_primary-experiment_treatment-vehicle_replicate-1_cell-0012	DMSO	control	4 daily I.P. injections on P6–9 (++++)	9	1	C57BL/6J	140597	78.2214	239025
dip-c_mouse_whole-brain_hdaci-tsa_primary-experiment_treatment-vehicle_replicate-1_cell-0013	DMSO	control	4 daily I.P. injections on P6–9 (++++)	9	1	C57BL/6J	126607	80.6756	227518
dip-c_mouse_whole-brain_hdaci-tsa_primary-experiment_treatment-vehicle_replicate-1_cell-0014	DMSO	control	4 daily I.P. injections on P6–9 (++++)	9	1	C57BL/6J	115691	79.2897	196520
dip-c_mouse_whole-brain_hdaci-tsa_primary-experiment_treatment-vehicle_replicate-1_cell-0015	DMSO	control	4 daily I.P. injections on P6–9 (++++)	9	1	C57BL/6J	144987	76.5779	250535
dip-c_mouse_whole-brain_hdaci-tsa_primary-experiment_treatment-vehicle_replicate-1_cell-0016	DMSO	control	4 daily I.P. injections on P6–9 (++++)	9	1	C57BL/6J	105932	76.9541	176148
dip-c_mouse_whole-brain_hdaci-tsa_primary-experiment_treatment-vehicle_replicate-1_cell-0017	DMSO	control	4 daily I.P. injections on P6–9 (++++)	9	1	C57BL/6J	82416	67.8812	139287
dip-c_mouse_whole-brain_hdaci-tsa_primary-experiment_treatment-vehicle_replicate-1_cell-0018	DMSO	control	4 daily I.P. injections on P6–9 (++++)	9	1	C57BL/6J	112920	77.5629	183826
dip-c_mouse_whole-brain_hdaci-tsa_primary-experiment_treatment-vehicle_replicate-1_cell-0019	DMSO	control	4 daily I.P. injections on P6–9 (++++)	9	1	C57BL/6J	73767	74.8167	107052
dip-c_mouse_whole-brain_hdaci-tsa_primary-experiment_treatment-vehicle_replicate-1_cell-0020	DMSO	control	4 daily I.P. injections on P6–9 (++++)	9	1	C57BL/6J	93177	80.1045	153152
dip-c_mouse_whole-brain_hdaci-tsa_primary-experiment_treatment-vehicle_replicate-1_cell-0021	DMSO	control	4 daily I.P. injections on P6–9 (++++)	9	1	C57BL/6J	47681	74.8244	61131
dip-c_mouse_whole-brain_hdaci-tsa_primary-experiment_treatment-vehicle_replicate-1_cell-0022	DMSO	control	4 daily I.P. injections on P6–9 (++++)	9	1	C57BL/6J	115299	69.3987	210493
dip-c_mouse_whole-brain_hdaci-tsa_primary-experiment_treatment-vehicle_replicate-1_cell-0023	DMSO	control	4 daily I.P. injections on P6–9 (++++)	9	1	C57BL/6J	72918	78.2509	108583
dip-c_mouse_whole-brain_hdaci-tsa_primary-experiment_treatment-vehicle_replicate-1_cell-0024	DMSO	control	4 daily I.P. injections on P6–9 (++++)	9	1	C57BL/6J	82861	75.191	128331
dip-c_mouse_whole-brain_hdaci-tsa_primary-experiment_treatment-vehicle_replicate-1_cell-0025	DMSO	control	4 daily I.P. injections on P6–9 (++++)	9	1	C57BL/6J	55851	75.9557	86462
dip-c_mouse_whole-brain_hdaci-tsa_primary-experiment_treatment-vehicle_replicate-1_cell-0026	DMSO	control	4 daily I.P. injections on P6–9 (++++)	9	1	C57BL/6J	122496	81.4369	217905
dip-c_mouse_whole-brain_hdaci-tsa_primary-experiment_treatment-vehicle_replicate-1_cell-0027	DMSO	control	4 daily I.P. injections on P6–9 (++++)	9	1	C57BL/6J	60	23.3333	98
dip-c_mouse_whole-brain_hdaci-tsa_primary-experiment_treatment-vehicle_replicate-1_cell-0028	DMSO	control	4 daily I.P. injections on P6–9 (++++)	9	1	C57BL/6J	74556	74.3911	109364
dip-c_mouse_whole-brain_hdaci-tsa_primary-experiment_treatment-vehicle_replicate-1_cell-0029	DMSO	control	4 daily I.P. injections on P6–9 (++++)	9	1	C57BL/6J	108154	68.936	183610
dip-c_mouse_whole-brain_hdaci-tsa_primary-experiment_treatment-vehicle_replicate-1_cell-0030	DMSO	control	4 daily I.P. injections on P6–9 (++++)	9	1	C57BL/6J	80481	72.4854	132535
dip-c_mouse_whole-brain_hdaci-tsa_primary-experiment_treatment-vehicle_replicate-1_cell-0031	DMSO	control	4 daily I.P. injections on P6–9 (++++)	9	1	C57BL/6J	35641	69.998	41751
dip-c_mouse_whole-brain_hdaci-tsa_primary-experiment_treatment-vehicle_replicate-1_cell-0032	DMSO	control	4 daily I.P. injections on P6–9 (++++)	9	1	C57BL/6J	138568	75.6444	257261
dip-c_mouse_whole-brain_hdaci-tsa_primary-experiment_treatment-vehicle_replicate-1_cell-0033	DMSO	control	4 daily I.P. injections on P6–9 (++++)	9	1	C57BL/6J	600	59.8333	1078
dip-c_mouse_whole-brain_hdaci-tsa_primary-experiment_treatment-vehicle_replicate-1_cell-0034	DMSO	control	4 daily I.P. injections on P6–9 (++++)	9	1	C57BL/6J	106610	74.8298	184194
dip-c_mouse_whole-brain_hdaci-tsa_primary-experiment_treatment-vehicle_replicate-1_cell-0035	DMSO	control	4 daily I.P. injections on P6–9 (++++)	9	1	C57BL/6J	78581	77.6651	128541
dip-c_mouse_whole-brain_hdaci-tsa_primary-experiment_treatment-vehicle_replicate-1_cell-0036	DMSO	control	4 daily I.P. injections on P6–9 (++++)	9	1	C57BL/6J	120634	79.1626	206265
dip-c_mouse_whole-brain_hdaci-tsa_primary-experiment_treatment-vehicle_replicate-1_cell-0037	DMSO	control	4 daily I.P. injections on P6–9 (++++)	9	1	C57BL/6J	68119	66.1211	122852
dip-c_mouse_whole-brain_hdaci-tsa_primary-experiment_treatment-vehicle_replicate-1_cell-0038	DMSO	control	4 daily I.P. injections on P6–9 (++++)	9	1	C57BL/6J	56969	65.7375	82071
dip-c_mouse_whole-brain_hdaci-tsa_primary-experiment_treatment-vehicle_replicate-1_cell-0039	DMSO	control	4 daily I.P. injections on P6–9 (++++)	9	1	C57BL/6J	54619	80.3109	82936
dip-c_mouse_whole-brain_hdaci-tsa_primary-experiment_treatment-vehicle_replicate-1_cell-0040	DMSO	control	4 daily I.P. injections on P6–9 (++++)	9	1	C57BL/6J	97079	81.0577	159725
dip-c_mouse_whole-brain_hdaci-tsa_primary-experiment_treatment-vehicle_replicate-1_cell-0041	DMSO	control	4 daily I.P. injections on P6–9 (++++)	9	1	C57BL/6J	118792	78.0541	217092
dip-c_mouse_whole-brain_hdaci-tsa_primary-experiment_treatment-vehicle_replicate-1_cell-0042	DMSO	control	4 daily I.P. injections on P6–9 (++++)	9	1	C57BL/6J	106	27.3585	178
dip-c_mouse_whole-brain_hdaci-tsa_primary-experiment_treatment-vehicle_replicate-1_cell-0043	DMSO	control	4 daily I.P. injections on P6–9 (++++)	9	1	C57BL/6J	128725	74.5791	236152
dip-c_mouse_whole-brain_hdaci-tsa_primary-experiment_treatment-vehicle_replicate-1_cell-0044	DMSO	control	4 daily I.P. injections on P6–9 (++++)	9	1	C57BL/6J	117152	71.164	210241
dip-c_mouse_whole-brain_hdaci-tsa_primary-experiment_treatment-vehicle_replicate-1_cell-0045	DMSO	control	4 daily I.P. injections on P6–9 (++++)	9	1	C57BL/6J	80905	75.3785	127609
dip-c_mouse_whole-brain_hdaci-tsa_primary-experiment_treatment-vehicle_replicate-1_cell-0046	DMSO	control	4 daily I.P. injections on P6–9 (++++)	9	1	C57BL/6J	87509	77.2972	153463
dip-c_mouse_whole-brain_hdaci-tsa_primary-experiment_treatment-vehicle_replicate-1_cell-0047	DMSO	control	4 daily I.P. injections on P6–9 (++++)	9	1	C57BL/6J	984	67.4797	1664
dip-c_mouse_whole-brain_hdaci-tsa_primary-experiment_treatment-vehicle_replicate-1_cell-0048	DMSO	control	4 daily I.P. injections on P6–9 (++++)	9	1	C57BL/6J	29996	77.1703	39165
dip-c_mouse_whole-brain_hdaci-tsa_primary-experiment_treatment-vehicle_replicate-1_cell-0049	DMSO	control	4 daily I.P. injections on P6–9 (++++)	9	1	C57BL/6J	80404	80.9537	131729
dip-c_mouse_whole-brain_hdaci-tsa_primary-experiment_treatment-vehicle_replicate-1_cell-0050	DMSO	control	4 daily I.P. injections on P6–9 (++++)	9	1	C57BL/6J	176	35.2273	281
dip-c_mouse_whole-brain_hdaci-tsa_primary-experiment_treatment-vehicle_replicate-1_cell-0051	DMSO	control	4 daily I.P. injections on P6–9 (++++)	9	1	C57BL/6J	201	58.7065	329
dip-c_mouse_whole-brain_hdaci-tsa_primary-experiment_treatment-vehicle_replicate-1_cell-0052	DMSO	control	4 daily I.P. injections on P6–9 (++++)	9	1	C57BL/6J	152554	82.9759	285522
dip-c_mouse_whole-brain_hdaci-tsa_primary-experiment_treatment-vehicle_replicate-1_cell-0053	DMSO	control	4 daily I.P. injections on P6–9 (++++)	9	1	C57BL/6J	62379	79.6133	89849
dip-c_mouse_whole-brain_hdaci-tsa_primary-experiment_treatment-vehicle_replicate-1_cell-0054	DMSO	control	4 daily I.P. injections on P6–9 (++++)	9	1	C57BL/6J	93347	79.4155	162186
dip-c_mouse_whole-brain_hdaci-tsa_primary-experiment_treatment-vehicle_replicate-1_cell-0055	DMSO	control	4 daily I.P. injections on P6–9 (++++)	9	1	C57BL/6J	86868	72.2153	135814
dip-c_mouse_whole-brain_hdaci-tsa_primary-experiment_treatment-vehicle_replicate-1_cell-0056	DMSO	control	4 daily I.P. injections on P6–9 (++++)	9	1	C57BL/6J	34	17.6471	36
dip-c_mouse_whole-brain_hdaci-tsa_primary-experiment_treatment-vehicle_replicate-1_cell-0057	DMSO	control	4 daily I.P. injections on P6–9 (++++)	9	1	C57BL/6J	209287	77.5643	410665
dip-c_mouse_whole-brain_hdaci-tsa_primary-experiment_treatment-vehicle_replicate-1_cell-0058	DMSO	control	4 daily I.P. injections on P6–9 (++++)	9	1	C57BL/6J	85411	74.5267	133717
dip-c_mouse_whole-brain_hdaci-tsa_primary-experiment_treatment-vehicle_replicate-1_cell-0059	DMSO	control	4 daily I.P. injections on P6–9 (++++)	9	1	C57BL/6J	80637	66.4323	141321
dip-c_mouse_whole-brain_hdaci-tsa_primary-experiment_treatment-vehicle_replicate-1_cell-0060	DMSO	control	4 daily I.P. injections on P6–9 (++++)	9	1	C57BL/6J	62151	76.3769	99396
dip-c_mouse_whole-brain_hdaci-tsa_primary-experiment_treatment-vehicle_replicate-1_cell-0061	DMSO	control	4 daily I.P. injections on P6–9 (++++)	9	1	C57BL/6J	82039	72.3766	139247
dip-c_mouse_whole-brain_hdaci-tsa_primary-experiment_treatment-vehicle_replicate-1_cell-0062	DMSO	control	4 daily I.P. injections on P6–9 (++++)	9	1	C57BL/6J	138137	73.6711	247044
dip-c_mouse_whole-brain_hdaci-tsa_primary-experiment_treatment-vehicle_replicate-1_cell-0063	DMSO	control	4 daily I.P. injections on P6–9 (++++)	9	1	C57BL/6J	92629	73.9077	133487
dip-c_mouse_whole-brain_hdaci-tsa_primary-experiment_treatment-vehicle_replicate-1_cell-0064	DMSO	control	4 daily I.P. injections on P6–9 (++++)	9	1	C57BL/6J	107682	82.7585	196875
dip-c_mouse_whole-brain_hdaci-tsa_primary-experiment_treatment-vehicle_replicate-1_cell-0065	DMSO	control	4 daily I.P. injections on P6–9 (++++)	9	1	C57BL/6J	47736	72.0127	77050
dip-c_mouse_whole-brain_hdaci-tsa_primary-experiment_treatment-vehicle_replicate-1_cell-0066	DMSO	control	4 daily I.P. injections on P6–9 (++++)	9	1	C57BL/6J	107717	73.8676	193010
dip-c_mouse_whole-brain_hdaci-tsa_primary-experiment_treatment-vehicle_replicate-1_cell-0067	DMSO	control	4 daily I.P. injections on P6–9 (++++)	9	1	C57BL/6J	69345	79.9625	106335
dip-c_mouse_whole-brain_hdaci-tsa_primary-experiment_treatment-vehicle_replicate-1_cell-0068	DMSO	control	4 daily I.P. injections on P6–9 (++++)	9	1	C57BL/6J	182	18.1319	275
dip-c_mouse_whole-brain_hdaci-tsa_primary-experiment_treatment-vehicle_replicate-1_cell-0069	DMSO	control	4 daily I.P. injections on P6–9 (++++)	9	1	C57BL/6J	28217	77.0245	37864
dip-c_mouse_whole-brain_hdaci-tsa_primary-experiment_treatment-vehicle_replicate-1_cell-0070	DMSO	control	4 daily I.P. injections on P6–9 (++++)	9	1	C57BL/6J	82127	81.4604	125919
dip-c_mouse_whole-brain_hdaci-tsa_primary-experiment_treatment-vehicle_replicate-1_cell-0071	DMSO	control	4 daily I.P. injections on P6–9 (++++)	9	1	C57BL/6J	77588	70.3666	109033
dip-c_mouse_whole-brain_hdaci-tsa_primary-experiment_treatment-vehicle_replicate-1_cell-0072	DMSO	control	4 daily I.P. injections on P6–9 (++++)	9	1	C57BL/6J	109182	79.1696	194989
dip-c_mouse_whole-brain_hdaci-tsa_primary-experiment_treatment-vehicle_replicate-1_cell-0073	DMSO	control	4 daily I.P. injections on P6–9 (++++)	9	1	C57BL/6J	100212	71.8607	174009
dip-c_mouse_whole-brain_hdaci-tsa_primary-experiment_treatment-vehicle_replicate-1_cell-0074	DMSO	control	4 daily I.P. injections on P6–9 (++++)	9	1	C57BL/6J	22	18.1818	30
dip-c_mouse_whole-brain_hdaci-tsa_primary-experiment_treatment-vehicle_replicate-1_cell-0075	DMSO	control	4 daily I.P. injections on P6–9 (++++)	9	1	C57BL/6J	98718	75.0248	162521
dip-c_mouse_whole-brain_hdaci-tsa_primary-experiment_treatment-vehicle_replicate-1_cell-0076	DMSO	control	4 daily I.P. injections on P6–9 (++++)	9	1	C57BL/6J	38	18.4211	59
dip-c_mouse_whole-brain_hdaci-tsa_primary-experiment_treatment-vehicle_replicate-1_cell-0077	DMSO	control	4 daily I.P. injections on P6–9 (++++)	9	1	C57BL/6J	22	50	28
dip-c_mouse_whole-brain_hdaci-tsa_primary-experiment_treatment-vehicle_replicate-1_cell-0078	DMSO	control	4 daily I.P. injections on P6–9 (++++)	9	1	C57BL/6J	89851	70.6803	164057
dip-c_mouse_whole-brain_hdaci-tsa_primary-experiment_treatment-vehicle_replicate-1_cell-0079	DMSO	control	4 daily I.P. injections on P6–9 (++++)	9	1	C57BL/6J	118092	76.863	212993
dip-c_mouse_whole-brain_hdaci-tsa_primary-experiment_treatment-vehicle_replicate-1_cell-0080	DMSO	control	4 daily I.P. injections on P6–9 (++++)	9	1	C57BL/6J	136400	70.0784	254757
dip-c_mouse_whole-brain_hdaci-tsa_primary-experiment_treatment-vehicle_replicate-1_cell-0081	DMSO	control	4 daily I.P. injections on P6–9 (++++)	9	1	C57BL/6J	46105	71.4239	61655
dip-c_mouse_whole-brain_hdaci-tsa_primary-experiment_treatment-vehicle_replicate-1_cell-0082	DMSO	control	4 daily I.P. injections on P6–9 (++++)	9	1	C57BL/6J	79240	79.3576	134909
dip-c_mouse_whole-brain_hdaci-tsa_primary-experiment_treatment-vehicle_replicate-1_cell-0083	DMSO	control	4 daily I.P. injections on P6–9 (++++)	9	1	C57BL/6J	111302	72.4264	201836
dip-c_mouse_whole-brain_hdaci-tsa_primary-experiment_treatment-vehicle_replicate-1_cell-0084	DMSO	control	4 daily I.P. injections on P6–9 (++++)	9	1	C57BL/6J	4545	74.1034	6174
dip-c_mouse_whole-brain_hdaci-tsa_primary-experiment_treatment-vehicle_replicate-1_cell-0085	DMSO	control	4 daily I.P. injections on P6–9 (++++)	9	1	C57BL/6J	104672	76.6939	181218
dip-c_mouse_whole-brain_hdaci-tsa_primary-experiment_treatment-vehicle_replicate-1_cell-0086	DMSO	control	4 daily I.P. injections on P6–9 (++++)	9	1	C57BL/6J	98458	67.3871	174631
dip-c_mouse_whole-brain_hdaci-tsa_primary-experiment_treatment-vehicle_replicate-1_cell-0087	DMSO	control	4 daily I.P. injections on P6–9 (++++)	9	1	C57BL/6J	97372	72.6913	172273
dip-c_mouse_whole-brain_hdaci-tsa_primary-experiment_treatment-vehicle_replicate-1_cell-0088	DMSO	control	4 daily I.P. injections on P6–9 (++++)	9	1	C57BL/6J	110794	70.3639	204021
dip-c_mouse_whole-brain_hdaci-tsa_primary-experiment_treatment-vehicle_replicate-1_cell-0089	DMSO	control	4 daily I.P. injections on P6–9 (++++)	9	1	C57BL/6J	511	58.1213	627
dip-c_mouse_whole-brain_hdaci-tsa_primary-experiment_treatment-vehicle_replicate-1_cell-0090	DMSO	control	4 daily I.P. injections on P6–9 (++++)	9	1	C57BL/6J	98540	77.2346	170466
dip-c_mouse_whole-brain_hdaci-tsa_primary-experiment_treatment-vehicle_replicate-1_cell-0091	DMSO	control	4 daily I.P. injections on P6–9 (++++)	9	1	C57BL/6J	15754	28.177	27925
dip-c_mouse_whole-brain_hdaci-tsa_primary-experiment_treatment-vehicle_replicate-1_cell-0092	DMSO	control	4 daily I.P. injections on P6–9 (++++)	9	1	C57BL/6J	114150	79.7127	212242
dip-c_mouse_whole-brain_hdaci-tsa_primary-experiment_treatment-vehicle_replicate-1_cell-0093	DMSO	control	4 daily I.P. injections on P6–9 (++++)	9	1	C57BL/6J	84413	78.899	139615
dip-c_mouse_whole-brain_hdaci-tsa_primary-experiment_treatment-vehicle_replicate-1_cell-0094	DMSO	control	4 daily I.P. injections on P6–9 (++++)	9	1	C57BL/6J	24944	80.3039	28710
dip-c_mouse_whole-brain_hdaci-tsa_primary-experiment_treatment-vehicle_replicate-1_cell-0095	DMSO	control	4 daily I.P. injections on P6–9 (++++)	9	1	C57BL/6J	110944	80.4784	171255
dip-c_mouse_whole-brain_hdaci-tsa_primary-experiment_treatment-vehicle_replicate-1_cell-0096	DMSO	control	4 daily I.P. injections on P6–9 (++++)	9	1	C57BL/6J	83562	78.0534	133182
dip-c_mouse_whole-brain_hdaci-tsa_primary-experiment_treatment-vehicle_replicate-1_cell-0097	DMSO	control	4 daily I.P. injections on P6–9 (++++)	9	1	C57BL/6J	43023	79.246	68468
dip-c_mouse_whole-brain_hdaci-tsa_primary-experiment_treatment-vehicle_replicate-1_cell-0098	DMSO	control	4 daily I.P. injections on P6–9 (++++)	9	1	C57BL/6J	69	20.2899	100
dip-c_mouse_whole-brain_hdaci-tsa_primary-experiment_treatment-vehicle_replicate-1_cell-0099	DMSO	control	4 daily I.P. injections on P6–9 (++++)	9	1	C57BL/6J	108343	68.8702	184159
dip-c_mouse_whole-brain_hdaci-tsa_primary-experiment_treatment-vehicle_replicate-1_cell-0100	DMSO	control	4 daily I.P. injections on P6–9 (++++)	9	1	C57BL/6J	98776	70.9768	181396
dip-c_mouse_whole-brain_hdaci-tsa_primary-experiment_treatment-vehicle_replicate-1_cell-0101	DMSO	control	4 daily I.P. injections on P6–9 (++++)	9	1	C57BL/6J	92469	72.5292	152020
dip-c_mouse_whole-brain_hdaci-tsa_primary-experiment_treatment-vehicle_replicate-1_cell-0102	DMSO	control	4 daily I.P. injections on P6–9 (++++)	9	1	C57BL/6J	78000	75.8564	115302
dip-c_mouse_whole-brain_hdaci-tsa_primary-experiment_treatment-vehicle_replicate-1_cell-0103	DMSO	control	4 daily I.P. injections on P6–9 (++++)	9	1	C57BL/6J	128070	84.143	218590
dip-c_mouse_whole-brain_hdaci-tsa_primary-experiment_treatment-vehicle_replicate-1_cell-0104	DMSO	control	4 daily I.P. injections on P6–9 (++++)	9	1	C57BL/6J	114626	66.929	205273
dip-c_mouse_whole-brain_hdaci-tsa_primary-experiment_treatment-vehicle_replicate-1_cell-0105	DMSO	control	4 daily I.P. injections on P6–9 (++++)	9	1	C57BL/6J	128148	68.7845	231792
dip-c_mouse_whole-brain_hdaci-tsa_primary-experiment_treatment-vehicle_replicate-1_cell-0106	DMSO	control	4 daily I.P. injections on P6–9 (++++)	9	1	C57BL/6J	74341	81.488	109666
dip-c_mouse_whole-brain_hdaci-tsa_primary-experiment_treatment-vehicle_replicate-1_cell-0107	DMSO	control	4 daily I.P. injections on P6–9 (++++)	9	1	C57BL/6J	125035	69.1566	231448
dip-c_mouse_whole-brain_hdaci-tsa_primary-experiment_treatment-vehicle_replicate-1_cell-0108	DMSO	control	4 daily I.P. injections on P6–9 (++++)	9	1	C57BL/6J	3344	62.6495	5829
dip-c_mouse_whole-brain_hdaci-tsa_primary-experiment_treatment-vehicle_replicate-1_cell-0109	DMSO	control	4 daily I.P. injections on P6–9 (++++)	9	1	C57BL/6J	99208	76.4817	161222
dip-c_mouse_whole-brain_hdaci-tsa_primary-experiment_treatment-vehicle_replicate-1_cell-0110	DMSO	control	4 daily I.P. injections on P6–9 (++++)	9	1	C57BL/6J	502	61.5538	849
dip-c_mouse_whole-brain_hdaci-tsa_primary-experiment_treatment-vehicle_replicate-1_cell-0111	DMSO	control	4 daily I.P. injections on P6–9 (++++)	9	1	C57BL/6J	154898	78.1798	287232
dip-c_mouse_whole-brain_hdaci-tsa_primary-experiment_treatment-vehicle_replicate-1_cell-0112	DMSO	control	4 daily I.P. injections on P6–9 (++++)	9	1	C57BL/6J	92186	68.032	148040
dip-c_mouse_whole-brain_hdaci-tsa_primary-experiment_treatment-vehicle_replicate-1_cell-0113	DMSO	control	4 daily I.P. injections on P6–9 (++++)	9	1	C57BL/6J	78736	75.141	124512
dip-c_mouse_whole-brain_hdaci-tsa_primary-experiment_treatment-vehicle_replicate-1_cell-0114	DMSO	control	4 daily I.P. injections on P6–9 (++++)	9	1	C57BL/6J	80059	79.314	138997
dip-c_mouse_whole-brain_hdaci-tsa_primary-experiment_treatment-vehicle_replicate-1_cell-0115	DMSO	control	4 daily I.P. injections on P6–9 (++++)	9	1	C57BL/6J	7309	73.0743	13400
dip-c_mouse_whole-brain_hdaci-tsa_primary-experiment_treatment-vehicle_replicate-1_cell-0116	DMSO	control	4 daily I.P. injections on P6–9 (++++)	9	1	C57BL/6J	77121	71.9389	124952
dip-c_mouse_whole-brain_hdaci-tsa_primary-experiment_treatment-vehicle_replicate-1_cell-0117	DMSO	control	4 daily I.P. injections on P6–9 (++++)	9	1	C57BL/6J	88359	70.8802	146410
dip-c_mouse_whole-brain_hdaci-tsa_primary-experiment_treatment-vehicle_replicate-1_cell-0118	DMSO	control	4 daily I.P. injections on P6–9 (++++)	9	1	C57BL/6J	112240	70.5827	202295
dip-c_mouse_whole-brain_hdaci-tsa_primary-experiment_treatment-vehicle_replicate-1_cell-0119	DMSO	control	4 daily I.P. injections on P6–9 (++++)	9	1	C57BL/6J	84613	78.7279	141965
dip-c_mouse_whole-brain_hdaci-tsa_primary-experiment_treatment-vehicle_replicate-1_cell-0120	DMSO	control	4 daily I.P. injections on P6–9 (++++)	9	1	C57BL/6J	81076	79.8325	133078
dip-c_mouse_whole-brain_hdaci-tsa_primary-experiment_treatment-vehicle_replicate-1_cell-0121	DMSO	control	4 daily I.P. injections on P6–9 (++++)	9	1	C57BL/6J	37	37.8378	60
dip-c_mouse_whole-brain_hdaci-tsa_primary-experiment_treatment-vehicle_replicate-1_cell-0122	DMSO	control	4 daily I.P. injections on P6–9 (++++)	9	1	C57BL/6J	36135	74.8526	51885
dip-c_mouse_whole-brain_hdaci-tsa_primary-experiment_treatment-vehicle_replicate-1_cell-0123	DMSO	control	4 daily I.P. injections on P6–9 (++++)	9	1	C57BL/6J	107281	67.8088	182584
dip-c_mouse_whole-brain_hdaci-tsa_primary-experiment_treatment-vehicle_replicate-1_cell-0124	DMSO	control	4 daily I.P. injections on P6–9 (++++)	9	1	C57BL/6J	63061	71.2183	85529
dip-c_mouse_whole-brain_hdaci-tsa_primary-experiment_treatment-vehicle_replicate-1_cell-0125	DMSO	control	4 daily I.P. injections on P6–9 (++++)	9	1	C57BL/6J	100532	79.8074	173821
dip-c_mouse_whole-brain_hdaci-tsa_primary-experiment_treatment-vehicle_replicate-1_cell-0126	DMSO	control	4 daily I.P. injections on P6–9 (++++)	9	1	C57BL/6J	112311	80.5567	198005
dip-c_mouse_whole-brain_hdaci-tsa_primary-experiment_treatment-vehicle_replicate-1_cell-0127	DMSO	control	4 daily I.P. injections on P6–9 (++++)	9	1	C57BL/6J	139534	71.0594	256009
dip-c_mouse_whole-brain_hdaci-tsa_primary-experiment_treatment-vehicle_replicate-1_cell-0128	DMSO	control	4 daily I.P. injections on P6–9 (++++)	9	1	C57BL/6J	134027	77.0337	247399
dip-c_mouse_whole-brain_hdaci-tsa_primary-experiment_treatment-vehicle_replicate-1_cell-0129	DMSO	control	4 daily I.P. injections on P6–9 (++++)	9	1	C57BL/6J	83720	84.9474	150074
dip-c_mouse_whole-brain_hdaci-tsa_primary-experiment_treatment-vehicle_replicate-1_cell-0130	DMSO	control	4 daily I.P. injections on P6–9 (++++)	9	1	C57BL/6J	154839	71.1494	290796
dip-c_mouse_whole-brain_hdaci-tsa_primary-experiment_treatment-vehicle_replicate-1_cell-0131	DMSO	control	4 daily I.P. injections on P6–9 (++++)	9	1	C57BL/6J	107578	87.0104	193280
dip-c_mouse_whole-brain_hdaci-tsa_primary-experiment_treatment-vehicle_replicate-1_cell-0132	DMSO	control	4 daily I.P. injections on P6–9 (++++)	9	1	C57BL/6J	106632	78.5993	196757
dip-c_mouse_whole-brain_hdaci-tsa_primary-experiment_treatment-vehicle_replicate-1_cell-0133	DMSO	control	4 daily I.P. injections on P6–9 (++++)	9	1	C57BL/6J	9	0	9
dip-c_mouse_whole-brain_hdaci-tsa_primary-experiment_treatment-vehicle_replicate-1_cell-0134	DMSO	control	4 daily I.P. injections on P6–9 (++++)	9	1	C57BL/6J	110801	75.5932	200026
dip-c_mouse_whole-brain_hdaci-tsa_primary-experiment_treatment-vehicle_replicate-1_cell-0135	DMSO	control	4 daily I.P. injections on P6–9 (++++)	9	1	C57BL/6J	120785	76.95	221750
dip-c_mouse_whole-brain_hdaci-tsa_primary-experiment_treatment-vehicle_replicate-1_cell-0136	DMSO	control	4 daily I.P. injections on P6–9 (++++)	9	1	C57BL/6J	150	4	252
dip-c_mouse_whole-brain_hdaci-tsa_primary-experiment_treatment-vehicle_replicate-1_cell-0137	DMSO	control	4 daily I.P. injections on P6–9 (++++)	9	1	C57BL/6J	21910	73.8886	31328
dip-c_mouse_whole-brain_hdaci-tsa_primary-experiment_treatment-vehicle_replicate-1_cell-0138	DMSO	control	4 daily I.P. injections on P6–9 (++++)	9	1	C57BL/6J	102588	70.2431	184629
dip-c_mouse_whole-brain_hdaci-tsa_primary-experiment_treatment-vehicle_replicate-1_cell-0139	DMSO	control	4 daily I.P. injections on P6–9 (++++)	9	1	C57BL/6J	57331	81.1376	94882
dip-c_mouse_whole-brain_hdaci-tsa_primary-experiment_treatment-vehicle_replicate-1_cell-0140	DMSO	control	4 daily I.P. injections on P6–9 (++++)	9	1	C57BL/6J	69482	74.6855	104078
dip-c_mouse_whole-brain_hdaci-tsa_primary-experiment_treatment-vehicle_replicate-1_cell-0141	DMSO	control	4 daily I.P. injections on P6–9 (++++)	9	1	C57BL/6J	46719	80.143	58388
dip-c_mouse_whole-brain_hdaci-tsa_primary-experiment_treatment-vehicle_replicate-1_cell-0142	DMSO	control	4 daily I.P. injections on P6–9 (++++)	9	1	C57BL/6J	64303	66.5101	93599
dip-c_mouse_whole-brain_hdaci-tsa_primary-experiment_treatment-vehicle_replicate-1_cell-0143	DMSO	control	4 daily I.P. injections on P6–9 (++++)	9	1	C57BL/6J	77063	82.6194	108956
dip-c_mouse_whole-brain_hdaci-tsa_primary-experiment_treatment-vehicle_replicate-1_cell-0144	DMSO	control	4 daily I.P. injections on P6–9 (++++)	9	1	C57BL/6J	86918	83.9377	149911
dip-c_mouse_whole-brain_hdaci-tsa_primary-experiment_treatment-vehicle_replicate-1_cell-0145	DMSO	control	4 daily I.P. injections on P6–9 (++++)	9	1	C57BL/6J	13937	78.697	24148
dip-c_mouse_whole-brain_hdaci-tsa_primary-experiment_treatment-vehicle_replicate-1_cell-0146	DMSO	control	4 daily I.P. injections on P6–9 (++++)	9	1	C57BL/6J	119646	75.6716	217370
dip-c_mouse_whole-brain_hdaci-tsa_primary-experiment_treatment-vehicle_replicate-1_cell-0147	DMSO	control	4 daily I.P. injections on P6–9 (++++)	9	1	C57BL/6J	108979	85.3678	198101
dip-c_mouse_whole-brain_hdaci-tsa_primary-experiment_treatment-vehicle_replicate-1_cell-0148	DMSO	control	4 daily I.P. injections on P6–9 (++++)	9	1	C57BL/6J	4257	70.9185	6069
dip-c_mouse_whole-brain_hdaci-tsa_primary-experiment_treatment-vehicle_replicate-1_cell-0149	DMSO	control	4 daily I.P. injections on P6–9 (++++)	9	1	C57BL/6J	118191	83.8355	220230
dip-c_mouse_whole-brain_hdaci-tsa_primary-experiment_treatment-vehicle_replicate-1_cell-0150	DMSO	control	4 daily I.P. injections on P6–9 (++++)	9	1	C57BL/6J	107575	70.1566	167479
dip-c_mouse_whole-brain_hdaci-tsa_primary-experiment_treatment-vehicle_replicate-1_cell-0151	DMSO	control	4 daily I.P. injections on P6–9 (++++)	9	1	C57BL/6J	77025	75.3872	134677
dip-c_mouse_whole-brain_hdaci-tsa_primary-experiment_treatment-vehicle_replicate-1_cell-0152	DMSO	control	4 daily I.P. injections on P6–9 (++++)	9	1	C57BL/6J	77411	70.1037	115067
dip-c_mouse_whole-brain_hdaci-tsa_primary-experiment_treatment-vehicle_replicate-1_cell-0153	DMSO	control	4 daily I.P. injections on P6–9 (++++)	9	1	C57BL/6J	134117	67.7259	248120
dip-c_mouse_whole-brain_hdaci-tsa_primary-experiment_treatment-vehicle_replicate-1_cell-0154	DMSO	control	4 daily I.P. injections on P6–9 (++++)	9	1	C57BL/6J	105238	71.7697	185183
dip-c_mouse_whole-brain_hdaci-tsa_primary-experiment_treatment-vehicle_replicate-1_cell-0155	DMSO	control	4 daily I.P. injections on P6–9 (++++)	9	1	C57BL/6J	130629	78.7582	242721
dip-c_mouse_whole-brain_hdaci-tsa_primary-experiment_treatment-vehicle_replicate-1_cell-0156	DMSO	control	4 daily I.P. injections on P6–9 (++++)	9	1	C57BL/6J	78	37.1795	111
dip-c_mouse_whole-brain_hdaci-tsa_primary-experiment_treatment-vehicle_replicate-1_cell-0157	DMSO	control	4 daily I.P. injections on P6–9 (++++)	9	1	C57BL/6J	92770	80.6834	152681
dip-c_mouse_whole-brain_hdaci-tsa_primary-experiment_treatment-vehicle_replicate-1_cell-0158	DMSO	control	4 daily I.P. injections on P6–9 (++++)	9	1	C57BL/6J	94036	72.8817	159102
dip-c_mouse_whole-brain_hdaci-tsa_primary-experiment_treatment-vehicle_replicate-1_cell-0159	DMSO	control	4 daily I.P. injections on P6–9 (++++)	9	1	C57BL/6J	135496	78.0805	257022
dip-c_mouse_whole-brain_hdaci-tsa_primary-experiment_treatment-vehicle_replicate-1_cell-0160	DMSO	control	4 daily I.P. injections on P6–9 (++++)	9	1	C57BL/6J	61167	68.9244	86205
dip-c_mouse_whole-brain_hdaci-tsa_primary-experiment_treatment-vehicle_replicate-1_cell-0161	DMSO	control	4 daily I.P. injections on P6–9 (++++)	9	1	C57BL/6J	71501	76.0227	99600
dip-c_mouse_whole-brain_hdaci-tsa_primary-experiment_treatment-vehicle_replicate-1_cell-0162	DMSO	control	4 daily I.P. injections on P6–9 (++++)	9	1	C57BL/6J	175	13.1429	290
dip-c_mouse_whole-brain_hdaci-tsa_primary-experiment_treatment-vehicle_replicate-1_cell-0163	DMSO	control	4 daily I.P. injections on P6–9 (++++)	9	1	C57BL/6J	110264	75.2784	200165
dip-c_mouse_whole-brain_hdaci-tsa_primary-experiment_treatment-vehicle_replicate-1_cell-0164	DMSO	control	4 daily I.P. injections on P6–9 (++++)	9	1	C57BL/6J	113276	77.0781	203393
dip-c_mouse_whole-brain_hdaci-tsa_primary-experiment_treatment-vehicle_replicate-1_cell-0165	DMSO	control	4 daily I.P. injections on P6–9 (++++)	9	1	C57BL/6J	90012	71.8149	153762
dip-c_mouse_whole-brain_hdaci-tsa_primary-experiment_treatment-vehicle_replicate-1_cell-0166	DMSO	control	4 daily I.P. injections on P6–9 (++++)	9	1	C57BL/6J	151535	85.1104	290448
dip-c_mouse_whole-brain_hdaci-tsa_primary-experiment_treatment-vehicle_replicate-1_cell-0167	DMSO	control	4 daily I.P. injections on P6–9 (++++)	9	1	C57BL/6J	76675	77.3981	116516
dip-c_mouse_whole-brain_hdaci-tsa_primary-experiment_treatment-vehicle_replicate-1_cell-0168	DMSO	control	4 daily I.P. injections on P6–9 (++++)	9	1	C57BL/6J	76033	66.6974	104786
dip-c_mouse_whole-brain_hdaci-tsa_primary-experiment_treatment-vehicle_replicate-1_cell-0169	DMSO	control	4 daily I.P. injections on P6–9 (++++)	9	1	C57BL/6J	125779	76.415	229919
dip-c_mouse_whole-brain_hdaci-tsa_primary-experiment_treatment-vehicle_replicate-1_cell-0170	DMSO	control	4 daily I.P. injections on P6–9 (++++)	9	1	C57BL/6J	83	24.0964	125
dip-c_mouse_whole-brain_hdaci-tsa_primary-experiment_treatment-vehicle_replicate-1_cell-0171	DMSO	control	4 daily I.P. injections on P6–9 (++++)	9	1	C57BL/6J	76659	69.6122	118774
dip-c_mouse_whole-brain_hdaci-tsa_primary-experiment_treatment-vehicle_replicate-1_cell-0172	DMSO	control	4 daily I.P. injections on P6–9 (++++)	9	1	C57BL/6J	101728	75.5918	173701
dip-c_mouse_whole-brain_hdaci-tsa_primary-experiment_treatment-vehicle_replicate-1_cell-0173	DMSO	control	4 daily I.P. injections on P6–9 (++++)	9	1	C57BL/6J	73572	73.7713	114110
dip-c_mouse_whole-brain_hdaci-tsa_primary-experiment_treatment-vehicle_replicate-1_cell-0174	DMSO	control	4 daily I.P. injections on P6–9 (++++)	9	1	C57BL/6J	989	68.0485	1461
dip-c_mouse_whole-brain_hdaci-tsa_primary-experiment_treatment-vehicle_replicate-1_cell-0175	DMSO	control	4 daily I.P. injections on P6–9 (++++)	9	1	C57BL/6J	105617	72.9551	174389
dip-c_mouse_whole-brain_hdaci-tsa_primary-experiment_treatment-vehicle_replicate-1_cell-0176	DMSO	control	4 daily I.P. injections on P6–9 (++++)	9	1	C57BL/6J	95489	76.6738	159010
dip-c_mouse_whole-brain_hdaci-tsa_primary-experiment_treatment-vehicle_replicate-1_cell-0177	DMSO	control	4 daily I.P. injections on P6–9 (++++)	9	1	C57BL/6J	80874	66.5443	139915
dip-c_mouse_whole-brain_hdaci-tsa_primary-experiment_treatment-vehicle_replicate-1_cell-0178	DMSO	control	4 daily I.P. injections on P6–9 (++++)	9	1	C57BL/6J	6125	74.0735	11673
dip-c_mouse_whole-brain_hdaci-tsa_primary-experiment_treatment-vehicle_replicate-1_cell-0179	DMSO	control	4 daily I.P. injections on P6–9 (++++)	9	1	C57BL/6J	131111	71.1123	243395
dip-c_mouse_whole-brain_hdaci-tsa_primary-experiment_treatment-vehicle_replicate-1_cell-0180	DMSO	control	4 daily I.P. injections on P6–9 (++++)	9	1	C57BL/6J	99499	74.3706	187815
dip-c_mouse_whole-brain_hdaci-tsa_primary-experiment_treatment-vehicle_replicate-1_cell-0181	DMSO	control	4 daily I.P. injections on P6–9 (++++)	9	1	C57BL/6J	106141	84.9851	179733
dip-c_mouse_whole-brain_hdaci-tsa_primary-experiment_treatment-vehicle_replicate-1_cell-0182	DMSO	control	4 daily I.P. injections on P6–9 (++++)	9	1	C57BL/6J	1818	63.5314	2946
dip-c_mouse_whole-brain_hdaci-tsa_primary-experiment_treatment-vehicle_replicate-1_cell-0183	DMSO	control	4 daily I.P. injections on P6–9 (++++)	9	1	C57BL/6J	110968	70.7429	189752
dip-c_mouse_whole-brain_hdaci-tsa_primary-experiment_treatment-vehicle_replicate-1_cell-0184	DMSO	control	4 daily I.P. injections on P6–9 (++++)	9	1	C57BL/6J	99947	75.55	152010
dip-c_mouse_whole-brain_hdaci-tsa_primary-experiment_treatment-vehicle_replicate-1_cell-0185	DMSO	control	4 daily I.P. injections on P6–9 (++++)	9	1	C57BL/6J	56777	75.8652	73081
dip-c_mouse_whole-brain_hdaci-tsa_primary-experiment_treatment-vehicle_replicate-1_cell-0186	DMSO	control	4 daily I.P. injections on P6–9 (++++)	9	1	C57BL/6J	143002	75.7479	275217
dip-c_mouse_whole-brain_hdaci-tsa_primary-experiment_treatment-vehicle_replicate-1_cell-0187	DMSO	control	4 daily I.P. injections on P6–9 (++++)	9	1	C57BL/6J	534	82.9588	919
dip-c_mouse_whole-brain_hdaci-tsa_primary-experiment_treatment-vehicle_replicate-1_cell-0188	DMSO	control	4 daily I.P. injections on P6–9 (++++)	9	1	C57BL/6J	125	13.6	184
dip-c_mouse_whole-brain_hdaci-tsa_primary-experiment_treatment-vehicle_replicate-1_cell-0189	DMSO	control	4 daily I.P. injections on P6–9 (++++)	9	1	C57BL/6J	18382	69.2906	34318
dip-c_mouse_whole-brain_hdaci-tsa_primary-experiment_treatment-vehicle_replicate-1_cell-0190	DMSO	control	4 daily I.P. injections on P6–9 (++++)	9	1	C57BL/6J	81082	79.0101	116062
dip-c_mouse_whole-brain_hdaci-tsa_primary-experiment_treatment-vehicle_replicate-1_cell-0191	DMSO	control	4 daily I.P. injections on P6–9 (++++)	9	1	C57BL/6J	56180	77.5436	96415
dip-c_mouse_whole-brain_hdaci-tsa_primary-experiment_treatment-vehicle_replicate-1_cell-0192	DMSO	control	4 daily I.P. injections on P6–9 (++++)	9	1	C57BL/6J	1510	69.5364	2471
dip-c_mouse_whole-brain_hdaci-tsa_primary-experiment_treatment-hdaci_replicate-1_cell-0001	TSA	HDAC inhibitor	4 daily I.P. injections on P6–9 (++++)	9	1	C57BL/6J	100773	78.4893	174337
dip-c_mouse_whole-brain_hdaci-tsa_primary-experiment_treatment-hdaci_replicate-1_cell-0002	TSA	HDAC inhibitor	4 daily I.P. injections on P6–9 (++++)	9	1	C57BL/6J	119697	83.5911	227994
dip-c_mouse_whole-brain_hdaci-tsa_primary-experiment_treatment-hdaci_replicate-1_cell-0003	TSA	HDAC inhibitor	4 daily I.P. injections on P6–9 (++++)	9	1	C57BL/6J	129914	72.7273	235626
dip-c_mouse_whole-brain_hdaci-tsa_primary-experiment_treatment-hdaci_replicate-1_cell-0004	TSA	HDAC inhibitor	4 daily I.P. injections on P6–9 (++++)	9	1	C57BL/6J	97481	77.0796	177497
dip-c_mouse_whole-brain_hdaci-tsa_primary-experiment_treatment-hdaci_replicate-1_cell-0005	TSA	HDAC inhibitor	4 daily I.P. injections on P6–9 (++++)	9	1	C57BL/6J	73017	76.993	105439
dip-c_mouse_whole-brain_hdaci-tsa_primary-experiment_treatment-hdaci_replicate-1_cell-0006	TSA	HDAC inhibitor	4 daily I.P. injections on P6–9 (++++)	9	1	C57BL/6J	111545	83.0275	200748
dip-c_mouse_whole-brain_hdaci-tsa_primary-experiment_treatment-hdaci_replicate-1_cell-0007	TSA	HDAC inhibitor	4 daily I.P. injections on P6–9 (++++)	9	1	C57BL/6J	14	50	20
dip-c_mouse_whole-brain_hdaci-tsa_primary-experiment_treatment-hdaci_replicate-1_cell-0008	TSA	HDAC inhibitor	4 daily I.P. injections on P6–9 (++++)	9	1	C57BL/6J	74682	76.9436	137505
dip-c_mouse_whole-brain_hdaci-tsa_primary-experiment_treatment-hdaci_replicate-1_cell-0009	TSA	HDAC inhibitor	4 daily I.P. injections on P6–9 (++++)	9	1	C57BL/6J	92548	76.5786	158191
dip-c_mouse_whole-brain_hdaci-tsa_primary-experiment_treatment-hdaci_replicate-1_cell-0010	TSA	HDAC inhibitor	4 daily I.P. injections on P6–9 (++++)	9	1	C57BL/6J	22	54.5455	28
dip-c_mouse_whole-brain_hdaci-tsa_primary-experiment_treatment-hdaci_replicate-1_cell-0011	TSA	HDAC inhibitor	4 daily I.P. injections on P6–9 (++++)	9	1	C57BL/6J	36	19.4444	53
dip-c_mouse_whole-brain_hdaci-tsa_primary-experiment_treatment-hdaci_replicate-1_cell-0012	TSA	HDAC inhibitor	4 daily I.P. injections on P6–9 (++++)	9	1	C57BL/6J	134416	78.9288	245181
dip-c_mouse_whole-brain_hdaci-tsa_primary-experiment_treatment-hdaci_replicate-1_cell-0013	TSA	HDAC inhibitor	4 daily I.P. injections on P6–9 (++++)	9	1	C57BL/6J	40	32.5	69
dip-c_mouse_whole-brain_hdaci-tsa_primary-experiment_treatment-hdaci_replicate-1_cell-0014	TSA	HDAC inhibitor	4 daily I.P. injections on P6–9 (++++)	9	1	C57BL/6J	139231	83.4031	269428
dip-c_mouse_whole-brain_hdaci-tsa_primary-experiment_treatment-hdaci_replicate-1_cell-0015	TSA	HDAC inhibitor	4 daily I.P. injections on P6–9 (++++)	9	1	C57BL/6J	123426	80.7666	229918
dip-c_mouse_whole-brain_hdaci-tsa_primary-experiment_treatment-hdaci_replicate-1_cell-0016	TSA	HDAC inhibitor	4 daily I.P. injections on P6–9 (++++)	9	1	C57BL/6J	109217	81.2657	202371
dip-c_mouse_whole-brain_hdaci-tsa_primary-experiment_treatment-hdaci_replicate-1_cell-0017	TSA	HDAC inhibitor	4 daily I.P. injections on P6–9 (++++)	9	1	C57BL/6J	20	40	31
dip-c_mouse_whole-brain_hdaci-tsa_primary-experiment_treatment-hdaci_replicate-1_cell-0018	TSA	HDAC inhibitor	4 daily I.P. injections on P6–9 (++++)	9	1	C57BL/6J	52936	75.4779	71278
dip-c_mouse_whole-brain_hdaci-tsa_primary-experiment_treatment-hdaci_replicate-1_cell-0019	TSA	HDAC inhibitor	4 daily I.P. injections on P6–9 (++++)	9	1	C57BL/6J	13158	80.0502	24506
dip-c_mouse_whole-brain_hdaci-tsa_primary-experiment_treatment-hdaci_replicate-1_cell-0020	TSA	HDAC inhibitor	4 daily I.P. injections on P6–9 (++++)	9	1	C57BL/6J	41	12.1951	56
dip-c_mouse_whole-brain_hdaci-tsa_primary-experiment_treatment-hdaci_replicate-1_cell-0021	TSA	HDAC inhibitor	4 daily I.P. injections on P6–9 (++++)	9	1	C57BL/6J	90292	81.5842	153635
dip-c_mouse_whole-brain_hdaci-tsa_primary-experiment_treatment-hdaci_replicate-1_cell-0022	TSA	HDAC inhibitor	4 daily I.P. injections on P6–9 (++++)	9	1	C57BL/6J	106903	81.1829	195470
dip-c_mouse_whole-brain_hdaci-tsa_primary-experiment_treatment-hdaci_replicate-1_cell-0023	TSA	HDAC inhibitor	4 daily I.P. injections on P6–9 (++++)	9	1	C57BL/6J	104710	74.8591	182385
dip-c_mouse_whole-brain_hdaci-tsa_primary-experiment_treatment-hdaci_replicate-1_cell-0024	TSA	HDAC inhibitor	4 daily I.P. injections on P6–9 (++++)	9	1	C57BL/6J	121085	80.9398	206408
dip-c_mouse_whole-brain_hdaci-tsa_primary-experiment_treatment-hdaci_replicate-1_cell-0025	TSA	HDAC inhibitor	4 daily I.P. injections on P6–9 (++++)	9	1	C57BL/6J	107983	75.5128	189235
dip-c_mouse_whole-brain_hdaci-tsa_primary-experiment_treatment-hdaci_replicate-1_cell-0026	TSA	HDAC inhibitor	4 daily I.P. injections on P6–9 (++++)	9	1	C57BL/6J	84844	73.2309	114412
dip-c_mouse_whole-brain_hdaci-tsa_primary-experiment_treatment-hdaci_replicate-1_cell-0027	TSA	HDAC inhibitor	4 daily I.P. injections on P6–9 (++++)	9	1	C57BL/6J	78902	83.567	135885
dip-c_mouse_whole-brain_hdaci-tsa_primary-experiment_treatment-hdaci_replicate-1_cell-0028	TSA	HDAC inhibitor	4 daily I.P. injections on P6–9 (++++)	9	1	C57BL/6J	107341	79.8083	190626
dip-c_mouse_whole-brain_hdaci-tsa_primary-experiment_treatment-hdaci_replicate-1_cell-0029	TSA	HDAC inhibitor	4 daily I.P. injections on P6–9 (++++)	9	1	C57BL/6J	80652	75.9498	122676
dip-c_mouse_whole-brain_hdaci-tsa_primary-experiment_treatment-hdaci_replicate-1_cell-0030	TSA	HDAC inhibitor	4 daily I.P. injections on P6–9 (++++)	9	1	C57BL/6J	98202	78.8528	185999
dip-c_mouse_whole-brain_hdaci-tsa_primary-experiment_treatment-hdaci_replicate-1_cell-0031	TSA	HDAC inhibitor	4 daily I.P. injections on P6–9 (++++)	9	1	C57BL/6J	169047	79.0851	325560
dip-c_mouse_whole-brain_hdaci-tsa_primary-experiment_treatment-hdaci_replicate-1_cell-0032	TSA	HDAC inhibitor	4 daily I.P. injections on P6–9 (++++)	9	1	C57BL/6J	86320	77.0702	127374
dip-c_mouse_whole-brain_hdaci-tsa_primary-experiment_treatment-hdaci_replicate-1_cell-0033	TSA	HDAC inhibitor	4 daily I.P. injections on P6–9 (++++)	9	1	C57BL/6J	146117	77.3072	276848
dip-c_mouse_whole-brain_hdaci-tsa_primary-experiment_treatment-hdaci_replicate-1_cell-0034	TSA	HDAC inhibitor	4 daily I.P. injections on P6–9 (++++)	9	1	C57BL/6J	138	8.69565	266
dip-c_mouse_whole-brain_hdaci-tsa_primary-experiment_treatment-hdaci_replicate-1_cell-0035	TSA	HDAC inhibitor	4 daily I.P. injections on P6–9 (++++)	9	1	C57BL/6J	107240	79.6326	187608
dip-c_mouse_whole-brain_hdaci-tsa_primary-experiment_treatment-hdaci_replicate-1_cell-0036	TSA	HDAC inhibitor	4 daily I.P. injections on P6–9 (++++)	9	1	C57BL/6J	170831	77.6182	306301
dip-c_mouse_whole-brain_hdaci-tsa_primary-experiment_treatment-hdaci_replicate-1_cell-0037	TSA	HDAC inhibitor	4 daily I.P. injections on P6–9 (++++)	9	1	C57BL/6J	28025	77.7734	41176
dip-c_mouse_whole-brain_hdaci-tsa_primary-experiment_treatment-hdaci_replicate-1_cell-0038	TSA	HDAC inhibitor	4 daily I.P. injections on P6–9 (++++)	9	1	C57BL/6J	101885	83.9132	173063
dip-c_mouse_whole-brain_hdaci-tsa_primary-experiment_treatment-hdaci_replicate-1_cell-0039	TSA	HDAC inhibitor	4 daily I.P. injections on P6–9 (++++)	9	1	C57BL/6J	98410	88.2766	194781
dip-c_mouse_whole-brain_hdaci-tsa_primary-experiment_treatment-hdaci_replicate-1_cell-0040	TSA	HDAC inhibitor	4 daily I.P. injections on P6–9 (++++)	9	1	C57BL/6J	95712	79.3735	159416
dip-c_mouse_whole-brain_hdaci-tsa_primary-experiment_treatment-hdaci_replicate-1_cell-0041	TSA	HDAC inhibitor	4 daily I.P. injections on P6–9 (++++)	9	1	C57BL/6J	112085	81.374	200683
dip-c_mouse_whole-brain_hdaci-tsa_primary-experiment_treatment-hdaci_replicate-1_cell-0042	TSA	HDAC inhibitor	4 daily I.P. injections on P6–9 (++++)	9	1	C57BL/6J	5981	76.6093	9751
dip-c_mouse_whole-brain_hdaci-tsa_primary-experiment_treatment-hdaci_replicate-1_cell-0043	TSA	HDAC inhibitor	4 daily I.P. injections on P6–9 (++++)	9	1	C57BL/6J	144583	83.0056	266206
dip-c_mouse_whole-brain_hdaci-tsa_primary-experiment_treatment-hdaci_replicate-1_cell-0044	TSA	HDAC inhibitor	4 daily I.P. injections on P6–9 (++++)	9	1	C57BL/6J	62495	79.3952	90911
dip-c_mouse_whole-brain_hdaci-tsa_primary-experiment_treatment-hdaci_replicate-1_cell-0045	TSA	HDAC inhibitor	4 daily I.P. injections on P6–9 (++++)	9	1	C57BL/6J	75327	80.3483	99141
dip-c_mouse_whole-brain_hdaci-tsa_primary-experiment_treatment-hdaci_replicate-1_cell-0046	TSA	HDAC inhibitor	4 daily I.P. injections on P6–9 (++++)	9	1	C57BL/6J	4915	74.3845	6356
dip-c_mouse_whole-brain_hdaci-tsa_primary-experiment_treatment-hdaci_replicate-1_cell-0047	TSA	HDAC inhibitor	4 daily I.P. injections on P6–9 (++++)	9	1	C57BL/6J	2150	70.4186	4173
dip-c_mouse_whole-brain_hdaci-tsa_primary-experiment_treatment-hdaci_replicate-1_cell-0048	TSA	HDAC inhibitor	4 daily I.P. injections on P6–9 (++++)	9	1	C57BL/6J	84134	78.6448	138707
dip-c_mouse_whole-brain_hdaci-tsa_primary-experiment_treatment-hdaci_replicate-1_cell-0049	TSA	HDAC inhibitor	4 daily I.P. injections on P6–9 (++++)	9	1	C57BL/6J	120476	81.4527	242257
dip-c_mouse_whole-brain_hdaci-tsa_primary-experiment_treatment-hdaci_replicate-1_cell-0050	TSA	HDAC inhibitor	4 daily I.P. injections on P6–9 (++++)	9	1	C57BL/6J	12360	61.7233	21122
dip-c_mouse_whole-brain_hdaci-tsa_primary-experiment_treatment-hdaci_replicate-1_cell-0051	TSA	HDAC inhibitor	4 daily I.P. injections on P6–9 (++++)	9	1	C57BL/6J	28	39.2857	52
dip-c_mouse_whole-brain_hdaci-tsa_primary-experiment_treatment-hdaci_replicate-1_cell-0052	TSA	HDAC inhibitor	4 daily I.P. injections on P6–9 (++++)	9	1	C57BL/6J	144823	75.3541	264844
dip-c_mouse_whole-brain_hdaci-tsa_primary-experiment_treatment-hdaci_replicate-1_cell-0053	TSA	HDAC inhibitor	4 daily I.P. injections on P6–9 (++++)	9	1	C57BL/6J	62060	81.7016	91618
dip-c_mouse_whole-brain_hdaci-tsa_primary-experiment_treatment-hdaci_replicate-1_cell-0054	TSA	HDAC inhibitor	4 daily I.P. injections on P6–9 (++++)	9	1	C57BL/6J	56616	76.9941	75533
dip-c_mouse_whole-brain_hdaci-tsa_primary-experiment_treatment-hdaci_replicate-1_cell-0055	TSA	HDAC inhibitor	4 daily I.P. injections on P6–9 (++++)	9	1	C57BL/6J	124888	75.3179	225015
dip-c_mouse_whole-brain_hdaci-tsa_primary-experiment_treatment-hdaci_replicate-1_cell-0056	TSA	HDAC inhibitor	4 daily I.P. injections on P6–9 (++++)	9	1	C57BL/6J	140821	79.7864	255605
dip-c_mouse_whole-brain_hdaci-tsa_primary-experiment_treatment-hdaci_replicate-1_cell-0057	TSA	HDAC inhibitor	4 daily I.P. injections on P6–9 (++++)	9	1	C57BL/6J	89537	75.4403	141027
dip-c_mouse_whole-brain_hdaci-tsa_primary-experiment_treatment-hdaci_replicate-1_cell-0058	TSA	HDAC inhibitor	4 daily I.P. injections on P6–9 (++++)	9	1	C57BL/6J	165243	81.2712	302980
dip-c_mouse_whole-brain_hdaci-tsa_primary-experiment_treatment-hdaci_replicate-1_cell-0059	TSA	HDAC inhibitor	4 daily I.P. injections on P6–9 (++++)	9	1	C57BL/6J	129223	83.5881	243305
dip-c_mouse_whole-brain_hdaci-tsa_primary-experiment_treatment-hdaci_replicate-1_cell-0060	TSA	HDAC inhibitor	4 daily I.P. injections on P6–9 (++++)	9	1	C57BL/6J	91958	79.2503	145391
dip-c_mouse_whole-brain_hdaci-tsa_primary-experiment_treatment-hdaci_replicate-1_cell-0061	TSA	HDAC inhibitor	4 daily I.P. injections on P6–9 (++++)	9	1	C57BL/6J	19218	76.6209	35535
dip-c_mouse_whole-brain_hdaci-tsa_primary-experiment_treatment-hdaci_replicate-1_cell-0062	TSA	HDAC inhibitor	4 daily I.P. injections on P6–9 (++++)	9	1	C57BL/6J	135203	78.2838	234411
dip-c_mouse_whole-brain_hdaci-tsa_primary-experiment_treatment-hdaci_replicate-1_cell-0063	TSA	HDAC inhibitor	4 daily I.P. injections on P6–9 (++++)	9	1	C57BL/6J	86258	77.0711	147471
dip-c_mouse_whole-brain_hdaci-tsa_primary-experiment_treatment-hdaci_replicate-1_cell-0064	TSA	HDAC inhibitor	4 daily I.P. injections on P6–9 (++++)	9	1	C57BL/6J	113905	72.6588	200599
dip-c_mouse_whole-brain_hdaci-tsa_primary-experiment_treatment-hdaci_replicate-1_cell-0065	TSA	HDAC inhibitor	4 daily I.P. injections on P6–9 (++++)	9	1	C57BL/6J	109238	81.6264	202190
dip-c_mouse_whole-brain_hdaci-tsa_primary-experiment_treatment-hdaci_replicate-1_cell-0066	TSA	HDAC inhibitor	4 daily I.P. injections on P6–9 (++++)	9	1	C57BL/6J	112517	79.5453	213775
dip-c_mouse_whole-brain_hdaci-tsa_primary-experiment_treatment-hdaci_replicate-1_cell-0067	TSA	HDAC inhibitor	4 daily I.P. injections on P6–9 (++++)	9	1	C57BL/6J	71104	75.405	113405
dip-c_mouse_whole-brain_hdaci-tsa_primary-experiment_treatment-hdaci_replicate-1_cell-0068	TSA	HDAC inhibitor	4 daily I.P. injections on P6–9 (++++)	9	1	C57BL/6J	153634	78.7313	290402
dip-c_mouse_whole-brain_hdaci-tsa_primary-experiment_treatment-hdaci_replicate-1_cell-0069	TSA	HDAC inhibitor	4 daily I.P. injections on P6–9 (++++)	9	1	C57BL/6J	35202	81.9698	51985
dip-c_mouse_whole-brain_hdaci-tsa_primary-experiment_treatment-hdaci_replicate-1_cell-0070	TSA	HDAC inhibitor	4 daily I.P. injections on P6–9 (++++)	9	1	C57BL/6J	104370	72.6876	177584
dip-c_mouse_whole-brain_hdaci-tsa_primary-experiment_treatment-hdaci_replicate-1_cell-0071	TSA	HDAC inhibitor	4 daily I.P. injections on P6–9 (++++)	9	1	C57BL/6J	156149	85.2538	285061
dip-c_mouse_whole-brain_hdaci-tsa_primary-experiment_treatment-hdaci_replicate-1_cell-0072	TSA	HDAC inhibitor	4 daily I.P. injections on P6–9 (++++)	9	1	C57BL/6J	127812	81.375	234173
dip-c_mouse_whole-brain_hdaci-tsa_primary-experiment_treatment-hdaci_replicate-1_cell-0073	TSA	HDAC inhibitor	4 daily I.P. injections on P6–9 (++++)	9	1	C57BL/6J	101212	74.2363	183132
dip-c_mouse_whole-brain_hdaci-tsa_primary-experiment_treatment-hdaci_replicate-1_cell-0074	TSA	HDAC inhibitor	4 daily I.P. injections on P6–9 (++++)	9	1	C57BL/6J	73729	78.4996	110589
dip-c_mouse_whole-brain_hdaci-tsa_primary-experiment_treatment-hdaci_replicate-1_cell-0075	TSA	HDAC inhibitor	4 daily I.P. injections on P6–9 (++++)	9	1	C57BL/6J	143232	83.8221	249020
dip-c_mouse_whole-brain_hdaci-tsa_primary-experiment_treatment-hdaci_replicate-1_cell-0076	TSA	HDAC inhibitor	4 daily I.P. injections on P6–9 (++++)	9	1	C57BL/6J	146686	74.2484	276955
dip-c_mouse_whole-brain_hdaci-tsa_primary-experiment_treatment-hdaci_replicate-1_cell-0077	TSA	HDAC inhibitor	4 daily I.P. injections on P6–9 (++++)	9	1	C57BL/6J	136837	76.369	266788
dip-c_mouse_whole-brain_hdaci-tsa_primary-experiment_treatment-hdaci_replicate-1_cell-0078	TSA	HDAC inhibitor	4 daily I.P. injections on P6–9 (++++)	9	1	C57BL/6J	114800	75.993	201613
dip-c_mouse_whole-brain_hdaci-tsa_primary-experiment_treatment-hdaci_replicate-1_cell-0079	TSA	HDAC inhibitor	4 daily I.P. injections on P6–9 (++++)	9	1	C57BL/6J	54670	81.3956	76213
dip-c_mouse_whole-brain_hdaci-tsa_primary-experiment_treatment-hdaci_replicate-1_cell-0080	TSA	HDAC inhibitor	4 daily I.P. injections on P6–9 (++++)	9	1	C57BL/6J	50276	74.9344	79646
dip-c_mouse_whole-brain_hdaci-tsa_primary-experiment_treatment-hdaci_replicate-1_cell-0081	TSA	HDAC inhibitor	4 daily I.P. injections on P6–9 (++++)	9	1	C57BL/6J	64216	75.19	94252
dip-c_mouse_whole-brain_hdaci-tsa_primary-experiment_treatment-hdaci_replicate-1_cell-0082	TSA	HDAC inhibitor	4 daily I.P. injections on P6–9 (++++)	9	1	C57BL/6J	128623	74.9508	229884
dip-c_mouse_whole-brain_hdaci-tsa_primary-experiment_treatment-hdaci_replicate-1_cell-0083	TSA	HDAC inhibitor	4 daily I.P. injections on P6–9 (++++)	9	1	C57BL/6J	106510	75.0183	180615
dip-c_mouse_whole-brain_hdaci-tsa_primary-experiment_treatment-hdaci_replicate-1_cell-0084	TSA	HDAC inhibitor	4 daily I.P. injections on P6–9 (++++)	9	1	C57BL/6J	108913	72.7783	196546
dip-c_mouse_whole-brain_hdaci-tsa_primary-experiment_treatment-hdaci_replicate-1_cell-0085	TSA	HDAC inhibitor	4 daily I.P. injections on P6–9 (++++)	9	1	C57BL/6J	412	54.6117	712
dip-c_mouse_whole-brain_hdaci-tsa_primary-experiment_treatment-hdaci_replicate-1_cell-0086	TSA	HDAC inhibitor	4 daily I.P. injections on P6–9 (++++)	9	1	C57BL/6J	91195	79.5625	158583
dip-c_mouse_whole-brain_hdaci-tsa_primary-experiment_treatment-hdaci_replicate-1_cell-0087	TSA	HDAC inhibitor	4 daily I.P. injections on P6–9 (++++)	9	1	C57BL/6J	94926	84.9398	153947
dip-c_mouse_whole-brain_hdaci-tsa_primary-experiment_treatment-hdaci_replicate-1_cell-0088	TSA	HDAC inhibitor	4 daily I.P. injections on P6–9 (++++)	9	1	C57BL/6J	117109	83.0209	216885
dip-c_mouse_whole-brain_hdaci-tsa_primary-experiment_treatment-hdaci_replicate-1_cell-0089	TSA	HDAC inhibitor	4 daily I.P. injections on P6–9 (++++)	9	1	C57BL/6J	136576	73.5195	264621
dip-c_mouse_whole-brain_hdaci-tsa_primary-experiment_treatment-hdaci_replicate-1_cell-0090	TSA	HDAC inhibitor	4 daily I.P. injections on P6–9 (++++)	9	1	C57BL/6J	25499	80.5875	31039
dip-c_mouse_whole-brain_hdaci-tsa_primary-experiment_treatment-hdaci_replicate-1_cell-0091	TSA	HDAC inhibitor	4 daily I.P. injections on P6–9 (++++)	9	1	C57BL/6J	125447	77.9062	225262
dip-c_mouse_whole-brain_hdaci-tsa_primary-experiment_treatment-hdaci_replicate-1_cell-0092	TSA	HDAC inhibitor	4 daily I.P. injections on P6–9 (++++)	9	1	C57BL/6J	131536	80.8782	246513
dip-c_mouse_whole-brain_hdaci-tsa_primary-experiment_treatment-hdaci_replicate-1_cell-0093	TSA	HDAC inhibitor	4 daily I.P. injections on P6–9 (++++)	9	1	C57BL/6J	2652	69.6078	4321
dip-c_mouse_whole-brain_hdaci-tsa_primary-experiment_treatment-hdaci_replicate-1_cell-0094	TSA	HDAC inhibitor	4 daily I.P. injections on P6–9 (++++)	9	1	C57BL/6J	35432	87.5028	43535
dip-c_mouse_whole-brain_hdaci-tsa_primary-experiment_treatment-hdaci_replicate-1_cell-0095	TSA	HDAC inhibitor	4 daily I.P. injections on P6–9 (++++)	9	1	C57BL/6J	108327	81.4321	194433
dip-c_mouse_whole-brain_hdaci-tsa_primary-experiment_treatment-hdaci_replicate-1_cell-0096	TSA	HDAC inhibitor	4 daily I.P. injections on P6–9 (++++)	9	1	C57BL/6J	52794	79.1548	78090
dip-c_mouse_whole-brain_hdaci-tsa_primary-experiment_treatment-hdaci_replicate-1_cell-0097	TSA	HDAC inhibitor	4 daily I.P. injections on P6–9 (++++)	9	1	C57BL/6J	101138	78.4868	179335
dip-c_mouse_whole-brain_hdaci-tsa_primary-experiment_treatment-hdaci_replicate-1_cell-0098	TSA	HDAC inhibitor	4 daily I.P. injections on P6–9 (++++)	9	1	C57BL/6J	128263	73.1224	232837
dip-c_mouse_whole-brain_hdaci-tsa_primary-experiment_treatment-hdaci_replicate-1_cell-0099	TSA	HDAC inhibitor	4 daily I.P. injections on P6–9 (++++)	9	1	C57BL/6J	120030	84.4905	207404
dip-c_mouse_whole-brain_hdaci-tsa_primary-experiment_treatment-hdaci_replicate-1_cell-0100	TSA	HDAC inhibitor	4 daily I.P. injections on P6–9 (++++)	9	1	C57BL/6J	92270	80.4227	142194
dip-c_mouse_whole-brain_hdaci-tsa_primary-experiment_treatment-hdaci_replicate-1_cell-0101	TSA	HDAC inhibitor	4 daily I.P. injections on P6–9 (++++)	9	1	C57BL/6J	134646	78.3328	261058
dip-c_mouse_whole-brain_hdaci-tsa_primary-experiment_treatment-hdaci_replicate-1_cell-0102	TSA	HDAC inhibitor	4 daily I.P. injections on P6–9 (++++)	9	1	C57BL/6J	145251	79.4081	289092
dip-c_mouse_whole-brain_hdaci-tsa_primary-experiment_treatment-hdaci_replicate-1_cell-0103	TSA	HDAC inhibitor	4 daily I.P. injections on P6–9 (++++)	9	1	C57BL/6J	85121	86.0986	134302
dip-c_mouse_whole-brain_hdaci-tsa_primary-experiment_treatment-hdaci_replicate-1_cell-0104	TSA	HDAC inhibitor	4 daily I.P. injections on P6–9 (++++)	9	1	C57BL/6J	74001	78.9462	110890
dip-c_mouse_whole-brain_hdaci-tsa_primary-experiment_treatment-hdaci_replicate-1_cell-0105	TSA	HDAC inhibitor	4 daily I.P. injections on P6–9 (++++)	9	1	C57BL/6J	49311	76.4779	64054
dip-c_mouse_whole-brain_hdaci-tsa_primary-experiment_treatment-hdaci_replicate-1_cell-0106	TSA	HDAC inhibitor	4 daily I.P. injections on P6–9 (++++)	9	1	C57BL/6J	112641	88.2849	205787
dip-c_mouse_whole-brain_hdaci-tsa_primary-experiment_treatment-hdaci_replicate-1_cell-0107	TSA	HDAC inhibitor	4 daily I.P. injections on P6–9 (++++)	9	1	C57BL/6J	78192	77.9466	106625
dip-c_mouse_whole-brain_hdaci-tsa_primary-experiment_treatment-hdaci_replicate-1_cell-0108	TSA	HDAC inhibitor	4 daily I.P. injections on P6–9 (++++)	9	1	C57BL/6J	86654	81.5531	140063
dip-c_mouse_whole-brain_hdaci-tsa_primary-experiment_treatment-hdaci_replicate-1_cell-0109	TSA	HDAC inhibitor	4 daily I.P. injections on P6–9 (++++)	9	1	C57BL/6J	76955	76.75	103109
dip-c_mouse_whole-brain_hdaci-tsa_primary-experiment_treatment-hdaci_replicate-1_cell-0110	TSA	HDAC inhibitor	4 daily I.P. injections on P6–9 (++++)	9	1	C57BL/6J	3833	81.8158	6746
dip-c_mouse_whole-brain_hdaci-tsa_primary-experiment_treatment-hdaci_replicate-1_cell-0111	TSA	HDAC inhibitor	4 daily I.P. injections on P6–9 (++++)	9	1	C57BL/6J	127	55.9055	220
dip-c_mouse_whole-brain_hdaci-tsa_primary-experiment_treatment-hdaci_replicate-1_cell-0112	TSA	HDAC inhibitor	4 daily I.P. injections on P6–9 (++++)	9	1	C57BL/6J	140075	76.8838	262596
dip-c_mouse_whole-brain_hdaci-tsa_primary-experiment_treatment-hdaci_replicate-1_cell-0113	TSA	HDAC inhibitor	4 daily I.P. injections on P6–9 (++++)	9	1	C57BL/6J	159463	84.8473	299870
dip-c_mouse_whole-brain_hdaci-tsa_primary-experiment_treatment-hdaci_replicate-1_cell-0114	TSA	HDAC inhibitor	4 daily I.P. injections on P6–9 (++++)	9	1	C57BL/6J	145889	85.5184	269087
dip-c_mouse_whole-brain_hdaci-tsa_primary-experiment_treatment-hdaci_replicate-1_cell-0115	TSA	HDAC inhibitor	4 daily I.P. injections on P6–9 (++++)	9	1	C57BL/6J	67974	83.0891	110082
dip-c_mouse_whole-brain_hdaci-tsa_primary-experiment_treatment-hdaci_replicate-1_cell-0116	TSA	HDAC inhibitor	4 daily I.P. injections on P6–9 (++++)	9	1	C57BL/6J	80037	76.6083	122937
dip-c_mouse_whole-brain_hdaci-tsa_primary-experiment_treatment-hdaci_replicate-1_cell-0117	TSA	HDAC inhibitor	4 daily I.P. injections on P6–9 (++++)	9	1	C57BL/6J	46	19.5652	63
dip-c_mouse_whole-brain_hdaci-tsa_primary-experiment_treatment-hdaci_replicate-1_cell-0118	TSA	HDAC inhibitor	4 daily I.P. injections on P6–9 (++++)	9	1	C57BL/6J	140139	78.7889	241930
dip-c_mouse_whole-brain_hdaci-tsa_primary-experiment_treatment-hdaci_replicate-1_cell-0119	TSA	HDAC inhibitor	4 daily I.P. injections on P6–9 (++++)	9	1	C57BL/6J	49	46.9388	76
dip-c_mouse_whole-brain_hdaci-tsa_primary-experiment_treatment-hdaci_replicate-1_cell-0120	TSA	HDAC inhibitor	4 daily I.P. injections on P6–9 (++++)	9	1	C57BL/6J	89061	80.5628	155061
dip-c_mouse_whole-brain_hdaci-tsa_primary-experiment_treatment-hdaci_replicate-1_cell-0121	TSA	HDAC inhibitor	4 daily I.P. injections on P6–9 (++++)	9	1	C57BL/6J	97095	81.3883	163607
dip-c_mouse_whole-brain_hdaci-tsa_primary-experiment_treatment-hdaci_replicate-1_cell-0122	TSA	HDAC inhibitor	4 daily I.P. injections on P6–9 (++++)	9	1	C57BL/6J	50999	79.129	70690
dip-c_mouse_whole-brain_hdaci-tsa_primary-experiment_treatment-hdaci_replicate-1_cell-0123	TSA	HDAC inhibitor	4 daily I.P. injections on P6–9 (++++)	9	1	C57BL/6J	120859	74.2791	219574
dip-c_mouse_whole-brain_hdaci-tsa_primary-experiment_treatment-hdaci_replicate-1_cell-0124	TSA	HDAC inhibitor	4 daily I.P. injections on P6–9 (++++)	9	1	C57BL/6J	77687	75.7823	112433
dip-c_mouse_whole-brain_hdaci-tsa_primary-experiment_treatment-hdaci_replicate-1_cell-0125	TSA	HDAC inhibitor	4 daily I.P. injections on P6–9 (++++)	9	1	C57BL/6J	52138	75.9504	66765
dip-c_mouse_whole-brain_hdaci-tsa_primary-experiment_treatment-hdaci_replicate-1_cell-0126	TSA	HDAC inhibitor	4 daily I.P. injections on P6–9 (++++)	9	1	C57BL/6J	129407	82.7954	253002
dip-c_mouse_whole-brain_hdaci-tsa_primary-experiment_treatment-hdaci_replicate-1_cell-0127	TSA	HDAC inhibitor	4 daily I.P. injections on P6–9 (++++)	9	1	C57BL/6J	143490	79.6738	268477
dip-c_mouse_whole-brain_hdaci-tsa_primary-experiment_treatment-hdaci_replicate-1_cell-0128	TSA	HDAC inhibitor	4 daily I.P. injections on P6–9 (++++)	9	1	C57BL/6J	53724	80.8745	99337
dip-c_mouse_whole-brain_hdaci-tsa_primary-experiment_treatment-hdaci_replicate-1_cell-0129	TSA	HDAC inhibitor	4 daily I.P. injections on P6–9 (++++)	9	1	C57BL/6J	129216	76.7211	233808
dip-c_mouse_whole-brain_hdaci-tsa_primary-experiment_treatment-hdaci_replicate-1_cell-0130	TSA	HDAC inhibitor	4 daily I.P. injections on P6–9 (++++)	9	1	C57BL/6J	151997	79.0575	273679
dip-c_mouse_whole-brain_hdaci-tsa_primary-experiment_treatment-hdaci_replicate-1_cell-0131	TSA	HDAC inhibitor	4 daily I.P. injections on P6–9 (++++)	9	1	C57BL/6J	104424	81.3778	174211
dip-c_mouse_whole-brain_hdaci-tsa_primary-experiment_treatment-hdaci_replicate-1_cell-0132	TSA	HDAC inhibitor	4 daily I.P. injections on P6–9 (++++)	9	1	C57BL/6J	81300	75.8573	120876
dip-c_mouse_whole-brain_hdaci-tsa_primary-experiment_treatment-hdaci_replicate-1_cell-0133	TSA	HDAC inhibitor	4 daily I.P. injections on P6–9 (++++)	9	1	C57BL/6J	87719	76.4316	146766
dip-c_mouse_whole-brain_hdaci-tsa_primary-experiment_treatment-hdaci_replicate-1_cell-0134	TSA	HDAC inhibitor	4 daily I.P. injections on P6–9 (++++)	9	1	C57BL/6J	3040	37.2697	4558
dip-c_mouse_whole-brain_hdaci-tsa_primary-experiment_treatment-hdaci_replicate-1_cell-0135	TSA	HDAC inhibitor	4 daily I.P. injections on P6–9 (++++)	9	1	C57BL/6J	881	47.6731	1489
dip-c_mouse_whole-brain_hdaci-tsa_primary-experiment_treatment-hdaci_replicate-1_cell-0136	TSA	HDAC inhibitor	4 daily I.P. injections on P6–9 (++++)	9	1	C57BL/6J	39714	76.2099	47635
dip-c_mouse_whole-brain_hdaci-tsa_primary-experiment_treatment-hdaci_replicate-1_cell-0137	TSA	HDAC inhibitor	4 daily I.P. injections on P6–9 (++++)	9	1	C57BL/6J	130212	81.7866	213670
dip-c_mouse_whole-brain_hdaci-tsa_primary-experiment_treatment-hdaci_replicate-1_cell-0138	TSA	HDAC inhibitor	4 daily I.P. injections on P6–9 (++++)	9	1	C57BL/6J	97297	80.8411	185443
dip-c_mouse_whole-brain_hdaci-tsa_primary-experiment_treatment-hdaci_replicate-1_cell-0139	TSA	HDAC inhibitor	4 daily I.P. injections on P6–9 (++++)	9	1	C57BL/6J	113217	80.1858	168972
dip-c_mouse_whole-brain_hdaci-tsa_primary-experiment_treatment-hdaci_replicate-1_cell-0140	TSA	HDAC inhibitor	4 daily I.P. injections on P6–9 (++++)	9	1	C57BL/6J	9417	80.514	17290
dip-c_mouse_whole-brain_hdaci-tsa_primary-experiment_treatment-hdaci_replicate-1_cell-0141	TSA	HDAC inhibitor	4 daily I.P. injections on P6–9 (++++)	9	1	C57BL/6J	36483	79.3082	53352
dip-c_mouse_whole-brain_hdaci-tsa_primary-experiment_treatment-hdaci_replicate-1_cell-0142	TSA	HDAC inhibitor	4 daily I.P. injections on P6–9 (++++)	9	1	C57BL/6J	5081	66.8372	7871
dip-c_mouse_whole-brain_hdaci-tsa_primary-experiment_treatment-hdaci_replicate-1_cell-0143	TSA	HDAC inhibitor	4 daily I.P. injections on P6–9 (++++)	9	1	C57BL/6J	89068	81.7218	143988
dip-c_mouse_whole-brain_hdaci-tsa_primary-experiment_treatment-hdaci_replicate-1_cell-0144	TSA	HDAC inhibitor	4 daily I.P. injections on P6–9 (++++)	9	1	C57BL/6J	117089	77.0534	193226
dip-c_mouse_whole-brain_hdaci-tsa_primary-experiment_treatment-hdaci_replicate-1_cell-0145	TSA	HDAC inhibitor	4 daily I.P. injections on P6–9 (++++)	9	1	C57BL/6J	72102	82.1045	127438
dip-c_mouse_whole-brain_hdaci-tsa_primary-experiment_treatment-hdaci_replicate-1_cell-0146	TSA	HDAC inhibitor	4 daily I.P. injections on P6–9 (++++)	9	1	C57BL/6J	7980	80.5263	10426
dip-c_mouse_whole-brain_hdaci-tsa_primary-experiment_treatment-hdaci_replicate-1_cell-0147	TSA	HDAC inhibitor	4 daily I.P. injections on P6–9 (++++)	9	1	C57BL/6J	24171	77.6799	37438
dip-c_mouse_whole-brain_hdaci-tsa_primary-experiment_treatment-hdaci_replicate-1_cell-0148	TSA	HDAC inhibitor	4 daily I.P. injections on P6–9 (++++)	9	1	C57BL/6J	71115	79.2983	122207
dip-c_mouse_whole-brain_hdaci-tsa_primary-experiment_treatment-hdaci_replicate-1_cell-0149	TSA	HDAC inhibitor	4 daily I.P. injections on P6–9 (++++)	9	1	C57BL/6J	10519	74.5413	14797
dip-c_mouse_whole-brain_hdaci-tsa_primary-experiment_treatment-hdaci_replicate-1_cell-0150	TSA	HDAC inhibitor	4 daily I.P. injections on P6–9 (++++)	9	1	C57BL/6J	75	80	120
dip-c_mouse_whole-brain_hdaci-tsa_primary-experiment_treatment-hdaci_replicate-1_cell-0151	TSA	HDAC inhibitor	4 daily I.P. injections on P6–9 (++++)	9	1	C57BL/6J	72897	84.3615	136358
dip-c_mouse_whole-brain_hdaci-tsa_primary-experiment_treatment-hdaci_replicate-1_cell-0152	TSA	HDAC inhibitor	4 daily I.P. injections on P6–9 (++++)	9	1	C57BL/6J	4687	83.3156	5405
dip-c_mouse_whole-brain_hdaci-tsa_primary-experiment_treatment-hdaci_replicate-1_cell-0153	TSA	HDAC inhibitor	4 daily I.P. injections on P6–9 (++++)	9	1	C57BL/6J	63494	84.8931	109433
dip-c_mouse_whole-brain_hdaci-tsa_primary-experiment_treatment-hdaci_replicate-1_cell-0154	TSA	HDAC inhibitor	4 daily I.P. injections on P6–9 (++++)	9	1	C57BL/6J	137092	82.0507	264877
dip-c_mouse_whole-brain_hdaci-tsa_primary-experiment_treatment-hdaci_replicate-1_cell-0155	TSA	HDAC inhibitor	4 daily I.P. injections on P6–9 (++++)	9	1	C57BL/6J	142639	75.6217	248767
dip-c_mouse_whole-brain_hdaci-tsa_primary-experiment_treatment-hdaci_replicate-1_cell-0156	TSA	HDAC inhibitor	4 daily I.P. injections on P6–9 (++++)	9	1	C57BL/6J	90325	79.5151	127227
dip-c_mouse_whole-brain_hdaci-tsa_primary-experiment_treatment-hdaci_replicate-1_cell-0157	TSA	HDAC inhibitor	4 daily I.P. injections on P6–9 (++++)	9	1	C57BL/6J	47606	78.9816	61127
dip-c_mouse_whole-brain_hdaci-tsa_primary-experiment_treatment-hdaci_replicate-1_cell-0158	TSA	HDAC inhibitor	4 daily I.P. injections on P6–9 (++++)	9	1	C57BL/6J	142039	86.1334	269993
dip-c_mouse_whole-brain_hdaci-tsa_primary-experiment_treatment-hdaci_replicate-1_cell-0159	TSA	HDAC inhibitor	4 daily I.P. injections on P6–9 (++++)	9	1	C57BL/6J	84139	76.4782	137466
dip-c_mouse_whole-brain_hdaci-tsa_primary-experiment_treatment-hdaci_replicate-1_cell-0160	TSA	HDAC inhibitor	4 daily I.P. injections on P6–9 (++++)	9	1	C57BL/6J	83163	86.3882	118831
dip-c_mouse_whole-brain_hdaci-tsa_primary-experiment_treatment-hdaci_replicate-1_cell-0161	TSA	HDAC inhibitor	4 daily I.P. injections on P6–9 (++++)	9	1	C57BL/6J	108171	84.1482	166901
dip-c_mouse_whole-brain_hdaci-tsa_primary-experiment_treatment-hdaci_replicate-1_cell-0162	TSA	HDAC inhibitor	4 daily I.P. injections on P6–9 (++++)	9	1	C57BL/6J	112483	79.62	178818
dip-c_mouse_whole-brain_hdaci-tsa_primary-experiment_treatment-hdaci_replicate-1_cell-0163	TSA	HDAC inhibitor	4 daily I.P. injections on P6–9 (++++)	9	1	C57BL/6J	109845	78.8238	194651
dip-c_mouse_whole-brain_hdaci-tsa_primary-experiment_treatment-hdaci_replicate-1_cell-0164	TSA	HDAC inhibitor	4 daily I.P. injections on P6–9 (++++)	9	1	C57BL/6J	117627	76.5454	191493
dip-c_mouse_whole-brain_hdaci-tsa_primary-experiment_treatment-hdaci_replicate-1_cell-0165	TSA	HDAC inhibitor	4 daily I.P. injections on P6–9 (++++)	9	1	C57BL/6J	106580	76.718	195944
dip-c_mouse_whole-brain_hdaci-tsa_primary-experiment_treatment-hdaci_replicate-1_cell-0166	TSA	HDAC inhibitor	4 daily I.P. injections on P6–9 (++++)	9	1	C57BL/6J	17075	73.5988	25423
dip-c_mouse_whole-brain_hdaci-tsa_primary-experiment_treatment-hdaci_replicate-1_cell-0167	TSA	HDAC inhibitor	4 daily I.P. injections on P6–9 (++++)	9	1	C57BL/6J	118	66.1017	220
dip-c_mouse_whole-brain_hdaci-tsa_primary-experiment_treatment-hdaci_replicate-1_cell-0168	TSA	HDAC inhibitor	4 daily I.P. injections on P6–9 (++++)	9	1	C57BL/6J	156090	84.5224	283423
dip-c_mouse_whole-brain_hdaci-tsa_primary-experiment_treatment-hdaci_replicate-1_cell-0169	TSA	HDAC inhibitor	4 daily I.P. injections on P6–9 (++++)	9	1	C57BL/6J	110308	85.4743	177058
dip-c_mouse_whole-brain_hdaci-tsa_primary-experiment_treatment-hdaci_replicate-1_cell-0170	TSA	HDAC inhibitor	4 daily I.P. injections on P6–9 (++++)	9	1	C57BL/6J	76443	76.4452	116754
dip-c_mouse_whole-brain_hdaci-tsa_primary-experiment_treatment-hdaci_replicate-1_cell-0171	TSA	HDAC inhibitor	4 daily I.P. injections on P6–9 (++++)	9	1	C57BL/6J	101997	84.7358	194432
dip-c_mouse_whole-brain_hdaci-tsa_primary-experiment_treatment-hdaci_replicate-1_cell-0172	TSA	HDAC inhibitor	4 daily I.P. injections on P6–9 (++++)	9	1	C57BL/6J	82545	80.7111	133127
dip-c_mouse_whole-brain_hdaci-tsa_primary-experiment_treatment-hdaci_replicate-1_cell-0173	TSA	HDAC inhibitor	4 daily I.P. injections on P6–9 (++++)	9	1	C57BL/6J	35541	74.8797	53583
dip-c_mouse_whole-brain_hdaci-tsa_primary-experiment_treatment-hdaci_replicate-1_cell-0174	TSA	HDAC inhibitor	4 daily I.P. injections on P6–9 (++++)	9	1	C57BL/6J	408	78.6765	436
dip-c_mouse_whole-brain_hdaci-tsa_primary-experiment_treatment-hdaci_replicate-1_cell-0175	TSA	HDAC inhibitor	4 daily I.P. injections on P6–9 (++++)	9	1	C57BL/6J	127161	80.5231	227478
dip-c_mouse_whole-brain_hdaci-tsa_primary-experiment_treatment-hdaci_replicate-1_cell-0176	TSA	HDAC inhibitor	4 daily I.P. injections on P6–9 (++++)	9	1	C57BL/6J	56599	83.5969	93909
dip-c_mouse_whole-brain_hdaci-tsa_primary-experiment_treatment-hdaci_replicate-1_cell-0177	TSA	HDAC inhibitor	4 daily I.P. injections on P6–9 (++++)	9	1	C57BL/6J	109928	82.8306	200204
dip-c_mouse_whole-brain_hdaci-tsa_primary-experiment_treatment-hdaci_replicate-1_cell-0178	TSA	HDAC inhibitor	4 daily I.P. injections on P6–9 (++++)	9	1	C57BL/6J	182891	79.5496	326698
dip-c_mouse_whole-brain_hdaci-tsa_primary-experiment_treatment-hdaci_replicate-1_cell-0179	TSA	HDAC inhibitor	4 daily I.P. injections on P6–9 (++++)	9	1	C57BL/6J	101312	80.7486	178479
dip-c_mouse_whole-brain_hdaci-tsa_primary-experiment_treatment-hdaci_replicate-1_cell-0180	TSA	HDAC inhibitor	4 daily I.P. injections on P6–9 (++++)	9	1	C57BL/6J	153450	83.2506	288753
dip-c_mouse_whole-brain_hdaci-tsa_primary-experiment_treatment-hdaci_replicate-1_cell-0181	TSA	HDAC inhibitor	4 daily I.P. injections on P6–9 (++++)	9	1	C57BL/6J	35366	80.4982	49118
dip-c_mouse_whole-brain_hdaci-tsa_primary-experiment_treatment-hdaci_replicate-1_cell-0182	TSA	HDAC inhibitor	4 daily I.P. injections on P6–9 (++++)	9	1	C57BL/6J	3249	75.1	3985
dip-c_mouse_whole-brain_hdaci-tsa_primary-experiment_treatment-hdaci_replicate-1_cell-0183	TSA	HDAC inhibitor	4 daily I.P. injections on P6–9 (++++)	9	1	C57BL/6J	70966	74.3652	118645
dip-c_mouse_whole-brain_hdaci-tsa_primary-experiment_treatment-hdaci_replicate-1_cell-0184	TSA	HDAC inhibitor	4 daily I.P. injections on P6–9 (++++)	9	1	C57BL/6J	97317	79.3664	181448
dip-c_mouse_whole-brain_hdaci-tsa_primary-experiment_treatment-hdaci_replicate-1_cell-0185	TSA	HDAC inhibitor	4 daily I.P. injections on P6–9 (++++)	9	1	C57BL/6J	53849	79.6561	88905
dip-c_mouse_whole-brain_hdaci-tsa_primary-experiment_treatment-hdaci_replicate-1_cell-0186	TSA	HDAC inhibitor	4 daily I.P. injections on P6–9 (++++)	9	1	C57BL/6J	130	66.1538	145
dip-c_mouse_whole-brain_hdaci-tsa_primary-experiment_treatment-hdaci_replicate-1_cell-0187	TSA	HDAC inhibitor	4 daily I.P. injections on P6–9 (++++)	9	1	C57BL/6J	142	35.2113	236
dip-c_mouse_whole-brain_hdaci-tsa_primary-experiment_treatment-hdaci_replicate-1_cell-0188	TSA	HDAC inhibitor	4 daily I.P. injections on P6–9 (++++)	9	1	C57BL/6J	7429	81.1415	9734
dip-c_mouse_whole-brain_hdaci-tsa_primary-experiment_treatment-hdaci_replicate-1_cell-0189	TSA	HDAC inhibitor	4 daily I.P. injections on P6–9 (++++)	9	1	C57BL/6J	180812	82.9818	319812
dip-c_mouse_whole-brain_hdaci-tsa_primary-experiment_treatment-hdaci_replicate-1_cell-0190	TSA	HDAC inhibitor	4 daily I.P. injections on P6–9 (++++)	9	1	C57BL/6J	148269	81.4074	246340
dip-c_mouse_whole-brain_hdaci-tsa_primary-experiment_treatment-hdaci_replicate-1_cell-0191	TSA	HDAC inhibitor	4 daily I.P. injections on P6–9 (++++)	9	1	C57BL/6J	14	35.7143	18
dip-c_mouse_whole-brain_hdaci-tsa_primary-experiment_treatment-hdaci_replicate-1_cell-0192	TSA	HDAC inhibitor	4 daily I.P. injections on P6–9 (++++)	9	1	C57BL/6J	30371	80.1521	47585
dip-c_mouse_whole-brain_hdaci-tsa_primary-experiment_treatment-vehicle_replicate-2_cell-0001	DMSO	control	4 daily I.P. injections on P6–9 (++++)	9	2	C57BL/6J	251537	70.9498	416637
dip-c_mouse_whole-brain_hdaci-tsa_primary-experiment_treatment-vehicle_replicate-2_cell-0002	DMSO	control	4 daily I.P. injections on P6–9 (++++)	9	2	C57BL/6J	277573	82.5714	452600
dip-c_mouse_whole-brain_hdaci-tsa_primary-experiment_treatment-vehicle_replicate-2_cell-0003	DMSO	control	4 daily I.P. injections on P6–9 (++++)	9	2	C57BL/6J	295329	79.3204	500555
dip-c_mouse_whole-brain_hdaci-tsa_primary-experiment_treatment-vehicle_replicate-2_cell-0004	DMSO	control	4 daily I.P. injections on P6–9 (++++)	9	2	C57BL/6J	238682	88.5572	391980
dip-c_mouse_whole-brain_hdaci-tsa_primary-experiment_treatment-vehicle_replicate-2_cell-0005	DMSO	control	4 daily I.P. injections on P6–9 (++++)	9	2	C57BL/6J	252732	79.0612	425628
dip-c_mouse_whole-brain_hdaci-tsa_primary-experiment_treatment-vehicle_replicate-2_cell-0006	DMSO	control	4 daily I.P. injections on P6–9 (++++)	9	2	C57BL/6J	242819	85.81	395098
dip-c_mouse_whole-brain_hdaci-tsa_primary-experiment_treatment-vehicle_replicate-2_cell-0007	DMSO	control	4 daily I.P. injections on P6–9 (++++)	9	2	C57BL/6J	268325	69.5552	415125
dip-c_mouse_whole-brain_hdaci-tsa_primary-experiment_treatment-vehicle_replicate-2_cell-0008	DMSO	control	4 daily I.P. injections on P6–9 (++++)	9	2	C57BL/6J	244342	80.601	403694
dip-c_mouse_whole-brain_hdaci-tsa_primary-experiment_treatment-vehicle_replicate-2_cell-0009	DMSO	control	4 daily I.P. injections on P6–9 (++++)	9	2	C57BL/6J	273554	79.971	452901
dip-c_mouse_whole-brain_hdaci-tsa_primary-experiment_treatment-vehicle_replicate-2_cell-0010	DMSO	control	4 daily I.P. injections on P6–9 (++++)	9	2	C57BL/6J	267438	77.431	442023
dip-c_mouse_whole-brain_hdaci-tsa_primary-experiment_treatment-vehicle_replicate-2_cell-0011	DMSO	control	4 daily I.P. injections on P6–9 (++++)	9	2	C57BL/6J	302747	83.0779	507711
dip-c_mouse_whole-brain_hdaci-tsa_primary-experiment_treatment-vehicle_replicate-2_cell-0012	DMSO	control	4 daily I.P. injections on P6–9 (++++)	9	2	C57BL/6J	295193	83.7259	501122
dip-c_mouse_whole-brain_hdaci-tsa_primary-experiment_treatment-vehicle_replicate-2_cell-0013	DMSO	control	4 daily I.P. injections on P6–9 (++++)	9	2	C57BL/6J	242712	73.7178	403506
dip-c_mouse_whole-brain_hdaci-tsa_primary-experiment_treatment-vehicle_replicate-2_cell-0014	DMSO	control	4 daily I.P. injections on P6–9 (++++)	9	2	C57BL/6J	298679	82.4942	499890
dip-c_mouse_whole-brain_hdaci-tsa_primary-experiment_treatment-vehicle_replicate-2_cell-0015	DMSO	control	4 daily I.P. injections on P6–9 (++++)	9	2	C57BL/6J	273346	77.7813	464327
dip-c_mouse_whole-brain_hdaci-tsa_primary-experiment_treatment-vehicle_replicate-2_cell-0016	DMSO	control	4 daily I.P. injections on P6–9 (++++)	9	2	C57BL/6J	202564	75.0953	317776
dip-c_mouse_whole-brain_hdaci-tsa_primary-experiment_treatment-vehicle_replicate-2_cell-0017	DMSO	control	4 daily I.P. injections on P6–9 (++++)	9	2	C57BL/6J	265875	82.3387	432534
dip-c_mouse_whole-brain_hdaci-tsa_primary-experiment_treatment-vehicle_replicate-2_cell-0018	DMSO	control	4 daily I.P. injections on P6–9 (++++)	9	2	C57BL/6J	272698	69.4417	457707
dip-c_mouse_whole-brain_hdaci-tsa_primary-experiment_treatment-vehicle_replicate-2_cell-0019	DMSO	control	4 daily I.P. injections on P6–9 (++++)	9	2	C57BL/6J	86	61.6279	147
dip-c_mouse_whole-brain_hdaci-tsa_primary-experiment_treatment-vehicle_replicate-2_cell-0020	DMSO	control	4 daily I.P. injections on P6–9 (++++)	9	2	C57BL/6J	299187	80.4176	512453
dip-c_mouse_whole-brain_hdaci-tsa_primary-experiment_treatment-vehicle_replicate-2_cell-0021	DMSO	control	4 daily I.P. injections on P6–9 (++++)	9	2	C57BL/6J	278585	78.3398	469766
dip-c_mouse_whole-brain_hdaci-tsa_primary-experiment_treatment-vehicle_replicate-2_cell-0022	DMSO	control	4 daily I.P. injections on P6–9 (++++)	9	2	C57BL/6J	13672	79.1691	22416
dip-c_mouse_whole-brain_hdaci-tsa_primary-experiment_treatment-vehicle_replicate-2_cell-0023	DMSO	control	4 daily I.P. injections on P6–9 (++++)	9	2	C57BL/6J	252100	75.1749	445677
dip-c_mouse_whole-brain_hdaci-tsa_primary-experiment_treatment-vehicle_replicate-2_cell-0024	DMSO	control	4 daily I.P. injections on P6–9 (++++)	9	2	C57BL/6J	251035	78.0899	413276
dip-c_mouse_whole-brain_hdaci-tsa_primary-experiment_treatment-vehicle_replicate-2_cell-0025	DMSO	control	4 daily I.P. injections on P6–9 (++++)	9	2	C57BL/6J	215872	69.9456	342845
dip-c_mouse_whole-brain_hdaci-tsa_primary-experiment_treatment-vehicle_replicate-2_cell-0026	DMSO	control	4 daily I.P. injections on P6–9 (++++)	9	2	C57BL/6J	282396	74.6427	474721
dip-c_mouse_whole-brain_hdaci-tsa_primary-experiment_treatment-vehicle_replicate-2_cell-0027	DMSO	control	4 daily I.P. injections on P6–9 (++++)	9	2	C57BL/6J	283719	72.8189	490542
dip-c_mouse_whole-brain_hdaci-tsa_primary-experiment_treatment-vehicle_replicate-2_cell-0028	DMSO	control	4 daily I.P. injections on P6–9 (++++)	9	2	C57BL/6J	246689	76.8064	407409
dip-c_mouse_whole-brain_hdaci-tsa_primary-experiment_treatment-vehicle_replicate-2_cell-0029	DMSO	control	4 daily I.P. injections on P6–9 (++++)	9	2	C57BL/6J	204126	77.2004	313725
dip-c_mouse_whole-brain_hdaci-tsa_primary-experiment_treatment-vehicle_replicate-2_cell-0030	DMSO	control	4 daily I.P. injections on P6–9 (++++)	9	2	C57BL/6J	225939	77.9573	370547
dip-c_mouse_whole-brain_hdaci-tsa_primary-experiment_treatment-vehicle_replicate-2_cell-0031	DMSO	control	4 daily I.P. injections on P6–9 (++++)	9	2	C57BL/6J	241164	81.2601	408143
dip-c_mouse_whole-brain_hdaci-tsa_primary-experiment_treatment-vehicle_replicate-2_cell-0032	DMSO	control	4 daily I.P. injections on P6–9 (++++)	9	2	C57BL/6J	254699	70.2673	415644
dip-c_mouse_whole-brain_hdaci-tsa_primary-experiment_treatment-vehicle_replicate-2_cell-0033	DMSO	control	4 daily I.P. injections on P6–9 (++++)	9	2	C57BL/6J	302647	83.3512	484737
dip-c_mouse_whole-brain_hdaci-tsa_primary-experiment_treatment-vehicle_replicate-2_cell-0034	DMSO	control	4 daily I.P. injections on P6–9 (++++)	9	2	C57BL/6J	340611	84.184	602847
dip-c_mouse_whole-brain_hdaci-tsa_primary-experiment_treatment-vehicle_replicate-2_cell-0035	DMSO	control	4 daily I.P. injections on P6–9 (++++)	9	2	C57BL/6J	64	71.875	99
dip-c_mouse_whole-brain_hdaci-tsa_primary-experiment_treatment-vehicle_replicate-2_cell-0036	DMSO	control	4 daily I.P. injections on P6–9 (++++)	9	2	C57BL/6J	152227	80.7465	259762
dip-c_mouse_whole-brain_hdaci-tsa_primary-experiment_treatment-vehicle_replicate-2_cell-0037	DMSO	control	4 daily I.P. injections on P6–9 (++++)	9	2	C57BL/6J	6606	77.8989	10764
dip-c_mouse_whole-brain_hdaci-tsa_primary-experiment_treatment-vehicle_replicate-2_cell-0038	DMSO	control	4 daily I.P. injections on P6–9 (++++)	9	2	C57BL/6J	311420	80.2652	534938
dip-c_mouse_whole-brain_hdaci-tsa_primary-experiment_treatment-vehicle_replicate-2_cell-0039	DMSO	control	4 daily I.P. injections on P6–9 (++++)	9	2	C57BL/6J	281234	77.4373	476717
dip-c_mouse_whole-brain_hdaci-tsa_primary-experiment_treatment-vehicle_replicate-2_cell-0040	DMSO	control	4 daily I.P. injections on P6–9 (++++)	9	2	C57BL/6J	272785	77.0185	449008
dip-c_mouse_whole-brain_hdaci-tsa_primary-experiment_treatment-vehicle_replicate-2_cell-0041	DMSO	control	4 daily I.P. injections on P6–9 (++++)	9	2	C57BL/6J	302267	83.4894	511657
dip-c_mouse_whole-brain_hdaci-tsa_primary-experiment_treatment-vehicle_replicate-2_cell-0042	DMSO	control	4 daily I.P. injections on P6–9 (++++)	9	2	C57BL/6J	201429	74.5697	293945
dip-c_mouse_whole-brain_hdaci-tsa_primary-experiment_treatment-vehicle_replicate-2_cell-0043	DMSO	control	4 daily I.P. injections on P6–9 (++++)	9	2	C57BL/6J	149116	78.4309	218893
dip-c_mouse_whole-brain_hdaci-tsa_primary-experiment_treatment-vehicle_replicate-2_cell-0044	DMSO	control	4 daily I.P. injections on P6–9 (++++)	9	2	C57BL/6J	285309	84.7492	475459
dip-c_mouse_whole-brain_hdaci-tsa_primary-experiment_treatment-vehicle_replicate-2_cell-0045	DMSO	control	4 daily I.P. injections on P6–9 (++++)	9	2	C57BL/6J	243892	81.6558	418785
dip-c_mouse_whole-brain_hdaci-tsa_primary-experiment_treatment-vehicle_replicate-2_cell-0046	DMSO	control	4 daily I.P. injections on P6–9 (++++)	9	2	C57BL/6J	305280	82.9026	509481
dip-c_mouse_whole-brain_hdaci-tsa_primary-experiment_treatment-vehicle_replicate-2_cell-0047	DMSO	control	4 daily I.P. injections on P6–9 (++++)	9	2	C57BL/6J	277692	72.5275	458107
dip-c_mouse_whole-brain_hdaci-tsa_primary-experiment_treatment-vehicle_replicate-2_cell-0048	DMSO	control	4 daily I.P. injections on P6–9 (++++)	9	2	C57BL/6J	6047	77.6749	9197
dip-c_mouse_whole-brain_hdaci-tsa_primary-experiment_treatment-vehicle_replicate-2_cell-0049	DMSO	control	4 daily I.P. injections on P6–9 (++++)	9	2	C57BL/6J	235431	74.0289	360305
dip-c_mouse_whole-brain_hdaci-tsa_primary-experiment_treatment-vehicle_replicate-2_cell-0050	DMSO	control	4 daily I.P. injections on P6–9 (++++)	9	2	C57BL/6J	259143	77.0104	423883
dip-c_mouse_whole-brain_hdaci-tsa_primary-experiment_treatment-vehicle_replicate-2_cell-0051	DMSO	control	4 daily I.P. injections on P6–9 (++++)	9	2	C57BL/6J	268379	72.847	443488
dip-c_mouse_whole-brain_hdaci-tsa_primary-experiment_treatment-vehicle_replicate-2_cell-0052	DMSO	control	4 daily I.P. injections on P6–9 (++++)	9	2	C57BL/6J	235115	87.7269	359787
dip-c_mouse_whole-brain_hdaci-tsa_primary-experiment_treatment-vehicle_replicate-2_cell-0053	DMSO	control	4 daily I.P. injections on P6–9 (++++)	9	2	C57BL/6J	216080	80.3721	363783
dip-c_mouse_whole-brain_hdaci-tsa_primary-experiment_treatment-vehicle_replicate-2_cell-0054	DMSO	control	4 daily I.P. injections on P6–9 (++++)	9	2	C57BL/6J	234294	79.6435	378204
dip-c_mouse_whole-brain_hdaci-tsa_primary-experiment_treatment-vehicle_replicate-2_cell-0055	DMSO	control	4 daily I.P. injections on P6–9 (++++)	9	2	C57BL/6J	249638	74.3004	422222
dip-c_mouse_whole-brain_hdaci-tsa_primary-experiment_treatment-vehicle_replicate-2_cell-0056	DMSO	control	4 daily I.P. injections on P6–9 (++++)	9	2	C57BL/6J	90	61.1111	161
dip-c_mouse_whole-brain_hdaci-tsa_primary-experiment_treatment-vehicle_replicate-2_cell-0057	DMSO	control	4 daily I.P. injections on P6–9 (++++)	9	2	C57BL/6J	303902	78.809	539952
dip-c_mouse_whole-brain_hdaci-tsa_primary-experiment_treatment-vehicle_replicate-2_cell-0058	DMSO	control	4 daily I.P. injections on P6–9 (++++)	9	2	C57BL/6J	216564	74.759	338837
dip-c_mouse_whole-brain_hdaci-tsa_primary-experiment_treatment-vehicle_replicate-2_cell-0059	DMSO	control	4 daily I.P. injections on P6–9 (++++)	9	2	C57BL/6J	302120	80.8149	517902
dip-c_mouse_whole-brain_hdaci-tsa_primary-experiment_treatment-vehicle_replicate-2_cell-0060	DMSO	control	4 daily I.P. injections on P6–9 (++++)	9	2	C57BL/6J	64628	76.9063	83716
dip-c_mouse_whole-brain_hdaci-tsa_primary-experiment_treatment-vehicle_replicate-2_cell-0061	DMSO	control	4 daily I.P. injections on P6–9 (++++)	9	2	C57BL/6J	296020	80.4067	507781
dip-c_mouse_whole-brain_hdaci-tsa_primary-experiment_treatment-vehicle_replicate-2_cell-0062	DMSO	control	4 daily I.P. injections on P6–9 (++++)	9	2	C57BL/6J	12	66.6667	16
dip-c_mouse_whole-brain_hdaci-tsa_primary-experiment_treatment-vehicle_replicate-2_cell-0063	DMSO	control	4 daily I.P. injections on P6–9 (++++)	9	2	C57BL/6J	272396	79.8708	438855
dip-c_mouse_whole-brain_hdaci-tsa_primary-experiment_treatment-vehicle_replicate-2_cell-0064	DMSO	control	4 daily I.P. injections on P6–9 (++++)	9	2	C57BL/6J	250816	77.8993	419878
dip-c_mouse_whole-brain_hdaci-tsa_primary-experiment_treatment-vehicle_replicate-2_cell-0065	DMSO	control	4 daily I.P. injections on P6–9 (++++)	9	2	C57BL/6J	268018	82.2225	458199
dip-c_mouse_whole-brain_hdaci-tsa_primary-experiment_treatment-vehicle_replicate-2_cell-0066	DMSO	control	4 daily I.P. injections on P6–9 (++++)	9	2	C57BL/6J	230927	81.379	377773
dip-c_mouse_whole-brain_hdaci-tsa_primary-experiment_treatment-vehicle_replicate-2_cell-0067	DMSO	control	4 daily I.P. injections on P6–9 (++++)	9	2	C57BL/6J	296234	73.8504	509415
dip-c_mouse_whole-brain_hdaci-tsa_primary-experiment_treatment-vehicle_replicate-2_cell-0068	DMSO	control	4 daily I.P. injections on P6–9 (++++)	9	2	C57BL/6J	291861	75.8392	492342
dip-c_mouse_whole-brain_hdaci-tsa_primary-experiment_treatment-vehicle_replicate-2_cell-0069	DMSO	control	4 daily I.P. injections on P6–9 (++++)	9	2	C57BL/6J	550	62	895
dip-c_mouse_whole-brain_hdaci-tsa_primary-experiment_treatment-vehicle_replicate-2_cell-0070	DMSO	control	4 daily I.P. injections on P6–9 (++++)	9	2	C57BL/6J	265013	76.2155	452655
dip-c_mouse_whole-brain_hdaci-tsa_primary-experiment_treatment-vehicle_replicate-2_cell-0071	DMSO	control	4 daily I.P. injections on P6–9 (++++)	9	2	C57BL/6J	262129	82.3175	449285
dip-c_mouse_whole-brain_hdaci-tsa_primary-experiment_treatment-vehicle_replicate-2_cell-0072	DMSO	control	4 daily I.P. injections on P6–9 (++++)	9	2	C57BL/6J	194723	76.1533	277862
dip-c_mouse_whole-brain_hdaci-tsa_primary-experiment_treatment-vehicle_replicate-2_cell-0073	DMSO	control	4 daily I.P. injections on P6–9 (++++)	9	2	C57BL/6J	292508	75.7316	476237
dip-c_mouse_whole-brain_hdaci-tsa_primary-experiment_treatment-vehicle_replicate-2_cell-0074	DMSO	control	4 daily I.P. injections on P6–9 (++++)	9	2	C57BL/6J	234227	71.4435	376062
dip-c_mouse_whole-brain_hdaci-tsa_primary-experiment_treatment-vehicle_replicate-2_cell-0075	DMSO	control	4 daily I.P. injections on P6–9 (++++)	9	2	C57BL/6J	246010	77.5895	379895
dip-c_mouse_whole-brain_hdaci-tsa_primary-experiment_treatment-vehicle_replicate-2_cell-0076	DMSO	control	4 daily I.P. injections on P6–9 (++++)	9	2	C57BL/6J	230003	68.8748	354265
dip-c_mouse_whole-brain_hdaci-tsa_primary-experiment_treatment-vehicle_replicate-2_cell-0077	DMSO	control	4 daily I.P. injections on P6–9 (++++)	9	2	C57BL/6J	198812	75.8767	319599
dip-c_mouse_whole-brain_hdaci-tsa_primary-experiment_treatment-vehicle_replicate-2_cell-0078	DMSO	control	4 daily I.P. injections on P6–9 (++++)	9	2	C57BL/6J	207396	76.7633	339443
dip-c_mouse_whole-brain_hdaci-tsa_primary-experiment_treatment-vehicle_replicate-2_cell-0079	DMSO	control	4 daily I.P. injections on P6–9 (++++)	9	2	C57BL/6J	178442	81.8737	277360
dip-c_mouse_whole-brain_hdaci-tsa_primary-experiment_treatment-vehicle_replicate-2_cell-0080	DMSO	control	4 daily I.P. injections on P6–9 (++++)	9	2	C57BL/6J	230482	75.4501	373462
dip-c_mouse_whole-brain_hdaci-tsa_primary-experiment_treatment-vehicle_replicate-2_cell-0081	DMSO	control	4 daily I.P. injections on P6–9 (++++)	9	2	C57BL/6J	243749	73.1982	407650
dip-c_mouse_whole-brain_hdaci-tsa_primary-experiment_treatment-vehicle_replicate-2_cell-0082	DMSO	control	4 daily I.P. injections on P6–9 (++++)	9	2	C57BL/6J	237983	82.579	386727
dip-c_mouse_whole-brain_hdaci-tsa_primary-experiment_treatment-vehicle_replicate-2_cell-0083	DMSO	control	4 daily I.P. injections on P6–9 (++++)	9	2	C57BL/6J	257691	79.8837	415094
dip-c_mouse_whole-brain_hdaci-tsa_primary-experiment_treatment-vehicle_replicate-2_cell-0084	DMSO	control	4 daily I.P. injections on P6–9 (++++)	9	2	C57BL/6J	240798	74.0044	409366
dip-c_mouse_whole-brain_hdaci-tsa_primary-experiment_treatment-vehicle_replicate-2_cell-0085	DMSO	control	4 daily I.P. injections on P6–9 (++++)	9	2	C57BL/6J	205490	82.4473	320087
dip-c_mouse_whole-brain_hdaci-tsa_primary-experiment_treatment-vehicle_replicate-2_cell-0086	DMSO	control	4 daily I.P. injections on P6–9 (++++)	9	2	C57BL/6J	254807	76.786	424162
dip-c_mouse_whole-brain_hdaci-tsa_primary-experiment_treatment-vehicle_replicate-2_cell-0087	DMSO	control	4 daily I.P. injections on P6–9 (++++)	9	2	C57BL/6J	171	33.3333	303
dip-c_mouse_whole-brain_hdaci-tsa_primary-experiment_treatment-vehicle_replicate-2_cell-0088	DMSO	control	4 daily I.P. injections on P6–9 (++++)	9	2	C57BL/6J	92	54.3478	140
dip-c_mouse_whole-brain_hdaci-tsa_primary-experiment_treatment-vehicle_replicate-2_cell-0089	DMSO	control	4 daily I.P. injections on P6–9 (++++)	9	2	C57BL/6J	189158	80.0706	266752
dip-c_mouse_whole-brain_hdaci-tsa_primary-experiment_treatment-vehicle_replicate-2_cell-0090	DMSO	control	4 daily I.P. injections on P6–9 (++++)	9	2	C57BL/6J	282148	69.9895	486408
dip-c_mouse_whole-brain_hdaci-tsa_primary-experiment_treatment-vehicle_replicate-2_cell-0091	DMSO	control	4 daily I.P. injections on P6–9 (++++)	9	2	C57BL/6J	279763	69.4409	484919
dip-c_mouse_whole-brain_hdaci-tsa_primary-experiment_treatment-vehicle_replicate-2_cell-0092	DMSO	control	4 daily I.P. injections on P6–9 (++++)	9	2	C57BL/6J	284505	80.4893	474181
dip-c_mouse_whole-brain_hdaci-tsa_primary-experiment_treatment-vehicle_replicate-2_cell-0093	DMSO	control	4 daily I.P. injections on P6–9 (++++)	9	2	C57BL/6J	259111	77.4259	443055
dip-c_mouse_whole-brain_hdaci-tsa_primary-experiment_treatment-vehicle_replicate-2_cell-0094	DMSO	control	4 daily I.P. injections on P6–9 (++++)	9	2	C57BL/6J	268582	78.7852	441817
dip-c_mouse_whole-brain_hdaci-tsa_primary-experiment_treatment-vehicle_replicate-2_cell-0095	DMSO	control	4 daily I.P. injections on P6–9 (++++)	9	2	C57BL/6J	288923	76.0853	467439
dip-c_mouse_whole-brain_hdaci-tsa_primary-experiment_treatment-vehicle_replicate-2_cell-0096	DMSO	control	4 daily I.P. injections on P6–9 (++++)	9	2	C57BL/6J	267025	74.0414	447099
dip-c_mouse_whole-brain_hdaci-tsa_primary-experiment_treatment-vehicle_replicate-2_cell-0097	DMSO	control	4 daily I.P. injections on P6–9 (++++)	9	2	C57BL/6J	221975	69.1555	357883
dip-c_mouse_whole-brain_hdaci-tsa_primary-experiment_treatment-vehicle_replicate-2_cell-0098	DMSO	control	4 daily I.P. injections on P6–9 (++++)	9	2	C57BL/6J	276832	79.2842	464291
dip-c_mouse_whole-brain_hdaci-tsa_primary-experiment_treatment-vehicle_replicate-2_cell-0099	DMSO	control	4 daily I.P. injections on P6–9 (++++)	9	2	C57BL/6J	270176	69.6949	456120
dip-c_mouse_whole-brain_hdaci-tsa_primary-experiment_treatment-vehicle_replicate-2_cell-0100	DMSO	control	4 daily I.P. injections on P6–9 (++++)	9	2	C57BL/6J	225408	82.7278	371678
dip-c_mouse_whole-brain_hdaci-tsa_primary-experiment_treatment-vehicle_replicate-2_cell-0101	DMSO	control	4 daily I.P. injections on P6–9 (++++)	9	2	C57BL/6J	214869	81.2653	364257
dip-c_mouse_whole-brain_hdaci-tsa_primary-experiment_treatment-vehicle_replicate-2_cell-0102	DMSO	control	4 daily I.P. injections on P6–9 (++++)	9	2	C57BL/6J	169743	72.7064	266619
dip-c_mouse_whole-brain_hdaci-tsa_primary-experiment_treatment-vehicle_replicate-2_cell-0103	DMSO	control	4 daily I.P. injections on P6–9 (++++)	9	2	C57BL/6J	190052	86.8341	298005
dip-c_mouse_whole-brain_hdaci-tsa_primary-experiment_treatment-vehicle_replicate-2_cell-0104	DMSO	control	4 daily I.P. injections on P6–9 (++++)	9	2	C57BL/6J	16185	72.8576	23262
dip-c_mouse_whole-brain_hdaci-tsa_primary-experiment_treatment-vehicle_replicate-2_cell-0105	DMSO	control	4 daily I.P. injections on P6–9 (++++)	9	2	C57BL/6J	259799	79.9503	432871
dip-c_mouse_whole-brain_hdaci-tsa_primary-experiment_treatment-vehicle_replicate-2_cell-0106	DMSO	control	4 daily I.P. injections on P6–9 (++++)	9	2	C57BL/6J	1116	70.6989	1305
dip-c_mouse_whole-brain_hdaci-tsa_primary-experiment_treatment-vehicle_replicate-2_cell-0107	DMSO	control	4 daily I.P. injections on P6–9 (++++)	9	2	C57BL/6J	108708	77.0127	180269
dip-c_mouse_whole-brain_hdaci-tsa_primary-experiment_treatment-vehicle_replicate-2_cell-0108	DMSO	control	4 daily I.P. injections on P6–9 (++++)	9	2	C57BL/6J	140142	72.525	202673
dip-c_mouse_whole-brain_hdaci-tsa_primary-experiment_treatment-vehicle_replicate-2_cell-0109	DMSO	control	4 daily I.P. injections on P6–9 (++++)	9	2	C57BL/6J	313035	85.4748	539890
dip-c_mouse_whole-brain_hdaci-tsa_primary-experiment_treatment-vehicle_replicate-2_cell-0110	DMSO	control	4 daily I.P. injections on P6–9 (++++)	9	2	C57BL/6J	176530	74.9028	243797
dip-c_mouse_whole-brain_hdaci-tsa_primary-experiment_treatment-vehicle_replicate-2_cell-0111	DMSO	control	4 daily I.P. injections on P6–9 (++++)	9	2	C57BL/6J	45187	81.6474	57255
dip-c_mouse_whole-brain_hdaci-tsa_primary-experiment_treatment-vehicle_replicate-2_cell-0112	DMSO	control	4 daily I.P. injections on P6–9 (++++)	9	2	C57BL/6J	193	52.8497	315
dip-c_mouse_whole-brain_hdaci-tsa_primary-experiment_treatment-vehicle_replicate-2_cell-0113	DMSO	control	4 daily I.P. injections on P6–9 (++++)	9	2	C57BL/6J	251642	80.8915	399617
dip-c_mouse_whole-brain_hdaci-tsa_primary-experiment_treatment-vehicle_replicate-2_cell-0114	DMSO	control	4 daily I.P. injections on P6–9 (++++)	9	2	C57BL/6J	290166	72.331	495623
dip-c_mouse_whole-brain_hdaci-tsa_primary-experiment_treatment-vehicle_replicate-2_cell-0115	DMSO	control	4 daily I.P. injections on P6–9 (++++)	9	2	C57BL/6J	258779	79.7368	452250
dip-c_mouse_whole-brain_hdaci-tsa_primary-experiment_treatment-vehicle_replicate-2_cell-0116	DMSO	control	4 daily I.P. injections on P6–9 (++++)	9	2	C57BL/6J	201585	77.725	314909
dip-c_mouse_whole-brain_hdaci-tsa_primary-experiment_treatment-vehicle_replicate-2_cell-0117	DMSO	control	4 daily I.P. injections on P6–9 (++++)	9	2	C57BL/6J	240688	80.8428	395400
dip-c_mouse_whole-brain_hdaci-tsa_primary-experiment_treatment-vehicle_replicate-2_cell-0118	DMSO	control	4 daily I.P. injections on P6–9 (++++)	9	2	C57BL/6J	198219	76.3766	312039
dip-c_mouse_whole-brain_hdaci-tsa_primary-experiment_treatment-vehicle_replicate-2_cell-0119	DMSO	control	4 daily I.P. injections on P6–9 (++++)	9	2	C57BL/6J	258067	78.4238	440105
dip-c_mouse_whole-brain_hdaci-tsa_primary-experiment_treatment-vehicle_replicate-2_cell-0120	DMSO	control	4 daily I.P. injections on P6–9 (++++)	9	2	C57BL/6J	207822	78.3194	327039
dip-c_mouse_whole-brain_hdaci-tsa_primary-experiment_treatment-vehicle_replicate-2_cell-0121	DMSO	control	4 daily I.P. injections on P6–9 (++++)	9	2	C57BL/6J	7114	75.1195	11657
dip-c_mouse_whole-brain_hdaci-tsa_primary-experiment_treatment-vehicle_replicate-2_cell-0122	DMSO	control	4 daily I.P. injections on P6–9 (++++)	9	2	C57BL/6J	285951	72.752	483224
dip-c_mouse_whole-brain_hdaci-tsa_primary-experiment_treatment-vehicle_replicate-2_cell-0123	DMSO	control	4 daily I.P. injections on P6–9 (++++)	9	2	C57BL/6J	272584	72.5637	460208
dip-c_mouse_whole-brain_hdaci-tsa_primary-experiment_treatment-vehicle_replicate-2_cell-0124	DMSO	control	4 daily I.P. injections on P6–9 (++++)	9	2	C57BL/6J	270826	84.3102	455933
dip-c_mouse_whole-brain_hdaci-tsa_primary-experiment_treatment-vehicle_replicate-2_cell-0125	DMSO	control	4 daily I.P. injections on P6–9 (++++)	9	2	C57BL/6J	216751	79.9609	351168
dip-c_mouse_whole-brain_hdaci-tsa_primary-experiment_treatment-vehicle_replicate-2_cell-0126	DMSO	control	4 daily I.P. injections on P6–9 (++++)	9	2	C57BL/6J	163500	80.2979	252664
dip-c_mouse_whole-brain_hdaci-tsa_primary-experiment_treatment-vehicle_replicate-2_cell-0127	DMSO	control	4 daily I.P. injections on P6–9 (++++)	9	2	C57BL/6J	63	63.4921	83
dip-c_mouse_whole-brain_hdaci-tsa_primary-experiment_treatment-vehicle_replicate-2_cell-0128	DMSO	control	4 daily I.P. injections on P6–9 (++++)	9	2	C57BL/6J	173094	78.4753	236573
dip-c_mouse_whole-brain_hdaci-tsa_primary-experiment_treatment-vehicle_replicate-2_cell-0129	DMSO	control	4 daily I.P. injections on P6–9 (++++)	9	2	C57BL/6J	231517	81.3677	381565
dip-c_mouse_whole-brain_hdaci-tsa_primary-experiment_treatment-vehicle_replicate-2_cell-0130	DMSO	control	4 daily I.P. injections on P6–9 (++++)	9	2	C57BL/6J	206547	72.6755	325869
dip-c_mouse_whole-brain_hdaci-tsa_primary-experiment_treatment-vehicle_replicate-2_cell-0131	DMSO	control	4 daily I.P. injections on P6–9 (++++)	9	2	C57BL/6J	251130	84.2122	398751
dip-c_mouse_whole-brain_hdaci-tsa_primary-experiment_treatment-vehicle_replicate-2_cell-0132	DMSO	control	4 daily I.P. injections on P6–9 (++++)	9	2	C57BL/6J	248637	83.6018	392130
dip-c_mouse_whole-brain_hdaci-tsa_primary-experiment_treatment-vehicle_replicate-2_cell-0133	DMSO	control	4 daily I.P. injections on P6–9 (++++)	9	2	C57BL/6J	269190	83.2159	461348
dip-c_mouse_whole-brain_hdaci-tsa_primary-experiment_treatment-vehicle_replicate-2_cell-0134	DMSO	control	4 daily I.P. injections on P6–9 (++++)	9	2	C57BL/6J	237514	66.8217	392588
dip-c_mouse_whole-brain_hdaci-tsa_primary-experiment_treatment-vehicle_replicate-2_cell-0135	DMSO	control	4 daily I.P. injections on P6–9 (++++)	9	2	C57BL/6J	195378	73.7412	308575
dip-c_mouse_whole-brain_hdaci-tsa_primary-experiment_treatment-vehicle_replicate-2_cell-0136	DMSO	control	4 daily I.P. injections on P6–9 (++++)	9	2	C57BL/6J	1017	68.7316	1767
dip-c_mouse_whole-brain_hdaci-tsa_primary-experiment_treatment-vehicle_replicate-2_cell-0137	DMSO	control	4 daily I.P. injections on P6–9 (++++)	9	2	C57BL/6J	233605	82.2337	376393
dip-c_mouse_whole-brain_hdaci-tsa_primary-experiment_treatment-vehicle_replicate-2_cell-0138	DMSO	control	4 daily I.P. injections on P6–9 (++++)	9	2	C57BL/6J	257625	76.368	432773
dip-c_mouse_whole-brain_hdaci-tsa_primary-experiment_treatment-vehicle_replicate-2_cell-0139	DMSO	control	4 daily I.P. injections on P6–9 (++++)	9	2	C57BL/6J	254739	76.1917	427532
dip-c_mouse_whole-brain_hdaci-tsa_primary-experiment_treatment-vehicle_replicate-2_cell-0140	DMSO	control	4 daily I.P. injections on P6–9 (++++)	9	2	C57BL/6J	15978	71.9865	25402
dip-c_mouse_whole-brain_hdaci-tsa_primary-experiment_treatment-vehicle_replicate-2_cell-0141	DMSO	control	4 daily I.P. injections on P6–9 (++++)	9	2	C57BL/6J	291666	86.0196	496081
dip-c_mouse_whole-brain_hdaci-tsa_primary-experiment_treatment-vehicle_replicate-2_cell-0142	DMSO	control	4 daily I.P. injections on P6–9 (++++)	9	2	C57BL/6J	295006	80.337	497677
dip-c_mouse_whole-brain_hdaci-tsa_primary-experiment_treatment-vehicle_replicate-2_cell-0143	DMSO	control	4 daily I.P. injections on P6–9 (++++)	9	2	C57BL/6J	291936	75.6018	517808
dip-c_mouse_whole-brain_hdaci-tsa_primary-experiment_treatment-vehicle_replicate-2_cell-0144	DMSO	control	4 daily I.P. injections on P6–9 (++++)	9	2	C57BL/6J	230405	82.5012	374549
dip-c_mouse_whole-brain_hdaci-tsa_primary-experiment_treatment-vehicle_replicate-2_cell-0145	DMSO	control	4 daily I.P. injections on P6–9 (++++)	9	2	C57BL/6J	187385	79.1851	275828
dip-c_mouse_whole-brain_hdaci-tsa_primary-experiment_treatment-vehicle_replicate-2_cell-0146	DMSO	control	4 daily I.P. injections on P6–9 (++++)	9	2	C57BL/6J	264986	79.6193	442160
dip-c_mouse_whole-brain_hdaci-tsa_primary-experiment_treatment-vehicle_replicate-2_cell-0147	DMSO	control	4 daily I.P. injections on P6–9 (++++)	9	2	C57BL/6J	12949	76.5542	20927
dip-c_mouse_whole-brain_hdaci-tsa_primary-experiment_treatment-vehicle_replicate-2_cell-0148	DMSO	control	4 daily I.P. injections on P6–9 (++++)	9	2	C57BL/6J	255342	76.0991	427823
dip-c_mouse_whole-brain_hdaci-tsa_primary-experiment_treatment-vehicle_replicate-2_cell-0149	DMSO	control	4 daily I.P. injections on P6–9 (++++)	9	2	C57BL/6J	210408	80.0863	328820
dip-c_mouse_whole-brain_hdaci-tsa_primary-experiment_treatment-vehicle_replicate-2_cell-0150	DMSO	control	4 daily I.P. injections on P6–9 (++++)	9	2	C57BL/6J	58	67.2414	99
dip-c_mouse_whole-brain_hdaci-tsa_primary-experiment_treatment-vehicle_replicate-2_cell-0151	DMSO	control	4 daily I.P. injections on P6–9 (++++)	9	2	C57BL/6J	179534	78.0359	279681
dip-c_mouse_whole-brain_hdaci-tsa_primary-experiment_treatment-vehicle_replicate-2_cell-0152	DMSO	control	4 daily I.P. injections on P6–9 (++++)	9	2	C57BL/6J	139	46.0432	233
dip-c_mouse_whole-brain_hdaci-tsa_primary-experiment_treatment-vehicle_replicate-2_cell-0153	DMSO	control	4 daily I.P. injections on P6–9 (++++)	9	2	C57BL/6J	270363	71.8896	448109
dip-c_mouse_whole-brain_hdaci-tsa_primary-experiment_treatment-vehicle_replicate-2_cell-0154	DMSO	control	4 daily I.P. injections on P6–9 (++++)	9	2	C57BL/6J	243087	72.349	409961
dip-c_mouse_whole-brain_hdaci-tsa_primary-experiment_treatment-vehicle_replicate-2_cell-0155	DMSO	control	4 daily I.P. injections on P6–9 (++++)	9	2	C57BL/6J	258014	78.9283	395358
dip-c_mouse_whole-brain_hdaci-tsa_primary-experiment_treatment-vehicle_replicate-2_cell-0156	DMSO	control	4 daily I.P. injections on P6–9 (++++)	9	2	C57BL/6J	283357	78.6855	464892
dip-c_mouse_whole-brain_hdaci-tsa_primary-experiment_treatment-vehicle_replicate-2_cell-0157	DMSO	control	4 daily I.P. injections on P6–9 (++++)	9	2	C57BL/6J	270767	72.6093	447338
dip-c_mouse_whole-brain_hdaci-tsa_primary-experiment_treatment-vehicle_replicate-2_cell-0158	DMSO	control	4 daily I.P. injections on P6–9 (++++)	9	2	C57BL/6J	256857	82.521	419204
dip-c_mouse_whole-brain_hdaci-tsa_primary-experiment_treatment-vehicle_replicate-2_cell-0159	DMSO	control	4 daily I.P. injections on P6–9 (++++)	9	2	C57BL/6J	265406	75.0024	434629
dip-c_mouse_whole-brain_hdaci-tsa_primary-experiment_treatment-vehicle_replicate-2_cell-0160	DMSO	control	4 daily I.P. injections on P6–9 (++++)	9	2	C57BL/6J	191939	82.6846	269672
dip-c_mouse_whole-brain_hdaci-tsa_primary-experiment_treatment-vehicle_replicate-2_cell-0161	DMSO	control	4 daily I.P. injections on P6–9 (++++)	9	2	C57BL/6J	274506	78.0606	467546
dip-c_mouse_whole-brain_hdaci-tsa_primary-experiment_treatment-vehicle_replicate-2_cell-0162	DMSO	control	4 daily I.P. injections on P6–9 (++++)	9	2	C57BL/6J	274338	74.7651	442534
dip-c_mouse_whole-brain_hdaci-tsa_primary-experiment_treatment-vehicle_replicate-2_cell-0163	DMSO	control	4 daily I.P. injections on P6–9 (++++)	9	2	C57BL/6J	247999	80.9193	403935
dip-c_mouse_whole-brain_hdaci-tsa_primary-experiment_treatment-vehicle_replicate-2_cell-0164	DMSO	control	4 daily I.P. injections on P6–9 (++++)	9	2	C57BL/6J	280156	79.1734	459268
dip-c_mouse_whole-brain_hdaci-tsa_primary-experiment_treatment-vehicle_replicate-2_cell-0165	DMSO	control	4 daily I.P. injections on P6–9 (++++)	9	2	C57BL/6J	227993	74.469	367366
dip-c_mouse_whole-brain_hdaci-tsa_primary-experiment_treatment-vehicle_replicate-2_cell-0166	DMSO	control	4 daily I.P. injections on P6–9 (++++)	9	2	C57BL/6J	251694	76.3836	398877
dip-c_mouse_whole-brain_hdaci-tsa_primary-experiment_treatment-vehicle_replicate-2_cell-0167	DMSO	control	4 daily I.P. injections on P6–9 (++++)	9	2	C57BL/6J	279593	81.7302	450449
dip-c_mouse_whole-brain_hdaci-tsa_primary-experiment_treatment-vehicle_replicate-2_cell-0168	DMSO	control	4 daily I.P. injections on P6–9 (++++)	9	2	C57BL/6J	215459	79.4295	337831
dip-c_mouse_whole-brain_hdaci-tsa_primary-experiment_treatment-vehicle_replicate-2_cell-0169	DMSO	control	4 daily I.P. injections on P6–9 (++++)	9	2	C57BL/6J	253254	79.8688	409402
dip-c_mouse_whole-brain_hdaci-tsa_primary-experiment_treatment-vehicle_replicate-2_cell-0170	DMSO	control	4 daily I.P. injections on P6–9 (++++)	9	2	C57BL/6J	293883	75.348	490286
dip-c_mouse_whole-brain_hdaci-tsa_primary-experiment_treatment-vehicle_replicate-2_cell-0171	DMSO	control	4 daily I.P. injections on P6–9 (++++)	9	2	C57BL/6J	297274	81.2947	505523
dip-c_mouse_whole-brain_hdaci-tsa_primary-experiment_treatment-vehicle_replicate-2_cell-0172	DMSO	control	4 daily I.P. injections on P6–9 (++++)	9	2	C57BL/6J	253369	77.0935	411812
dip-c_mouse_whole-brain_hdaci-tsa_primary-experiment_treatment-vehicle_replicate-2_cell-0173	DMSO	control	4 daily I.P. injections on P6–9 (++++)	9	2	C57BL/6J	232324	76.6714	379245
dip-c_mouse_whole-brain_hdaci-tsa_primary-experiment_treatment-vehicle_replicate-2_cell-0174	DMSO	control	4 daily I.P. injections on P6–9 (++++)	9	2	C57BL/6J	222812	75.7064	380248
dip-c_mouse_whole-brain_hdaci-tsa_primary-experiment_treatment-vehicle_replicate-2_cell-0175	DMSO	control	4 daily I.P. injections on P6–9 (++++)	9	2	C57BL/6J	186636	73.3878	297429
dip-c_mouse_whole-brain_hdaci-tsa_primary-experiment_treatment-vehicle_replicate-2_cell-0176	DMSO	control	4 daily I.P. injections on P6–9 (++++)	9	2	C57BL/6J	149117	71.1663	222000
dip-c_mouse_whole-brain_hdaci-tsa_primary-experiment_treatment-vehicle_replicate-2_cell-0177	DMSO	control	4 daily I.P. injections on P6–9 (++++)	9	2	C57BL/6J	231801	78.7913	372110
dip-c_mouse_whole-brain_hdaci-tsa_primary-experiment_treatment-vehicle_replicate-2_cell-0178	DMSO	control	4 daily I.P. injections on P6–9 (++++)	9	2	C57BL/6J	232557	77.7852	376241
dip-c_mouse_whole-brain_hdaci-tsa_primary-experiment_treatment-vehicle_replicate-2_cell-0179	DMSO	control	4 daily I.P. injections on P6–9 (++++)	9	2	C57BL/6J	267350	83.5867	442586
dip-c_mouse_whole-brain_hdaci-tsa_primary-experiment_treatment-vehicle_replicate-2_cell-0180	DMSO	control	4 daily I.P. injections on P6–9 (++++)	9	2	C57BL/6J	89535	76.3054	126026
dip-c_mouse_whole-brain_hdaci-tsa_primary-experiment_treatment-vehicle_replicate-2_cell-0181	DMSO	control	4 daily I.P. injections on P6–9 (++++)	9	2	C57BL/6J	234063	82.0164	376316
dip-c_mouse_whole-brain_hdaci-tsa_primary-experiment_treatment-vehicle_replicate-2_cell-0182	DMSO	control	4 daily I.P. injections on P6–9 (++++)	9	2	C57BL/6J	215596	79.341	337264
dip-c_mouse_whole-brain_hdaci-tsa_primary-experiment_treatment-vehicle_replicate-2_cell-0183	DMSO	control	4 daily I.P. injections on P6–9 (++++)	9	2	C57BL/6J	278708	72.5476	467597
dip-c_mouse_whole-brain_hdaci-tsa_primary-experiment_treatment-vehicle_replicate-2_cell-0184	DMSO	control	4 daily I.P. injections on P6–9 (++++)	9	2	C57BL/6J	257445	82.7835	411390
dip-c_mouse_whole-brain_hdaci-tsa_primary-experiment_treatment-vehicle_replicate-2_cell-0185	DMSO	control	4 daily I.P. injections on P6–9 (++++)	9	2	C57BL/6J	55087	74.5512	87001
dip-c_mouse_whole-brain_hdaci-tsa_primary-experiment_treatment-vehicle_replicate-2_cell-0186	DMSO	control	4 daily I.P. injections on P6–9 (++++)	9	2	C57BL/6J	258299	83.6747	434031
dip-c_mouse_whole-brain_hdaci-tsa_primary-experiment_treatment-vehicle_replicate-2_cell-0187	DMSO	control	4 daily I.P. injections on P6–9 (++++)	9	2	C57BL/6J	248469	74.9925	395874
dip-c_mouse_whole-brain_hdaci-tsa_primary-experiment_treatment-vehicle_replicate-2_cell-0188	DMSO	control	4 daily I.P. injections on P6–9 (++++)	9	2	C57BL/6J	283698	80.4743	466189
dip-c_mouse_whole-brain_hdaci-tsa_primary-experiment_treatment-vehicle_replicate-2_cell-0189	DMSO	control	4 daily I.P. injections on P6–9 (++++)	9	2	C57BL/6J	254953	76.3133	424871
dip-c_mouse_whole-brain_hdaci-tsa_primary-experiment_treatment-vehicle_replicate-2_cell-0190	DMSO	control	4 daily I.P. injections on P6–9 (++++)	9	2	C57BL/6J	275421	79.3367	437017
dip-c_mouse_whole-brain_hdaci-tsa_primary-experiment_treatment-vehicle_replicate-2_cell-0191	DMSO	control	4 daily I.P. injections on P6–9 (++++)	9	2	C57BL/6J	282002	82.6664	438685
dip-c_mouse_whole-brain_hdaci-tsa_primary-experiment_treatment-vehicle_replicate-2_cell-0192	DMSO	control	4 daily I.P. injections on P6–9 (++++)	9	2	C57BL/6J	3773	73.7344	6772
dip-c_mouse_whole-brain_hdaci-tsa_primary-experiment_treatment-hdaci_replicate-2_cell-0001	TSA	HDAC inhibitor	4 daily I.P. injections on P6–9 (++++)	9	2	C57BL/6J	239216	76.5777	388970
dip-c_mouse_whole-brain_hdaci-tsa_primary-experiment_treatment-hdaci_replicate-2_cell-0002	TSA	HDAC inhibitor	4 daily I.P. injections on P6–9 (++++)	9	2	C57BL/6J	88	64.7727	137
dip-c_mouse_whole-brain_hdaci-tsa_primary-experiment_treatment-hdaci_replicate-2_cell-0003	TSA	HDAC inhibitor	4 daily I.P. injections on P6–9 (++++)	9	2	C57BL/6J	219946	73.9973	338798
dip-c_mouse_whole-brain_hdaci-tsa_primary-experiment_treatment-hdaci_replicate-2_cell-0004	TSA	HDAC inhibitor	4 daily I.P. injections on P6–9 (++++)	9	2	C57BL/6J	233913	82.0959	362615
dip-c_mouse_whole-brain_hdaci-tsa_primary-experiment_treatment-hdaci_replicate-2_cell-0005	TSA	HDAC inhibitor	4 daily I.P. injections on P6–9 (++++)	9	2	C57BL/6J	232049	73.2238	401881
dip-c_mouse_whole-brain_hdaci-tsa_primary-experiment_treatment-hdaci_replicate-2_cell-0006	TSA	HDAC inhibitor	4 daily I.P. injections on P6–9 (++++)	9	2	C57BL/6J	86	51.1628	114
dip-c_mouse_whole-brain_hdaci-tsa_primary-experiment_treatment-hdaci_replicate-2_cell-0007	TSA	HDAC inhibitor	4 daily I.P. injections on P6–9 (++++)	9	2	C57BL/6J	149209	77.3814	218699
dip-c_mouse_whole-brain_hdaci-tsa_primary-experiment_treatment-hdaci_replicate-2_cell-0008	TSA	HDAC inhibitor	4 daily I.P. injections on P6–9 (++++)	9	2	C57BL/6J	261003	83.7749	436044
dip-c_mouse_whole-brain_hdaci-tsa_primary-experiment_treatment-hdaci_replicate-2_cell-0009	TSA	HDAC inhibitor	4 daily I.P. injections on P6–9 (++++)	9	2	C57BL/6J	255073	73.6879	432152
dip-c_mouse_whole-brain_hdaci-tsa_primary-experiment_treatment-hdaci_replicate-2_cell-0010	TSA	HDAC inhibitor	4 daily I.P. injections on P6–9 (++++)	9	2	C57BL/6J	282932	72.0887	469727
dip-c_mouse_whole-brain_hdaci-tsa_primary-experiment_treatment-hdaci_replicate-2_cell-0011	TSA	HDAC inhibitor	4 daily I.P. injections on P6–9 (++++)	9	2	C57BL/6J	166321	75.9183	231421
dip-c_mouse_whole-brain_hdaci-tsa_primary-experiment_treatment-hdaci_replicate-2_cell-0012	TSA	HDAC inhibitor	4 daily I.P. injections on P6–9 (++++)	9	2	C57BL/6J	242337	78.8022	389111
dip-c_mouse_whole-brain_hdaci-tsa_primary-experiment_treatment-hdaci_replicate-2_cell-0013	TSA	HDAC inhibitor	4 daily I.P. injections on P6–9 (++++)	9	2	C57BL/6J	311603	73.9601	525575
dip-c_mouse_whole-brain_hdaci-tsa_primary-experiment_treatment-hdaci_replicate-2_cell-0014	TSA	HDAC inhibitor	4 daily I.P. injections on P6–9 (++++)	9	2	C57BL/6J	255147	73.4961	415873
dip-c_mouse_whole-brain_hdaci-tsa_primary-experiment_treatment-hdaci_replicate-2_cell-0015	TSA	HDAC inhibitor	4 daily I.P. injections on P6–9 (++++)	9	2	C57BL/6J	263721	79.4612	421769
dip-c_mouse_whole-brain_hdaci-tsa_primary-experiment_treatment-hdaci_replicate-2_cell-0016	TSA	HDAC inhibitor	4 daily I.P. injections on P6–9 (++++)	9	2	C57BL/6J	245292	75.3367	398535
dip-c_mouse_whole-brain_hdaci-tsa_primary-experiment_treatment-hdaci_replicate-2_cell-0017	TSA	HDAC inhibitor	4 daily I.P. injections on P6–9 (++++)	9	2	C57BL/6J	280966	87.9405	481090
dip-c_mouse_whole-brain_hdaci-tsa_primary-experiment_treatment-hdaci_replicate-2_cell-0018	TSA	HDAC inhibitor	4 daily I.P. injections on P6–9 (++++)	9	2	C57BL/6J	272433	74.7303	446881
dip-c_mouse_whole-brain_hdaci-tsa_primary-experiment_treatment-hdaci_replicate-2_cell-0019	TSA	HDAC inhibitor	4 daily I.P. injections on P6–9 (++++)	9	2	C57BL/6J	269943	77.1022	428911
dip-c_mouse_whole-brain_hdaci-tsa_primary-experiment_treatment-hdaci_replicate-2_cell-0020	TSA	HDAC inhibitor	4 daily I.P. injections on P6–9 (++++)	9	2	C57BL/6J	62941	79.1996	81701
dip-c_mouse_whole-brain_hdaci-tsa_primary-experiment_treatment-hdaci_replicate-2_cell-0021	TSA	HDAC inhibitor	4 daily I.P. injections on P6–9 (++++)	9	2	C57BL/6J	239281	76.1026	390394
dip-c_mouse_whole-brain_hdaci-tsa_primary-experiment_treatment-hdaci_replicate-2_cell-0022	TSA	HDAC inhibitor	4 daily I.P. injections on P6–9 (++++)	9	2	C57BL/6J	248625	78.6425	397812
dip-c_mouse_whole-brain_hdaci-tsa_primary-experiment_treatment-hdaci_replicate-2_cell-0023	TSA	HDAC inhibitor	4 daily I.P. injections on P6–9 (++++)	9	2	C57BL/6J	242348	77.118	377920
dip-c_mouse_whole-brain_hdaci-tsa_primary-experiment_treatment-hdaci_replicate-2_cell-0024	TSA	HDAC inhibitor	4 daily I.P. injections on P6–9 (++++)	9	2	C57BL/6J	253472	76.2151	414377
dip-c_mouse_whole-brain_hdaci-tsa_primary-experiment_treatment-hdaci_replicate-2_cell-0025	TSA	HDAC inhibitor	4 daily I.P. injections on P6–9 (++++)	9	2	C57BL/6J	190530	79.7796	310161
dip-c_mouse_whole-brain_hdaci-tsa_primary-experiment_treatment-hdaci_replicate-2_cell-0026	TSA	HDAC inhibitor	4 daily I.P. injections on P6–9 (++++)	9	2	C57BL/6J	239410	80.9244	378078
dip-c_mouse_whole-brain_hdaci-tsa_primary-experiment_treatment-hdaci_replicate-2_cell-0027	TSA	HDAC inhibitor	4 daily I.P. injections on P6–9 (++++)	9	2	C57BL/6J	265514	75.7866	441964
dip-c_mouse_whole-brain_hdaci-tsa_primary-experiment_treatment-hdaci_replicate-2_cell-0028	TSA	HDAC inhibitor	4 daily I.P. injections on P6–9 (++++)	9	2	C57BL/6J	249300	77.6627	408236
dip-c_mouse_whole-brain_hdaci-tsa_primary-experiment_treatment-hdaci_replicate-2_cell-0029	TSA	HDAC inhibitor	4 daily I.P. injections on P6–9 (++++)	9	2	C57BL/6J	22724	48.7634	34536
dip-c_mouse_whole-brain_hdaci-tsa_primary-experiment_treatment-hdaci_replicate-2_cell-0030	TSA	HDAC inhibitor	4 daily I.P. injections on P6–9 (++++)	9	2	C57BL/6J	234343	86.6721	377168
dip-c_mouse_whole-brain_hdaci-tsa_primary-experiment_treatment-hdaci_replicate-2_cell-0031	TSA	HDAC inhibitor	4 daily I.P. injections on P6–9 (++++)	9	2	C57BL/6J	248376	70.0043	412028
dip-c_mouse_whole-brain_hdaci-tsa_primary-experiment_treatment-hdaci_replicate-2_cell-0032	TSA	HDAC inhibitor	4 daily I.P. injections on P6–9 (++++)	9	2	C57BL/6J	200395	71.2822	321219
dip-c_mouse_whole-brain_hdaci-tsa_primary-experiment_treatment-hdaci_replicate-2_cell-0033	TSA	HDAC inhibitor	4 daily I.P. injections on P6–9 (++++)	9	2	C57BL/6J	258704	83.3168	431318
dip-c_mouse_whole-brain_hdaci-tsa_primary-experiment_treatment-hdaci_replicate-2_cell-0034	TSA	HDAC inhibitor	4 daily I.P. injections on P6–9 (++++)	9	2	C57BL/6J	196807	81.553	319007
dip-c_mouse_whole-brain_hdaci-tsa_primary-experiment_treatment-hdaci_replicate-2_cell-0035	TSA	HDAC inhibitor	4 daily I.P. injections on P6–9 (++++)	9	2	C57BL/6J	275737	76.1316	476656
dip-c_mouse_whole-brain_hdaci-tsa_primary-experiment_treatment-hdaci_replicate-2_cell-0036	TSA	HDAC inhibitor	4 daily I.P. injections on P6–9 (++++)	9	2	C57BL/6J	269838	73.2469	461085
dip-c_mouse_whole-brain_hdaci-tsa_primary-experiment_treatment-hdaci_replicate-2_cell-0037	TSA	HDAC inhibitor	4 daily I.P. injections on P6–9 (++++)	9	2	C57BL/6J	255157	81.3824	409077
dip-c_mouse_whole-brain_hdaci-tsa_primary-experiment_treatment-hdaci_replicate-2_cell-0038	TSA	HDAC inhibitor	4 daily I.P. injections on P6–9 (++++)	9	2	C57BL/6J	213457	79.2717	335293
dip-c_mouse_whole-brain_hdaci-tsa_primary-experiment_treatment-hdaci_replicate-2_cell-0039	TSA	HDAC inhibitor	4 daily I.P. injections on P6–9 (++++)	9	2	C57BL/6J	243558	79.3187	406058
dip-c_mouse_whole-brain_hdaci-tsa_primary-experiment_treatment-hdaci_replicate-2_cell-0040	TSA	HDAC inhibitor	4 daily I.P. injections on P6–9 (++++)	9	2	C57BL/6J	214613	69.4534	340086
dip-c_mouse_whole-brain_hdaci-tsa_primary-experiment_treatment-hdaci_replicate-2_cell-0041	TSA	HDAC inhibitor	4 daily I.P. injections on P6–9 (++++)	9	2	C57BL/6J	247499	71.8993	396046
dip-c_mouse_whole-brain_hdaci-tsa_primary-experiment_treatment-hdaci_replicate-2_cell-0042	TSA	HDAC inhibitor	4 daily I.P. injections on P6–9 (++++)	9	2	C57BL/6J	248119	81.76	393678
dip-c_mouse_whole-brain_hdaci-tsa_primary-experiment_treatment-hdaci_replicate-2_cell-0043	TSA	HDAC inhibitor	4 daily I.P. injections on P6–9 (++++)	9	2	C57BL/6J	266888	79.3483	460929
dip-c_mouse_whole-brain_hdaci-tsa_primary-experiment_treatment-hdaci_replicate-2_cell-0044	TSA	HDAC inhibitor	4 daily I.P. injections on P6–9 (++++)	9	2	C57BL/6J	218	69.7248	375
dip-c_mouse_whole-brain_hdaci-tsa_primary-experiment_treatment-hdaci_replicate-2_cell-0045	TSA	HDAC inhibitor	4 daily I.P. injections on P6–9 (++++)	9	2	C57BL/6J	237748	83.5633	390045
dip-c_mouse_whole-brain_hdaci-tsa_primary-experiment_treatment-hdaci_replicate-2_cell-0046	TSA	HDAC inhibitor	4 daily I.P. injections on P6–9 (++++)	9	2	C57BL/6J	241187	74.026	382942
dip-c_mouse_whole-brain_hdaci-tsa_primary-experiment_treatment-hdaci_replicate-2_cell-0047	TSA	HDAC inhibitor	4 daily I.P. injections on P6–9 (++++)	9	2	C57BL/6J	270493	76.3731	464748
dip-c_mouse_whole-brain_hdaci-tsa_primary-experiment_treatment-hdaci_replicate-2_cell-0048	TSA	HDAC inhibitor	4 daily I.P. injections on P6–9 (++++)	9	2	C57BL/6J	208441	81.9181	332631
dip-c_mouse_whole-brain_hdaci-tsa_primary-experiment_treatment-hdaci_replicate-2_cell-0049	TSA	HDAC inhibitor	4 daily I.P. injections on P6–9 (++++)	9	2	C57BL/6J	218687	75.8596	357256
dip-c_mouse_whole-brain_hdaci-tsa_primary-experiment_treatment-hdaci_replicate-2_cell-0050	TSA	HDAC inhibitor	4 daily I.P. injections on P6–9 (++++)	9	2	C57BL/6J	242305	76.9897	397190
dip-c_mouse_whole-brain_hdaci-tsa_primary-experiment_treatment-hdaci_replicate-2_cell-0051	TSA	HDAC inhibitor	4 daily I.P. injections on P6–9 (++++)	9	2	C57BL/6J	216229	85.2642	360215
dip-c_mouse_whole-brain_hdaci-tsa_primary-experiment_treatment-hdaci_replicate-2_cell-0052	TSA	HDAC inhibitor	4 daily I.P. injections on P6–9 (++++)	9	2	C57BL/6J	209720	82.6173	335030
dip-c_mouse_whole-brain_hdaci-tsa_primary-experiment_treatment-hdaci_replicate-2_cell-0053	TSA	HDAC inhibitor	4 daily I.P. injections on P6–9 (++++)	9	2	C57BL/6J	257646	81.6306	421984
dip-c_mouse_whole-brain_hdaci-tsa_primary-experiment_treatment-hdaci_replicate-2_cell-0054	TSA	HDAC inhibitor	4 daily I.P. injections on P6–9 (++++)	9	2	C57BL/6J	172397	72.7634	263864
dip-c_mouse_whole-brain_hdaci-tsa_primary-experiment_treatment-hdaci_replicate-2_cell-0055	TSA	HDAC inhibitor	4 daily I.P. injections on P6–9 (++++)	9	2	C57BL/6J	164762	71.5201	273998
dip-c_mouse_whole-brain_hdaci-tsa_primary-experiment_treatment-hdaci_replicate-2_cell-0056	TSA	HDAC inhibitor	4 daily I.P. injections on P6–9 (++++)	9	2	C57BL/6J	130800	73.331	189082
dip-c_mouse_whole-brain_hdaci-tsa_primary-experiment_treatment-hdaci_replicate-2_cell-0057	TSA	HDAC inhibitor	4 daily I.P. injections on P6–9 (++++)	9	2	C57BL/6J	216543	76.4726	355017
dip-c_mouse_whole-brain_hdaci-tsa_primary-experiment_treatment-hdaci_replicate-2_cell-0058	TSA	HDAC inhibitor	4 daily I.P. injections on P6–9 (++++)	9	2	C57BL/6J	50	56	76
dip-c_mouse_whole-brain_hdaci-tsa_primary-experiment_treatment-hdaci_replicate-2_cell-0059	TSA	HDAC inhibitor	4 daily I.P. injections on P6–9 (++++)	9	2	C57BL/6J	327697	82.142	543583
dip-c_mouse_whole-brain_hdaci-tsa_primary-experiment_treatment-hdaci_replicate-2_cell-0060	TSA	HDAC inhibitor	4 daily I.P. injections on P6–9 (++++)	9	2	C57BL/6J	1	100	1
dip-c_mouse_whole-brain_hdaci-tsa_primary-experiment_treatment-hdaci_replicate-2_cell-0061	TSA	HDAC inhibitor	4 daily I.P. injections on P6–9 (++++)	9	2	C57BL/6J	195561	80.9809	304206
dip-c_mouse_whole-brain_hdaci-tsa_primary-experiment_treatment-hdaci_replicate-2_cell-0062	TSA	HDAC inhibitor	4 daily I.P. injections on P6–9 (++++)	9	2	C57BL/6J	281903	82.7338	477603
dip-c_mouse_whole-brain_hdaci-tsa_primary-experiment_treatment-hdaci_replicate-2_cell-0063	TSA	HDAC inhibitor	4 daily I.P. injections on P6–9 (++++)	9	2	C57BL/6J	215152	77.9904	334679
dip-c_mouse_whole-brain_hdaci-tsa_primary-experiment_treatment-hdaci_replicate-2_cell-0064	TSA	HDAC inhibitor	4 daily I.P. injections on P6–9 (++++)	9	2	C57BL/6J	260882	77.1924	423721
dip-c_mouse_whole-brain_hdaci-tsa_primary-experiment_treatment-hdaci_replicate-2_cell-0065	TSA	HDAC inhibitor	4 daily I.P. injections on P6–9 (++++)	9	2	C57BL/6J	29894	42.7444	47974
dip-c_mouse_whole-brain_hdaci-tsa_primary-experiment_treatment-hdaci_replicate-2_cell-0066	TSA	HDAC inhibitor	4 daily I.P. injections on P6–9 (++++)	9	2	C57BL/6J	278149	84.1107	456098
dip-c_mouse_whole-brain_hdaci-tsa_primary-experiment_treatment-hdaci_replicate-2_cell-0067	TSA	HDAC inhibitor	4 daily I.P. injections on P6–9 (++++)	9	2	C57BL/6J	267301	68.4404	450741
dip-c_mouse_whole-brain_hdaci-tsa_primary-experiment_treatment-hdaci_replicate-2_cell-0068	TSA	HDAC inhibitor	4 daily I.P. injections on P6–9 (++++)	9	2	C57BL/6J	171812	72.0264	287856
dip-c_mouse_whole-brain_hdaci-tsa_primary-experiment_treatment-hdaci_replicate-2_cell-0069	TSA	HDAC inhibitor	4 daily I.P. injections on P6–9 (++++)	9	2	C57BL/6J	850992	78.6771	1429958
dip-c_mouse_whole-brain_hdaci-tsa_primary-experiment_treatment-hdaci_replicate-2_cell-0070	TSA	HDAC inhibitor	4 daily I.P. injections on P6–9 (++++)	9	2	C57BL/6J	298379	77.0721	523289
dip-c_mouse_whole-brain_hdaci-tsa_primary-experiment_treatment-hdaci_replicate-2_cell-0071	TSA	HDAC inhibitor	4 daily I.P. injections on P6–9 (++++)	9	2	C57BL/6J	262841	79.9928	419872
dip-c_mouse_whole-brain_hdaci-tsa_primary-experiment_treatment-hdaci_replicate-2_cell-0072	TSA	HDAC inhibitor	4 daily I.P. injections on P6–9 (++++)	9	2	C57BL/6J	269905	74.0016	448916
dip-c_mouse_whole-brain_hdaci-tsa_primary-experiment_treatment-hdaci_replicate-2_cell-0073	TSA	HDAC inhibitor	4 daily I.P. injections on P6–9 (++++)	9	2	C57BL/6J	2747	73.7168	4299
dip-c_mouse_whole-brain_hdaci-tsa_primary-experiment_treatment-hdaci_replicate-2_cell-0074	TSA	HDAC inhibitor	4 daily I.P. injections on P6–9 (++++)	9	2	C57BL/6J	213400	76.575	358475
dip-c_mouse_whole-brain_hdaci-tsa_primary-experiment_treatment-hdaci_replicate-2_cell-0075	TSA	HDAC inhibitor	4 daily I.P. injections on P6–9 (++++)	9	2	C57BL/6J	6992	75.6579	10546
dip-c_mouse_whole-brain_hdaci-tsa_primary-experiment_treatment-hdaci_replicate-2_cell-0076	TSA	HDAC inhibitor	4 daily I.P. injections on P6–9 (++++)	9	2	C57BL/6J	987	74.1641	1638
dip-c_mouse_whole-brain_hdaci-tsa_primary-experiment_treatment-hdaci_replicate-2_cell-0077	TSA	HDAC inhibitor	4 daily I.P. injections on P6–9 (++++)	9	2	C57BL/6J	232882	74.6515	376597
dip-c_mouse_whole-brain_hdaci-tsa_primary-experiment_treatment-hdaci_replicate-2_cell-0078	TSA	HDAC inhibitor	4 daily I.P. injections on P6–9 (++++)	9	2	C57BL/6J	203559	80.8139	331870
dip-c_mouse_whole-brain_hdaci-tsa_primary-experiment_treatment-hdaci_replicate-2_cell-0079	TSA	HDAC inhibitor	4 daily I.P. injections on P6–9 (++++)	9	2	C57BL/6J	222968	80.3048	356172
dip-c_mouse_whole-brain_hdaci-tsa_primary-experiment_treatment-hdaci_replicate-2_cell-0080	TSA	HDAC inhibitor	4 daily I.P. injections on P6–9 (++++)	9	2	C57BL/6J	151783	81.0157	236068
dip-c_mouse_whole-brain_hdaci-tsa_primary-experiment_treatment-hdaci_replicate-2_cell-0081	TSA	HDAC inhibitor	4 daily I.P. injections on P6–9 (++++)	9	2	C57BL/6J	209051	80.9941	345867
dip-c_mouse_whole-brain_hdaci-tsa_primary-experiment_treatment-hdaci_replicate-2_cell-0082	TSA	HDAC inhibitor	4 daily I.P. injections on P6–9 (++++)	9	2	C57BL/6J	173105	75.5322	271066
dip-c_mouse_whole-brain_hdaci-tsa_primary-experiment_treatment-hdaci_replicate-2_cell-0083	TSA	HDAC inhibitor	4 daily I.P. injections on P6–9 (++++)	9	2	C57BL/6J	161593	78.6835	250865
dip-c_mouse_whole-brain_hdaci-tsa_primary-experiment_treatment-hdaci_replicate-2_cell-0084	TSA	HDAC inhibitor	4 daily I.P. injections on P6–9 (++++)	9	2	C57BL/6J	192415	74.9531	307076
dip-c_mouse_whole-brain_hdaci-tsa_primary-experiment_treatment-hdaci_replicate-2_cell-0085	TSA	HDAC inhibitor	4 daily I.P. injections on P6–9 (++++)	9	2	C57BL/6J	4091	78.7338	6549
dip-c_mouse_whole-brain_hdaci-tsa_primary-experiment_treatment-hdaci_replicate-2_cell-0086	TSA	HDAC inhibitor	4 daily I.P. injections on P6–9 (++++)	9	2	C57BL/6J	261717	77.5662	454209
dip-c_mouse_whole-brain_hdaci-tsa_primary-experiment_treatment-hdaci_replicate-2_cell-0087	TSA	HDAC inhibitor	4 daily I.P. injections on P6–9 (++++)	9	2	C57BL/6J	175157	80.1721	283629
dip-c_mouse_whole-brain_hdaci-tsa_primary-experiment_treatment-hdaci_replicate-2_cell-0088	TSA	HDAC inhibitor	4 daily I.P. injections on P6–9 (++++)	9	2	C57BL/6J	52619	72.5365	72404
dip-c_mouse_whole-brain_hdaci-tsa_primary-experiment_treatment-hdaci_replicate-2_cell-0089	TSA	HDAC inhibitor	4 daily I.P. injections on P6–9 (++++)	9	2	C57BL/6J	266	52.6316	423
dip-c_mouse_whole-brain_hdaci-tsa_primary-experiment_treatment-hdaci_replicate-2_cell-0090	TSA	HDAC inhibitor	4 daily I.P. injections on P6–9 (++++)	9	2	C57BL/6J	245035	84.6597	411673
dip-c_mouse_whole-brain_hdaci-tsa_primary-experiment_treatment-hdaci_replicate-2_cell-0091	TSA	HDAC inhibitor	4 daily I.P. injections on P6–9 (++++)	9	2	C57BL/6J	249511	82.6665	423376
dip-c_mouse_whole-brain_hdaci-tsa_primary-experiment_treatment-hdaci_replicate-2_cell-0092	TSA	HDAC inhibitor	4 daily I.P. injections on P6–9 (++++)	9	2	C57BL/6J	245549	64.6873	375447
dip-c_mouse_whole-brain_hdaci-tsa_primary-experiment_treatment-hdaci_replicate-2_cell-0093	TSA	HDAC inhibitor	4 daily I.P. injections on P6–9 (++++)	9	2	C57BL/6J	238155	80.1789	397042
dip-c_mouse_whole-brain_hdaci-tsa_primary-experiment_treatment-hdaci_replicate-2_cell-0094	TSA	HDAC inhibitor	4 daily I.P. injections on P6–9 (++++)	9	2	C57BL/6J	275208	68.5452	462842
dip-c_mouse_whole-brain_hdaci-tsa_primary-experiment_treatment-hdaci_replicate-2_cell-0095	TSA	HDAC inhibitor	4 daily I.P. injections on P6–9 (++++)	9	2	C57BL/6J	255224	76.0262	440540
dip-c_mouse_whole-brain_hdaci-tsa_primary-experiment_treatment-hdaci_replicate-2_cell-0096	TSA	HDAC inhibitor	4 daily I.P. injections on P6–9 (++++)	9	2	C57BL/6J	224815	76.3748	363759
dip-c_mouse_whole-brain_hdaci-tsa_primary-experiment_treatment-hdaci_replicate-2_cell-0097	TSA	HDAC inhibitor	4 daily I.P. injections on P6–9 (++++)	9	2	C57BL/6J	186357	82.563	305290
dip-c_mouse_whole-brain_hdaci-tsa_primary-experiment_treatment-hdaci_replicate-2_cell-0098	TSA	HDAC inhibitor	4 daily I.P. injections on P6–9 (++++)	9	2	C57BL/6J	184587	77.7574	314328
dip-c_mouse_whole-brain_hdaci-tsa_primary-experiment_treatment-hdaci_replicate-2_cell-0099	TSA	HDAC inhibitor	4 daily I.P. injections on P6–9 (++++)	9	2	C57BL/6J	228274	82.5596	391772
dip-c_mouse_whole-brain_hdaci-tsa_primary-experiment_treatment-hdaci_replicate-2_cell-0100	TSA	HDAC inhibitor	4 daily I.P. injections on P6–9 (++++)	9	2	C57BL/6J	268840	75.8384	460127
dip-c_mouse_whole-brain_hdaci-tsa_primary-experiment_treatment-hdaci_replicate-2_cell-0101	TSA	HDAC inhibitor	4 daily I.P. injections on P6–9 (++++)	9	2	C57BL/6J	234953	83.0532	380744
dip-c_mouse_whole-brain_hdaci-tsa_primary-experiment_treatment-hdaci_replicate-2_cell-0102	TSA	HDAC inhibitor	4 daily I.P. injections on P6–9 (++++)	9	2	C57BL/6J	200623	80.4783	314611
dip-c_mouse_whole-brain_hdaci-tsa_primary-experiment_treatment-hdaci_replicate-2_cell-0103	TSA	HDAC inhibitor	4 daily I.P. injections on P6–9 (++++)	9	2	C57BL/6J	233654	79.1842	382245
dip-c_mouse_whole-brain_hdaci-tsa_primary-experiment_treatment-hdaci_replicate-2_cell-0104	TSA	HDAC inhibitor	4 daily I.P. injections on P6–9 (++++)	9	2	C57BL/6J	193036	74.8151	309053
dip-c_mouse_whole-brain_hdaci-tsa_primary-experiment_treatment-hdaci_replicate-2_cell-0105	TSA	HDAC inhibitor	4 daily I.P. injections on P6–9 (++++)	9	2	C57BL/6J	30131	76.5889	52460
dip-c_mouse_whole-brain_hdaci-tsa_primary-experiment_treatment-hdaci_replicate-2_cell-0106	TSA	HDAC inhibitor	4 daily I.P. injections on P6–9 (++++)	9	2	C57BL/6J	52	67.3077	81
dip-c_mouse_whole-brain_hdaci-tsa_primary-experiment_treatment-hdaci_replicate-2_cell-0107	TSA	HDAC inhibitor	4 daily I.P. injections on P6–9 (++++)	9	2	C57BL/6J	242179	73.5101	397999
dip-c_mouse_whole-brain_hdaci-tsa_primary-experiment_treatment-hdaci_replicate-2_cell-0108	TSA	HDAC inhibitor	4 daily I.P. injections on P6–9 (++++)	9	2	C57BL/6J	1413	74.3808	2136
dip-c_mouse_whole-brain_hdaci-tsa_primary-experiment_treatment-hdaci_replicate-2_cell-0109	TSA	HDAC inhibitor	4 daily I.P. injections on P6–9 (++++)	9	2	C57BL/6J	264571	75.2339	449041
dip-c_mouse_whole-brain_hdaci-tsa_primary-experiment_treatment-hdaci_replicate-2_cell-0110	TSA	HDAC inhibitor	4 daily I.P. injections on P6–9 (++++)	9	2	C57BL/6J	1		0
dip-c_mouse_whole-brain_hdaci-tsa_primary-experiment_treatment-hdaci_replicate-2_cell-0111	TSA	HDAC inhibitor	4 daily I.P. injections on P6–9 (++++)	9	2	C57BL/6J	302470	79.3315	518264
dip-c_mouse_whole-brain_hdaci-tsa_primary-experiment_treatment-hdaci_replicate-2_cell-0112	TSA	HDAC inhibitor	4 daily I.P. injections on P6–9 (++++)	9	2	C57BL/6J	255803	76.8373	417377
dip-c_mouse_whole-brain_hdaci-tsa_primary-experiment_treatment-hdaci_replicate-2_cell-0113	TSA	HDAC inhibitor	4 daily I.P. injections on P6–9 (++++)	9	2	C57BL/6J	296078	70.5348	506377
dip-c_mouse_whole-brain_hdaci-tsa_primary-experiment_treatment-hdaci_replicate-2_cell-0114	TSA	HDAC inhibitor	4 daily I.P. injections on P6–9 (++++)	9	2	C57BL/6J	287964	76.9016	494516
dip-c_mouse_whole-brain_hdaci-tsa_primary-experiment_treatment-hdaci_replicate-2_cell-0115	TSA	HDAC inhibitor	4 daily I.P. injections on P6–9 (++++)	9	2	C57BL/6J	227508	76.8808	351152
dip-c_mouse_whole-brain_hdaci-tsa_primary-experiment_treatment-hdaci_replicate-2_cell-0116	TSA	HDAC inhibitor	4 daily I.P. injections on P6–9 (++++)	9	2	C57BL/6J	242165	59.1064	391620
dip-c_mouse_whole-brain_hdaci-tsa_primary-experiment_treatment-hdaci_replicate-2_cell-0117	TSA	HDAC inhibitor	4 daily I.P. injections on P6–9 (++++)	9	2	C57BL/6J	284413	82.0145	476906
dip-c_mouse_whole-brain_hdaci-tsa_primary-experiment_treatment-hdaci_replicate-2_cell-0118	TSA	HDAC inhibitor	4 daily I.P. injections on P6–9 (++++)	9	2	C57BL/6J	121880	75.7885	200775
dip-c_mouse_whole-brain_hdaci-tsa_primary-experiment_treatment-hdaci_replicate-2_cell-0119	TSA	HDAC inhibitor	4 daily I.P. injections on P6–9 (++++)	9	2	C57BL/6J	271342	71.3575	446572
dip-c_mouse_whole-brain_hdaci-tsa_primary-experiment_treatment-hdaci_replicate-2_cell-0120	TSA	HDAC inhibitor	4 daily I.P. injections on P6–9 (++++)	9	2	C57BL/6J	216711	76.6352	337850
dip-c_mouse_whole-brain_hdaci-tsa_primary-experiment_treatment-hdaci_replicate-2_cell-0121	TSA	HDAC inhibitor	4 daily I.P. injections on P6–9 (++++)	9	2	C57BL/6J	240560	71.0276	395113
dip-c_mouse_whole-brain_hdaci-tsa_primary-experiment_treatment-hdaci_replicate-2_cell-0122	TSA	HDAC inhibitor	4 daily I.P. injections on P6–9 (++++)	9	2	C57BL/6J	246123	72.0839	399753
dip-c_mouse_whole-brain_hdaci-tsa_primary-experiment_treatment-hdaci_replicate-2_cell-0123	TSA	HDAC inhibitor	4 daily I.P. injections on P6–9 (++++)	9	2	C57BL/6J	232398	80.332	382438
dip-c_mouse_whole-brain_hdaci-tsa_primary-experiment_treatment-hdaci_replicate-2_cell-0124	TSA	HDAC inhibitor	4 daily I.P. injections on P6–9 (++++)	9	2	C57BL/6J	240599	86.103	398016
dip-c_mouse_whole-brain_hdaci-tsa_primary-experiment_treatment-hdaci_replicate-2_cell-0125	TSA	HDAC inhibitor	4 daily I.P. injections on P6–9 (++++)	9	2	C57BL/6J	269826	77.0971	458698
dip-c_mouse_whole-brain_hdaci-tsa_primary-experiment_treatment-hdaci_replicate-2_cell-0126	TSA	HDAC inhibitor	4 daily I.P. injections on P6–9 (++++)	9	2	C57BL/6J	4155	67.148	6497
dip-c_mouse_whole-brain_hdaci-tsa_primary-experiment_treatment-hdaci_replicate-2_cell-0127	TSA	HDAC inhibitor	4 daily I.P. injections on P6–9 (++++)	9	2	C57BL/6J	184348	77.7822	302887
dip-c_mouse_whole-brain_hdaci-tsa_primary-experiment_treatment-hdaci_replicate-2_cell-0128	TSA	HDAC inhibitor	4 daily I.P. injections on P6–9 (++++)	9	2	C57BL/6J	200944	78.611	334453
dip-c_mouse_whole-brain_hdaci-tsa_primary-experiment_treatment-hdaci_replicate-2_cell-0129	TSA	HDAC inhibitor	4 daily I.P. injections on P6–9 (++++)	9	2	C57BL/6J	13456	68.6608	21655
dip-c_mouse_whole-brain_hdaci-tsa_primary-experiment_treatment-hdaci_replicate-2_cell-0130	TSA	HDAC inhibitor	4 daily I.P. injections on P6–9 (++++)	9	2	C57BL/6J	122429	78.7273	185226
dip-c_mouse_whole-brain_hdaci-tsa_primary-experiment_treatment-hdaci_replicate-2_cell-0131	TSA	HDAC inhibitor	4 daily I.P. injections on P6–9 (++++)	9	2	C57BL/6J	193439	84.3315	289654
dip-c_mouse_whole-brain_hdaci-tsa_primary-experiment_treatment-hdaci_replicate-2_cell-0132	TSA	HDAC inhibitor	4 daily I.P. injections on P6–9 (++++)	9	2	C57BL/6J	189464	81.1273	293775
dip-c_mouse_whole-brain_hdaci-tsa_primary-experiment_treatment-hdaci_replicate-2_cell-0133	TSA	HDAC inhibitor	4 daily I.P. injections on P6–9 (++++)	9	2	C57BL/6J	234896	85.0708	363071
dip-c_mouse_whole-brain_hdaci-tsa_primary-experiment_treatment-hdaci_replicate-2_cell-0134	TSA	HDAC inhibitor	4 daily I.P. injections on P6–9 (++++)	9	2	C57BL/6J	206311	77.4927	331256
dip-c_mouse_whole-brain_hdaci-tsa_primary-experiment_treatment-hdaci_replicate-2_cell-0135	TSA	HDAC inhibitor	4 daily I.P. injections on P6–9 (++++)	9	2	C57BL/6J	216869	72.6973	343924
dip-c_mouse_whole-brain_hdaci-tsa_primary-experiment_treatment-hdaci_replicate-2_cell-0136	TSA	HDAC inhibitor	4 daily I.P. injections on P6–9 (++++)	9	2	C57BL/6J	208977	82.6809	333023
dip-c_mouse_whole-brain_hdaci-tsa_primary-experiment_treatment-hdaci_replicate-2_cell-0137	TSA	HDAC inhibitor	4 daily I.P. injections on P6–9 (++++)	9	2	C57BL/6J	260314	77.0996	434665
dip-c_mouse_whole-brain_hdaci-tsa_primary-experiment_treatment-hdaci_replicate-2_cell-0138	TSA	HDAC inhibitor	4 daily I.P. injections on P6–9 (++++)	9	2	C57BL/6J	285468	80.4843	495809
dip-c_mouse_whole-brain_hdaci-tsa_primary-experiment_treatment-hdaci_replicate-2_cell-0139	TSA	HDAC inhibitor	4 daily I.P. injections on P6–9 (++++)	9	2	C57BL/6J	17496	56.5329	26446
dip-c_mouse_whole-brain_hdaci-tsa_primary-experiment_treatment-hdaci_replicate-2_cell-0140	TSA	HDAC inhibitor	4 daily I.P. injections on P6–9 (++++)	9	2	C57BL/6J	99356	77.4025	135697
dip-c_mouse_whole-brain_hdaci-tsa_primary-experiment_treatment-hdaci_replicate-2_cell-0141	TSA	HDAC inhibitor	4 daily I.P. injections on P6–9 (++++)	9	2	C57BL/6J	239608	79.4811	382615
dip-c_mouse_whole-brain_hdaci-tsa_primary-experiment_treatment-hdaci_replicate-2_cell-0142	TSA	HDAC inhibitor	4 daily I.P. injections on P6–9 (++++)	9	2	C57BL/6J	267029	81.6372	446946
dip-c_mouse_whole-brain_hdaci-tsa_primary-experiment_treatment-hdaci_replicate-2_cell-0143	TSA	HDAC inhibitor	4 daily I.P. injections on P6–9 (++++)	9	2	C57BL/6J	240059	80.394	395481
dip-c_mouse_whole-brain_hdaci-tsa_primary-experiment_treatment-hdaci_replicate-2_cell-0144	TSA	HDAC inhibitor	4 daily I.P. injections on P6–9 (++++)	9	2	C57BL/6J	262057	81.931	432044
dip-c_mouse_whole-brain_hdaci-tsa_primary-experiment_treatment-hdaci_replicate-2_cell-0145	TSA	HDAC inhibitor	4 daily I.P. injections on P6–9 (++++)	9	2	C57BL/6J	10286	72.9633	16002
dip-c_mouse_whole-brain_hdaci-tsa_primary-experiment_treatment-hdaci_replicate-2_cell-0146	TSA	HDAC inhibitor	4 daily I.P. injections on P6–9 (++++)	9	2	C57BL/6J	219675	84.336	350751
dip-c_mouse_whole-brain_hdaci-tsa_primary-experiment_treatment-hdaci_replicate-2_cell-0147	TSA	HDAC inhibitor	4 daily I.P. injections on P6–9 (++++)	9	2	C57BL/6J	146649	73.2395	210058
dip-c_mouse_whole-brain_hdaci-tsa_primary-experiment_treatment-hdaci_replicate-2_cell-0148	TSA	HDAC inhibitor	4 daily I.P. injections on P6–9 (++++)	9	2	C57BL/6J	228238	75.5234	362900
dip-c_mouse_whole-brain_hdaci-tsa_primary-experiment_treatment-hdaci_replicate-2_cell-0149	TSA	HDAC inhibitor	4 daily I.P. injections on P6–9 (++++)	9	2	C57BL/6J	41177	56.7598	67230
dip-c_mouse_whole-brain_hdaci-tsa_primary-experiment_treatment-hdaci_replicate-2_cell-0150	TSA	HDAC inhibitor	4 daily I.P. injections on P6–9 (++++)	9	2	C57BL/6J	3929	27.3097	4637
dip-c_mouse_whole-brain_hdaci-tsa_primary-experiment_treatment-hdaci_replicate-2_cell-0151	TSA	HDAC inhibitor	4 daily I.P. injections on P6–9 (++++)	9	2	C57BL/6J	120243	79.445	175247
dip-c_mouse_whole-brain_hdaci-tsa_primary-experiment_treatment-hdaci_replicate-2_cell-0152	TSA	HDAC inhibitor	4 daily I.P. injections on P6–9 (++++)	9	2	C57BL/6J	134915	73.716	204705
dip-c_mouse_whole-brain_hdaci-tsa_primary-experiment_treatment-hdaci_replicate-2_cell-0153	TSA	HDAC inhibitor	4 daily I.P. injections on P6–9 (++++)	9	2	C57BL/6J	277698	86.6099	467515
dip-c_mouse_whole-brain_hdaci-tsa_primary-experiment_treatment-hdaci_replicate-2_cell-0154	TSA	HDAC inhibitor	4 daily I.P. injections on P6–9 (++++)	9	2	C57BL/6J	235102	78.6165	396342
dip-c_mouse_whole-brain_hdaci-tsa_primary-experiment_treatment-hdaci_replicate-2_cell-0155	TSA	HDAC inhibitor	4 daily I.P. injections on P6–9 (++++)	9	2	C57BL/6J	202289	79.3726	324388
dip-c_mouse_whole-brain_hdaci-tsa_primary-experiment_treatment-hdaci_replicate-2_cell-0156	TSA	HDAC inhibitor	4 daily I.P. injections on P6–9 (++++)	9	2	C57BL/6J	3083	67.6614	4752
dip-c_mouse_whole-brain_hdaci-tsa_primary-experiment_treatment-hdaci_replicate-2_cell-0157	TSA	HDAC inhibitor	4 daily I.P. injections on P6–9 (++++)	9	2	C57BL/6J	288355	79.7406	486188
dip-c_mouse_whole-brain_hdaci-tsa_primary-experiment_treatment-hdaci_replicate-2_cell-0158	TSA	HDAC inhibitor	4 daily I.P. injections on P6–9 (++++)	9	2	C57BL/6J	90	75.5556	99
dip-c_mouse_whole-brain_hdaci-tsa_primary-experiment_treatment-hdaci_replicate-2_cell-0159	TSA	HDAC inhibitor	4 daily I.P. injections on P6–9 (++++)	9	2	C57BL/6J	101	88.1188	176
dip-c_mouse_whole-brain_hdaci-tsa_primary-experiment_treatment-hdaci_replicate-2_cell-0160	TSA	HDAC inhibitor	4 daily I.P. injections on P6–9 (++++)	9	2	C57BL/6J	263309	85.2147	435638
dip-c_mouse_whole-brain_hdaci-tsa_primary-experiment_treatment-hdaci_replicate-2_cell-0161	TSA	HDAC inhibitor	4 daily I.P. injections on P6–9 (++++)	9	2	C57BL/6J	279610	85.6021	465149
dip-c_mouse_whole-brain_hdaci-tsa_primary-experiment_treatment-hdaci_replicate-2_cell-0162	TSA	HDAC inhibitor	4 daily I.P. injections on P6–9 (++++)	9	2	C57BL/6J	264102	77.5371	450982
dip-c_mouse_whole-brain_hdaci-tsa_primary-experiment_treatment-hdaci_replicate-2_cell-0163	TSA	HDAC inhibitor	4 daily I.P. injections on P6–9 (++++)	9	2	C57BL/6J	224238	81.0648	350973
dip-c_mouse_whole-brain_hdaci-tsa_primary-experiment_treatment-hdaci_replicate-2_cell-0164	TSA	HDAC inhibitor	4 daily I.P. injections on P6–9 (++++)	9	2	C57BL/6J	246102	76.131	400264
dip-c_mouse_whole-brain_hdaci-tsa_primary-experiment_treatment-hdaci_replicate-2_cell-0165	TSA	HDAC inhibitor	4 daily I.P. injections on P6–9 (++++)	9	2	C57BL/6J	217832	74.5253	351089
dip-c_mouse_whole-brain_hdaci-tsa_primary-experiment_treatment-hdaci_replicate-2_cell-0166	TSA	HDAC inhibitor	4 daily I.P. injections on P6–9 (++++)	9	2	C57BL/6J	258935	69.3657	422208
dip-c_mouse_whole-brain_hdaci-tsa_primary-experiment_treatment-hdaci_replicate-2_cell-0167	TSA	HDAC inhibitor	4 daily I.P. injections on P6–9 (++++)	9	2	C57BL/6J	197323	81.6504	314853
dip-c_mouse_whole-brain_hdaci-tsa_primary-experiment_treatment-hdaci_replicate-2_cell-0168	TSA	HDAC inhibitor	4 daily I.P. injections on P6–9 (++++)	9	2	C57BL/6J	227299	71.955	375781
dip-c_mouse_whole-brain_hdaci-tsa_primary-experiment_treatment-hdaci_replicate-2_cell-0169	TSA	HDAC inhibitor	4 daily I.P. injections on P6–9 (++++)	9	2	C57BL/6J	68	45.5882	102
dip-c_mouse_whole-brain_hdaci-tsa_primary-experiment_treatment-hdaci_replicate-2_cell-0170	TSA	HDAC inhibitor	4 daily I.P. injections on P6–9 (++++)	9	2	C57BL/6J	205313	74.7113	314643
dip-c_mouse_whole-brain_hdaci-tsa_primary-experiment_treatment-hdaci_replicate-2_cell-0171	TSA	HDAC inhibitor	4 daily I.P. injections on P6–9 (++++)	9	2	C57BL/6J	6145	67.8112	10065
dip-c_mouse_whole-brain_hdaci-tsa_primary-experiment_treatment-hdaci_replicate-2_cell-0172	TSA	HDAC inhibitor	4 daily I.P. injections on P6–9 (++++)	9	2	C57BL/6J	36913	80.7439	63964
dip-c_mouse_whole-brain_hdaci-tsa_primary-experiment_treatment-hdaci_replicate-2_cell-0173	TSA	HDAC inhibitor	4 daily I.P. injections on P6–9 (++++)	9	2	C57BL/6J	215375	72.9778	349409
dip-c_mouse_whole-brain_hdaci-tsa_primary-experiment_treatment-hdaci_replicate-2_cell-0174	TSA	HDAC inhibitor	4 daily I.P. injections on P6–9 (++++)	9	2	C57BL/6J	227506	80.7126	367245
dip-c_mouse_whole-brain_hdaci-tsa_primary-experiment_treatment-hdaci_replicate-2_cell-0175	TSA	HDAC inhibitor	4 daily I.P. injections on P6–9 (++++)	9	2	C57BL/6J	7045	74.4925	11125
dip-c_mouse_whole-brain_hdaci-tsa_primary-experiment_treatment-hdaci_replicate-2_cell-0176	TSA	HDAC inhibitor	4 daily I.P. injections on P6–9 (++++)	9	2	C57BL/6J	251329	83.4866	417619
dip-c_mouse_whole-brain_hdaci-tsa_primary-experiment_treatment-hdaci_replicate-2_cell-0177	TSA	HDAC inhibitor	4 daily I.P. injections on P6–9 (++++)	9	2	C57BL/6J	218656	71.0216	342398
dip-c_mouse_whole-brain_hdaci-tsa_primary-experiment_treatment-hdaci_replicate-2_cell-0178	TSA	HDAC inhibitor	4 daily I.P. injections on P6–9 (++++)	9	2	C57BL/6J	228318	78.8523	375976
dip-c_mouse_whole-brain_hdaci-tsa_primary-experiment_treatment-hdaci_replicate-2_cell-0179	TSA	HDAC inhibitor	4 daily I.P. injections on P6–9 (++++)	9	2	C57BL/6J	73	46.5753	110
dip-c_mouse_whole-brain_hdaci-tsa_primary-experiment_treatment-hdaci_replicate-2_cell-0180	TSA	HDAC inhibitor	4 daily I.P. injections on P6–9 (++++)	9	2	C57BL/6J	175441	79.8935	248067
dip-c_mouse_whole-brain_hdaci-tsa_primary-experiment_treatment-hdaci_replicate-2_cell-0181	TSA	HDAC inhibitor	4 daily I.P. injections on P6–9 (++++)	9	2	C57BL/6J	213136	75.8	340777
dip-c_mouse_whole-brain_hdaci-tsa_primary-experiment_treatment-hdaci_replicate-2_cell-0182	TSA	HDAC inhibitor	4 daily I.P. injections on P6–9 (++++)	9	2	C57BL/6J	9015	36.8053	13025
dip-c_mouse_whole-brain_hdaci-tsa_primary-experiment_treatment-hdaci_replicate-2_cell-0183	TSA	HDAC inhibitor	4 daily I.P. injections on P6–9 (++++)	9	2	C57BL/6J	264529	85.8375	432056
dip-c_mouse_whole-brain_hdaci-tsa_primary-experiment_treatment-hdaci_replicate-2_cell-0184	TSA	HDAC inhibitor	4 daily I.P. injections on P6–9 (++++)	9	2	C57BL/6J	77044	9.04808	125150
dip-c_mouse_whole-brain_hdaci-tsa_primary-experiment_treatment-hdaci_replicate-2_cell-0185	TSA	HDAC inhibitor	4 daily I.P. injections on P6–9 (++++)	9	2	C57BL/6J	255068	74.7765	422206
dip-c_mouse_whole-brain_hdaci-tsa_primary-experiment_treatment-hdaci_replicate-2_cell-0186	TSA	HDAC inhibitor	4 daily I.P. injections on P6–9 (++++)	9	2	C57BL/6J	166171	80.8781	245261
dip-c_mouse_whole-brain_hdaci-tsa_primary-experiment_treatment-hdaci_replicate-2_cell-0187	TSA	HDAC inhibitor	4 daily I.P. injections on P6–9 (++++)	9	2	C57BL/6J	232454	74.7193	384280
dip-c_mouse_whole-brain_hdaci-tsa_primary-experiment_treatment-hdaci_replicate-2_cell-0188	TSA	HDAC inhibitor	4 daily I.P. injections on P6–9 (++++)	9	2	C57BL/6J	202315	77.0595	307180
dip-c_mouse_whole-brain_hdaci-tsa_primary-experiment_treatment-hdaci_replicate-2_cell-0189	TSA	HDAC inhibitor	4 daily I.P. injections on P6–9 (++++)	9	2	C57BL/6J	297057	69.3136	498048
dip-c_mouse_whole-brain_hdaci-tsa_primary-experiment_treatment-hdaci_replicate-2_cell-0190	TSA	HDAC inhibitor	4 daily I.P. injections on P6–9 (++++)	9	2	C57BL/6J	251990	76.8749	414094
dip-c_mouse_whole-brain_hdaci-tsa_primary-experiment_treatment-hdaci_replicate-2_cell-0191	TSA	HDAC inhibitor	4 daily I.P. injections on P6–9 (++++)	9	2	C57BL/6J	299509	71.0406	528822
dip-c_mouse_whole-brain_hdaci-tsa_primary-experiment_treatment-hdaci_replicate-2_cell-0192	TSA	HDAC inhibitor	4 daily I.P. injections on P6–9 (++++)	9	2	C57BL/6J	165787	82.796	244390
dip-c_mouse_whole-brain_hdaci-tsa_primary-experiment_treatment-vehicle_replicate-3_cell-0001	DMSO	control	4 daily I.P. injections on P6–9 (++++)	9	3	C57BL/6J	201249	75.1502	296442
dip-c_mouse_whole-brain_hdaci-tsa_primary-experiment_treatment-vehicle_replicate-3_cell-0002	DMSO	control	4 daily I.P. injections on P6–9 (++++)	9	3	C57BL/6J	201774	75.2287	305726
dip-c_mouse_whole-brain_hdaci-tsa_primary-experiment_treatment-vehicle_replicate-3_cell-0003	DMSO	control	4 daily I.P. injections on P6–9 (++++)	9	3	C57BL/6J	176199	82.3109	262633
dip-c_mouse_whole-brain_hdaci-tsa_primary-experiment_treatment-vehicle_replicate-3_cell-0004	DMSO	control	4 daily I.P. injections on P6–9 (++++)	9	3	C57BL/6J	115202	84.9959	159534
dip-c_mouse_whole-brain_hdaci-tsa_primary-experiment_treatment-vehicle_replicate-3_cell-0005	DMSO	control	4 daily I.P. injections on P6–9 (++++)	9	3	C57BL/6J	199861	83.2799	303937
dip-c_mouse_whole-brain_hdaci-tsa_primary-experiment_treatment-vehicle_replicate-3_cell-0006	DMSO	control	4 daily I.P. injections on P6–9 (++++)	9	3	C57BL/6J	105868	83.1592	150210
dip-c_mouse_whole-brain_hdaci-tsa_primary-experiment_treatment-vehicle_replicate-3_cell-0007	DMSO	control	4 daily I.P. injections on P6–9 (++++)	9	3	C57BL/6J	178473	87.5533	270323
dip-c_mouse_whole-brain_hdaci-tsa_primary-experiment_treatment-vehicle_replicate-3_cell-0008	DMSO	control	4 daily I.P. injections on P6–9 (++++)	9	3	C57BL/6J	176402	73.2758	256849
dip-c_mouse_whole-brain_hdaci-tsa_primary-experiment_treatment-vehicle_replicate-3_cell-0009	DMSO	control	4 daily I.P. injections on P6–9 (++++)	9	3	C57BL/6J	196752	83.0396	300023
dip-c_mouse_whole-brain_hdaci-tsa_primary-experiment_treatment-vehicle_replicate-3_cell-0010	DMSO	control	4 daily I.P. injections on P6–9 (++++)	9	3	C57BL/6J	194352	78.8029	289968
dip-c_mouse_whole-brain_hdaci-tsa_primary-experiment_treatment-vehicle_replicate-3_cell-0011	DMSO	control	4 daily I.P. injections on P6–9 (++++)	9	3	C57BL/6J	183004	79.8758	283264
dip-c_mouse_whole-brain_hdaci-tsa_primary-experiment_treatment-vehicle_replicate-3_cell-0012	DMSO	control	4 daily I.P. injections on P6–9 (++++)	9	3	C57BL/6J	190660	78.6143	288192
dip-c_mouse_whole-brain_hdaci-tsa_primary-experiment_treatment-vehicle_replicate-3_cell-0013	DMSO	control	4 daily I.P. injections on P6–9 (++++)	9	3	C57BL/6J	170995	76.5227	259464
dip-c_mouse_whole-brain_hdaci-tsa_primary-experiment_treatment-vehicle_replicate-3_cell-0014	DMSO	control	4 daily I.P. injections on P6–9 (++++)	9	3	C57BL/6J	203795	73.2466	317383
dip-c_mouse_whole-brain_hdaci-tsa_primary-experiment_treatment-vehicle_replicate-3_cell-0015	DMSO	control	4 daily I.P. injections on P6–9 (++++)	9	3	C57BL/6J	189228	82.1834	287639
dip-c_mouse_whole-brain_hdaci-tsa_primary-experiment_treatment-vehicle_replicate-3_cell-0016	DMSO	control	4 daily I.P. injections on P6–9 (++++)	9	3	C57BL/6J	214444	80.6905	321793
dip-c_mouse_whole-brain_hdaci-tsa_primary-experiment_treatment-vehicle_replicate-3_cell-0017	DMSO	control	4 daily I.P. injections on P6–9 (++++)	9	3	C57BL/6J	193256	75.8207	286574
dip-c_mouse_whole-brain_hdaci-tsa_primary-experiment_treatment-vehicle_replicate-3_cell-0018	DMSO	control	4 daily I.P. injections on P6–9 (++++)	9	3	C57BL/6J	182793	85.3003	276785
dip-c_mouse_whole-brain_hdaci-tsa_primary-experiment_treatment-vehicle_replicate-3_cell-0019	DMSO	control	4 daily I.P. injections on P6–9 (++++)	9	3	C57BL/6J	185019	81.6635	277841
dip-c_mouse_whole-brain_hdaci-tsa_primary-experiment_treatment-vehicle_replicate-3_cell-0020	DMSO	control	4 daily I.P. injections on P6–9 (++++)	9	3	C57BL/6J	174117	77.7471	255115
dip-c_mouse_whole-brain_hdaci-tsa_primary-experiment_treatment-vehicle_replicate-3_cell-0021	DMSO	control	4 daily I.P. injections on P6–9 (++++)	9	3	C57BL/6J	168273	77.6132	251330
dip-c_mouse_whole-brain_hdaci-tsa_primary-experiment_treatment-vehicle_replicate-3_cell-0022	DMSO	control	4 daily I.P. injections on P6–9 (++++)	9	3	C57BL/6J	155698	77.9027	226135
dip-c_mouse_whole-brain_hdaci-tsa_primary-experiment_treatment-vehicle_replicate-3_cell-0023	DMSO	control	4 daily I.P. injections on P6–9 (++++)	9	3	C57BL/6J	193333	80.6453	292998
dip-c_mouse_whole-brain_hdaci-tsa_primary-experiment_treatment-vehicle_replicate-3_cell-0024	DMSO	control	4 daily I.P. injections on P6–9 (++++)	9	3	C57BL/6J	202765	74.3018	302552
dip-c_mouse_whole-brain_hdaci-tsa_primary-experiment_treatment-vehicle_replicate-3_cell-0025	DMSO	control	4 daily I.P. injections on P6–9 (++++)	9	3	C57BL/6J	141895	75.6172	212524
dip-c_mouse_whole-brain_hdaci-tsa_primary-experiment_treatment-vehicle_replicate-3_cell-0026	DMSO	control	4 daily I.P. injections on P6–9 (++++)	9	3	C57BL/6J	184786	82.3796	280480
dip-c_mouse_whole-brain_hdaci-tsa_primary-experiment_treatment-vehicle_replicate-3_cell-0027	DMSO	control	4 daily I.P. injections on P6–9 (++++)	9	3	C57BL/6J	192113	78.2045	294490
dip-c_mouse_whole-brain_hdaci-tsa_primary-experiment_treatment-vehicle_replicate-3_cell-0028	DMSO	control	4 daily I.P. injections on P6–9 (++++)	9	3	C57BL/6J	212696	80.71	320629
dip-c_mouse_whole-brain_hdaci-tsa_primary-experiment_treatment-vehicle_replicate-3_cell-0029	DMSO	control	4 daily I.P. injections on P6–9 (++++)	9	3	C57BL/6J	187407	76.6289	286369
dip-c_mouse_whole-brain_hdaci-tsa_primary-experiment_treatment-vehicle_replicate-3_cell-0030	DMSO	control	4 daily I.P. injections on P6–9 (++++)	9	3	C57BL/6J	224711	86.1213	359159
dip-c_mouse_whole-brain_hdaci-tsa_primary-experiment_treatment-vehicle_replicate-3_cell-0031	DMSO	control	4 daily I.P. injections on P6–9 (++++)	9	3	C57BL/6J	216551	89.131	328459
dip-c_mouse_whole-brain_hdaci-tsa_primary-experiment_treatment-vehicle_replicate-3_cell-0032	DMSO	control	4 daily I.P. injections on P6–9 (++++)	9	3	C57BL/6J	196252	69.424	298941
dip-c_mouse_whole-brain_hdaci-tsa_primary-experiment_treatment-vehicle_replicate-3_cell-0033	DMSO	control	4 daily I.P. injections on P6–9 (++++)	9	3	C57BL/6J	205830	79.2615	317198
dip-c_mouse_whole-brain_hdaci-tsa_primary-experiment_treatment-vehicle_replicate-3_cell-0034	DMSO	control	4 daily I.P. injections on P6–9 (++++)	9	3	C57BL/6J	237903	81.8893	380940
dip-c_mouse_whole-brain_hdaci-tsa_primary-experiment_treatment-vehicle_replicate-3_cell-0035	DMSO	control	4 daily I.P. injections on P6–9 (++++)	9	3	C57BL/6J	225872	84.0746	345727
dip-c_mouse_whole-brain_hdaci-tsa_primary-experiment_treatment-vehicle_replicate-3_cell-0036	DMSO	control	4 daily I.P. injections on P6–9 (++++)	9	3	C57BL/6J	215314	79.6493	339635
dip-c_mouse_whole-brain_hdaci-tsa_primary-experiment_treatment-vehicle_replicate-3_cell-0037	DMSO	control	4 daily I.P. injections on P6–9 (++++)	9	3	C57BL/6J	198270	77.6572	300758
dip-c_mouse_whole-brain_hdaci-tsa_primary-experiment_treatment-vehicle_replicate-3_cell-0038	DMSO	control	4 daily I.P. injections on P6–9 (++++)	9	3	C57BL/6J	208209	82.0867	317127
dip-c_mouse_whole-brain_hdaci-tsa_primary-experiment_treatment-vehicle_replicate-3_cell-0039	DMSO	control	4 daily I.P. injections on P6–9 (++++)	9	3	C57BL/6J	213086	75.5061	320868
dip-c_mouse_whole-brain_hdaci-tsa_primary-experiment_treatment-vehicle_replicate-3_cell-0040	DMSO	control	4 daily I.P. injections on P6–9 (++++)	9	3	C57BL/6J	196112	76.6429	291399
dip-c_mouse_whole-brain_hdaci-tsa_primary-experiment_treatment-vehicle_replicate-3_cell-0041	DMSO	control	4 daily I.P. injections on P6–9 (++++)	9	3	C57BL/6J	183404	89.6573	284581
dip-c_mouse_whole-brain_hdaci-tsa_primary-experiment_treatment-vehicle_replicate-3_cell-0042	DMSO	control	4 daily I.P. injections on P6–9 (++++)	9	3	C57BL/6J	167491	79.7494	237456
dip-c_mouse_whole-brain_hdaci-tsa_primary-experiment_treatment-vehicle_replicate-3_cell-0043	DMSO	control	4 daily I.P. injections on P6–9 (++++)	9	3	C57BL/6J	216219	75.2723	331679
dip-c_mouse_whole-brain_hdaci-tsa_primary-experiment_treatment-vehicle_replicate-3_cell-0044	DMSO	control	4 daily I.P. injections on P6–9 (++++)	9	3	C57BL/6J	220582	71.3195	344613
dip-c_mouse_whole-brain_hdaci-tsa_primary-experiment_treatment-vehicle_replicate-3_cell-0045	DMSO	control	4 daily I.P. injections on P6–9 (++++)	9	3	C57BL/6J	224396	85.3567	342139
dip-c_mouse_whole-brain_hdaci-tsa_primary-experiment_treatment-vehicle_replicate-3_cell-0046	DMSO	control	4 daily I.P. injections on P6–9 (++++)	9	3	C57BL/6J	189786	79.7662	288228
dip-c_mouse_whole-brain_hdaci-tsa_primary-experiment_treatment-vehicle_replicate-3_cell-0047	DMSO	control	4 daily I.P. injections on P6–9 (++++)	9	3	C57BL/6J	199382	74.8082	308838
dip-c_mouse_whole-brain_hdaci-tsa_primary-experiment_treatment-vehicle_replicate-3_cell-0048	DMSO	control	4 daily I.P. injections on P6–9 (++++)	9	3	C57BL/6J	183498	86.9094	278369
dip-c_mouse_whole-brain_hdaci-tsa_primary-experiment_treatment-vehicle_replicate-3_cell-0049	DMSO	control	4 daily I.P. injections on P6–9 (++++)	9	3	C57BL/6J	226914	81.9553	349758
dip-c_mouse_whole-brain_hdaci-tsa_primary-experiment_treatment-vehicle_replicate-3_cell-0050	DMSO	control	4 daily I.P. injections on P6–9 (++++)	9	3	C57BL/6J	193582	80.0751	295019
dip-c_mouse_whole-brain_hdaci-tsa_primary-experiment_treatment-vehicle_replicate-3_cell-0051	DMSO	control	4 daily I.P. injections on P6–9 (++++)	9	3	C57BL/6J	212403	85.0129	324140
dip-c_mouse_whole-brain_hdaci-tsa_primary-experiment_treatment-vehicle_replicate-3_cell-0052	DMSO	control	4 daily I.P. injections on P6–9 (++++)	9	3	C57BL/6J	181042	63.1621	271381
dip-c_mouse_whole-brain_hdaci-tsa_primary-experiment_treatment-vehicle_replicate-3_cell-0053	DMSO	control	4 daily I.P. injections on P6–9 (++++)	9	3	C57BL/6J	114887	74.7561	169170
dip-c_mouse_whole-brain_hdaci-tsa_primary-experiment_treatment-vehicle_replicate-3_cell-0054	DMSO	control	4 daily I.P. injections on P6–9 (++++)	9	3	C57BL/6J	173242	85.3869	266857
dip-c_mouse_whole-brain_hdaci-tsa_primary-experiment_treatment-vehicle_replicate-3_cell-0055	DMSO	control	4 daily I.P. injections on P6–9 (++++)	9	3	C57BL/6J	213119	76.7656	323346
dip-c_mouse_whole-brain_hdaci-tsa_primary-experiment_treatment-vehicle_replicate-3_cell-0056	DMSO	control	4 daily I.P. injections on P6–9 (++++)	9	3	C57BL/6J	212748	83.1082	320121
dip-c_mouse_whole-brain_hdaci-tsa_primary-experiment_treatment-vehicle_replicate-3_cell-0057	DMSO	control	4 daily I.P. injections on P6–9 (++++)	9	3	C57BL/6J	203850	84.6922	312013
dip-c_mouse_whole-brain_hdaci-tsa_primary-experiment_treatment-vehicle_replicate-3_cell-0058	DMSO	control	4 daily I.P. injections on P6–9 (++++)	9	3	C57BL/6J	184974	80.294	277646
dip-c_mouse_whole-brain_hdaci-tsa_primary-experiment_treatment-vehicle_replicate-3_cell-0059	DMSO	control	4 daily I.P. injections on P6–9 (++++)	9	3	C57BL/6J	210953	72.9722	325396
dip-c_mouse_whole-brain_hdaci-tsa_primary-experiment_treatment-vehicle_replicate-3_cell-0060	DMSO	control	4 daily I.P. injections on P6–9 (++++)	9	3	C57BL/6J	240425	77.2782	374776
dip-c_mouse_whole-brain_hdaci-tsa_primary-experiment_treatment-vehicle_replicate-3_cell-0061	DMSO	control	4 daily I.P. injections on P6–9 (++++)	9	3	C57BL/6J	234221	82.8248	370482
dip-c_mouse_whole-brain_hdaci-tsa_primary-experiment_treatment-vehicle_replicate-3_cell-0062	DMSO	control	4 daily I.P. injections on P6–9 (++++)	9	3	C57BL/6J	183378	80.9535	269711
dip-c_mouse_whole-brain_hdaci-tsa_primary-experiment_treatment-vehicle_replicate-3_cell-0063	DMSO	control	4 daily I.P. injections on P6–9 (++++)	9	3	C57BL/6J	211192	81.102	323828
dip-c_mouse_whole-brain_hdaci-tsa_primary-experiment_treatment-vehicle_replicate-3_cell-0064	DMSO	control	4 daily I.P. injections on P6–9 (++++)	9	3	C57BL/6J	198364	73.8461	302768
dip-c_mouse_whole-brain_hdaci-tsa_primary-experiment_treatment-vehicle_replicate-3_cell-0065	DMSO	control	4 daily I.P. injections on P6–9 (++++)	9	3	C57BL/6J	157468	82.5736	217466
dip-c_mouse_whole-brain_hdaci-tsa_primary-experiment_treatment-vehicle_replicate-3_cell-0066	DMSO	control	4 daily I.P. injections on P6–9 (++++)	9	3	C57BL/6J	225367	75.2675	345404
dip-c_mouse_whole-brain_hdaci-tsa_primary-experiment_treatment-vehicle_replicate-3_cell-0067	DMSO	control	4 daily I.P. injections on P6–9 (++++)	9	3	C57BL/6J	212827	81.5569	318034
dip-c_mouse_whole-brain_hdaci-tsa_primary-experiment_treatment-vehicle_replicate-3_cell-0068	DMSO	control	4 daily I.P. injections on P6–9 (++++)	9	3	C57BL/6J	218512	77.4781	334939
dip-c_mouse_whole-brain_hdaci-tsa_primary-experiment_treatment-vehicle_replicate-3_cell-0069	DMSO	control	4 daily I.P. injections on P6–9 (++++)	9	3	C57BL/6J	213355	85.3029	323406
dip-c_mouse_whole-brain_hdaci-tsa_primary-experiment_treatment-vehicle_replicate-3_cell-0070	DMSO	control	4 daily I.P. injections on P6–9 (++++)	9	3	C57BL/6J	196714	84.1409	296642
dip-c_mouse_whole-brain_hdaci-tsa_primary-experiment_treatment-vehicle_replicate-3_cell-0071	DMSO	control	4 daily I.P. injections on P6–9 (++++)	9	3	C57BL/6J	219770	85.3137	339398
dip-c_mouse_whole-brain_hdaci-tsa_primary-experiment_treatment-vehicle_replicate-3_cell-0072	DMSO	control	4 daily I.P. injections on P6–9 (++++)	9	3	C57BL/6J	183396	76.3877	278027
dip-c_mouse_whole-brain_hdaci-tsa_primary-experiment_treatment-vehicle_replicate-3_cell-0073	DMSO	control	4 daily I.P. injections on P6–9 (++++)	9	3	C57BL/6J	189711	82.0395	293453
dip-c_mouse_whole-brain_hdaci-tsa_primary-experiment_treatment-vehicle_replicate-3_cell-0074	DMSO	control	4 daily I.P. injections on P6–9 (++++)	9	3	C57BL/6J	185378	76.323	275467
dip-c_mouse_whole-brain_hdaci-tsa_primary-experiment_treatment-vehicle_replicate-3_cell-0075	DMSO	control	4 daily I.P. injections on P6–9 (++++)	9	3	C57BL/6J	194542	76.0216	284683
dip-c_mouse_whole-brain_hdaci-tsa_primary-experiment_treatment-vehicle_replicate-3_cell-0076	DMSO	control	4 daily I.P. injections on P6–9 (++++)	9	3	C57BL/6J	221983	72.7069	347287
dip-c_mouse_whole-brain_hdaci-tsa_primary-experiment_treatment-vehicle_replicate-3_cell-0077	DMSO	control	4 daily I.P. injections on P6–9 (++++)	9	3	C57BL/6J	172164	80.9984	241213
dip-c_mouse_whole-brain_hdaci-tsa_primary-experiment_treatment-vehicle_replicate-3_cell-0078	DMSO	control	4 daily I.P. injections on P6–9 (++++)	9	3	C57BL/6J	181984	76.3369	269602
dip-c_mouse_whole-brain_hdaci-tsa_primary-experiment_treatment-vehicle_replicate-3_cell-0079	DMSO	control	4 daily I.P. injections on P6–9 (++++)	9	3	C57BL/6J	197106	75.2209	305344
dip-c_mouse_whole-brain_hdaci-tsa_primary-experiment_treatment-vehicle_replicate-3_cell-0080	DMSO	control	4 daily I.P. injections on P6–9 (++++)	9	3	C57BL/6J	202315	81.3514	303410
dip-c_mouse_whole-brain_hdaci-tsa_primary-experiment_treatment-vehicle_replicate-3_cell-0081	DMSO	control	4 daily I.P. injections on P6–9 (++++)	9	3	C57BL/6J	224601	82.936	342866
dip-c_mouse_whole-brain_hdaci-tsa_primary-experiment_treatment-vehicle_replicate-3_cell-0082	DMSO	control	4 daily I.P. injections on P6–9 (++++)	9	3	C57BL/6J	199496	78.2507	314303
dip-c_mouse_whole-brain_hdaci-tsa_primary-experiment_treatment-vehicle_replicate-3_cell-0083	DMSO	control	4 daily I.P. injections on P6–9 (++++)	9	3	C57BL/6J	89372	71.4318	122199
dip-c_mouse_whole-brain_hdaci-tsa_primary-experiment_treatment-vehicle_replicate-3_cell-0084	DMSO	control	4 daily I.P. injections on P6–9 (++++)	9	3	C57BL/6J	209234	87.4007	316354
dip-c_mouse_whole-brain_hdaci-tsa_primary-experiment_treatment-vehicle_replicate-3_cell-0085	DMSO	control	4 daily I.P. injections on P6–9 (++++)	9	3	C57BL/6J	234915	83.4519	360299
dip-c_mouse_whole-brain_hdaci-tsa_primary-experiment_treatment-vehicle_replicate-3_cell-0086	DMSO	control	4 daily I.P. injections on P6–9 (++++)	9	3	C57BL/6J	218655	86.5688	343396
dip-c_mouse_whole-brain_hdaci-tsa_primary-experiment_treatment-vehicle_replicate-3_cell-0087	DMSO	control	4 daily I.P. injections on P6–9 (++++)	9	3	C57BL/6J	230695	76.4182	367711
dip-c_mouse_whole-brain_hdaci-tsa_primary-experiment_treatment-vehicle_replicate-3_cell-0088	DMSO	control	4 daily I.P. injections on P6–9 (++++)	9	3	C57BL/6J	227239	79.5854	347860
dip-c_mouse_whole-brain_hdaci-tsa_primary-experiment_treatment-vehicle_replicate-3_cell-0089	DMSO	control	4 daily I.P. injections on P6–9 (++++)	9	3	C57BL/6J	205185	76.0353	316786
dip-c_mouse_whole-brain_hdaci-tsa_primary-experiment_treatment-vehicle_replicate-3_cell-0090	DMSO	control	4 daily I.P. injections on P6–9 (++++)	9	3	C57BL/6J	115697	83.6487	157934
dip-c_mouse_whole-brain_hdaci-tsa_primary-experiment_treatment-vehicle_replicate-3_cell-0091	DMSO	control	4 daily I.P. injections on P6–9 (++++)	9	3	C57BL/6J	192078	81.5705	282174
dip-c_mouse_whole-brain_hdaci-tsa_primary-experiment_treatment-vehicle_replicate-3_cell-0092	DMSO	control	4 daily I.P. injections on P6–9 (++++)	9	3	C57BL/6J	236422	68.9483	380532
dip-c_mouse_whole-brain_hdaci-tsa_primary-experiment_treatment-vehicle_replicate-3_cell-0093	DMSO	control	4 daily I.P. injections on P6–9 (++++)	9	3	C57BL/6J	219600	85.5706	345096
dip-c_mouse_whole-brain_hdaci-tsa_primary-experiment_treatment-vehicle_replicate-3_cell-0094	DMSO	control	4 daily I.P. injections on P6–9 (++++)	9	3	C57BL/6J	219417	78.6794	333763
dip-c_mouse_whole-brain_hdaci-tsa_primary-experiment_treatment-vehicle_replicate-3_cell-0095	DMSO	control	4 daily I.P. injections on P6–9 (++++)	9	3	C57BL/6J	220256	79.3863	324613
dip-c_mouse_whole-brain_hdaci-tsa_primary-experiment_treatment-vehicle_replicate-3_cell-0096	DMSO	control	4 daily I.P. injections on P6–9 (++++)	9	3	C57BL/6J	183420	74.2275	273486
dip-c_mouse_whole-brain_hdaci-tsa_primary-experiment_treatment-vehicle_replicate-3_cell-0097	DMSO	control	4 daily I.P. injections on P6–9 (++++)	9	3	C57BL/6J	205428	80.2636	317007
dip-c_mouse_whole-brain_hdaci-tsa_primary-experiment_treatment-vehicle_replicate-3_cell-0098	DMSO	control	4 daily I.P. injections on P6–9 (++++)	9	3	C57BL/6J	244759	81.6407	388201
dip-c_mouse_whole-brain_hdaci-tsa_primary-experiment_treatment-vehicle_replicate-3_cell-0099	DMSO	control	4 daily I.P. injections on P6–9 (++++)	9	3	C57BL/6J	206902	75.4207	316050
dip-c_mouse_whole-brain_hdaci-tsa_primary-experiment_treatment-vehicle_replicate-3_cell-0100	DMSO	control	4 daily I.P. injections on P6–9 (++++)	9	3	C57BL/6J	214289	84.8378	329615
dip-c_mouse_whole-brain_hdaci-tsa_primary-experiment_treatment-vehicle_replicate-3_cell-0101	DMSO	control	4 daily I.P. injections on P6–9 (++++)	9	3	C57BL/6J	234207	84.7225	369904
dip-c_mouse_whole-brain_hdaci-tsa_primary-experiment_treatment-vehicle_replicate-3_cell-0102	DMSO	control	4 daily I.P. injections on P6–9 (++++)	9	3	C57BL/6J	186825	77.9318	287844
dip-c_mouse_whole-brain_hdaci-tsa_primary-experiment_treatment-vehicle_replicate-3_cell-0103	DMSO	control	4 daily I.P. injections on P6–9 (++++)	9	3	C57BL/6J	203052	76.1204	311219
dip-c_mouse_whole-brain_hdaci-tsa_primary-experiment_treatment-vehicle_replicate-3_cell-0104	DMSO	control	4 daily I.P. injections on P6–9 (++++)	9	3	C57BL/6J	204532	78.9627	308418
dip-c_mouse_whole-brain_hdaci-tsa_primary-experiment_treatment-vehicle_replicate-3_cell-0105	DMSO	control	4 daily I.P. injections on P6–9 (++++)	9	3	C57BL/6J	10569	84.0761	12325
dip-c_mouse_whole-brain_hdaci-tsa_primary-experiment_treatment-vehicle_replicate-3_cell-0106	DMSO	control	4 daily I.P. injections on P6–9 (++++)	9	3	C57BL/6J	166997	83.562	256131
dip-c_mouse_whole-brain_hdaci-tsa_primary-experiment_treatment-vehicle_replicate-3_cell-0107	DMSO	control	4 daily I.P. injections on P6–9 (++++)	9	3	C57BL/6J	247960	76.8164	384488
dip-c_mouse_whole-brain_hdaci-tsa_primary-experiment_treatment-vehicle_replicate-3_cell-0108	DMSO	control	4 daily I.P. injections on P6–9 (++++)	9	3	C57BL/6J	226634	86.0493	341293
dip-c_mouse_whole-brain_hdaci-tsa_primary-experiment_treatment-vehicle_replicate-3_cell-0109	DMSO	control	4 daily I.P. injections on P6–9 (++++)	9	3	C57BL/6J	202011	80.2986	294766
dip-c_mouse_whole-brain_hdaci-tsa_primary-experiment_treatment-vehicle_replicate-3_cell-0110	DMSO	control	4 daily I.P. injections on P6–9 (++++)	9	3	C57BL/6J	251129	59.4854	388747
dip-c_mouse_whole-brain_hdaci-tsa_primary-experiment_treatment-vehicle_replicate-3_cell-0111	DMSO	control	4 daily I.P. injections on P6–9 (++++)	9	3	C57BL/6J	232364	82.1431	372307
dip-c_mouse_whole-brain_hdaci-tsa_primary-experiment_treatment-vehicle_replicate-3_cell-0112	DMSO	control	4 daily I.P. injections on P6–9 (++++)	9	3	C57BL/6J	217619	79.6167	339360
dip-c_mouse_whole-brain_hdaci-tsa_primary-experiment_treatment-vehicle_replicate-3_cell-0113	DMSO	control	4 daily I.P. injections on P6–9 (++++)	9	3	C57BL/6J	220503	81.7449	338444
dip-c_mouse_whole-brain_hdaci-tsa_primary-experiment_treatment-vehicle_replicate-3_cell-0114	DMSO	control	4 daily I.P. injections on P6–9 (++++)	9	3	C57BL/6J	210526	77.788	334403
dip-c_mouse_whole-brain_hdaci-tsa_primary-experiment_treatment-vehicle_replicate-3_cell-0115	DMSO	control	4 daily I.P. injections on P6–9 (++++)	9	3	C57BL/6J	206717	75.0843	305493
dip-c_mouse_whole-brain_hdaci-tsa_primary-experiment_treatment-vehicle_replicate-3_cell-0116	DMSO	control	4 daily I.P. injections on P6–9 (++++)	9	3	C57BL/6J	94758	11.0777	144709
dip-c_mouse_whole-brain_hdaci-tsa_primary-experiment_treatment-vehicle_replicate-3_cell-0117	DMSO	control	4 daily I.P. injections on P6–9 (++++)	9	3	C57BL/6J	230715	76.3964	358419
dip-c_mouse_whole-brain_hdaci-tsa_primary-experiment_treatment-vehicle_replicate-3_cell-0118	DMSO	control	4 daily I.P. injections on P6–9 (++++)	9	3	C57BL/6J	193675	74.4959	296970
dip-c_mouse_whole-brain_hdaci-tsa_primary-experiment_treatment-vehicle_replicate-3_cell-0119	DMSO	control	4 daily I.P. injections on P6–9 (++++)	9	3	C57BL/6J	195165	82.399	292529
dip-c_mouse_whole-brain_hdaci-tsa_primary-experiment_treatment-vehicle_replicate-3_cell-0120	DMSO	control	4 daily I.P. injections on P6–9 (++++)	9	3	C57BL/6J	189589	73.0644	284938
dip-c_mouse_whole-brain_hdaci-tsa_primary-experiment_treatment-vehicle_replicate-3_cell-0121	DMSO	control	4 daily I.P. injections on P6–9 (++++)	9	3	C57BL/6J	192807	77.0548	281602
dip-c_mouse_whole-brain_hdaci-tsa_primary-experiment_treatment-vehicle_replicate-3_cell-0122	DMSO	control	4 daily I.P. injections on P6–9 (++++)	9	3	C57BL/6J	230317	74.9046	355738
dip-c_mouse_whole-brain_hdaci-tsa_primary-experiment_treatment-vehicle_replicate-3_cell-0123	DMSO	control	4 daily I.P. injections on P6–9 (++++)	9	3	C57BL/6J	236801	86.4836	369223
dip-c_mouse_whole-brain_hdaci-tsa_primary-experiment_treatment-vehicle_replicate-3_cell-0124	DMSO	control	4 daily I.P. injections on P6–9 (++++)	9	3	C57BL/6J	217818	74.8212	346274
dip-c_mouse_whole-brain_hdaci-tsa_primary-experiment_treatment-vehicle_replicate-3_cell-0125	DMSO	control	4 daily I.P. injections on P6–9 (++++)	9	3	C57BL/6J	220853	79.9047	332412
dip-c_mouse_whole-brain_hdaci-tsa_primary-experiment_treatment-vehicle_replicate-3_cell-0126	DMSO	control	4 daily I.P. injections on P6–9 (++++)	9	3	C57BL/6J	178455	82.3877	264128
dip-c_mouse_whole-brain_hdaci-tsa_primary-experiment_treatment-vehicle_replicate-3_cell-0127	DMSO	control	4 daily I.P. injections on P6–9 (++++)	9	3	C57BL/6J	194861	85.6123	286525
dip-c_mouse_whole-brain_hdaci-tsa_primary-experiment_treatment-vehicle_replicate-3_cell-0128	DMSO	control	4 daily I.P. injections on P6–9 (++++)	9	3	C57BL/6J	190471	77.0101	299450
dip-c_mouse_whole-brain_hdaci-tsa_primary-experiment_treatment-vehicle_replicate-3_cell-0129	DMSO	control	4 daily I.P. injections on P6–9 (++++)	9	3	C57BL/6J	204979	81.9904	303640
dip-c_mouse_whole-brain_hdaci-tsa_primary-experiment_treatment-vehicle_replicate-3_cell-0130	DMSO	control	4 daily I.P. injections on P6–9 (++++)	9	3	C57BL/6J	236240	75.7501	377455
dip-c_mouse_whole-brain_hdaci-tsa_primary-experiment_treatment-vehicle_replicate-3_cell-0131	DMSO	control	4 daily I.P. injections on P6–9 (++++)	9	3	C57BL/6J	245003	83.2276	396476
dip-c_mouse_whole-brain_hdaci-tsa_primary-experiment_treatment-vehicle_replicate-3_cell-0132	DMSO	control	4 daily I.P. injections on P6–9 (++++)	9	3	C57BL/6J	208578	85.0401	321166
dip-c_mouse_whole-brain_hdaci-tsa_primary-experiment_treatment-vehicle_replicate-3_cell-0133	DMSO	control	4 daily I.P. injections on P6–9 (++++)	9	3	C57BL/6J	220472	73.6883	338918
dip-c_mouse_whole-brain_hdaci-tsa_primary-experiment_treatment-vehicle_replicate-3_cell-0134	DMSO	control	4 daily I.P. injections on P6–9 (++++)	9	3	C57BL/6J	214792	79.0206	328407
dip-c_mouse_whole-brain_hdaci-tsa_primary-experiment_treatment-vehicle_replicate-3_cell-0135	DMSO	control	4 daily I.P. injections on P6–9 (++++)	9	3	C57BL/6J	172331	83.0593	248400
dip-c_mouse_whole-brain_hdaci-tsa_primary-experiment_treatment-vehicle_replicate-3_cell-0136	DMSO	control	4 daily I.P. injections on P6–9 (++++)	9	3	C57BL/6J	211702	77.6275	326578
dip-c_mouse_whole-brain_hdaci-tsa_primary-experiment_treatment-vehicle_replicate-3_cell-0137	DMSO	control	4 daily I.P. injections on P6–9 (++++)	9	3	C57BL/6J	235435	73.4751	370618
dip-c_mouse_whole-brain_hdaci-tsa_primary-experiment_treatment-vehicle_replicate-3_cell-0138	DMSO	control	4 daily I.P. injections on P6–9 (++++)	9	3	C57BL/6J	215229	75.4624	345966
dip-c_mouse_whole-brain_hdaci-tsa_primary-experiment_treatment-vehicle_replicate-3_cell-0139	DMSO	control	4 daily I.P. injections on P6–9 (++++)	9	3	C57BL/6J	211572	74.7887	330621
dip-c_mouse_whole-brain_hdaci-tsa_primary-experiment_treatment-vehicle_replicate-3_cell-0140	DMSO	control	4 daily I.P. injections on P6–9 (++++)	9	3	C57BL/6J	226136	70.3718	347264
dip-c_mouse_whole-brain_hdaci-tsa_primary-experiment_treatment-vehicle_replicate-3_cell-0141	DMSO	control	4 daily I.P. injections on P6–9 (++++)	9	3	C57BL/6J	157754	79.4186	228455
dip-c_mouse_whole-brain_hdaci-tsa_primary-experiment_treatment-vehicle_replicate-3_cell-0142	DMSO	control	4 daily I.P. injections on P6–9 (++++)	9	3	C57BL/6J	250385	79.7468	385596
dip-c_mouse_whole-brain_hdaci-tsa_primary-experiment_treatment-vehicle_replicate-3_cell-0143	DMSO	control	4 daily I.P. injections on P6–9 (++++)	9	3	C57BL/6J	213098	77.2856	326583
dip-c_mouse_whole-brain_hdaci-tsa_primary-experiment_treatment-vehicle_replicate-3_cell-0144	DMSO	control	4 daily I.P. injections on P6–9 (++++)	9	3	C57BL/6J	209106	85.582	321867
dip-c_mouse_whole-brain_hdaci-tsa_primary-experiment_treatment-vehicle_replicate-3_cell-0145	DMSO	control	4 daily I.P. injections on P6–9 (++++)	9	3	C57BL/6J	16791	43.029	22622
dip-c_mouse_whole-brain_hdaci-tsa_primary-experiment_treatment-vehicle_replicate-3_cell-0146	DMSO	control	4 daily I.P. injections on P6–9 (++++)	9	3	C57BL/6J	191955	82.511	269286
dip-c_mouse_whole-brain_hdaci-tsa_primary-experiment_treatment-vehicle_replicate-3_cell-0147	DMSO	control	4 daily I.P. injections on P6–9 (++++)	9	3	C57BL/6J	234904	73.9089	366992
dip-c_mouse_whole-brain_hdaci-tsa_primary-experiment_treatment-vehicle_replicate-3_cell-0148	DMSO	control	4 daily I.P. injections on P6–9 (++++)	9	3	C57BL/6J	233507	86.9901	355186
dip-c_mouse_whole-brain_hdaci-tsa_primary-experiment_treatment-vehicle_replicate-3_cell-0149	DMSO	control	4 daily I.P. injections on P6–9 (++++)	9	3	C57BL/6J	205174	79.6334	312374
dip-c_mouse_whole-brain_hdaci-tsa_primary-experiment_treatment-vehicle_replicate-3_cell-0150	DMSO	control	4 daily I.P. injections on P6–9 (++++)	9	3	C57BL/6J	199543	86.4992	310513
dip-c_mouse_whole-brain_hdaci-tsa_primary-experiment_treatment-vehicle_replicate-3_cell-0151	DMSO	control	4 daily I.P. injections on P6–9 (++++)	9	3	C57BL/6J	192849	77.303	289600
dip-c_mouse_whole-brain_hdaci-tsa_primary-experiment_treatment-vehicle_replicate-3_cell-0152	DMSO	control	4 daily I.P. injections on P6–9 (++++)	9	3	C57BL/6J	194915	80.041	301147
dip-c_mouse_whole-brain_hdaci-tsa_primary-experiment_treatment-vehicle_replicate-3_cell-0153	DMSO	control	4 daily I.P. injections on P6–9 (++++)	9	3	C57BL/6J	158	30.3797	217
dip-c_mouse_whole-brain_hdaci-tsa_primary-experiment_treatment-vehicle_replicate-3_cell-0154	DMSO	control	4 daily I.P. injections on P6–9 (++++)	9	3	C57BL/6J	206967	76.1039	312730
dip-c_mouse_whole-brain_hdaci-tsa_primary-experiment_treatment-vehicle_replicate-3_cell-0155	DMSO	control	4 daily I.P. injections on P6–9 (++++)	9	3	C57BL/6J	227444	89.699	350131
dip-c_mouse_whole-brain_hdaci-tsa_primary-experiment_treatment-vehicle_replicate-3_cell-0156	DMSO	control	4 daily I.P. injections on P6–9 (++++)	9	3	C57BL/6J	167243	79.0789	245292
dip-c_mouse_whole-brain_hdaci-tsa_primary-experiment_treatment-vehicle_replicate-3_cell-0157	DMSO	control	4 daily I.P. injections on P6–9 (++++)	9	3	C57BL/6J	221821	79.3424	342036
dip-c_mouse_whole-brain_hdaci-tsa_primary-experiment_treatment-vehicle_replicate-3_cell-0158	DMSO	control	4 daily I.P. injections on P6–9 (++++)	9	3	C57BL/6J	231908	69.7915	357332
dip-c_mouse_whole-brain_hdaci-tsa_primary-experiment_treatment-vehicle_replicate-3_cell-0159	DMSO	control	4 daily I.P. injections on P6–9 (++++)	9	3	C57BL/6J	224254	73.1822	357601
dip-c_mouse_whole-brain_hdaci-tsa_primary-experiment_treatment-vehicle_replicate-3_cell-0160	DMSO	control	4 daily I.P. injections on P6–9 (++++)	9	3	C57BL/6J	218434	81.2982	351034
dip-c_mouse_whole-brain_hdaci-tsa_primary-experiment_treatment-vehicle_replicate-3_cell-0161	DMSO	control	4 daily I.P. injections on P6–9 (++++)	9	3	C57BL/6J	223497	73.4471	351108
dip-c_mouse_whole-brain_hdaci-tsa_primary-experiment_treatment-vehicle_replicate-3_cell-0162	DMSO	control	4 daily I.P. injections on P6–9 (++++)	9	3	C57BL/6J	183952	77.418	270378
dip-c_mouse_whole-brain_hdaci-tsa_primary-experiment_treatment-vehicle_replicate-3_cell-0163	DMSO	control	4 daily I.P. injections on P6–9 (++++)	9	3	C57BL/6J	197383	85.9122	286650
dip-c_mouse_whole-brain_hdaci-tsa_primary-experiment_treatment-vehicle_replicate-3_cell-0164	DMSO	control	4 daily I.P. injections on P6–9 (++++)	9	3	C57BL/6J	210585	77.4609	317064
dip-c_mouse_whole-brain_hdaci-tsa_primary-experiment_treatment-vehicle_replicate-3_cell-0165	DMSO	control	4 daily I.P. injections on P6–9 (++++)	9	3	C57BL/6J	209136	72.9554	326729
dip-c_mouse_whole-brain_hdaci-tsa_primary-experiment_treatment-vehicle_replicate-3_cell-0166	DMSO	control	4 daily I.P. injections on P6–9 (++++)	9	3	C57BL/6J	188460	80.8676	285460
dip-c_mouse_whole-brain_hdaci-tsa_primary-experiment_treatment-vehicle_replicate-3_cell-0167	DMSO	control	4 daily I.P. injections on P6–9 (++++)	9	3	C57BL/6J	182202	77.2856	268332
dip-c_mouse_whole-brain_hdaci-tsa_primary-experiment_treatment-vehicle_replicate-3_cell-0168	DMSO	control	4 daily I.P. injections on P6–9 (++++)	9	3	C57BL/6J	214922	74.1864	335898
dip-c_mouse_whole-brain_hdaci-tsa_primary-experiment_treatment-vehicle_replicate-3_cell-0169	DMSO	control	4 daily I.P. injections on P6–9 (++++)	9	3	C57BL/6J	229192	87.863	348653
dip-c_mouse_whole-brain_hdaci-tsa_primary-experiment_treatment-vehicle_replicate-3_cell-0170	DMSO	control	4 daily I.P. injections on P6–9 (++++)	9	3	C57BL/6J	230676	77.3431	356648
dip-c_mouse_whole-brain_hdaci-tsa_primary-experiment_treatment-vehicle_replicate-3_cell-0171	DMSO	control	4 daily I.P. injections on P6–9 (++++)	9	3	C57BL/6J	192259	78.3948	291958
dip-c_mouse_whole-brain_hdaci-tsa_primary-experiment_treatment-vehicle_replicate-3_cell-0172	DMSO	control	4 daily I.P. injections on P6–9 (++++)	9	3	C57BL/6J	209981	78.1318	326399
dip-c_mouse_whole-brain_hdaci-tsa_primary-experiment_treatment-vehicle_replicate-3_cell-0173	DMSO	control	4 daily I.P. injections on P6–9 (++++)	9	3	C57BL/6J	208333	77.1947	318898
dip-c_mouse_whole-brain_hdaci-tsa_primary-experiment_treatment-vehicle_replicate-3_cell-0174	DMSO	control	4 daily I.P. injections on P6–9 (++++)	9	3	C57BL/6J	198805	80.922	296570
dip-c_mouse_whole-brain_hdaci-tsa_primary-experiment_treatment-vehicle_replicate-3_cell-0175	DMSO	control	4 daily I.P. injections on P6–9 (++++)	9	3	C57BL/6J	236736	70.922	362336
dip-c_mouse_whole-brain_hdaci-tsa_primary-experiment_treatment-vehicle_replicate-3_cell-0176	DMSO	control	4 daily I.P. injections on P6–9 (++++)	9	3	C57BL/6J	180115	74.3819	265519
dip-c_mouse_whole-brain_hdaci-tsa_primary-experiment_treatment-vehicle_replicate-3_cell-0177	DMSO	control	4 daily I.P. injections on P6–9 (++++)	9	3	C57BL/6J	231601	76.0061	374089
dip-c_mouse_whole-brain_hdaci-tsa_primary-experiment_treatment-vehicle_replicate-3_cell-0178	DMSO	control	4 daily I.P. injections on P6–9 (++++)	9	3	C57BL/6J	232177	78.7981	372290
dip-c_mouse_whole-brain_hdaci-tsa_primary-experiment_treatment-vehicle_replicate-3_cell-0179	DMSO	control	4 daily I.P. injections on P6–9 (++++)	9	3	C57BL/6J	227644	82.6251	345948
dip-c_mouse_whole-brain_hdaci-tsa_primary-experiment_treatment-vehicle_replicate-3_cell-0180	DMSO	control	4 daily I.P. injections on P6–9 (++++)	9	3	C57BL/6J	53390	80.0581	68437
dip-c_mouse_whole-brain_hdaci-tsa_primary-experiment_treatment-vehicle_replicate-3_cell-0181	DMSO	control	4 daily I.P. injections on P6–9 (++++)	9	3	C57BL/6J	226668	82.4589	331614
dip-c_mouse_whole-brain_hdaci-tsa_primary-experiment_treatment-vehicle_replicate-3_cell-0182	DMSO	control	4 daily I.P. injections on P6–9 (++++)	9	3	C57BL/6J	213735	78.573	326263
dip-c_mouse_whole-brain_hdaci-tsa_primary-experiment_treatment-vehicle_replicate-3_cell-0183	DMSO	control	4 daily I.P. injections on P6–9 (++++)	9	3	C57BL/6J	219423	76.1976	333318
dip-c_mouse_whole-brain_hdaci-tsa_primary-experiment_treatment-vehicle_replicate-3_cell-0184	DMSO	control	4 daily I.P. injections on P6–9 (++++)	9	3	C57BL/6J	245718	81.353	393680
dip-c_mouse_whole-brain_hdaci-tsa_primary-experiment_treatment-vehicle_replicate-3_cell-0185	DMSO	control	4 daily I.P. injections on P6–9 (++++)	9	3	C57BL/6J	218522	81.6673	339615
dip-c_mouse_whole-brain_hdaci-tsa_primary-experiment_treatment-vehicle_replicate-3_cell-0186	DMSO	control	4 daily I.P. injections on P6–9 (++++)	9	3	C57BL/6J	209434	77.0142	324942
dip-c_mouse_whole-brain_hdaci-tsa_primary-experiment_treatment-vehicle_replicate-3_cell-0187	DMSO	control	4 daily I.P. injections on P6–9 (++++)	9	3	C57BL/6J	242259	74.9945	379935
dip-c_mouse_whole-brain_hdaci-tsa_primary-experiment_treatment-vehicle_replicate-3_cell-0188	DMSO	control	4 daily I.P. injections on P6–9 (++++)	9	3	C57BL/6J	219257	75.2628	341813
dip-c_mouse_whole-brain_hdaci-tsa_primary-experiment_treatment-vehicle_replicate-3_cell-0189	DMSO	control	4 daily I.P. injections on P6–9 (++++)	9	3	C57BL/6J	209508	76.1575	321513
dip-c_mouse_whole-brain_hdaci-tsa_primary-experiment_treatment-vehicle_replicate-3_cell-0190	DMSO	control	4 daily I.P. injections on P6–9 (++++)	9	3	C57BL/6J	167913	83.1776	248867
dip-c_mouse_whole-brain_hdaci-tsa_primary-experiment_treatment-vehicle_replicate-3_cell-0191	DMSO	control	4 daily I.P. injections on P6–9 (++++)	9	3	C57BL/6J	213311	83.5775	320351
dip-c_mouse_whole-brain_hdaci-tsa_primary-experiment_treatment-vehicle_replicate-3_cell-0192	DMSO	control	4 daily I.P. injections on P6–9 (++++)	9	3	C57BL/6J	220362	78.1559	336749
dip-c_mouse_whole-brain_hdaci-tsa_primary-experiment_treatment-hdaci_replicate-3_cell-0001	TSA	HDAC inhibitor	4 daily I.P. injections on P6–9 (++++)	9	3	C57BL/6J	211459	70.739	319733
dip-c_mouse_whole-brain_hdaci-tsa_primary-experiment_treatment-hdaci_replicate-3_cell-0002	TSA	HDAC inhibitor	4 daily I.P. injections on P6–9 (++++)	9	3	C57BL/6J	214931	75.2446	335311
dip-c_mouse_whole-brain_hdaci-tsa_primary-experiment_treatment-hdaci_replicate-3_cell-0003	TSA	HDAC inhibitor	4 daily I.P. injections on P6–9 (++++)	9	3	C57BL/6J	62121	80.8599	97853
dip-c_mouse_whole-brain_hdaci-tsa_primary-experiment_treatment-hdaci_replicate-3_cell-0004	TSA	HDAC inhibitor	4 daily I.P. injections on P6–9 (++++)	9	3	C57BL/6J	199441	78.2276	311754
dip-c_mouse_whole-brain_hdaci-tsa_primary-experiment_treatment-hdaci_replicate-3_cell-0005	TSA	HDAC inhibitor	4 daily I.P. injections on P6–9 (++++)	9	3	C57BL/6J	193310	79.8784	291215
dip-c_mouse_whole-brain_hdaci-tsa_primary-experiment_treatment-hdaci_replicate-3_cell-0006	TSA	HDAC inhibitor	4 daily I.P. injections on P6–9 (++++)	9	3	C57BL/6J	168358	80.5213	256846
dip-c_mouse_whole-brain_hdaci-tsa_primary-experiment_treatment-hdaci_replicate-3_cell-0007	TSA	HDAC inhibitor	4 daily I.P. injections on P6–9 (++++)	9	3	C57BL/6J	168277	79.5397	262433
dip-c_mouse_whole-brain_hdaci-tsa_primary-experiment_treatment-hdaci_replicate-3_cell-0008	TSA	HDAC inhibitor	4 daily I.P. injections on P6–9 (++++)	9	3	C57BL/6J	223822	75.3921	348693
dip-c_mouse_whole-brain_hdaci-tsa_primary-experiment_treatment-hdaci_replicate-3_cell-0009	TSA	HDAC inhibitor	4 daily I.P. injections on P6–9 (++++)	9	3	C57BL/6J	164426	77.1198	237005
dip-c_mouse_whole-brain_hdaci-tsa_primary-experiment_treatment-hdaci_replicate-3_cell-0010	TSA	HDAC inhibitor	4 daily I.P. injections on P6–9 (++++)	9	3	C57BL/6J	5569	74.5735	7518
dip-c_mouse_whole-brain_hdaci-tsa_primary-experiment_treatment-hdaci_replicate-3_cell-0011	TSA	HDAC inhibitor	4 daily I.P. injections on P6–9 (++++)	9	3	C57BL/6J	231736	78.4082	364893
dip-c_mouse_whole-brain_hdaci-tsa_primary-experiment_treatment-hdaci_replicate-3_cell-0012	TSA	HDAC inhibitor	4 daily I.P. injections on P6–9 (++++)	9	3	C57BL/6J	216883	79.4359	322475
dip-c_mouse_whole-brain_hdaci-tsa_primary-experiment_treatment-hdaci_replicate-3_cell-0013	TSA	HDAC inhibitor	4 daily I.P. injections on P6–9 (++++)	9	3	C57BL/6J	205854	84.9622	312341
dip-c_mouse_whole-brain_hdaci-tsa_primary-experiment_treatment-hdaci_replicate-3_cell-0014	TSA	HDAC inhibitor	4 daily I.P. injections on P6–9 (++++)	9	3	C57BL/6J	139512	78.0263	193543
dip-c_mouse_whole-brain_hdaci-tsa_primary-experiment_treatment-hdaci_replicate-3_cell-0015	TSA	HDAC inhibitor	4 daily I.P. injections on P6–9 (++++)	9	3	C57BL/6J	243916	82.7855	362130
dip-c_mouse_whole-brain_hdaci-tsa_primary-experiment_treatment-hdaci_replicate-3_cell-0016	TSA	HDAC inhibitor	4 daily I.P. injections on P6–9 (++++)	9	3	C57BL/6J	20531	72.5293	27676
dip-c_mouse_whole-brain_hdaci-tsa_primary-experiment_treatment-hdaci_replicate-3_cell-0017	TSA	HDAC inhibitor	4 daily I.P. injections on P6–9 (++++)	9	3	C57BL/6J	235872	82.5766	369486
dip-c_mouse_whole-brain_hdaci-tsa_primary-experiment_treatment-hdaci_replicate-3_cell-0018	TSA	HDAC inhibitor	4 daily I.P. injections on P6–9 (++++)	9	3	C57BL/6J	210795	78.1318	331488
dip-c_mouse_whole-brain_hdaci-tsa_primary-experiment_treatment-hdaci_replicate-3_cell-0019	TSA	HDAC inhibitor	4 daily I.P. injections on P6–9 (++++)	9	3	C57BL/6J	213591	76.1825	329050
dip-c_mouse_whole-brain_hdaci-tsa_primary-experiment_treatment-hdaci_replicate-3_cell-0020	TSA	HDAC inhibitor	4 daily I.P. injections on P6–9 (++++)	9	3	C57BL/6J	150175	82.041	238557
dip-c_mouse_whole-brain_hdaci-tsa_primary-experiment_treatment-hdaci_replicate-3_cell-0021	TSA	HDAC inhibitor	4 daily I.P. injections on P6–9 (++++)	9	3	C57BL/6J	233196	82.4663	364416
dip-c_mouse_whole-brain_hdaci-tsa_primary-experiment_treatment-hdaci_replicate-3_cell-0022	TSA	HDAC inhibitor	4 daily I.P. injections on P6–9 (++++)	9	3	C57BL/6J	215050	73.3987	321945
dip-c_mouse_whole-brain_hdaci-tsa_primary-experiment_treatment-hdaci_replicate-3_cell-0023	TSA	HDAC inhibitor	4 daily I.P. injections on P6–9 (++++)	9	3	C57BL/6J	226573	78.3787	352611
dip-c_mouse_whole-brain_hdaci-tsa_primary-experiment_treatment-hdaci_replicate-3_cell-0024	TSA	HDAC inhibitor	4 daily I.P. injections on P6–9 (++++)	9	3	C57BL/6J	209473	79.942	316286
dip-c_mouse_whole-brain_hdaci-tsa_primary-experiment_treatment-hdaci_replicate-3_cell-0025	TSA	HDAC inhibitor	4 daily I.P. injections on P6–9 (++++)	9	3	C57BL/6J	133301	72.4683	205664
dip-c_mouse_whole-brain_hdaci-tsa_primary-experiment_treatment-hdaci_replicate-3_cell-0026	TSA	HDAC inhibitor	4 daily I.P. injections on P6–9 (++++)	9	3	C57BL/6J	201117	76.9184	309243
dip-c_mouse_whole-brain_hdaci-tsa_primary-experiment_treatment-hdaci_replicate-3_cell-0027	TSA	HDAC inhibitor	4 daily I.P. injections on P6–9 (++++)	9	3	C57BL/6J	119686	73.3611	187431
dip-c_mouse_whole-brain_hdaci-tsa_primary-experiment_treatment-hdaci_replicate-3_cell-0028	TSA	HDAC inhibitor	4 daily I.P. injections on P6–9 (++++)	9	3	C57BL/6J	194188	76.4764	301848
dip-c_mouse_whole-brain_hdaci-tsa_primary-experiment_treatment-hdaci_replicate-3_cell-0029	TSA	HDAC inhibitor	4 daily I.P. injections on P6–9 (++++)	9	3	C57BL/6J	208115	72.1957	320605
dip-c_mouse_whole-brain_hdaci-tsa_primary-experiment_treatment-hdaci_replicate-3_cell-0030	TSA	HDAC inhibitor	4 daily I.P. injections on P6–9 (++++)	9	3	C57BL/6J	242531	72.3	379661
dip-c_mouse_whole-brain_hdaci-tsa_primary-experiment_treatment-hdaci_replicate-3_cell-0031	TSA	HDAC inhibitor	4 daily I.P. injections on P6–9 (++++)	9	3	C57BL/6J	225957	82.5976	345383
dip-c_mouse_whole-brain_hdaci-tsa_primary-experiment_treatment-hdaci_replicate-3_cell-0032	TSA	HDAC inhibitor	4 daily I.P. injections on P6–9 (++++)	9	3	C57BL/6J	220687	79.3223	342392
dip-c_mouse_whole-brain_hdaci-tsa_primary-experiment_treatment-hdaci_replicate-3_cell-0033	TSA	HDAC inhibitor	4 daily I.P. injections on P6–9 (++++)	9	3	C57BL/6J	210610	78.1197	324109
dip-c_mouse_whole-brain_hdaci-tsa_primary-experiment_treatment-hdaci_replicate-3_cell-0034	TSA	HDAC inhibitor	4 daily I.P. injections on P6–9 (++++)	9	3	C57BL/6J	223131	76.0517	340015
dip-c_mouse_whole-brain_hdaci-tsa_primary-experiment_treatment-hdaci_replicate-3_cell-0035	TSA	HDAC inhibitor	4 daily I.P. injections on P6–9 (++++)	9	3	C57BL/6J	226727	69.1788	350448
dip-c_mouse_whole-brain_hdaci-tsa_primary-experiment_treatment-hdaci_replicate-3_cell-0036	TSA	HDAC inhibitor	4 daily I.P. injections on P6–9 (++++)	9	3	C57BL/6J	201167	78.8161	313328
dip-c_mouse_whole-brain_hdaci-tsa_primary-experiment_treatment-hdaci_replicate-3_cell-0037	TSA	HDAC inhibitor	4 daily I.P. injections on P6–9 (++++)	9	3	C57BL/6J	218444	75.7805	322027
dip-c_mouse_whole-brain_hdaci-tsa_primary-experiment_treatment-hdaci_replicate-3_cell-0038	TSA	HDAC inhibitor	4 daily I.P. injections on P6–9 (++++)	9	3	C57BL/6J	218984	78.9053	329025
dip-c_mouse_whole-brain_hdaci-tsa_primary-experiment_treatment-hdaci_replicate-3_cell-0039	TSA	HDAC inhibitor	4 daily I.P. injections on P6–9 (++++)	9	3	C57BL/6J	190325	78.5625	291259
dip-c_mouse_whole-brain_hdaci-tsa_primary-experiment_treatment-hdaci_replicate-3_cell-0040	TSA	HDAC inhibitor	4 daily I.P. injections on P6–9 (++++)	9	3	C57BL/6J	187869	79.6656	289186
dip-c_mouse_whole-brain_hdaci-tsa_primary-experiment_treatment-hdaci_replicate-3_cell-0041	TSA	HDAC inhibitor	4 daily I.P. injections on P6–9 (++++)	9	3	C57BL/6J	10746	75.5072	16833
dip-c_mouse_whole-brain_hdaci-tsa_primary-experiment_treatment-hdaci_replicate-3_cell-0042	TSA	HDAC inhibitor	4 daily I.P. injections on P6–9 (++++)	9	3	C57BL/6J	226929	80.3903	361237
dip-c_mouse_whole-brain_hdaci-tsa_primary-experiment_treatment-hdaci_replicate-3_cell-0043	TSA	HDAC inhibitor	4 daily I.P. injections on P6–9 (++++)	9	3	C57BL/6J	147381	77.9232	225853
dip-c_mouse_whole-brain_hdaci-tsa_primary-experiment_treatment-hdaci_replicate-3_cell-0044	TSA	HDAC inhibitor	4 daily I.P. injections on P6–9 (++++)	9	3	C57BL/6J	65	78.4615	108
dip-c_mouse_whole-brain_hdaci-tsa_primary-experiment_treatment-hdaci_replicate-3_cell-0045	TSA	HDAC inhibitor	4 daily I.P. injections on P6–9 (++++)	9	3	C57BL/6J	44779	73.4072	70002
dip-c_mouse_whole-brain_hdaci-tsa_primary-experiment_treatment-hdaci_replicate-3_cell-0046	TSA	HDAC inhibitor	4 daily I.P. injections on P6–9 (++++)	9	3	C57BL/6J	1014	67.6529	1497
dip-c_mouse_whole-brain_hdaci-tsa_primary-experiment_treatment-hdaci_replicate-3_cell-0047	TSA	HDAC inhibitor	4 daily I.P. injections on P6–9 (++++)	9	3	C57BL/6J	195821	76.8574	302116
dip-c_mouse_whole-brain_hdaci-tsa_primary-experiment_treatment-hdaci_replicate-3_cell-0048	TSA	HDAC inhibitor	4 daily I.P. injections on P6–9 (++++)	9	3	C57BL/6J	230053	74.9362	368251
dip-c_mouse_whole-brain_hdaci-tsa_primary-experiment_treatment-hdaci_replicate-3_cell-0049	TSA	HDAC inhibitor	4 daily I.P. injections on P6–9 (++++)	9	3	C57BL/6J	221739	80.1618	332371
dip-c_mouse_whole-brain_hdaci-tsa_primary-experiment_treatment-hdaci_replicate-3_cell-0050	TSA	HDAC inhibitor	4 daily I.P. injections on P6–9 (++++)	9	3	C57BL/6J	222713	82.6099	344877
dip-c_mouse_whole-brain_hdaci-tsa_primary-experiment_treatment-hdaci_replicate-3_cell-0051	TSA	HDAC inhibitor	4 daily I.P. injections on P6–9 (++++)	9	3	C57BL/6J	103	42.7184	163
dip-c_mouse_whole-brain_hdaci-tsa_primary-experiment_treatment-hdaci_replicate-3_cell-0052	TSA	HDAC inhibitor	4 daily I.P. injections on P6–9 (++++)	9	3	C57BL/6J	110606	81.6213	171567
dip-c_mouse_whole-brain_hdaci-tsa_primary-experiment_treatment-hdaci_replicate-3_cell-0053	TSA	HDAC inhibitor	4 daily I.P. injections on P6–9 (++++)	9	3	C57BL/6J	23735	81.3019	37425
dip-c_mouse_whole-brain_hdaci-tsa_primary-experiment_treatment-hdaci_replicate-3_cell-0054	TSA	HDAC inhibitor	4 daily I.P. injections on P6–9 (++++)	9	3	C57BL/6J	201110	79.1751	310866
dip-c_mouse_whole-brain_hdaci-tsa_primary-experiment_treatment-hdaci_replicate-3_cell-0055	TSA	HDAC inhibitor	4 daily I.P. injections on P6–9 (++++)	9	3	C57BL/6J	133	32.3308	188
dip-c_mouse_whole-brain_hdaci-tsa_primary-experiment_treatment-hdaci_replicate-3_cell-0056	TSA	HDAC inhibitor	4 daily I.P. injections on P6–9 (++++)	9	3	C57BL/6J	130514	82.549	202375
dip-c_mouse_whole-brain_hdaci-tsa_primary-experiment_treatment-hdaci_replicate-3_cell-0057	TSA	HDAC inhibitor	4 daily I.P. injections on P6–9 (++++)	9	3	C57BL/6J	226610	78.6302	351008
dip-c_mouse_whole-brain_hdaci-tsa_primary-experiment_treatment-hdaci_replicate-3_cell-0058	TSA	HDAC inhibitor	4 daily I.P. injections on P6–9 (++++)	9	3	C57BL/6J	266237	81.5255	425208
dip-c_mouse_whole-brain_hdaci-tsa_primary-experiment_treatment-hdaci_replicate-3_cell-0059	TSA	HDAC inhibitor	4 daily I.P. injections on P6–9 (++++)	9	3	C57BL/6J	76696	79.5426	121483
dip-c_mouse_whole-brain_hdaci-tsa_primary-experiment_treatment-hdaci_replicate-3_cell-0060	TSA	HDAC inhibitor	4 daily I.P. injections on P6–9 (++++)	9	3	C57BL/6J	204671	73.1125	302698
dip-c_mouse_whole-brain_hdaci-tsa_primary-experiment_treatment-hdaci_replicate-3_cell-0061	TSA	HDAC inhibitor	4 daily I.P. injections on P6–9 (++++)	9	3	C57BL/6J	214745	79.5092	344176
dip-c_mouse_whole-brain_hdaci-tsa_primary-experiment_treatment-hdaci_replicate-3_cell-0062	TSA	HDAC inhibitor	4 daily I.P. injections on P6–9 (++++)	9	3	C57BL/6J	250788	83.0155	377391
dip-c_mouse_whole-brain_hdaci-tsa_primary-experiment_treatment-hdaci_replicate-3_cell-0063	TSA	HDAC inhibitor	4 daily I.P. injections on P6–9 (++++)	9	3	C57BL/6J	224112	79.4304	345435
dip-c_mouse_whole-brain_hdaci-tsa_primary-experiment_treatment-hdaci_replicate-3_cell-0064	TSA	HDAC inhibitor	4 daily I.P. injections on P6–9 (++++)	9	3	C57BL/6J	220990	76.7922	338807
dip-c_mouse_whole-brain_hdaci-tsa_primary-experiment_treatment-hdaci_replicate-3_cell-0065	TSA	HDAC inhibitor	4 daily I.P. injections on P6–9 (++++)	9	3	C57BL/6J	213015	79.554	330155
dip-c_mouse_whole-brain_hdaci-tsa_primary-experiment_treatment-hdaci_replicate-3_cell-0066	TSA	HDAC inhibitor	4 daily I.P. injections on P6–9 (++++)	9	3	C57BL/6J	203621	80.8527	313863
dip-c_mouse_whole-brain_hdaci-tsa_primary-experiment_treatment-hdaci_replicate-3_cell-0067	TSA	HDAC inhibitor	4 daily I.P. injections on P6–9 (++++)	9	3	C57BL/6J	219914	80.4196	347068
dip-c_mouse_whole-brain_hdaci-tsa_primary-experiment_treatment-hdaci_replicate-3_cell-0068	TSA	HDAC inhibitor	4 daily I.P. injections on P6–9 (++++)	9	3	C57BL/6J	173734	74.9917	269347
dip-c_mouse_whole-brain_hdaci-tsa_primary-experiment_treatment-hdaci_replicate-3_cell-0069	TSA	HDAC inhibitor	4 daily I.P. injections on P6–9 (++++)	9	3	C57BL/6J	2786	65.219	4088
dip-c_mouse_whole-brain_hdaci-tsa_primary-experiment_treatment-hdaci_replicate-3_cell-0070	TSA	HDAC inhibitor	4 daily I.P. injections on P6–9 (++++)	9	3	C57BL/6J	248425	76.1006	390091
dip-c_mouse_whole-brain_hdaci-tsa_primary-experiment_treatment-hdaci_replicate-3_cell-0071	TSA	HDAC inhibitor	4 daily I.P. injections on P6–9 (++++)	9	3	C57BL/6J	199597	78.6745	300010
dip-c_mouse_whole-brain_hdaci-tsa_primary-experiment_treatment-hdaci_replicate-3_cell-0072	TSA	HDAC inhibitor	4 daily I.P. injections on P6–9 (++++)	9	3	C57BL/6J	200187	77.7383	291167
dip-c_mouse_whole-brain_hdaci-tsa_primary-experiment_treatment-hdaci_replicate-3_cell-0073	TSA	HDAC inhibitor	4 daily I.P. injections on P6–9 (++++)	9	3	C57BL/6J	168858	71.2344	252365
dip-c_mouse_whole-brain_hdaci-tsa_primary-experiment_treatment-hdaci_replicate-3_cell-0074	TSA	HDAC inhibitor	4 daily I.P. injections on P6–9 (++++)	9	3	C57BL/6J	201536	74.5509	306266
dip-c_mouse_whole-brain_hdaci-tsa_primary-experiment_treatment-hdaci_replicate-3_cell-0075	TSA	HDAC inhibitor	4 daily I.P. injections on P6–9 (++++)	9	3	C57BL/6J	237400	78.1125	373087
dip-c_mouse_whole-brain_hdaci-tsa_primary-experiment_treatment-hdaci_replicate-3_cell-0076	TSA	HDAC inhibitor	4 daily I.P. injections on P6–9 (++++)	9	3	C57BL/6J	1120	75	1643
dip-c_mouse_whole-brain_hdaci-tsa_primary-experiment_treatment-hdaci_replicate-3_cell-0077	TSA	HDAC inhibitor	4 daily I.P. injections on P6–9 (++++)	9	3	C57BL/6J	396	29.2929	558
dip-c_mouse_whole-brain_hdaci-tsa_primary-experiment_treatment-hdaci_replicate-3_cell-0078	TSA	HDAC inhibitor	4 daily I.P. injections on P6–9 (++++)	9	3	C57BL/6J	215962	84.3685	330063
dip-c_mouse_whole-brain_hdaci-tsa_primary-experiment_treatment-hdaci_replicate-3_cell-0079	TSA	HDAC inhibitor	4 daily I.P. injections on P6–9 (++++)	9	3	C57BL/6J	143603	77.3508	219703
dip-c_mouse_whole-brain_hdaci-tsa_primary-experiment_treatment-hdaci_replicate-3_cell-0080	TSA	HDAC inhibitor	4 daily I.P. injections on P6–9 (++++)	9	3	C57BL/6J	53868	72.3918	80108
dip-c_mouse_whole-brain_hdaci-tsa_primary-experiment_treatment-hdaci_replicate-3_cell-0081	TSA	HDAC inhibitor	4 daily I.P. injections on P6–9 (++++)	9	3	C57BL/6J	200504	78.3271	307775
dip-c_mouse_whole-brain_hdaci-tsa_primary-experiment_treatment-hdaci_replicate-3_cell-0082	TSA	HDAC inhibitor	4 daily I.P. injections on P6–9 (++++)	9	3	C57BL/6J	64	54.6875	102
dip-c_mouse_whole-brain_hdaci-tsa_primary-experiment_treatment-hdaci_replicate-3_cell-0083	TSA	HDAC inhibitor	4 daily I.P. injections on P6–9 (++++)	9	3	C57BL/6J	842	13.0641	1229
dip-c_mouse_whole-brain_hdaci-tsa_primary-experiment_treatment-hdaci_replicate-3_cell-0084	TSA	HDAC inhibitor	4 daily I.P. injections on P6–9 (++++)	9	3	C57BL/6J	176639	77.103	262063
dip-c_mouse_whole-brain_hdaci-tsa_primary-experiment_treatment-hdaci_replicate-3_cell-0085	TSA	HDAC inhibitor	4 daily I.P. injections on P6–9 (++++)	9	3	C57BL/6J	150200	81.1165	232167
dip-c_mouse_whole-brain_hdaci-tsa_primary-experiment_treatment-hdaci_replicate-3_cell-0086	TSA	HDAC inhibitor	4 daily I.P. injections on P6–9 (++++)	9	3	C57BL/6J	35006	71.3478	54198
dip-c_mouse_whole-brain_hdaci-tsa_primary-experiment_treatment-hdaci_replicate-3_cell-0087	TSA	HDAC inhibitor	4 daily I.P. injections on P6–9 (++++)	9	3	C57BL/6J	227413	77.0721	354326
dip-c_mouse_whole-brain_hdaci-tsa_primary-experiment_treatment-hdaci_replicate-3_cell-0088	TSA	HDAC inhibitor	4 daily I.P. injections on P6–9 (++++)	9	3	C57BL/6J	203355	76.5981	303650
dip-c_mouse_whole-brain_hdaci-tsa_primary-experiment_treatment-hdaci_replicate-3_cell-0089	TSA	HDAC inhibitor	4 daily I.P. injections on P6–9 (++++)	9	3	C57BL/6J	181524	70.2436	283211
dip-c_mouse_whole-brain_hdaci-tsa_primary-experiment_treatment-hdaci_replicate-3_cell-0090	TSA	HDAC inhibitor	4 daily I.P. injections on P6–9 (++++)	9	3	C57BL/6J	122211	74.9482	154634
dip-c_mouse_whole-brain_hdaci-tsa_primary-experiment_treatment-hdaci_replicate-3_cell-0091	TSA	HDAC inhibitor	4 daily I.P. injections on P6–9 (++++)	9	3	C57BL/6J	236596	74.6209	375656
dip-c_mouse_whole-brain_hdaci-tsa_primary-experiment_treatment-hdaci_replicate-3_cell-0092	TSA	HDAC inhibitor	4 daily I.P. injections on P6–9 (++++)	9	3	C57BL/6J	231614	79.3553	358621
dip-c_mouse_whole-brain_hdaci-tsa_primary-experiment_treatment-hdaci_replicate-3_cell-0093	TSA	HDAC inhibitor	4 daily I.P. injections on P6–9 (++++)	9	3	C57BL/6J	209897	81.9473	329992
dip-c_mouse_whole-brain_hdaci-tsa_primary-experiment_treatment-hdaci_replicate-3_cell-0094	TSA	HDAC inhibitor	4 daily I.P. injections on P6–9 (++++)	9	3	C57BL/6J	243871	74.0617	376032
dip-c_mouse_whole-brain_hdaci-tsa_primary-experiment_treatment-hdaci_replicate-3_cell-0095	TSA	HDAC inhibitor	4 daily I.P. injections on P6–9 (++++)	9	3	C57BL/6J	194325	82.9636	295005
dip-c_mouse_whole-brain_hdaci-tsa_primary-experiment_treatment-hdaci_replicate-3_cell-0096	TSA	HDAC inhibitor	4 daily I.P. injections on P6–9 (++++)	9	3	C57BL/6J	226006	81.239	351503
dip-c_mouse_whole-brain_hdaci-tsa_primary-experiment_treatment-hdaci_replicate-3_cell-0097	TSA	HDAC inhibitor	4 daily I.P. injections on P6–9 (++++)	9	3	C57BL/6J	51	78.4314	83
dip-c_mouse_whole-brain_hdaci-tsa_primary-experiment_treatment-hdaci_replicate-3_cell-0098	TSA	HDAC inhibitor	4 daily I.P. injections on P6–9 (++++)	9	3	C57BL/6J	194739	80.6592	284126
dip-c_mouse_whole-brain_hdaci-tsa_primary-experiment_treatment-hdaci_replicate-3_cell-0099	TSA	HDAC inhibitor	4 daily I.P. injections on P6–9 (++++)	9	3	C57BL/6J	232624	74.5405	358836
dip-c_mouse_whole-brain_hdaci-tsa_primary-experiment_treatment-hdaci_replicate-3_cell-0100	TSA	HDAC inhibitor	4 daily I.P. injections on P6–9 (++++)	9	3	C57BL/6J	173659	74.6647	265271
dip-c_mouse_whole-brain_hdaci-tsa_primary-experiment_treatment-hdaci_replicate-3_cell-0101	TSA	HDAC inhibitor	4 daily I.P. injections on P6–9 (++++)	9	3	C57BL/6J	200710	80.2795	302089
dip-c_mouse_whole-brain_hdaci-tsa_primary-experiment_treatment-hdaci_replicate-3_cell-0102	TSA	HDAC inhibitor	4 daily I.P. injections on P6–9 (++++)	9	3	C57BL/6J	78	58.9744	106
dip-c_mouse_whole-brain_hdaci-tsa_primary-experiment_treatment-hdaci_replicate-3_cell-0103	TSA	HDAC inhibitor	4 daily I.P. injections on P6–9 (++++)	9	3	C57BL/6J	165	33.3333	220
dip-c_mouse_whole-brain_hdaci-tsa_primary-experiment_treatment-hdaci_replicate-3_cell-0104	TSA	HDAC inhibitor	4 daily I.P. injections on P6–9 (++++)	9	3	C57BL/6J	190973	85.2628	292694
dip-c_mouse_whole-brain_hdaci-tsa_primary-experiment_treatment-hdaci_replicate-3_cell-0105	TSA	HDAC inhibitor	4 daily I.P. injections on P6–9 (++++)	9	3	C57BL/6J	200554	63.1595	317587
dip-c_mouse_whole-brain_hdaci-tsa_primary-experiment_treatment-hdaci_replicate-3_cell-0106	TSA	HDAC inhibitor	4 daily I.P. injections on P6–9 (++++)	9	3	C57BL/6J	69	62.3188	108
dip-c_mouse_whole-brain_hdaci-tsa_primary-experiment_treatment-hdaci_replicate-3_cell-0107	TSA	HDAC inhibitor	4 daily I.P. injections on P6–9 (++++)	9	3	C57BL/6J	2837	78.1107	4239
dip-c_mouse_whole-brain_hdaci-tsa_primary-experiment_treatment-hdaci_replicate-3_cell-0108	TSA	HDAC inhibitor	4 daily I.P. injections on P6–9 (++++)	9	3	C57BL/6J	220899	80.4608	340839
dip-c_mouse_whole-brain_hdaci-tsa_primary-experiment_treatment-hdaci_replicate-3_cell-0109	TSA	HDAC inhibitor	4 daily I.P. injections on P6–9 (++++)	9	3	C57BL/6J	238642	71.3014	366052
dip-c_mouse_whole-brain_hdaci-tsa_primary-experiment_treatment-hdaci_replicate-3_cell-0110	TSA	HDAC inhibitor	4 daily I.P. injections on P6–9 (++++)	9	3	C57BL/6J	93281	77.5999	135341
dip-c_mouse_whole-brain_hdaci-tsa_primary-experiment_treatment-hdaci_replicate-3_cell-0111	TSA	HDAC inhibitor	4 daily I.P. injections on P6–9 (++++)	9	3	C57BL/6J	210506	74.529	327096
dip-c_mouse_whole-brain_hdaci-tsa_primary-experiment_treatment-hdaci_replicate-3_cell-0112	TSA	HDAC inhibitor	4 daily I.P. injections on P6–9 (++++)	9	3	C57BL/6J	87	52.8736	115
dip-c_mouse_whole-brain_hdaci-tsa_primary-experiment_treatment-hdaci_replicate-3_cell-0113	TSA	HDAC inhibitor	4 daily I.P. injections on P6–9 (++++)	9	3	C57BL/6J	121408	72.6797	182190
dip-c_mouse_whole-brain_hdaci-tsa_primary-experiment_treatment-hdaci_replicate-3_cell-0114	TSA	HDAC inhibitor	4 daily I.P. injections on P6–9 (++++)	9	3	C57BL/6J	202806	79.363	311955
dip-c_mouse_whole-brain_hdaci-tsa_primary-experiment_treatment-hdaci_replicate-3_cell-0115	TSA	HDAC inhibitor	4 daily I.P. injections on P6–9 (++++)	9	3	C57BL/6J	158842	79.3669	236355
dip-c_mouse_whole-brain_hdaci-tsa_primary-experiment_treatment-hdaci_replicate-3_cell-0116	TSA	HDAC inhibitor	4 daily I.P. injections on P6–9 (++++)	9	3	C57BL/6J	240561	77.4336	368540
dip-c_mouse_whole-brain_hdaci-tsa_primary-experiment_treatment-hdaci_replicate-3_cell-0117	TSA	HDAC inhibitor	4 daily I.P. injections on P6–9 (++++)	9	3	C57BL/6J	230515	76.7946	364620
dip-c_mouse_whole-brain_hdaci-tsa_primary-experiment_treatment-hdaci_replicate-3_cell-0118	TSA	HDAC inhibitor	4 daily I.P. injections on P6–9 (++++)	9	3	C57BL/6J	232249	81.19	368853
dip-c_mouse_whole-brain_hdaci-tsa_primary-experiment_treatment-hdaci_replicate-3_cell-0119	TSA	HDAC inhibitor	4 daily I.P. injections on P6–9 (++++)	9	3	C57BL/6J	165680	77.4384	236595
dip-c_mouse_whole-brain_hdaci-tsa_primary-experiment_treatment-hdaci_replicate-3_cell-0120	TSA	HDAC inhibitor	4 daily I.P. injections on P6–9 (++++)	9	3	C57BL/6J	232528	77.9136	372474
dip-c_mouse_whole-brain_hdaci-tsa_primary-experiment_treatment-hdaci_replicate-3_cell-0121	TSA	HDAC inhibitor	4 daily I.P. injections on P6–9 (++++)	9	3	C57BL/6J	178121	80.2943	267948
dip-c_mouse_whole-brain_hdaci-tsa_primary-experiment_treatment-hdaci_replicate-3_cell-0122	TSA	HDAC inhibitor	4 daily I.P. injections on P6–9 (++++)	9	3	C57BL/6J	216248	72.9366	335210
dip-c_mouse_whole-brain_hdaci-tsa_primary-experiment_treatment-hdaci_replicate-3_cell-0123	TSA	HDAC inhibitor	4 daily I.P. injections on P6–9 (++++)	9	3	C57BL/6J	83	46.988	117
dip-c_mouse_whole-brain_hdaci-tsa_primary-experiment_treatment-hdaci_replicate-3_cell-0124	TSA	HDAC inhibitor	4 daily I.P. injections on P6–9 (++++)	9	3	C57BL/6J	216	49.537	277
dip-c_mouse_whole-brain_hdaci-tsa_primary-experiment_treatment-hdaci_replicate-3_cell-0125	TSA	HDAC inhibitor	4 daily I.P. injections on P6–9 (++++)	9	3	C57BL/6J	59	72.8814	96
dip-c_mouse_whole-brain_hdaci-tsa_primary-experiment_treatment-hdaci_replicate-3_cell-0126	TSA	HDAC inhibitor	4 daily I.P. injections on P6–9 (++++)	9	3	C57BL/6J	13872	72.7148	21002
dip-c_mouse_whole-brain_hdaci-tsa_primary-experiment_treatment-hdaci_replicate-3_cell-0127	TSA	HDAC inhibitor	4 daily I.P. injections on P6–9 (++++)	9	3	C57BL/6J	87	43.6782	121
dip-c_mouse_whole-brain_hdaci-tsa_primary-experiment_treatment-hdaci_replicate-3_cell-0128	TSA	HDAC inhibitor	4 daily I.P. injections on P6–9 (++++)	9	3	C57BL/6J	150683	85.1868	235164
dip-c_mouse_whole-brain_hdaci-tsa_primary-experiment_treatment-hdaci_replicate-3_cell-0129	TSA	HDAC inhibitor	4 daily I.P. injections on P6–9 (++++)	9	3	C57BL/6J	183594	73.3978	275016
dip-c_mouse_whole-brain_hdaci-tsa_primary-experiment_treatment-hdaci_replicate-3_cell-0130	TSA	HDAC inhibitor	4 daily I.P. injections on P6–9 (++++)	9	3	C57BL/6J	59	47.4576	81
dip-c_mouse_whole-brain_hdaci-tsa_primary-experiment_treatment-hdaci_replicate-3_cell-0131	TSA	HDAC inhibitor	4 daily I.P. injections on P6–9 (++++)	9	3	C57BL/6J	66	68.1818	104
dip-c_mouse_whole-brain_hdaci-tsa_primary-experiment_treatment-hdaci_replicate-3_cell-0132	TSA	HDAC inhibitor	4 daily I.P. injections on P6–9 (++++)	9	3	C57BL/6J	200391	75.0548	303636
dip-c_mouse_whole-brain_hdaci-tsa_primary-experiment_treatment-hdaci_replicate-3_cell-0133	TSA	HDAC inhibitor	4 daily I.P. injections on P6–9 (++++)	9	3	C57BL/6J	130566	83.9713	201971
dip-c_mouse_whole-brain_hdaci-tsa_primary-experiment_treatment-hdaci_replicate-3_cell-0134	TSA	HDAC inhibitor	4 daily I.P. injections on P6–9 (++++)	9	3	C57BL/6J	220965	72.7029	343131
dip-c_mouse_whole-brain_hdaci-tsa_primary-experiment_treatment-hdaci_replicate-3_cell-0135	TSA	HDAC inhibitor	4 daily I.P. injections on P6–9 (++++)	9	3	C57BL/6J	98200	80.4134	135870
dip-c_mouse_whole-brain_hdaci-tsa_primary-experiment_treatment-hdaci_replicate-3_cell-0136	TSA	HDAC inhibitor	4 daily I.P. injections on P6–9 (++++)	9	3	C57BL/6J	217629	81.2805	334235
dip-c_mouse_whole-brain_hdaci-tsa_primary-experiment_treatment-hdaci_replicate-3_cell-0137	TSA	HDAC inhibitor	4 daily I.P. injections on P6–9 (++++)	9	3	C57BL/6J	197274	76.0262	298469
dip-c_mouse_whole-brain_hdaci-tsa_primary-experiment_treatment-hdaci_replicate-3_cell-0138	TSA	HDAC inhibitor	4 daily I.P. injections on P6–9 (++++)	9	3	C57BL/6J	190241	74.7909	282532
dip-c_mouse_whole-brain_hdaci-tsa_primary-experiment_treatment-hdaci_replicate-3_cell-0139	TSA	HDAC inhibitor	4 daily I.P. injections on P6–9 (++++)	9	3	C57BL/6J	167972	78.3654	264253
dip-c_mouse_whole-brain_hdaci-tsa_primary-experiment_treatment-hdaci_replicate-3_cell-0140	TSA	HDAC inhibitor	4 daily I.P. injections on P6–9 (++++)	9	3	C57BL/6J	125	32.8	182
dip-c_mouse_whole-brain_hdaci-tsa_primary-experiment_treatment-hdaci_replicate-3_cell-0141	TSA	HDAC inhibitor	4 daily I.P. injections on P6–9 (++++)	9	3	C57BL/6J	180190	86.6064	271247
dip-c_mouse_whole-brain_hdaci-tsa_primary-experiment_treatment-hdaci_replicate-3_cell-0142	TSA	HDAC inhibitor	4 daily I.P. injections on P6–9 (++++)	9	3	C57BL/6J	194901	79.7774	298094
dip-c_mouse_whole-brain_hdaci-tsa_primary-experiment_treatment-hdaci_replicate-3_cell-0143	TSA	HDAC inhibitor	4 daily I.P. injections on P6–9 (++++)	9	3	C57BL/6J	195729	70.6799	293168
dip-c_mouse_whole-brain_hdaci-tsa_primary-experiment_treatment-hdaci_replicate-3_cell-0144	TSA	HDAC inhibitor	4 daily I.P. injections on P6–9 (++++)	9	3	C57BL/6J	202428	77.4567	314391
dip-c_mouse_whole-brain_hdaci-tsa_primary-experiment_treatment-hdaci_replicate-3_cell-0145	TSA	HDAC inhibitor	4 daily I.P. injections on P6–9 (++++)	9	3	C57BL/6J	166	33.1325	233
dip-c_mouse_whole-brain_hdaci-tsa_primary-experiment_treatment-hdaci_replicate-3_cell-0146	TSA	HDAC inhibitor	4 daily I.P. injections on P6–9 (++++)	9	3	C57BL/6J	221385	73.6915	352869
dip-c_mouse_whole-brain_hdaci-tsa_primary-experiment_treatment-hdaci_replicate-3_cell-0147	TSA	HDAC inhibitor	4 daily I.P. injections on P6–9 (++++)	9	3	C57BL/6J	114158	79.9191	181585
dip-c_mouse_whole-brain_hdaci-tsa_primary-experiment_treatment-hdaci_replicate-3_cell-0148	TSA	HDAC inhibitor	4 daily I.P. injections on P6–9 (++++)	9	3	C57BL/6J	48947	80.5463	74514
dip-c_mouse_whole-brain_hdaci-tsa_primary-experiment_treatment-hdaci_replicate-3_cell-0149	TSA	HDAC inhibitor	4 daily I.P. injections on P6–9 (++++)	9	3	C57BL/6J	32655	75.137	47416
dip-c_mouse_whole-brain_hdaci-tsa_primary-experiment_treatment-hdaci_replicate-3_cell-0150	TSA	HDAC inhibitor	4 daily I.P. injections on P6–9 (++++)	9	3	C57BL/6J	211342	77.3363	335176
dip-c_mouse_whole-brain_hdaci-tsa_primary-experiment_treatment-hdaci_replicate-3_cell-0151	TSA	HDAC inhibitor	4 daily I.P. injections on P6–9 (++++)	9	3	C57BL/6J	184775	78.279	284135
dip-c_mouse_whole-brain_hdaci-tsa_primary-experiment_treatment-hdaci_replicate-3_cell-0152	TSA	HDAC inhibitor	4 daily I.P. injections on P6–9 (++++)	9	3	C57BL/6J	179133	81.0409	265753
dip-c_mouse_whole-brain_hdaci-tsa_primary-experiment_treatment-hdaci_replicate-3_cell-0153	TSA	HDAC inhibitor	4 daily I.P. injections on P6–9 (++++)	9	3	C57BL/6J	206460	83.2379	324757
dip-c_mouse_whole-brain_hdaci-tsa_primary-experiment_treatment-hdaci_replicate-3_cell-0154	TSA	HDAC inhibitor	4 daily I.P. injections on P6–9 (++++)	9	3	C57BL/6J	21402	78.3058	32620
dip-c_mouse_whole-brain_hdaci-tsa_primary-experiment_treatment-hdaci_replicate-3_cell-0155	TSA	HDAC inhibitor	4 daily I.P. injections on P6–9 (++++)	9	3	C57BL/6J	212003	83.7932	320779
dip-c_mouse_whole-brain_hdaci-tsa_primary-experiment_treatment-hdaci_replicate-3_cell-0156	TSA	HDAC inhibitor	4 daily I.P. injections on P6–9 (++++)	9	3	C57BL/6J	187527	79.1491	285945
dip-c_mouse_whole-brain_hdaci-tsa_primary-experiment_treatment-hdaci_replicate-3_cell-0157	TSA	HDAC inhibitor	4 daily I.P. injections on P6–9 (++++)	9	3	C57BL/6J	160280	81.1074	236967
dip-c_mouse_whole-brain_hdaci-tsa_primary-experiment_treatment-hdaci_replicate-3_cell-0158	TSA	HDAC inhibitor	4 daily I.P. injections on P6–9 (++++)	9	3	C57BL/6J	59	59.322	75
dip-c_mouse_whole-brain_hdaci-tsa_primary-experiment_treatment-hdaci_replicate-3_cell-0159	TSA	HDAC inhibitor	4 daily I.P. injections on P6–9 (++++)	9	3	C57BL/6J	102203	74.4606	147507
dip-c_mouse_whole-brain_hdaci-tsa_primary-experiment_treatment-hdaci_replicate-3_cell-0160	TSA	HDAC inhibitor	4 daily I.P. injections on P6–9 (++++)	9	3	C57BL/6J	236683	77.4479	349376
dip-c_mouse_whole-brain_hdaci-tsa_primary-experiment_treatment-hdaci_replicate-3_cell-0161	TSA	HDAC inhibitor	4 daily I.P. injections on P6–9 (++++)	9	3	C57BL/6J	228941	76.3957	354646
dip-c_mouse_whole-brain_hdaci-tsa_primary-experiment_treatment-hdaci_replicate-3_cell-0162	TSA	HDAC inhibitor	4 daily I.P. injections on P6–9 (++++)	9	3	C57BL/6J	28538	80.9447	42620
dip-c_mouse_whole-brain_hdaci-tsa_primary-experiment_treatment-hdaci_replicate-3_cell-0163	TSA	HDAC inhibitor	4 daily I.P. injections on P6–9 (++++)	9	3	C57BL/6J	77725	76.1505	117817
dip-c_mouse_whole-brain_hdaci-tsa_primary-experiment_treatment-hdaci_replicate-3_cell-0164	TSA	HDAC inhibitor	4 daily I.P. injections on P6–9 (++++)	9	3	C57BL/6J	240055	81.518	374391
dip-c_mouse_whole-brain_hdaci-tsa_primary-experiment_treatment-hdaci_replicate-3_cell-0165	TSA	HDAC inhibitor	4 daily I.P. injections on P6–9 (++++)	9	3	C57BL/6J	189364	77.8517	288711
dip-c_mouse_whole-brain_hdaci-tsa_primary-experiment_treatment-hdaci_replicate-3_cell-0166	TSA	HDAC inhibitor	4 daily I.P. injections on P6–9 (++++)	9	3	C57BL/6J	203624	72.2783	288595
dip-c_mouse_whole-brain_hdaci-tsa_primary-experiment_treatment-hdaci_replicate-3_cell-0167	TSA	HDAC inhibitor	4 daily I.P. injections on P6–9 (++++)	9	3	C57BL/6J	231515	79.8575	369064
dip-c_mouse_whole-brain_hdaci-tsa_primary-experiment_treatment-hdaci_replicate-3_cell-0168	TSA	HDAC inhibitor	4 daily I.P. injections on P6–9 (++++)	9	3	C57BL/6J	87412	78.8038	130286
dip-c_mouse_whole-brain_hdaci-tsa_primary-experiment_treatment-hdaci_replicate-3_cell-0169	TSA	HDAC inhibitor	4 daily I.P. injections on P6–9 (++++)	9	3	C57BL/6J	185396	72.6887	273791
dip-c_mouse_whole-brain_hdaci-tsa_primary-experiment_treatment-hdaci_replicate-3_cell-0170	TSA	HDAC inhibitor	4 daily I.P. injections on P6–9 (++++)	9	3	C57BL/6J	122	51.6393	181
dip-c_mouse_whole-brain_hdaci-tsa_primary-experiment_treatment-hdaci_replicate-3_cell-0171	TSA	HDAC inhibitor	4 daily I.P. injections on P6–9 (++++)	9	3	C57BL/6J	183	42.623	292
dip-c_mouse_whole-brain_hdaci-tsa_primary-experiment_treatment-hdaci_replicate-3_cell-0172	TSA	HDAC inhibitor	4 daily I.P. injections on P6–9 (++++)	9	3	C57BL/6J	56	67.8571	69
dip-c_mouse_whole-brain_hdaci-tsa_primary-experiment_treatment-hdaci_replicate-3_cell-0173	TSA	HDAC inhibitor	4 daily I.P. injections on P6–9 (++++)	9	3	C57BL/6J	189697	80.3123	283124
dip-c_mouse_whole-brain_hdaci-tsa_primary-experiment_treatment-hdaci_replicate-3_cell-0174	TSA	HDAC inhibitor	4 daily I.P. injections on P6–9 (++++)	9	3	C57BL/6J	140518	77.0677	202691
dip-c_mouse_whole-brain_hdaci-tsa_primary-experiment_treatment-hdaci_replicate-3_cell-0175	TSA	HDAC inhibitor	4 daily I.P. injections on P6–9 (++++)	9	3	C57BL/6J	1372	58.4548	1887
dip-c_mouse_whole-brain_hdaci-tsa_primary-experiment_treatment-hdaci_replicate-3_cell-0176	TSA	HDAC inhibitor	4 daily I.P. injections on P6–9 (++++)	9	3	C57BL/6J	216493	78.773	331632
dip-c_mouse_whole-brain_hdaci-tsa_primary-experiment_treatment-hdaci_replicate-3_cell-0177	TSA	HDAC inhibitor	4 daily I.P. injections on P6–9 (++++)	9	3	C57BL/6J	65	52.3077	95
dip-c_mouse_whole-brain_hdaci-tsa_primary-experiment_treatment-hdaci_replicate-3_cell-0178	TSA	HDAC inhibitor	4 daily I.P. injections on P6–9 (++++)	9	3	C57BL/6J	67	70.1493	94
dip-c_mouse_whole-brain_hdaci-tsa_primary-experiment_treatment-hdaci_replicate-3_cell-0179	TSA	HDAC inhibitor	4 daily I.P. injections on P6–9 (++++)	9	3	C57BL/6J	148289	80.892	228646
dip-c_mouse_whole-brain_hdaci-tsa_primary-experiment_treatment-hdaci_replicate-3_cell-0180	TSA	HDAC inhibitor	4 daily I.P. injections on P6–9 (++++)	9	3	C57BL/6J	147170	75.8001	209853
dip-c_mouse_whole-brain_hdaci-tsa_primary-experiment_treatment-hdaci_replicate-3_cell-0181	TSA	HDAC inhibitor	4 daily I.P. injections on P6–9 (++++)	9	3	C57BL/6J	37	72.973	51
dip-c_mouse_whole-brain_hdaci-tsa_primary-experiment_treatment-hdaci_replicate-3_cell-0182	TSA	HDAC inhibitor	4 daily I.P. injections on P6–9 (++++)	9	3	C57BL/6J	173048	70.5735	269428
dip-c_mouse_whole-brain_hdaci-tsa_primary-experiment_treatment-hdaci_replicate-3_cell-0183	TSA	HDAC inhibitor	4 daily I.P. injections on P6–9 (++++)	9	3	C57BL/6J	213825	80.5229	327748
dip-c_mouse_whole-brain_hdaci-tsa_primary-experiment_treatment-hdaci_replicate-3_cell-0184	TSA	HDAC inhibitor	4 daily I.P. injections on P6–9 (++++)	9	3	C57BL/6J	32300	76.4923	50019
dip-c_mouse_whole-brain_hdaci-tsa_primary-experiment_treatment-hdaci_replicate-3_cell-0185	TSA	HDAC inhibitor	4 daily I.P. injections on P6–9 (++++)	9	3	C57BL/6J	160049	79.1445	233016
dip-c_mouse_whole-brain_hdaci-tsa_primary-experiment_treatment-hdaci_replicate-3_cell-0186	TSA	HDAC inhibitor	4 daily I.P. injections on P6–9 (++++)	9	3	C57BL/6J	220186	82.0356	339743
dip-c_mouse_whole-brain_hdaci-tsa_primary-experiment_treatment-hdaci_replicate-3_cell-0187	TSA	HDAC inhibitor	4 daily I.P. injections on P6–9 (++++)	9	3	C57BL/6J	204743	75.7706	307734
dip-c_mouse_whole-brain_hdaci-tsa_primary-experiment_treatment-hdaci_replicate-3_cell-0188	TSA	HDAC inhibitor	4 daily I.P. injections on P6–9 (++++)	9	3	C57BL/6J	58312	75.1149	79245
dip-c_mouse_whole-brain_hdaci-tsa_primary-experiment_treatment-hdaci_replicate-3_cell-0189	TSA	HDAC inhibitor	4 daily I.P. injections on P6–9 (++++)	9	3	C57BL/6J	177200	83.8239	270957
dip-c_mouse_whole-brain_hdaci-tsa_primary-experiment_treatment-hdaci_replicate-3_cell-0190	TSA	HDAC inhibitor	4 daily I.P. injections on P6–9 (++++)	9	3	C57BL/6J	51	54.902	67
dip-c_mouse_whole-brain_hdaci-tsa_primary-experiment_treatment-hdaci_replicate-3_cell-0191	TSA	HDAC inhibitor	4 daily I.P. injections on P6–9 (++++)	9	3	C57BL/6J	57	71.9298	84
dip-c_mouse_whole-brain_hdaci-tsa_primary-experiment_treatment-hdaci_replicate-3_cell-0192	TSA	HDAC inhibitor	4 daily I.P. injections on P6–9 (++++)	9	3	C57BL/6J	1		0

## Sheet: Dip-C different dosing schemes
reaction name	compound name	compound type	dosing scheme	mouse age (day)	mouse strain	number of contacts	% intra-chromosomal	number of contacts before deduplication
dip-c_mouse_whole-brain_hdaci-tsa_different-dosing-schemes_++++_cell-0001	TSA	HDAC inhibitor	4 daily I.P. injections on P6–9 (++++)	9	F1 hybrid between C57BL/6J mother and CAST/EiJ father	197067	76.3791	326334
dip-c_mouse_whole-brain_hdaci-tsa_different-dosing-schemes_++++_cell-0002	TSA	HDAC inhibitor	4 daily I.P. injections on P6–9 (++++)	9	F1 hybrid between C57BL/6J mother and CAST/EiJ father	29729	69.6929	49943
dip-c_mouse_whole-brain_hdaci-tsa_different-dosing-schemes_++++_cell-0003	TSA	HDAC inhibitor	4 daily I.P. injections on P6–9 (++++)	9	F1 hybrid between C57BL/6J mother and CAST/EiJ father	592	31.25	896
dip-c_mouse_whole-brain_hdaci-tsa_different-dosing-schemes_++++_cell-0004	TSA	HDAC inhibitor	4 daily I.P. injections on P6–9 (++++)	9	F1 hybrid between C57BL/6J mother and CAST/EiJ father	80272	72.4998	127448
dip-c_mouse_whole-brain_hdaci-tsa_different-dosing-schemes_++++_cell-0005	TSA	HDAC inhibitor	4 daily I.P. injections on P6–9 (++++)	9	F1 hybrid between C57BL/6J mother and CAST/EiJ father	14829	63.9018	24638
dip-c_mouse_whole-brain_hdaci-tsa_different-dosing-schemes_++++_cell-0006	TSA	HDAC inhibitor	4 daily I.P. injections on P6–9 (++++)	9	F1 hybrid between C57BL/6J mother and CAST/EiJ father	39869	36.8883	65106
dip-c_mouse_whole-brain_hdaci-tsa_different-dosing-schemes_++++_cell-0007	TSA	HDAC inhibitor	4 daily I.P. injections on P6–9 (++++)	9	F1 hybrid between C57BL/6J mother and CAST/EiJ father	207740	73.4697	356722
dip-c_mouse_whole-brain_hdaci-tsa_different-dosing-schemes_++++_cell-0008	TSA	HDAC inhibitor	4 daily I.P. injections on P6–9 (++++)	9	F1 hybrid between C57BL/6J mother and CAST/EiJ father	196214	76.5929	326224
dip-c_mouse_whole-brain_hdaci-tsa_different-dosing-schemes_++++_cell-0009	TSA	HDAC inhibitor	4 daily I.P. injections on P6–9 (++++)	9	F1 hybrid between C57BL/6J mother and CAST/EiJ father	148067	74.9323	256288
dip-c_mouse_whole-brain_hdaci-tsa_different-dosing-schemes_++++_cell-0010	TSA	HDAC inhibitor	4 daily I.P. injections on P6–9 (++++)	9	F1 hybrid between C57BL/6J mother and CAST/EiJ father	177465	78.8668	296701
dip-c_mouse_whole-brain_hdaci-tsa_different-dosing-schemes_++++_cell-0011	TSA	HDAC inhibitor	4 daily I.P. injections on P6–9 (++++)	9	F1 hybrid between C57BL/6J mother and CAST/EiJ father	208860	70.9877	371638
dip-c_mouse_whole-brain_hdaci-tsa_different-dosing-schemes_++++_cell-0012	TSA	HDAC inhibitor	4 daily I.P. injections on P6–9 (++++)	9	F1 hybrid between C57BL/6J mother and CAST/EiJ father	190153	79.6048	330130
dip-c_mouse_whole-brain_hdaci-tsa_different-dosing-schemes_++++_cell-0013	TSA	HDAC inhibitor	4 daily I.P. injections on P6–9 (++++)	9	F1 hybrid between C57BL/6J mother and CAST/EiJ father	12350	60.2267	19459
dip-c_mouse_whole-brain_hdaci-tsa_different-dosing-schemes_++++_cell-0014	TSA	HDAC inhibitor	4 daily I.P. injections on P6–9 (++++)	9	F1 hybrid between C57BL/6J mother and CAST/EiJ father	169670	74.2259	299913
dip-c_mouse_whole-brain_hdaci-tsa_different-dosing-schemes_++++_cell-0015	TSA	HDAC inhibitor	4 daily I.P. injections on P6–9 (++++)	9	F1 hybrid between C57BL/6J mother and CAST/EiJ father	46082	59.8433	78865
dip-c_mouse_whole-brain_hdaci-tsa_different-dosing-schemes_++++_cell-0016	TSA	HDAC inhibitor	4 daily I.P. injections on P6–9 (++++)	9	F1 hybrid between C57BL/6J mother and CAST/EiJ father	160741	78.3403	276832
dip-c_mouse_whole-brain_hdaci-tsa_different-dosing-schemes_++++_cell-0017	TSA	HDAC inhibitor	4 daily I.P. injections on P6–9 (++++)	9	F1 hybrid between C57BL/6J mother and CAST/EiJ father	101549	70.1464	169648
dip-c_mouse_whole-brain_hdaci-tsa_different-dosing-schemes_++++_cell-0018	TSA	HDAC inhibitor	4 daily I.P. injections on P6–9 (++++)	9	F1 hybrid between C57BL/6J mother and CAST/EiJ father	188671	73.3367	328020
dip-c_mouse_whole-brain_hdaci-tsa_different-dosing-schemes_++++_cell-0019	TSA	HDAC inhibitor	4 daily I.P. injections on P6–9 (++++)	9	F1 hybrid between C57BL/6J mother and CAST/EiJ father	146293	70.3875	242433
dip-c_mouse_whole-brain_hdaci-tsa_different-dosing-schemes_++++_cell-0020	TSA	HDAC inhibitor	4 daily I.P. injections on P6–9 (++++)	9	F1 hybrid between C57BL/6J mother and CAST/EiJ father	129052	74.9566	211305
dip-c_mouse_whole-brain_hdaci-tsa_different-dosing-schemes_++++_cell-0021	TSA	HDAC inhibitor	4 daily I.P. injections on P6–9 (++++)	9	F1 hybrid between C57BL/6J mother and CAST/EiJ father	182587	70.8397	305525
dip-c_mouse_whole-brain_hdaci-tsa_different-dosing-schemes_++++_cell-0022	TSA	HDAC inhibitor	4 daily I.P. injections on P6–9 (++++)	9	F1 hybrid between C57BL/6J mother and CAST/EiJ father	20	85	26
dip-c_mouse_whole-brain_hdaci-tsa_different-dosing-schemes_++++_cell-0023	TSA	HDAC inhibitor	4 daily I.P. injections on P6–9 (++++)	9	F1 hybrid between C57BL/6J mother and CAST/EiJ father	85931	74.7123	146794
dip-c_mouse_whole-brain_hdaci-tsa_different-dosing-schemes_++++_cell-0024	TSA	HDAC inhibitor	4 daily I.P. injections on P6–9 (++++)	9	F1 hybrid between C57BL/6J mother and CAST/EiJ father	133352	73.408	223838
dip-c_mouse_whole-brain_hdaci-tsa_different-dosing-schemes_++++_cell-0025	TSA	HDAC inhibitor	4 daily I.P. injections on P6–9 (++++)	9	F1 hybrid between C57BL/6J mother and CAST/EiJ father	6597	75.3524	10221
dip-c_mouse_whole-brain_hdaci-tsa_different-dosing-schemes_++++_cell-0026	TSA	HDAC inhibitor	4 daily I.P. injections on P6–9 (++++)	9	F1 hybrid between C57BL/6J mother and CAST/EiJ father	253398	81.5152	414117
dip-c_mouse_whole-brain_hdaci-tsa_different-dosing-schemes_++++_cell-0027	TSA	HDAC inhibitor	4 daily I.P. injections on P6–9 (++++)	9	F1 hybrid between C57BL/6J mother and CAST/EiJ father	245252	76.4418	420848
dip-c_mouse_whole-brain_hdaci-tsa_different-dosing-schemes_++++_cell-0028	TSA	HDAC inhibitor	4 daily I.P. injections on P6–9 (++++)	9	F1 hybrid between C57BL/6J mother and CAST/EiJ father	171716	77.7097	289008
dip-c_mouse_whole-brain_hdaci-tsa_different-dosing-schemes_++++_cell-0029	TSA	HDAC inhibitor	4 daily I.P. injections on P6–9 (++++)	9	F1 hybrid between C57BL/6J mother and CAST/EiJ father	62510	72.8187	105290
dip-c_mouse_whole-brain_hdaci-tsa_different-dosing-schemes_++++_cell-0030	TSA	HDAC inhibitor	4 daily I.P. injections on P6–9 (++++)	9	F1 hybrid between C57BL/6J mother and CAST/EiJ father	78971	74.4286	139190
dip-c_mouse_whole-brain_hdaci-tsa_different-dosing-schemes_++++_cell-0031	TSA	HDAC inhibitor	4 daily I.P. injections on P6–9 (++++)	9	F1 hybrid between C57BL/6J mother and CAST/EiJ father	177937	72.0783	300219
dip-c_mouse_whole-brain_hdaci-tsa_different-dosing-schemes_++++_cell-0032	TSA	HDAC inhibitor	4 daily I.P. injections on P6–9 (++++)	9	F1 hybrid between C57BL/6J mother and CAST/EiJ father	9311	60.015	15124
dip-c_mouse_whole-brain_hdaci-tsa_different-dosing-schemes_++++_cell-0033	TSA	HDAC inhibitor	4 daily I.P. injections on P6–9 (++++)	9	F1 hybrid between C57BL/6J mother and CAST/EiJ father	213475	81.8133	380783
dip-c_mouse_whole-brain_hdaci-tsa_different-dosing-schemes_++++_cell-0034	TSA	HDAC inhibitor	4 daily I.P. injections on P6–9 (++++)	9	F1 hybrid between C57BL/6J mother and CAST/EiJ father	238124	76.9225	427491
dip-c_mouse_whole-brain_hdaci-tsa_different-dosing-schemes_++++_cell-0035	TSA	HDAC inhibitor	4 daily I.P. injections on P6–9 (++++)	9	F1 hybrid between C57BL/6J mother and CAST/EiJ father	201449	75.2672	351624
dip-c_mouse_whole-brain_hdaci-tsa_different-dosing-schemes_++++_cell-0036	TSA	HDAC inhibitor	4 daily I.P. injections on P6–9 (++++)	9	F1 hybrid between C57BL/6J mother and CAST/EiJ father	21263	60.697	36737
dip-c_mouse_whole-brain_hdaci-tsa_different-dosing-schemes_++++_cell-0037	TSA	HDAC inhibitor	4 daily I.P. injections on P6–9 (++++)	9	F1 hybrid between C57BL/6J mother and CAST/EiJ father	10931	58.2563	17650
dip-c_mouse_whole-brain_hdaci-tsa_different-dosing-schemes_++++_cell-0038	TSA	HDAC inhibitor	4 daily I.P. injections on P6–9 (++++)	9	F1 hybrid between C57BL/6J mother and CAST/EiJ father	90391	73.1367	155866
dip-c_mouse_whole-brain_hdaci-tsa_different-dosing-schemes_++++_cell-0039	TSA	HDAC inhibitor	4 daily I.P. injections on P6–9 (++++)	9	F1 hybrid between C57BL/6J mother and CAST/EiJ father	106039	79.5896	181630
dip-c_mouse_whole-brain_hdaci-tsa_different-dosing-schemes_++++_cell-0040	TSA	HDAC inhibitor	4 daily I.P. injections on P6–9 (++++)	9	F1 hybrid between C57BL/6J mother and CAST/EiJ father	145948	74.7801	249530
dip-c_mouse_whole-brain_hdaci-tsa_different-dosing-schemes_++++_cell-0041	TSA	HDAC inhibitor	4 daily I.P. injections on P6–9 (++++)	9	F1 hybrid between C57BL/6J mother and CAST/EiJ father	122657	77.6947	209583
dip-c_mouse_whole-brain_hdaci-tsa_different-dosing-schemes_++++_cell-0042	TSA	HDAC inhibitor	4 daily I.P. injections on P6–9 (++++)	9	F1 hybrid between C57BL/6J mother and CAST/EiJ father	99683	69.7471	156632
dip-c_mouse_whole-brain_hdaci-tsa_different-dosing-schemes_++++_cell-0043	TSA	HDAC inhibitor	4 daily I.P. injections on P6–9 (++++)	9	F1 hybrid between C57BL/6J mother and CAST/EiJ father	259840	77.2726	450587
dip-c_mouse_whole-brain_hdaci-tsa_different-dosing-schemes_++++_cell-0044	TSA	HDAC inhibitor	4 daily I.P. injections on P6–9 (++++)	9	F1 hybrid between C57BL/6J mother and CAST/EiJ father	77688	76.6746	135801
dip-c_mouse_whole-brain_hdaci-tsa_different-dosing-schemes_++++_cell-0045	TSA	HDAC inhibitor	4 daily I.P. injections on P6–9 (++++)	9	F1 hybrid between C57BL/6J mother and CAST/EiJ father	17559	66.1883	29276
dip-c_mouse_whole-brain_hdaci-tsa_different-dosing-schemes_++++_cell-0046	TSA	HDAC inhibitor	4 daily I.P. injections on P6–9 (++++)	9	F1 hybrid between C57BL/6J mother and CAST/EiJ father	10455	52.4151	16771
dip-c_mouse_whole-brain_hdaci-tsa_different-dosing-schemes_++++_cell-0047	TSA	HDAC inhibitor	4 daily I.P. injections on P6–9 (++++)	9	F1 hybrid between C57BL/6J mother and CAST/EiJ father	88199	72.8636	154500
dip-c_mouse_whole-brain_hdaci-tsa_different-dosing-schemes_++++_cell-0048	TSA	HDAC inhibitor	4 daily I.P. injections on P6–9 (++++)	9	F1 hybrid between C57BL/6J mother and CAST/EiJ father	56700	64.7725	100690
dip-c_mouse_whole-brain_hdaci-tsa_different-dosing-schemes_++++_cell-0049	TSA	HDAC inhibitor	4 daily I.P. injections on P6–9 (++++)	9	F1 hybrid between C57BL/6J mother and CAST/EiJ father	124217	72.676	217086
dip-c_mouse_whole-brain_hdaci-tsa_different-dosing-schemes_++++_cell-0050	TSA	HDAC inhibitor	4 daily I.P. injections on P6–9 (++++)	9	F1 hybrid between C57BL/6J mother and CAST/EiJ father	187927	78.8987	315986
dip-c_mouse_whole-brain_hdaci-tsa_different-dosing-schemes_++++_cell-0051	TSA	HDAC inhibitor	4 daily I.P. injections on P6–9 (++++)	9	F1 hybrid between C57BL/6J mother and CAST/EiJ father	54261	66.2852	91621
dip-c_mouse_whole-brain_hdaci-tsa_different-dosing-schemes_++++_cell-0052	TSA	HDAC inhibitor	4 daily I.P. injections on P6–9 (++++)	9	F1 hybrid between C57BL/6J mother and CAST/EiJ father	222403	81.8478	372635
dip-c_mouse_whole-brain_hdaci-tsa_different-dosing-schemes_++++_cell-0053	TSA	HDAC inhibitor	4 daily I.P. injections on P6–9 (++++)	9	F1 hybrid between C57BL/6J mother and CAST/EiJ father	180827	75.7536	301751
dip-c_mouse_whole-brain_hdaci-tsa_different-dosing-schemes_++++_cell-0054	TSA	HDAC inhibitor	4 daily I.P. injections on P6–9 (++++)	9	F1 hybrid between C57BL/6J mother and CAST/EiJ father	105069	80.9972	183094
dip-c_mouse_whole-brain_hdaci-tsa_different-dosing-schemes_++++_cell-0055	TSA	HDAC inhibitor	4 daily I.P. injections on P6–9 (++++)	9	F1 hybrid between C57BL/6J mother and CAST/EiJ father	119299	79.8129	205544
dip-c_mouse_whole-brain_hdaci-tsa_different-dosing-schemes_++++_cell-0056	TSA	HDAC inhibitor	4 daily I.P. injections on P6–9 (++++)	9	F1 hybrid between C57BL/6J mother and CAST/EiJ father	217393	74.2006	375884
dip-c_mouse_whole-brain_hdaci-tsa_different-dosing-schemes_++++_cell-0057	TSA	HDAC inhibitor	4 daily I.P. injections on P6–9 (++++)	9	F1 hybrid between C57BL/6J mother and CAST/EiJ father	204754	83.7649	356557
dip-c_mouse_whole-brain_hdaci-tsa_different-dosing-schemes_++++_cell-0058	TSA	HDAC inhibitor	4 daily I.P. injections on P6–9 (++++)	9	F1 hybrid between C57BL/6J mother and CAST/EiJ father	75122	70.6211	124290
dip-c_mouse_whole-brain_hdaci-tsa_different-dosing-schemes_++++_cell-0059	TSA	HDAC inhibitor	4 daily I.P. injections on P6–9 (++++)	9	F1 hybrid between C57BL/6J mother and CAST/EiJ father	162657	76.5341	281402
dip-c_mouse_whole-brain_hdaci-tsa_different-dosing-schemes_++++_cell-0060	TSA	HDAC inhibitor	4 daily I.P. injections on P6–9 (++++)	9	F1 hybrid between C57BL/6J mother and CAST/EiJ father	211558	78.1143	366342
dip-c_mouse_whole-brain_hdaci-tsa_different-dosing-schemes_++++_cell-0061	TSA	HDAC inhibitor	4 daily I.P. injections on P6–9 (++++)	9	F1 hybrid between C57BL/6J mother and CAST/EiJ father	1734	36.0438	2785
dip-c_mouse_whole-brain_hdaci-tsa_different-dosing-schemes_++++_cell-0062	TSA	HDAC inhibitor	4 daily I.P. injections on P6–9 (++++)	9	F1 hybrid between C57BL/6J mother and CAST/EiJ father	216360	83.0514	347198
dip-c_mouse_whole-brain_hdaci-tsa_different-dosing-schemes_++++_cell-0063	TSA	HDAC inhibitor	4 daily I.P. injections on P6–9 (++++)	9	F1 hybrid between C57BL/6J mother and CAST/EiJ father	196694	77.5758	337109
dip-c_mouse_whole-brain_hdaci-tsa_different-dosing-schemes_++++_cell-0064	TSA	HDAC inhibitor	4 daily I.P. injections on P6–9 (++++)	9	F1 hybrid between C57BL/6J mother and CAST/EiJ father	91718	75.2862	152015
dip-c_mouse_whole-brain_hdaci-tsa_different-dosing-schemes_++++_cell-0065	TSA	HDAC inhibitor	4 daily I.P. injections on P6–9 (++++)	9	F1 hybrid between C57BL/6J mother and CAST/EiJ father	35276	67.8592	51273
dip-c_mouse_whole-brain_hdaci-tsa_different-dosing-schemes_++++_cell-0066	TSA	HDAC inhibitor	4 daily I.P. injections on P6–9 (++++)	9	F1 hybrid between C57BL/6J mother and CAST/EiJ father	208473	77.6575	363418
dip-c_mouse_whole-brain_hdaci-tsa_different-dosing-schemes_++++_cell-0067	TSA	HDAC inhibitor	4 daily I.P. injections on P6–9 (++++)	9	F1 hybrid between C57BL/6J mother and CAST/EiJ father	68439	73.0709	112641
dip-c_mouse_whole-brain_hdaci-tsa_different-dosing-schemes_++++_cell-0068	TSA	HDAC inhibitor	4 daily I.P. injections on P6–9 (++++)	9	F1 hybrid between C57BL/6J mother and CAST/EiJ father	31874	71.3026	52327
dip-c_mouse_whole-brain_hdaci-tsa_different-dosing-schemes_++++_cell-0069	TSA	HDAC inhibitor	4 daily I.P. injections on P6–9 (++++)	9	F1 hybrid between C57BL/6J mother and CAST/EiJ father	604	31.7881	970
dip-c_mouse_whole-brain_hdaci-tsa_different-dosing-schemes_++++_cell-0070	TSA	HDAC inhibitor	4 daily I.P. injections on P6–9 (++++)	9	F1 hybrid between C57BL/6J mother and CAST/EiJ father	2060	45.9223	3066
dip-c_mouse_whole-brain_hdaci-tsa_different-dosing-schemes_++++_cell-0071	TSA	HDAC inhibitor	4 daily I.P. injections on P6–9 (++++)	9	F1 hybrid between C57BL/6J mother and CAST/EiJ father	157893	70.2197	282907
dip-c_mouse_whole-brain_hdaci-tsa_different-dosing-schemes_++++_cell-0072	TSA	HDAC inhibitor	4 daily I.P. injections on P6–9 (++++)	9	F1 hybrid between C57BL/6J mother and CAST/EiJ father	1951	75.7048	3347
dip-c_mouse_whole-brain_hdaci-tsa_different-dosing-schemes_++++_cell-0073	TSA	HDAC inhibitor	4 daily I.P. injections on P6–9 (++++)	9	F1 hybrid between C57BL/6J mother and CAST/EiJ father	133127	69.1978	222560
dip-c_mouse_whole-brain_hdaci-tsa_different-dosing-schemes_++++_cell-0074	TSA	HDAC inhibitor	4 daily I.P. injections on P6–9 (++++)	9	F1 hybrid between C57BL/6J mother and CAST/EiJ father	140562	72.2464	230431
[truncated: 2,614 more rows]

## Sheet: Dip-C single-dose time course
reaction name	compound name	compound type	dosing scheme	time after injection (h)	mouse age (day)	mouse strain	number of contacts	% intra-chromosomal	number of contacts before deduplication
[truncated: 3,072 more rows]

[truncated: 1 more sheets: Single-cell RNA primary (brain)]
