# Supplementary material for: Whole-genome 3D architectural screen reveals modulators of brain DNA structure
Source: bioRxiv. 2026 Apr 17:2026.04.15.718501. Preprint. [Version 1] doi: 10.64898/2026.04.15.718501 (PMC13104906; doi:10.64898/2026.04.15.718501)
Supplement: Supplement 7 [file media-7.xlsx]

## Sheet: genomic regions (0,24,72h)
chromosome	position	k-means cluster	distance to cluster 1 centroid	distance to cluster 2 centroid	distance to cluster 3 centroid	distance to cluster 4 centroid	distance to cluster 5 centroid	distance to cluster 6 centroid	distance to cluster 7 centroid	distance to cluster 8 centroid	distance to cluster 9 centroid	distance to cluster 10 centroid	distance to cluster 11 centroid	distance to cluster 12 centroid
14	5000000	1	0	1.0219	1.0228	1.0905	1.2631	1.1664	1.1399	1.222	1.2782	1.3196	1.3905	1.5185
1	12000000	2	1.0828	0.010852	0.055713	0.014587	0.28045	0.11771	0.047613	0.092827	0.073561	0.17475	0.164	0.30189
1	58000000	2	1.0776	0.0070073	0.083547	0.026725	0.3456	0.16034	0.072943	0.12724	0.093929	0.2233	0.20337	0.36229
1	126000000	2	1.0612	0.011814	0.073006	0.034028	0.32118	0.15174	0.076603	0.13004	0.10576	0.22309	0.21139	0.36379
1	130000000	2	0.98254	0.081813	0.11748	0.14023	0.38335	0.24804	0.1968	0.27402	0.28987	0.37964	0.41434	0.56941
2	9000000	2	1.1634	0.019054	0.11925	0.041993	0.40264	0.19504	0.093456	0.14849	0.097291	0.25112	0.21516	0.38771
2	147000000	2	1.0692	0.0045954	0.085066	0.034511	0.36144	0.17339	0.086081	0.14606	0.11392	0.24815	0.23118	0.39722
3	30000000	2	1.0804	0.013095	0.10794	0.053186	0.40404	0.20768	0.11243	0.17861	0.14158	0.28881	0.27022	0.4471
3	33000000	2	1.0758	0.0101	0.044587	0.010458	0.25713	0.1017	0.039268	0.081237	0.066114	0.15879	0.15063	0.2824
3	34000000	2	1.0745	0.0066262	0.07962	0.030472	0.34798	0.16373	0.078313	0.136	0.10776	0.23393	0.2196	0.3787
3	54000000	2	0.93563	0.034547	0.04345	0.05917	0.25305	0.13497	0.094209	0.15092	0.1697	0.23349	0.26279	0.38872
3	99000000	2	0.93442	0.051323	0.076817	0.091678	0.31997	0.18621	0.13798	0.20463	0.2186	0.29955	0.3277	0.47076
3	129000000	2	1.1392	0.017674	0.083367	0.020466	0.32086	0.13755	0.055643	0.098051	0.059659	0.18327	0.15435	0.30255
4	11000000	2	1.0134	0.010699	0.076552	0.027535	0.33294	0.15279	0.070366	0.12371	0.097216	0.21622	0.20212	0.35393
4	61000000	2	1.0441	0.032873	0.085486	0.052743	0.32787	0.16405	0.094555	0.14843	0.13195	0.23913	0.23414	0.38166
4	111000000	2	1.0255	0.01405	0.051253	0.015913	0.26668	0.11081	0.045419	0.088942	0.074381	0.16741	0.16075	0.29223
5	7000000	2	1.0671	0.0076413	0.059841	0.012015	0.28732	0.11844	0.045474	0.089547	0.063959	0.17245	0.15545	0.29655
5	29000000	2	0.99782	0.013844	0.050479	0.036462	0.2802	0.13361	0.075049	0.12938	0.12407	0.2172	0.22343	0.36364
5	30000000	2	0.98241	0.017761	0.023763	0.02541	0.21556	0.09343	0.051297	0.097503	0.10843	0.17131	0.18912	0.30706
5	38000000	2	1.0498	0.0057056	0.050419	0.012338	0.27469	0.11335	0.044944	0.09011	0.070489	0.1723	0.16169	0.2994
5	88000000	2	1.0395	0.0081068	0.063957	0.021039	0.30568	0.13479	0.059363	0.10971	0.088234	0.19763	0.18649	0.33165
5	94000000	2	0.95945	0.086566	0.18433	0.11558	0.46768	0.26523	0.16766	0.22559	0.18203	0.32782	0.30017	0.46858
5	95000000	2	1.106	0.093182	0.16388	0.11733	0.42244	0.24542	0.16338	0.21951	0.19439	0.31548	0.30318	0.46032
5	101000000	2	0.93475	0.014457	0.035743	0.034098	0.25199	0.11943	0.069321	0.12317	0.12997	0.20644	0.22339	0.35405
6	3000000	2	1.0539	0.021456	0.058076	0.031143	0.27871	0.12721	0.064342	0.11253	0.10254	0.19504	0.19404	0.33001
6	4000000	2	1.005	0.012204	0.094433	0.044947	0.37843	0.18947	0.09982	0.16362	0.13541	0.26809	0.25586	0.42322
6	7000000	2	1.1126	0.011371	0.057885	0.013328	0.28123	0.11634	0.045585	0.089235	0.067282	0.17044	0.15666	0.29493
6	41000000	2	1.0365	0.0099923	0.02888	0.012489	0.22821	0.090756	0.038623	0.081902	0.080274	0.15638	0.16123	0.28461
6	95000000	2	0.99618	0.014162	0.030091	0.027473	0.23896	0.10673	0.058802	0.10904	0.11544	0.18866	0.20376	0.33088
7	8000000	2	0.94	0.045313	0.093766	0.063142	0.32942	0.16925	0.10058	0.15265	0.13923	0.23936	0.23686	0.3771
7	14000000	2	0.98187	0.01215	0.056929	0.026431	0.28787	0.1295	0.063162	0.11343	0.098679	0.19973	0.1949	0.33669
7	15000000	2	1.0212	0.027407	0.051772	0.02951	0.25268	0.11073	0.056686	0.09937	0.092988	0.17483	0.17511	0.30137
7	18000000	2	1.0153	0.0071035	0.057462	0.025535	0.29866	0.1367	0.066086	0.12014	0.10582	0.20962	0.20709	0.35187
7	23000000	2	1.102	0.03065	0.073268	0.046418	0.30229	0.14841	0.084535	0.13524	0.12134	0.22226	0.21907	0.3622
7	32000000	2	0.97652	0.02016	0.051782	0.030271	0.26515	0.12137	0.062572	0.11081	0.10585	0.19165	0.19459	0.32722
7	33000000	2	1.0671	0.017077	0.056166	0.023857	0.27693	0.12033	0.056042	0.10182	0.087355	0.18338	0.17651	0.3126
7	69000000	2	0.97555	0.039351	0.14081	0.11114	0.47763	0.28371	0.18813	0.27593	0.25537	0.4035	0.40784	0.59947
7	70000000	2	1.0008	0.0053021	0.053017	0.027165	0.29577	0.13613	0.068371	0.12365	0.11149	0.21422	0.21425	0.3601
7	72000000	2	1.0192	0.0098638	0.031632	0.018584	0.24096	0.10189	0.049258	0.096812	0.096666	0.17579	0.18337	0.31182
8	21000000	2	1.0638	0.020244	0.047853	0.02285	0.25563	0.10958	0.051605	0.095274	0.087755	0.1725	0.1718	0.30046
8	108000000	2	1.0237	0.023694	0.13835	0.085742	0.47303	0.26518	0.16001	0.24074	0.20423	0.36592	0.35279	0.54707
8	109000000	2	1.0215	0.018501	0.12147	0.073952	0.44198	0.24161	0.14259	0.21916	0.18637	0.33894	0.32762	0.51409
9	99000000	2	1.0613	0.0046626	0.048743	0.013637	0.27438	0.1145	0.047861	0.094418	0.076299	0.17786	0.16912	0.30864
9	100000000	2	1.0589	0.013625	0.11267	0.060643	0.4186	0.21979	0.12355	0.1937	0.15756	0.30782	0.29119	0.47245
9	104000000	2	1.0518	0.0066605	0.093977	0.039552	0.37679	0.18456	0.093407	0.15473	0.11904	0.25935	0.23972	0.4098
9	105000000	2	1.0934	0.088846	0.2677	0.1904	0.69196	0.43513	0.29545	0.39988	0.33709	0.55854	0.53025	0.77267
9	106000000	2	1.0669	0.0057809	0.053696	0.014553	0.28215	0.11793	0.048898	0.095037	0.073782	0.17904	0.16721	0.30816
9	110000000	2	1.005	0.0043016	0.048607	0.013438	0.2739	0.11502	0.047748	0.09491	0.078061	0.17829	0.17083	0.30942
10	79000000	2	0.95333	0.025642	0.030231	0.031761	0.22586	0.099887	0.056988	0.10304	0.1143	0.17601	0.19437	0.31102
10	124000000	2	1.0793	0.010902	0.095838	0.048536	0.38406	0.19565	0.10566	0.17165	0.14316	0.27856	0.26758	0.43766
10	125000000	2	1.0728	0.011198	0.050203	0.014795	0.26884	0.11195	0.046151	0.091071	0.076511	0.17104	0.16466	0.29833
10	130000000	2	1.0905	0.01041	0.08498	0.026373	0.34725	0.15742	0.070314	0.12266	0.087917	0.21694	0.19449	0.35158
12	19000000	2	0.97062	0.024052	0.12148	0.068855	0.42199	0.22616	0.13058	0.19989	0.16544	0.31273	0.29631	0.47569
12	20000000	2	0.9903	0.01914	0.1084	0.054322	0.39684	0.20243	0.11033	0.17361	0.13969	0.28012	0.26229	0.43341
12	22000000	2	1.0377	0.013197	0.064019	0.031648	0.30283	0.14211	0.072891	0.12631	0.11085	0.21599	0.21239	0.35839
12	23000000	2	1.0672	0.041501	0.16101	0.099466	0.49685	0.28087	0.17274	0.25069	0.20714	0.37498	0.35502	0.551
12	57000000	2	1.075	0.0042744	0.058014	0.019294	0.30091	0.13233	0.058849	0.11017	0.089583	0.19934	0.18978	0.33646
12	58000000	2	1.0862	0.0054812	0.079604	0.024771	0.33997	0.15613	0.070441	0.12429	0.091861	0.21978	0.20036	0.35854
12	114000000	2	1.0147	0.010314	0.043941	0.020812	0.26321	0.11519	0.054747	0.10352	0.097099	0.18541	0.18778	0.32127
13	95000000	2	1.1278	0.035229	0.17905	0.085138	0.52893	0.28572	0.1592	0.23219	0.16544	0.35874	0.3144	0.52044
13	97000000	2	1.0975	0.0094663	0.054898	0.010068	0.27617	0.11147	0.040873	0.083183	0.060158	0.16338	0.14842	0.28506
13	116000000	2	1.2058	0.027284	0.13304	0.046025	0.42023	0.20293	0.09711	0.14993	0.091763	0.25246	0.20881	0.38407
14	53000000	2	0.95578	0.010726	0.076966	0.044909	0.34443	0.1731	0.095847	0.15891	0.14094	0.2596	0.25713	0.41668
14	57000000	2	0.976	0.010902	0.02851	0.018579	0.23425	0.09884	0.047796	0.095154	0.098587	0.17229	0.18345	0.308
14	66000000	2	1.0015	0.011045	0.02598	0.018786	0.22691	0.095312	0.046955	0.093449	0.09741	0.16975	0.18132	0.30476
14	104000000	2	1.0854	0.014977	0.084582	0.022749	0.32773	0.14452	0.060815	0.10611	0.068037	0.19471	0.16678	0.31875
14	105000000	2	1.1711	0.02066	0.10548	0.032952	0.36821	0.16918	0.076557	0.1248	0.077177	0.21948	0.18374	0.34652
14	116000000	2	1.0758	0.0093299	0.089584	0.029128	0.35763	0.16557	0.075661	0.12975	0.092755	0.22675	0.20309	0.36463
15	75000000	2	0.98455	0.011603	0.03741	0.029066	0.25925	0.11855	0.064255	0.11737	0.1196	0.201	0.21346	0.34598
16	88000000	2	1.0619	0.0097242	0.060317	0.020746	0.29652	0.13086	0.057637	0.10705	0.08809	0.1932	0.18442	0.32677
17	55000000	2	0.95981	0.0097282	0.062951	0.027902	0.30956	0.14258	0.069033	0.12341	0.10758	0.21381	0.20965	0.3558
17	77000000	2	1.0943	0.016789	0.082179	0.017718	0.31893	0.13503	0.052294	0.094335	0.057302	0.17867	0.15034	0.29682
18	25000000	2	1.1392	0.024127	0.099196	0.028296	0.34814	0.1573	0.066961	0.11216	0.071151	0.20071	0.16995	0.32248
1	33000000	3	1.0467	0.13567	0.020076	0.081385	0.052172	0.025242	0.053092	0.06012	0.12398	0.075831	0.12821	0.16114
1	41000000	3	0.9973	0.059739	0.013502	0.041566	0.13822	0.059199	0.045779	0.077026	0.11288	0.12704	0.1624	0.24406
1	42000000	3	1.0791	0.048661	0.012865	0.016263	0.13002	0.036197	0.014522	0.0354	0.053044	0.080512	0.094967	0.17744
1	78000000	3	1.0677	0.053838	0.0065724	0.017239	0.11335	0.027042	0.011865	0.030897	0.055411	0.071665	0.091508	0.16674
1	154000000	3	1.0427	0.051515	0.0048083	0.020507	0.11544	0.030938	0.017124	0.038828	0.06565	0.081759	0.10499	0.18177
1	162000000	3	1.0053	0.15726	0.037432	0.10751	0.076599	0.053381	0.082212	0.094792	0.16803	0.1129	0.17525	0.20758
1	163000000	3	1.0522	0.086898	0.0066591	0.046623	0.087125	0.027835	0.033289	0.050422	0.096519	0.082239	0.1217	0.17935
1	164000000	3	1.0448	0.13427	0.017927	0.082532	0.054708	0.028544	0.056423	0.066002	0.13222	0.083759	0.13886	0.17358
1	169000000	3	1.0772	0.11334	0.012148	0.05948	0.059151	0.01597	0.034509	0.041762	0.093143	0.061653	0.1026	0.14467
1	170000000	3	1.0073	0.12185	0.015806	0.074908	0.068794	0.031176	0.053223	0.065833	0.12633	0.088486	0.13968	0.18186
1	184000000	3	0.94618	0.087396	0.027416	0.084917	0.15459	0.092293	0.09251	0.13159	0.18338	0.18543	0.23874	0.32044
1	185000000	3	1.023	0.039542	0.0057095	0.024421	0.14446	0.051241	0.031471	0.063171	0.088896	0.11713	0.14318	0.23341
2	11000000	3	1.0401	0.054565	0.0064815	0.028288	0.12041	0.040155	0.027491	0.052621	0.083976	0.09763	0.12666	0.20461
2	24000000	3	0.93294	0.031162	0.018164	0.025851	0.18293	0.073386	0.041315	0.079434	0.096902	0.14237	0.16325	0.2664
2	54000000	3	1.0408	0.084869	0.0080102	0.04015	0.083696	0.022048	0.025535	0.039442	0.080038	0.069827	0.10309	0.16107
2	108000000	3	1.0906	0.11475	0.013592	0.064539	0.063889	0.021787	0.041458	0.050708	0.10406	0.07249	0.11577	0.15976
2	115000000	3	1.0792	0.049884	0.0067423	0.018814	0.12324	0.034737	0.017393	0.040189	0.065126	0.084891	0.10657	0.1863
2	118000000	3	1.0777	0.10794	0.016426	0.052729	0.069478	0.019592	0.029447	0.037291	0.08484	0.058568	0.095634	0.13977
2	126000000	3	1.0595	0.043536	0.0066578	0.012227	0.12822	0.031783	0.011302	0.033142	0.051525	0.078788	0.094523	0.17768
2	130000000	3	1.0713	0.041092	0.0096461	0.012554	0.13805	0.038502	0.014198	0.038394	0.056056	0.086801	0.10222	0.18854
2	134000000	3	0.96733	0.18757	0.057215	0.1573	0.098593	0.094257	0.13739	0.15862	0.24584	0.18252	0.26187	0.29675
2	148000000	3	1.0634	0.039962	0.01204	0.01896	0.14619	0.046201	0.023296	0.049865	0.065972	0.10167	0.11716	0.20835
2	174000000	3	1.0611	0.088453	0.010949	0.03582	0.078248	0.012572	0.01569	0.023307	0.05809	0.048836	0.074333	0.12792
2	175000000	3	0.93474	0.038345	0.016868	0.038306	0.17991	0.081119	0.05534	0.097104	0.1241	0.16087	0.19211	0.29311
3	36000000	3	0.99272	0.028404	0.012538	0.016001	0.17329	0.061407	0.029018	0.063757	0.079291	0.12398	0.14131	0.24243
3	40000000	3	0.98177	0.1138	0.01409	0.075323	0.075593	0.038461	0.058221	0.075425	0.13663	0.10274	0.15657	0.20396
3	83000000	3	1.0667	0.048871	0.010431	0.024538	0.13382	0.042273	0.025672	0.050312	0.071765	0.09823	0.11836	0.20325
3	92000000	3	1.0462	0.040176	0.0081785	0.014433	0.13737	0.038796	0.016415	0.0411	0.058527	0.090208	0.10598	0.19364
3	93000000	3	1.0504	0.052198	0.0063077	0.02522	0.12382	0.037551	0.024154	0.048068	0.074763	0.093589	0.11794	0.19823
3	97000000	3	1.0381	0.08342	0.0070475	0.034193	0.078892	0.014855	0.016471	0.027418	0.065726	0.055047	0.085035	0.14001
3	100000000	3	0.98382	0.038089	0.023446	0.042176	0.19629	0.090738	0.06275	0.10616	0.12817	0.17384	0.20124	0.30921
3	103000000	3	1.0562	0.039731	0.0079938	0.011111	0.13573	0.03548	0.011743	0.034825	0.050708	0.08265	0.096584	0.1826
3	145000000	3	1.0342	0.040097	0.0080724	0.018713	0.14409	0.046366	0.023992	0.052522	0.073637	0.10439	0.12515	0.2147
4	3000000	3	0.97392	0.064225	0.018121	0.030611	0.12561	0.03979	0.025525	0.045314	0.06987	0.086728	0.10711	0.18314
4	58000000	3	1.0237	0.11899	0.013648	0.066194	0.058718	0.021608	0.041393	0.050661	0.10933	0.070046	0.11803	0.15651
4	64000000	3	0.96463	0.081788	0.0083675	0.054744	0.1022	0.044127	0.048178	0.072487	0.12104	0.11138	0.15603	0.22053
4	89000000	3	1.0058	0.026742	0.016262	0.01982	0.18498	0.070552	0.036272	0.073815	0.087175	0.13787	0.15449	0.2612
4	102000000	3	1.0551	0.079107	0.012811	0.037074	0.093686	0.024132	0.023339	0.036155	0.067319	0.068822	0.093118	0.15692
4	106000000	3	0.994	0.022879	0.012216	0.016858	0.17724	0.066294	0.032723	0.070083	0.084555	0.13348	0.15137	0.25624
4	119000000	3	0.9598	0.11425	0.020198	0.087501	0.1006	0.060055	0.077912	0.10321	0.16742	0.13815	0.19742	0.25288
4	144000000	3	0.97462	0.059397	0.014283	0.034368	0.1386	0.051337	0.035224	0.06225	0.092835	0.10931	0.13753	0.21736
5	32000000	3	1.0535	0.032626	0.0092753	0.012628	0.15078	0.046826	0.019431	0.047903	0.062572	0.10182	0.11689	0.21045
5	41000000	3	1.0966	0.07115	0.0076891	0.027372	0.096184	0.021929	0.015786	0.030639	0.062925	0.064497	0.09015	0.15457
5	46000000	3	0.97921	0.067572	0.0092089	0.032811	0.11144	0.032713	0.025465	0.045332	0.078054	0.084049	0.11238	0.18236
5	51000000	3	1.0677	0.1032	0.014613	0.053533	0.079197	0.023214	0.033698	0.043988	0.089295	0.068963	0.10548	0.15546
5	90000000	3	1.063	0.088585	0.0098852	0.035993	0.076117	0.012829	0.015708	0.024135	0.061957	0.049309	0.0778	0.12983
5	91000000	3	1.0765	0.05632	0.0072311	0.019046	0.11124	0.026556	0.012373	0.030453	0.055326	0.070037	0.090388	0.16362
5	102000000	3	1.0378	0.055861	0.0058668	0.020978	0.11052	0.026255	0.014643	0.033063	0.057738	0.073364	0.093805	0.16825
5	152000000	3	1.0084	0.072931	0.011619	0.043248	0.11729	0.043899	0.038385	0.062182	0.10123	0.10299	0.13854	0.20863
6	33000000	3	1.1017	0.065611	0.0077077	0.020286	0.097974	0.017104	0.0082166	0.021133	0.046764	0.055079	0.074107	0.14112
6	34000000	3	1.0627	0.049955	0.0045602	0.019163	0.11937	0.032185	0.016651	0.039176	0.065379	0.082984	0.10595	0.18418
6	35000000	3	1.0699	0.10843	0.010891	0.052735	0.057264	0.012994	0.027986	0.034765	0.084766	0.054496	0.09374	0.13563
6	38000000	3	1.0324	0.086153	0.0067548	0.041595	0.077869	0.020407	0.025479	0.038959	0.082508	0.067866	0.10368	0.15848
6	50000000	3	0.99664	0.02499	0.010758	0.01224	0.16944	0.057124	0.024608	0.0583	0.0718	0.11811	0.13338	0.23473
6	90000000	3	1.0463	0.1293	0.021638	0.088864	0.07712	0.043679	0.069082	0.084649	0.14863	0.10957	0.1652	0.20938
6	96000000	3	0.97777	0.057236	0.036057	0.068055	0.21322	0.11427	0.091213	0.13965	0.17045	0.21001	0.24711	0.35602
6	97000000	3	1.0304	0.046371	0.017914	0.026232	0.1559	0.053605	0.031112	0.058298	0.073796	0.11094	0.1261	0.21883
6	122000000	3	0.97211	0.064679	0.0068407	0.0373	0.11558	0.041643	0.034168	0.059297	0.097874	0.10163	0.13732	0.20911
6	124000000	3	1.0073	0.060912	0.024141	0.026794	0.14874	0.048732	0.025854	0.048057	0.067873	0.092951	0.10946	0.19079
6	147000000	3	1.0532	0.041257	0.005997	0.014781	0.13351	0.03761	0.016084	0.041192	0.062495	0.0892	0.10867	0.19316
6	148000000	3	0.95694	0.043091	0.0063741	0.031206	0.14694	0.057678	0.039664	0.074054	0.10498	0.12909	0.16093	0.25064
7	57000000	3	1.0288	0.039165	0.014975	0.020767	0.16284	0.058198	0.029591	0.061091	0.080343	0.11677	0.13603	0.23034
7	77000000	3	0.96733	0.063811	0.0062114	0.044354	0.12244	0.049965	0.044931	0.074439	0.1165	0.12077	0.16118	0.23701
7	78000000	3	0.98416	0.094279	0.018575	0.070819	0.11542	0.061223	0.06592	0.093674	0.14837	0.13374	0.1852	0.24866
7	120000000	3	1.0979	0.086325	0.0074791	0.038122	0.075507	0.01491	0.019756	0.029929	0.068418	0.057097	0.087409	0.14187
8	16000000	3	1.05	0.065591	0.0086722	0.036497	0.11944	0.041591	0.033577	0.05789	0.093536	0.10054	0.13344	0.20704
8	17000000	3	1.0559	0.050884	0.010068	0.016903	0.12483	0.03251	0.013636	0.033979	0.05479	0.077288	0.094096	0.17344
8	74000000	3	1.055	0.053638	0.0079467	0.019772	0.11946	0.031567	0.015851	0.036617	0.06132	0.078982	0.099839	0.17668
8	82000000	3	0.98206	0.19737	0.05416	0.15601	0.074241	0.081123	0.12925	0.1448	0.23749	0.16078	0.24288	0.26651
8	86000000	3	1.0396	0.071303	0.0048105	0.030697	0.093172	0.022504	0.01933	0.035895	0.072275	0.069984	0.10025	0.16343
8	93000000	3	0.9951	0.058387	0.0066255	0.03478	0.12063	0.043999	0.034049	0.060652	0.095601	0.10613	0.13894	0.21572
9	32000000	3	1.0233	0.046097	0.0060655	0.020641	0.12894	0.038033	0.021475	0.04632	0.069994	0.093815	0.11515	0.19893
9	33000000	3	1.0879	0.090182	0.0076464	0.044336	0.076625	0.019007	0.026259	0.038279	0.080792	0.065997	0.10043	0.15432
9	34000000	3	1.0385	0.047928	0.0097115	0.031231	0.14024	0.053031	0.036379	0.0665	0.093993	0.11844	0.14575	0.23285
9	77000000	3	1.0102	0.061305	0.0050887	0.029757	0.11161	0.033444	0.025135	0.047525	0.081489	0.088535	0.11883	0.19118
9	124000000	3	1.0482	0.07028	0.0053323	0.030932	0.097484	0.024866	0.020272	0.037537	0.073042	0.07268	0.10251	0.16686
10	5000000	3	1.0121	0.083509	0.0077927	0.039079	0.085384	0.020202	0.023498	0.036677	0.075288	0.066877	0.098021	0.1561
10	23000000	3	1.0767	0.045892	0.0076159	0.017256	0.13227	0.036822	0.017469	0.041138	0.061896	0.088129	0.10674	0.19081
10	24000000	3	1.0272	0.084661	0.011053	0.042206	0.093872	0.029602	0.029438	0.045794	0.088098	0.078014	0.11311	0.17216
10	87000000	3	1.0641	0.075845	0.0039231	0.031155	0.082046	0.01554	0.016068	0.0289	0.064715	0.059672	0.088119	0.14775
10	88000000	3	0.93536	0.05144	0.02269	0.056946	0.18885	0.096096	0.076008	0.12165	0.15665	0.18741	0.2272	0.3286
10	89000000	3	1.0631	0.070743	0.0075428	0.025058	0.09599	0.017993	0.01197	0.025112	0.054915	0.057903	0.080625	0.14496
11	92000000	3	1.0556	0.04056	0.03109	0.036382	0.19583	0.084325	0.051982	0.088582	0.10011	0.1524	0.16764	0.27399
12	31000000	3	1.0184	0.026877	0.015572	0.020733	0.18293	0.070044	0.037356	0.07491	0.088842	0.13892	0.15629	0.2628
12	75000000	3	1.0502	0.072594	0.0087717	0.031909	0.098282	0.027151	0.021215	0.037992	0.072971	0.072681	0.10192	0.16573
12	104000000	3	0.96257	0.12916	0.039026	0.11655	0.13733	0.098458	0.1148	0.15	0.22215	0.19263	0.26281	0.32421
13	39000000	3	1.0571	0.036124	0.0074237	0.008778	0.14029	0.037267	0.011529	0.036204	0.051845	0.085721	0.099667	0.18793
13	42000000	3	1.0399	0.072966	0.008893	0.02932	0.099938	0.023844	0.017703	0.033053	0.066445	0.066927	0.093656	0.15757
13	50000000	3	0.95256	0.090489	0.027148	0.078626	0.15077	0.081782	0.082223	0.11681	0.16629	0.16632	0.21538	0.29316
13	103000000	3	1.019	0.027364	0.010238	0.014437	0.16305	0.055946	0.025721	0.058763	0.073965	0.11743	0.13432	0.23346
14	7000000	3	1.3322	0.27177	0.15361	0.23552	0.19009	0.18101	0.21695	0.23385	0.30626	0.25913	0.32296	0.36559
14	23000000	3	1.0558	0.045182	0.0053637	0.019411	0.12624	0.037271	0.01989	0.044556	0.068253	0.09169	0.11357	0.19629
14	43000000	3	1.5054	0.24626	0.19325	0.21767	0.31544	0.23186	0.21625	0.24171	0.27188	0.28656	0.316	0.39288
14	56000000	3	1.0254	0.071288	0.0098586	0.027115	0.099621	0.022922	0.015393	0.029965	0.060757	0.063754	0.088091	0.15251
14	59000000	3	1.0564	0.036396	0.0061816	0.011569	0.13864	0.038348	0.014751	0.040511	0.058108	0.090601	0.10695	0.19553
14	68000000	3	1.073	0.066754	0.0064655	0.028227	0.10288	0.024378	0.018624	0.035274	0.065403	0.07208	0.096475	0.16559
14	69000000	3	1.0672	0.15788	0.026049	0.099175	0.042929	0.0278	0.065763	0.070056	0.142	0.080487	0.1391	0.16323
14	74000000	3	0.97216	0.093162	0.017273	0.075462	0.12099	0.066116	0.07379	0.10456	0.16045	0.14817	0.20156	0.27007
14	75000000	3	1.0684	0.068718	0.0078492	0.0216	0.094721	0.015359	0.0079199	0.01981	0.046745	0.052091	0.071982	0.13614
15	27000000	3	1.0374	0.037124	0.008721	0.010344	0.13957	0.038258	0.012473	0.036814	0.051797	0.086107	0.09951	0.18756
15	56000000	3	1.0768	0.11278	0.012584	0.059861	0.065013	0.019937	0.036869	0.04607	0.099303	0.067438	0.1104	0.15367
15	90000000	3	0.93857	0.064225	0.013543	0.052055	0.14017	0.064153	0.057005	0.08995	0.12896	0.14111	0.18056	0.26299
15	97000000	3	1.0193	0.056043	0.0039099	0.02656	0.11539	0.03503	0.023567	0.04732	0.080087	0.090308	0.11979	0.19437
16	9000000	3	1.1061	0.040215	0.01077	0.011803	0.13882	0.037996	0.013152	0.036187	0.050161	0.084654	0.096744	0.18439
16	10000000	3	0.98635	0.036495	0.0059684	0.019731	0.14355	0.048139	0.02628	0.056633	0.079043	0.1102	0.13284	0.22376
16	13000000	3	0.9907	0.097298	0.012146	0.070766	0.097932	0.04997	0.062434	0.0871	0.14417	0.12379	0.17641	0.23611
16	23000000	3	1.092	0.072184	0.0099362	0.024332	0.096574	0.018597	0.010638	0.023044	0.052066	0.055092	0.076869	0.14004
17	74000000	3	1.128	0.078786	0.0085017	0.029404	0.08563	0.014129	0.012952	0.023142	0.054612	0.052469	0.075889	0.13586
18	7000000	3	1.0525	0.095775	0.0090918	0.044055	0.069829	0.014797	0.023176	0.032425	0.076197	0.056868	0.091142	0.14084
18	11000000	3	1.0343	0.043656	0.0095675	0.02995	0.15091	0.057589	0.038426	0.071455	0.097951	0.12677	0.15407	0.24628
18	31000000	3	1.0292	0.10378	0.010611	0.060936	0.07296	0.029181	0.043646	0.058697	0.11361	0.085836	0.13265	0.1817
18	41000000	3	1.1448	0.074617	0.011344	0.02833	0.095313	0.019767	0.014912	0.026916	0.055522	0.059152	0.080671	0.14468
18	59000000	3	1.08	0.12833	0.018809	0.074612	0.059023	0.023471	0.047699	0.054527	0.11176	0.072373	0.11847	0.1564
18	60000000	3	1.0095	0.05954	0.0052033	0.038784	0.12098	0.046029	0.039294	0.067298	0.10443	0.11391	0.14929	0.22749
18	62000000	3	1.042	0.090295	0.0068233	0.046441	0.075612	0.020369	0.029182	0.042141	0.086262	0.070425	0.10666	0.16088
18	63000000	3	1.0402	0.063414	0.0061297	0.030578	0.10742	0.030435	0.024165	0.043949	0.074587	0.084002	0.11033	0.18319
18	80000000	3	1.052	0.072921	0.0073023	0.031679	0.094038	0.021475	0.019187	0.033598	0.065525	0.06728	0.092918	0.1574
19	26000000	3	0.97363	0.13082	0.028088	0.10701	0.10129	0.072596	0.096755	0.12358	0.19637	0.1575	0.22544	0.27663
19	43000000	3	1.0194	0.081471	0.0084998	0.036618	0.087947	0.021011	0.021435	0.034812	0.072687	0.065261	0.095605	0.15387
19	44000000	3	1.0502	0.040823	0.0086055	0.013303	0.13781	0.039362	0.015217	0.040279	0.059407	0.088863	0.10634	0.19221
19	49000000	3	1.0624	0.073705	0.0073114	0.029897	0.091311	0.021152	0.016937	0.031129	0.065145	0.063816	0.090808	0.15275
19	52000000	3	1.0334	0.04597	0.0059341	0.027877	0.13814	0.049465	0.032917	0.063331	0.092579	0.1147	0.14355	0.2295
19	55000000	3	1.0081	0.028352	0.011145	0.014703	0.16782	0.057543	0.026272	0.059669	0.074657	0.11831	0.13543	0.23433
1	4000000	4	1.1649	0.023395	0.052896	0.0078357	0.24394	0.088043	0.027005	0.057766	0.034411	0.12628	0.10665	0.23055
1	6000000	4	1.1218	0.032617	0.035757	0.0036685	0.19354	0.057698	0.01108	0.033977	0.023447	0.089752	0.07887	0.18349
1	14000000	4	1.102	0.040235	0.013925	0.0078371	0.14332	0.036549	0.0082942	0.029393	0.039441	0.076923	0.08444	0.17214
1	15000000	4	1.1558	0.024211	0.063388	0.011053	0.26437	0.10008	0.033152	0.065365	0.036452	0.1371	0.1128	0.24223
1	18000000	4	1.1055	0.029093	0.032978	0.0032873	0.19322	0.059025	0.012875	0.03781	0.028675	0.095562	0.086799	0.19348
1	19000000	4	1.125	0.037219	0.029089	0.0037752	0.17264	0.046767	0.0068733	0.026993	0.022387	0.078146	0.071571	0.16884
1	20000000	4	1.0586	0.021379	0.026547	0.0040321	0.19743	0.065199	0.018351	0.049649	0.046258	0.11206	0.11071	0.22062
1	35000000	4	1.0365	0.026952	0.014175	0.0094936	0.16594	0.052308	0.019106	0.048447	0.055951	0.10576	0.11435	0.21455
1	39000000	4	1.0894	0.031493	0.020303	0.0028734	0.1648	0.045206	0.0078297	0.031081	0.031927	0.083659	0.083703	0.18042
1	45000000	4	1.0721	0.030289	0.021899	0.003173	0.17081	0.049173	0.0099595	0.03488	0.035838	0.089145	0.089448	0.18847
1	59000000	4	1.0976	0.012485	0.064838	0.010539	0.28913	0.1166	0.04154	0.082084	0.052539	0.16246	0.14063	0.27999
1	60000000	4	1.1621	0.047862	0.05571	0.0098891	0.20715	0.065251	0.013905	0.031278	0.012498	0.083645	0.0632	0.16622
1	66000000	4	1.2069	0.042612	0.063801	0.012111	0.23233	0.080368	0.022305	0.043576	0.017858	0.10265	0.077219	0.19089
1	67000000	4	1.2225	0.042427	0.085004	0.017907	0.27892	0.10744	0.035203	0.06088	0.023877	0.12784	0.09363	0.21962
1	70000000	4	1.0785	0.021902	0.023553	0.0064916	0.19148	0.065011	0.02089	0.053083	0.053559	0.11523	0.1181	0.22633
1	88000000	4	1.0869	0.020619	0.031262	0.0032049	0.20259	0.066477	0.017544	0.047238	0.03832	0.10977	0.10341	0.21511
1	95000000	4	1.123	0.040909	0.026191	0.0062677	0.16436	0.045687	0.0085125	0.029202	0.03068	0.078609	0.0779	0.17065
1	127000000	4	1.0913	0.011656	0.038251	0.0079944	0.23481	0.089061	0.032163	0.070246	0.056983	0.1433	0.13595	0.26166
1	140000000	4	1.1089	0.03736	0.035898	0.0045534	0.18566	0.053663	0.0089157	0.029505	0.020684	0.082103	0.072016	0.17171
1	156000000	4	1.0849	0.029659	0.019316	0.0027183	0.16488	0.045748	0.0087286	0.032962	0.034304	0.086632	0.087152	0.18513
1	172000000	4	1.0877	0.02022	0.04035	0.0031516	0.2225	0.075695	0.020027	0.050518	0.035025	0.116	0.10326	0.22041
1	174000000	4	1.1479	0.027688	0.065369	0.013737	0.2659	0.10092	0.034791	0.066542	0.038433	0.13714	0.11348	0.24094
2	37000000	4	1.022	0.011475	0.033599	0.010663	0.23267	0.089716	0.035938	0.076501	0.068838	0.1501	0.14875	0.27295
2	67000000	4	1.1121	0.010782	0.040784	0.0084677	0.24596	0.095422	0.035345	0.075912	0.062918	0.15123	0.14469	0.27301
2	74000000	4	1.1276	0.033087	0.031119	0.0032265	0.18417	0.053271	0.009828	0.032581	0.025677	0.087173	0.079579	0.18166
2	75000000	4	1.1563	0.040895	0.038525	0.0055576	0.186	0.053539	0.0092017	0.02835	0.018102	0.08013	0.068198	0.16804
2	86000000	4	1.0793	0.035338	0.019506	0.005886	0.15892	0.043813	0.0095649	0.032101	0.035781	0.083043	0.085697	0.17941
2	116000000	4	1.0318	0.011619	0.026431	0.0068177	0.21553	0.079106	0.028408	0.066839	0.063104	0.13692	0.13812	0.25695
2	121000000	4	1.1084	0.034066	0.030292	0.003321	0.17916	0.052328	0.0092519	0.031802	0.027326	0.085198	0.079891	0.17913
2	127000000	4	1.1024	0.032541	0.02433	0.0038325	0.17234	0.049648	0.0098098	0.033805	0.033914	0.08712	0.086582	0.18422
2	129000000	4	1.0442	0.018726	0.015874	0.0068036	0.18528	0.062374	0.022038	0.05659	0.062693	0.11946	0.12832	0.23536
2	160000000	4	1.1068	0.027562	0.024384	0.0056356	0.18166	0.055692	0.014819	0.041545	0.039453	0.098942	0.097526	0.20106
2	173000000	4	1.0895	0.036621	0.015661	0.0046391	0.14945	0.037819	0.006335	0.027508	0.033512	0.076431	0.080252	0.17101
3	27000000	4	1.0917	0.024545	0.02502	0.0061111	0.18778	0.060594	0.017755	0.04678	0.043694	0.10693	0.10557	0.21248
3	29000000	4	1.1645	0.024996	0.08625	0.021823	0.31421	0.13231	0.053001	0.091036	0.051056	0.17254	0.14031	0.28497
3	32000000	4	1.0143	0.01191	0.030219	0.0091317	0.22448	0.084315	0.032527	0.07194	0.066192	0.14384	0.14369	0.26568
3	35000000	4	1.1009	0.034754	0.022573	0.0049522	0.16626	0.047223	0.0095277	0.03278	0.034758	0.08488	0.085748	0.18158
3	37000000	4	1.045	0.027656	0.023006	0.013918	0.19146	0.069975	0.0292	0.064177	0.072221	0.12644	0.13728	0.24295
3	67000000	4	1.2191	0.040369	0.074961	0.01438	0.25998	0.096787	0.029511	0.054468	0.022927	0.11887	0.089455	0.21088
3	86000000	4	1.0799	0.027155	0.031557	0.0028178	0.19615	0.061089	0.01349	0.040246	0.032911	0.098967	0.092447	0.19902
3	87000000	4	1.0889	0.022378	0.061391	0.0090768	0.26494	0.10014	0.03156	0.065169	0.039029	0.13684	0.11551	0.24304
3	91000000	4	1.0675	0.022381	0.039078	0.0070862	0.2194	0.077399	0.023963	0.055738	0.044707	0.12079	0.113	0.22784
3	128000000	4	1.1456	0.019061	0.078846	0.015886	0.3044	0.12607	0.047343	0.086095	0.049291	0.1673	0.13813	0.28109
3	130000000	4	1.1431	0.025215	0.048178	0.0046312	0.22865	0.079499	0.020607	0.049219	0.030307	0.11374	0.097265	0.21462
3	132000000	4	1.025	0.022223	0.020745	0.009497	0.18878	0.064019	0.023759	0.056513	0.058786	0.11887	0.12368	0.23172
3	134000000	4	1.0733	0.032128	0.021894	0.0085995	0.16673	0.050654	0.01548	0.04058	0.042826	0.095262	0.097223	0.19643
3	135000000	4	1.073	0.018437	0.029106	0.0057726	0.2056	0.07027	0.022536	0.05532	0.049036	0.1205	0.11697	0.2315
3	138000000	4	1.1354	0.035222	0.036209	0.0046063	0.18745	0.056025	0.01081	0.032427	0.023098	0.086702	0.076371	0.17834
3	143000000	4	1.1192	0.039226	0.02977	0.0059818	0.1741	0.050215	0.0098751	0.03129	0.029713	0.082626	0.079135	0.17522
4	10000000	4	1.0517	0.03125	0.014165	0.0097923	0.16149	0.049721	0.017512	0.045458	0.055183	0.1004	0.11032	0.20717
4	23000000	4	1.1281	0.043061	0.03015	0.0057371	0.16442	0.043509	0.0061821	0.023845	0.020818	0.07179	0.066062	0.15864
4	44000000	4	1.0646	0.036851	0.015158	0.005576	0.14941	0.038899	0.0074694	0.029753	0.038308	0.078701	0.085264	0.17496
4	51000000	4	1.1106	0.039215	0.021935	0.0048515	0.15683	0.040595	0.0063121	0.026298	0.028662	0.075071	0.074946	0.16678
4	56000000	4	1.0267	0.034706	0.0088696	0.0084652	0.14317	0.038805	0.011586	0.036175	0.04937	0.086533	0.09848	0.18833
4	62000000	4	1.112	0.038144	0.039773	0.0076966	0.19529	0.062084	0.015222	0.038186	0.029508	0.093262	0.084416	0.18688
4	84000000	4	1.0525	0.020435	0.026137	0.0031525	0.19604	0.064256	0.017519	0.048366	0.044099	0.11059	0.10845	0.2181
4	85000000	4	1.1621	0.023882	0.055891	0.0063609	0.24572	0.088599	0.025122	0.055101	0.030554	0.12287	0.10186	0.22485
4	99000000	4	1.15	0.030173	0.060623	0.0088047	0.24707	0.088717	0.025453	0.052958	0.026717	0.11867	0.094992	0.21616
4	100000000	4	1.193	0.038526	0.066038	0.010652	0.24327	0.086003	0.023358	0.046714	0.01883	0.10859	0.081772	0.19863
4	115000000	4	1.1765	0.036081	0.062859	0.011124	0.24307	0.087214	0.025411	0.050765	0.025306	0.11402	0.090331	0.20815
4	122000000	4	1.0264	0.02646	0.040587	0.019655	0.22956	0.092622	0.041257	0.080197	0.079092	0.14941	0.15282	0.27011
5	3000000	4	1.0859	0.026964	0.048094	0.010538	0.23676	0.086356	0.028778	0.060869	0.045989	0.1274	0.11606	0.23428
5	10000000	4	1.0699	0.033064	0.026001	0.0069231	0.17756	0.054598	0.01413	0.039662	0.040609	0.094604	0.094888	0.19435
5	19000000	4	1.1058	0.032164	0.025457	0.0056483	0.17701	0.052588	0.012457	0.037308	0.03701	0.0919	0.091051	0.19053
5	23000000	4	1.0406	0.033429	0.017553	0.016123	0.16324	0.055057	0.024274	0.053014	0.062498	0.10905	0.11934	0.21731
5	26000000	4	1.1207	0.045073	0.021838	0.016637	0.15166	0.04546	0.018326	0.039868	0.047238	0.089169	0.09479	0.18577
5	31000000	4	1.0525	0.036293	0.017346	0.0069538	0.15491	0.043322	0.010449	0.033988	0.042039	0.084453	0.09094	0.18239
5	33000000	4	1.0534	0.014326	0.024881	0.0035061	0.20446	0.070441	0.021555	0.056436	0.05299	0.1226	0.12279	0.23667
5	45000000	4	1.0623	0.041092	0.013709	0.012425	0.14401	0.041962	0.015154	0.039206	0.053317	0.088626	0.10103	0.18979
5	47000000	4	1.104	0.032268	0.035479	0.0042491	0.19293	0.05882	0.012295	0.035936	0.026343	0.092119	0.082429	0.18683
5	63000000	4	1.0237	0.036675	0.01354	0.012126	0.15578	0.046706	0.017155	0.043948	0.057521	0.096046	0.10901	0.20068
5	66000000	4	1.1112	0.034622	0.034157	0.0038163	0.18744	0.055069	0.0098878	0.032178	0.024395	0.086259	0.077766	0.17879
5	76000000	4	1.0517	0.019804	0.035132	0.0060744	0.21808	0.077537	0.023978	0.057767	0.050064	0.12387	0.11939	0.23444
5	87000000	4	1.1027	0.023019	0.030707	0.0039375	0.20287	0.066933	0.017902	0.048073	0.041739	0.11013	0.10567	0.216
6	5000000	4	1.1408	0.031073	0.067858	0.012001	0.26413	0.098462	0.031	0.060224	0.030592	0.12874	0.10245	0.22807
6	6000000	4	1.2182	0.038594	0.062227	0.010769	0.23693	0.082856	0.02278	0.046321	0.021156	0.10746	0.083458	0.19916
6	23000000	4	1.1682	0.028289	0.067188	0.011537	0.26254	0.099406	0.03206	0.062308	0.032739	0.13201	0.10621	0.23348
6	27000000	4	1.102	0.026074	0.025658	0.0019692	0.18425	0.055338	0.011714	0.038314	0.03499	0.095658	0.092807	0.19658
6	48000000	4	1.1085	0.028154	0.028234	0.0020597	0.18617	0.055229	0.010774	0.03596	0.030203	0.092567	0.087224	0.1909
6	49000000	4	0.99153	0.016085	0.020548	0.0098717	0.20235	0.07397	0.029638	0.067837	0.071515	0.13556	0.14331	0.25714
6	66000000	4	1.0516	0.036555	0.023487	0.011867	0.17153	0.055523	0.019094	0.045942	0.052266	0.10044	0.10698	0.20404
6	82000000	4	1.0629	0.031631	0.028057	0.0059241	0.18271	0.056419	0.013729	0.039129	0.036766	0.094933	0.092366	0.19359
6	84000000	4	1.1449	0.034597	0.039453	0.0039533	0.19468	0.058929	0.011148	0.033031	0.020775	0.088477	0.075501	0.18023
6	86000000	4	1.0337	0.010634	0.034164	0.0098179	0.23444	0.092089	0.03574	0.077386	0.071433	0.15159	0.1518	0.27599
6	87000000	4	1.1416	0.037161	0.03918	0.0048269	0.19076	0.057629	0.010935	0.032182	0.021957	0.086069	0.074716	0.17697
6	117000000	4	1.1307	0.037513	0.02534	0.0039228	0.16475	0.04367	0.0062175	0.026323	0.024824	0.07638	0.072837	0.16774
6	133000000	4	1.0813	0.033615	0.024511	0.0067852	0.1713	0.050762	0.013386	0.037786	0.038559	0.091783	0.091552	0.19069
6	139000000	4	1.0548	0.039371	0.024479	0.0082949	0.16076	0.045783	0.011176	0.032773	0.035407	0.083025	0.084111	0.17775
6	142000000	4	1.0531	0.019265	0.027062	0.0058362	0.20267	0.069762	0.02199	0.055338	0.052834	0.11947	0.11993	0.23105
7	6000000	4	1.1319	0.024302	0.05166	0.0060176	0.23732	0.085101	0.023878	0.053898	0.033168	0.12037	0.10305	0.22287
7	10000000	4	1.1241	0.033369	0.033738	0.013761	0.1941	0.06744	0.025194	0.053444	0.049415	0.11292	0.11083	0.21771
7	11000000	4	1.1182	0.036535	0.026447	0.013874	0.17592	0.058086	0.021709	0.04797	0.049857	0.1035	0.1063	0.20622
7	12000000	4	1.0464	0.023017	0.031395	0.0074192	0.20685	0.071104	0.023278	0.055214	0.050162	0.11873	0.11644	0.22776
7	42000000	4	1.116	0.028638	0.031973	0.0040693	0.19337	0.05999	0.013968	0.039706	0.0318	0.097772	0.090522	0.19662
7	48000000	4	1.0502	0.03729	0.019217	0.0067655	0.15589	0.042813	0.0097559	0.032244	0.038263	0.082363	0.086579	0.17894
7	91000000	4	1.1214	0.034876	0.033423	0.0072063	0.18843	0.059647	0.015008	0.03998	0.036385	0.095524	0.091702	0.19307
7	95000000	4	1.0673	0.029195	0.024378	0.0031367	0.17786	0.05161	0.010429	0.035378	0.033223	0.090532	0.088404	0.18912
7	103000000	4	1.0931	0.03626	0.0163	0.0083598	0.15438	0.043244	0.012247	0.035833	0.043737	0.0869	0.093501	0.18616
7	104000000	4	1.0176	0.028849	0.014207	0.011139	0.165	0.052626	0.020527	0.050333	0.06023	0.10723	0.11785	0.21735
7	105000000	4	0.98804	0.022243	0.018028	0.013069	0.1879	0.067668	0.028961	0.064648	0.072248	0.12827	0.13948	0.24671
8	20000000	4	1.1037	0.028769	0.059005	0.024485	0.26576	0.11261	0.051297	0.091072	0.076503	0.16591	0.15748	0.28586
8	42000000	4	1.1663	0.035103	0.049527	0.0079587	0.21843	0.073872	0.019303	0.044033	0.027697	0.10344	0.087831	0.19808
8	43000000	4	1.0889	0.014616	0.036832	0.0065442	0.23046	0.084634	0.028201	0.06487	0.054163	0.1351	0.12933	0.25001
8	44000000	4	1.1856	0.042324	0.043931	0.0086134	0.19304	0.060507	0.014229	0.034258	0.023253	0.087545	0.07509	0.17673
8	49000000	4	1.185	0.052446	0.075165	0.020531	0.24253	0.090534	0.029659	0.05035	0.02415	0.10859	0.082695	0.19424
8	56000000	4	1.0434	0.012109	0.03461	0.0054877	0.22869	0.08419	0.02793	0.065609	0.05589	0.13671	0.13189	0.25415
8	63000000	4	1.1109	0.037902	0.030852	0.0064173	0.17742	0.052173	0.011463	0.0337	0.031177	0.08616	0.082305	0.18023
8	76000000	4	1.1052	0.042033	0.025771	0.006606	0.15928	0.04215	0.0070844	0.0259	0.026541	0.073796	0.072066	0.16329
8	105000000	4	1.1302	0.03682	0.03915	0.0064816	0.19148	0.058747	0.013125	0.034564	0.023179	0.089296	0.07758	0.18055
9	70000000	4	1.131	0.035088	0.032722	0.0039493	0.18046	0.051647	0.0090004	0.030038	0.021925	0.08328	0.074027	0.17481
9	71000000	4	1.0827	0.021907	0.034247	0.0043204	0.20812	0.069094	0.018516	0.047813	0.036518	0.11082	0.10196	0.21476
9	82000000	4	1.1909	0.031546	0.045055	0.0054895	0.21069	0.068786	0.016352	0.040809	0.024902	0.1001	0.084653	0.19511
9	85000000	4	1.0655	0.024688	0.016391	0.0051211	0.17238	0.053124	0.01561	0.045041	0.049831	0.10307	0.10874	0.211
9	109000000	4	1.1139	0.026716	0.047074	0.0054805	0.22496	0.077131	0.020176	0.048142	0.030454	0.11129	0.095867	0.21054
10	26000000	4	1.0303	0.022592	0.024866	0.0081285	0.19521	0.06741	0.0231	0.056037	0.056907	0.11885	0.12217	0.23097
10	41000000	4	1.0636	0.017803	0.036011	0.0048711	0.22043	0.077697	0.023319	0.05701	0.04718	0.12395	0.11748	0.23466
10	44000000	4	1.0723	0.028452	0.03385	0.0041027	0.199	0.063444	0.014901	0.041868	0.03451	0.10066	0.094102	0.20051
10	45000000	4	1.0447	0.026241	0.016762	0.0051031	0.17136	0.050835	0.014033	0.041972	0.045749	0.098688	0.10299	0.20367
10	55000000	4	1.1231	0.02326	0.039095	0.0033696	0.2151	0.070931	0.017668	0.045998	0.031261	0.10894	0.096502	0.21071
10	73000000	4	1.076	0.024245	0.032665	0.0036648	0.20206	0.065561	0.016557	0.044978	0.036517	0.106	0.099356	0.20877
10	92000000	4	1.0713	0.031881	0.010446	0.0074147	0.1497	0.042128	0.012354	0.038182	0.049163	0.090418	0.10067	0.1937
10	118000000	4	1.0655	0.033963	0.016851	0.0064691	0.15493	0.043008	0.010605	0.034266	0.040722	0.085536	0.090845	0.18418
11	34000000	4	1.1465	0.045873	0.04087	0.0070755	0.18109	0.05074	0.007784	0.024389	0.014514	0.073206	0.060663	0.15635
11	44000000	4	1.1133	0.019864	0.049025	0.0055534	0.24048	0.087114	0.025503	0.057645	0.036874	0.1266	0.10981	0.23296
11	59000000	4	1.0604	0.026917	0.01636	0.0038649	0.16494	0.047683	0.011307	0.037734	0.041754	0.092857	0.096868	0.19541
11	64000000	4	1.0681	0.015495	0.027672	0.0087755	0.21048	0.076838	0.028358	0.064751	0.061148	0.13293	0.13378	0.25028
11	74000000	4	0.94855	0.021514	0.022249	0.020801	0.20157	0.080346	0.040473	0.080561	0.089298	0.14839	0.16216	0.2737
11	84000000	4	1.0862	0.026035	0.028491	0.0017974	0.18752	0.056193	0.011119	0.036586	0.02928	0.094286	0.087403	0.19287
11	86000000	4	1.0981	0.033297	0.023478	0.0029384	0.16649	0.045546	0.0071491	0.029087	0.027966	0.081009	0.07864	0.17518
12	24000000	4	0.9624	0.032737	0.041243	0.029255	0.22913	0.097531	0.050961	0.091473	0.095582	0.16081	0.1698	0.28489
12	56000000	4	1.0993	0.017437	0.051733	0.0061796	0.25112	0.092791	0.028452	0.062732	0.040516	0.13414	0.11679	0.24362
12	118000000	4	1.1361	0.025439	0.035641	0.0056886	0.20811	0.070568	0.019751	0.049575	0.041623	0.11165	0.10563	0.21666
13	3000000	4	1.1481	0.045145	0.040756	0.013134	0.18756	0.061402	0.018782	0.040416	0.03542	0.093241	0.08721	0.18651
13	13000000	4	1.175	0.049089	0.045805	0.013261	0.19176	0.060598	0.01584	0.035084	0.027123	0.085604	0.076052	0.17274
13	23000000	4	1.2146	0.041916	0.067818	0.015057	0.24592	0.089853	0.02856	0.053229	0.027657	0.1155	0.091091	0.20837
13	62000000	4	1.1551	0.027204	0.044721	0.0068292	0.22042	0.077099	0.022484	0.051393	0.036264	0.11484	0.10242	0.21735
13	65000000	4	1.0923	0.019993	0.045407	0.0071066	0.23591	0.086787	0.027479	0.061322	0.045467	0.13026	0.11848	0.23994
13	66000000	4	1.3381	0.084153	0.15695	0.076373	0.38934	0.19811	0.10961	0.14561	0.096106	0.22848	0.18643	0.33523
13	69000000	4	1.0663	0.011607	0.031957	0.0076323	0.22619	0.085257	0.030974	0.070002	0.063247	0.14181	0.14049	0.2621
13	71000000	4	1.1115	0.030071	0.028151	0.0019685	0.18	0.052063	0.0089066	0.032443	0.026934	0.087471	0.081422	0.18332
13	72000000	4	1.1217	0.026206	0.034736	0.0018254	0.19891	0.061649	0.012446	0.03797	0.02644	0.097	0.086246	0.19483
13	73000000	4	1.113	0.02368	0.036282	0.0041579	0.2077	0.069848	0.018422	0.047374	0.036285	0.11	0.10097	0.21369
13	74000000	4	1.1484	0.041489	0.037171	0.006524	0.18191	0.053584	0.0099909	0.029767	0.023086	0.080972	0.072371	0.16977
13	96000000	4	1.1006	0.012475	0.051152	0.0056542	0.25773	0.097501	0.031107	0.068186	0.045276	0.14276	0.12592	0.2564
13	106000000	4	1.1097	0.015855	0.046194	0.0069449	0.24284	0.089631	0.029671	0.064876	0.046382	0.13638	0.12289	0.24878
14	27000000	4	1.0441	0.017055	0.019253	0.0094178	0.19302	0.069353	0.027574	0.063888	0.067467	0.12977	0.1371	0.24889
14	32000000	4	1.1122	0.029937	0.02425	0.0029883	0.17547	0.051316	0.010467	0.035424	0.034305	0.090433	0.088902	0.18915
14	33000000	4	1.1105	0.017918	0.040926	0.003319	0.2262	0.07886	0.021842	0.05355	0.037152	0.1208	0.10789	0.22765
14	36000000	4	1.0325	0.036639	0.019802	0.007378	0.16109	0.04539	0.011064	0.034524	0.040597	0.085684	0.089954	0.18329
14	44000000	4	1.0511	0.021797	0.022815	0.01713	0.20137	0.077844	0.036758	0.07562	0.081877	0.14283	0.15397	0.26676
14	46000000	4	1.0573	0.010294	0.034389	0.0070893	0.2339	0.087889	0.031289	0.07065	0.060797	0.1436	0.13979	0.26375
14	47000000	4	1.0853	0.042682	0.020851	0.0092948	0.1541	0.042734	0.010582	0.032004	0.040241	0.080175	0.085783	0.17467
14	113000000	4	1.1203	0.034745	0.040572	0.0044499	0.197	0.059321	0.011196	0.032704	0.018894	0.087945	0.073843	0.17858
14	114000000	4	1.0701	0.022512	0.036645	0.00454	0.21061	0.070023	0.018909	0.048062	0.035826	0.111	0.10106	0.21426
14	115000000	4	1.1245	0.034861	0.034121	0.0045303	0.18531	0.054434	0.010392	0.032072	0.023452	0.086313	0.07663	0.17875
14	118000000	4	1.1256	0.031501	0.064501	0.011446	0.25209	0.093325	0.028651	0.056455	0.028469	0.12307	0.098171	0.22071
15	6000000	4	1.0152	0.020808	0.026005	0.011073	0.20584	0.075576	0.029676	0.066271	0.068208	0.13263	0.1382	0.25089
15	7000000	4	1.1689	0.037325	0.051495	0.0095018	0.22177	0.075768	0.020185	0.04509	0.029244	0.10433	0.089103	0.19902
15	10000000	4	1.149	0.037364	0.040849	0.0060911	0.1947	0.059671	0.012473	0.033789	0.02217	0.088143	0.076176	0.1789
15	14000000	4	1.0476	0.024897	0.023265	0.0087882	0.18656	0.063241	0.021597	0.053122	0.055449	0.11363	0.11791	0.22318
16	3000000	4	2.0909	0.79145	0.81418	0.76412	0.97064	0.83466	0.7874	0.81361	0.79708	0.87793	0.85934	0.98056
16	8000000	4	1.0945	0.031928	0.016061	0.0094726	0.16016	0.048105	0.016144	0.04251	0.049915	0.096688	0.10399	0.20054
16	15000000	4	0.99599	0.014621	0.021768	0.014211	0.20949	0.082146	0.037309	0.078902	0.084479	0.14955	0.16054	0.27671
16	19000000	4	1.0468	0.035295	0.020001	0.0093807	0.16529	0.050136	0.01495	0.040501	0.047318	0.093237	0.099891	0.19401
16	20000000	4	1.0382	0.017291	0.030561	0.0050437	0.21051	0.073209	0.022449	0.055966	0.048925	0.1219	0.11848	0.2332
16	21000000	4	1.0186	0.017106	0.019133	0.0066872	0.194	0.06668	0.023523	0.058817	0.061455	0.12359	0.12944	0.23989
16	22000000	4	1.0732	0.033702	0.024761	0.0032344	0.17091	0.047156	0.0078866	0.030295	0.028733	0.082634	0.079916	0.17701
16	51000000	4	1.1035	0.025568	0.041698	0.0036848	0.21519	0.070828	0.017031	0.044153	0.028256	0.10623	0.092112	0.20551
16	59000000	4	1.1279	0.042092	0.034268	0.007536	0.17805	0.051561	0.010582	0.030654	0.025973	0.081615	0.074676	0.17152
16	75000000	4	1.1692	0.018956	0.069681	0.016191	0.28933	0.11871	0.046319	0.085259	0.054523	0.16492	0.14156	0.28125
16	89000000	4	1.0702	0.010883	0.042939	0.0065684	0.2486	0.094802	0.032311	0.07145	0.055963	0.14591	0.13648	0.2638
17	48000000	4	1.0458	0.025955	0.021558	0.0049215	0.18201	0.056657	0.015579	0.04442	0.045587	0.10268	0.10472	0.20807
17	58000000	4	1.0645	0.02271	0.038406	0.0052452	0.21576	0.072682	0.020329	0.049964	0.036901	0.11376	0.10294	0.21742
17	67000000	4	1.0849	0.021132	0.02441	0.002742	0.19039	0.060294	0.015544	0.045072	0.041049	0.10594	0.10401	0.21212
18	32000000	4	1.0985	0.029195	0.035286	0.0045295	0.19592	0.061404	0.013946	0.038881	0.028913	0.096829	0.087266	0.19355
18	51000000	4	1.0758	0.028214	0.022322	0.0054553	0.17926	0.054608	0.014581	0.04219	0.043872	0.098977	0.10088	0.20222
18	52000000	4	1.1862	0.052587	0.053795	0.012057	0.19742	0.06168	0.014038	0.030012	0.014994	0.079775	0.062436	0.16088
18	67000000	4	1.0596	0.020508	0.024037	0.002189	0.18995	0.059728	0.014747	0.044309	0.040573	0.10505	0.10301	0.21073
18	81000000	4	1.1159	0.018776	0.073941	0.014537	0.29603	0.11997	0.043871	0.081446	0.046244	0.16078	0.13282	0.27295
18	82000000	4	1.1524	0.030019	0.081875	0.017751	0.29258	0.11751	0.04259	0.075112	0.037084	0.15009	0.11746	0.25385
18	86000000	4	1.0559	0.01705	0.036525	0.0041548	0.22228	0.078053	0.022797	0.056446	0.045645	0.1235	0.11625	0.23362
19	31000000	4	1.1014	0.029107	0.043627	0.010155	0.22138	0.080536	0.026013	0.057154	0.048113	0.12064	0.11415	0.22653
19	60000000	4	1.0664	0.015654	0.02596	0.0043552	0.20673	0.071438	0.022505	0.057059	0.052395	0.12346	0.12268	0.23746
1	79000000	5	1.3228	0.48279	0.20965	0.34934	0.036043	0.13579	0.25302	0.21184	0.34752	0.15382	0.25416	0.1764
1	80000000	5	1.1767	0.3048	0.099873	0.19895	0.012804	0.051925	0.12897	0.10476	0.20466	0.075968	0.14957	0.11828
1	82000000	5	1.4077	0.36863	0.15909	0.22564	0.033091	0.063645	0.13695	0.089248	0.1696	0.041819	0.088464	0.041864
1	165000000	5	1.2787	0.36395	0.1322	0.24511	0.0067535	0.069469	0.16305	0.1296	0.24004	0.088058	0.16817	0.11846
2	20000000	5	1.1658	0.30743	0.10093	0.21673	0.022785	0.072873	0.15342	0.13849	0.24917	0.11611	0.20344	0.17595
2	58000000	5	1.2281	0.24312	0.071506	0.14352	0.0095896	0.022417	0.081296	0.058172	0.1339	0.03871	0.090638	0.078615
2	95000000	5	1.4161	0.3759	0.16138	0.23464	0.025634	0.0665	0.14416	0.096118	0.18071	0.046871	0.097823	0.046859
2	113000000	5	1.1222	0.21741	0.055594	0.14608	0.030055	0.044736	0.10079	0.097035	0.18486	0.094158	0.16461	0.16808
2	124000000	5	1.3026	0.28877	0.096931	0.17275	0.0063913	0.030004	0.098695	0.065701	0.14608	0.034074	0.086741	0.058663
2	133000000	5	1.175	0.22723	0.061374	0.13113	0.010442	0.017765	0.071933	0.051873	0.12607	0.035904	0.087611	0.079622
2	138000000	5	1.4775	0.42775	0.19128	0.27323	0.026535	0.080769	0.17218	0.11523	0.20605	0.054949	0.10818	0.043252
2	140000000	5	1.4493	0.40415	0.17857	0.25282	0.030199	0.072268	0.15612	0.10201	0.18731	0.046416	0.095227	0.037421
3	82000000	5	1.2324	0.30753	0.10148	0.19813	0.004223	0.045918	0.12487	0.096241	0.19157	0.064642	0.13292	0.10007
5	42000000	5	1.4384	0.41843	0.18604	0.26595	0.027931	0.07911	0.16699	0.11246	0.20403	0.054097	0.10878	0.045306
5	43000000	5	1.5638	0.56409	0.28429	0.38304	0.059263	0.1465	0.26077	0.18782	0.29608	0.1049	0.16828	0.070129
5	50000000	5	1.2544	0.30001	0.10123	0.18467	0.0049089	0.037041	0.10995	0.077837	0.1656	0.044852	0.10466	0.072063
6	36000000	5	1.1534	0.27159	0.080922	0.18817	0.01992	0.057512	0.13079	0.11865	0.2193	0.10306	0.18255	0.16656
7	21000000	5	1.5829	0.40703	0.23743	0.32643	0.1815	0.21224	0.27552	0.26311	0.34755	0.25329	0.31988	0.31779
7	76000000	5	1.2838	0.33296	0.11868	0.21293	0.0054504	0.050324	0.13299	0.0977	0.19325	0.059111	0.12464	0.083306
9	26000000	5	1.239	0.30923	0.10434	0.20017	0.0049881	0.047982	0.127	0.098528	0.19489	0.06657	0.13588	0.10193
10	10000000	5	1.2138	0.24101	0.069966	0.13876	0.0074455	0.019246	0.076349	0.052552	0.12746	0.032386	0.083541	0.070707
10	12000000	5	1.2774	0.46386	0.20269	0.36279	0.063905	0.16371	0.28254	0.25807	0.39774	0.21752	0.3286	0.2711
10	69000000	5	1.1233	0.27777	0.082586	0.19117	0.018111	0.056124	0.13154	0.11808	0.22057	0.10007	0.1805	0.16109
11	8000000	5	1.2427	0.26632	0.083203	0.16161	0.0094337	0.032054	0.095541	0.07107	0.15533	0.046847	0.1063	0.085378
11	90000000	5	1.2049	0.24899	0.071284	0.14621	0.0062376	0.021499	0.081911	0.058136	0.13764	0.036337	0.091464	0.074935
11	110000000	5	1.3288	0.34184	0.13354	0.20836	0.013437	0.046244	0.12238	0.078434	0.16066	0.034417	0.084822	0.041121
11	111000000	5	1.2477	0.41239	0.16075	0.29261	0.02159	0.099539	0.20584	0.17189	0.29629	0.12515	0.21809	0.15749
12	14000000	5	1.3563	0.29593	0.11023	0.17195	0.015909	0.033695	0.095674	0.058534	0.13196	0.024471	0.069167	0.039979
13	6000000	5	1.213	0.2451	0.074987	0.13934	0.013676	0.02086	0.075333	0.050288	0.124	0.028825	0.077934	0.063689
14	4000000	5	1.555	0.69426	0.45664	0.62967	0.36385	0.46451	0.57335	0.57322	0.71937	0.55705	0.68197	0.65258
14	6000000	5	1.2618	0.38485	0.16836	0.29723	0.076149	0.14114	0.23277	0.21756	0.333	0.1943	0.28592	0.25817
14	16000000	5	1.2785	0.24849	0.080424	0.13741	0.015396	0.018249	0.071225	0.0424	0.10977	0.019026	0.060875	0.04704
14	106000000	5	1.2564	0.28647	0.1017	0.16582	0.014668	0.029657	0.091531	0.056622	0.13027	0.024901	0.070446	0.044181
14	123000000	5	1.1982	0.24027	0.076871	0.13486	0.016563	0.019162	0.070785	0.043954	0.11009	0.023241	0.065026	0.053729
14	124000000	5	1.371	0.47016	0.20661	0.33348	0.028044	0.12119	0.23497	0.18782	0.30879	0.1289	0.21442	0.14044
14	125000000	5	1.4302	0.53066	0.25831	0.38951	0.064511	0.16407	0.2851	0.23308	0.3548	0.16855	0.25336	0.17279
15	62000000	5	1.2729	0.25066	0.08043	0.14371	0.014265	0.022082	0.078403	0.050866	0.12048	0.028649	0.073358	0.059942
15	65000000	5	1.2322	0.31474	0.10475	0.20414	0.0085169	0.049648	0.13019	0.10194	0.20088	0.069414	0.14066	0.10524
15	69000000	5	1.3466	0.32979	0.13041	0.20054	0.018803	0.045838	0.11772	0.075246	0.15143	0.035154	0.08088	0.043945
17	4000000	5	1.2489	0.353	0.13061	0.23158	0.0063369	0.061687	0.14919	0.11339	0.21577	0.07175	0.14364	0.09619
19	38000000	5	1.1598	0.22084	0.056206	0.13047	0.013478	0.021838	0.075576	0.060406	0.13955	0.047654	0.10575	0.099727
19	51000000	5	1.3358	0.33165	0.12223	0.20531	0.0083509	0.045942	0.12343	0.084885	0.17402	0.044383	0.10307	0.061609
1	11000000	6	1.2261	0.15257	0.050813	0.068004	0.063441	0.011276	0.026469	0.012488	0.043874	0.016345	0.03093	0.060898
1	23000000	6	1.3046	0.20188	0.069959	0.10358	0.038875	0.016287	0.049304	0.02643	0.07268	0.016518	0.041599	0.050035
1	31000000	6	1.1895	0.14692	0.035444	0.06537	0.047333	0.0044593	0.024383	0.013915	0.056625	0.017733	0.043946	0.069437
1	53000000	6	1.1722	0.15916	0.041365	0.075249	0.043984	0.0064977	0.032105	0.0195	0.064593	0.020726	0.048096	0.070642
1	73000000	6	1.2153	0.15175	0.043574	0.064208	0.052611	0.0045017	0.021676	0.0077711	0.044748	0.0098344	0.02925	0.055069
1	76000000	6	1.2036	0.18233	0.053397	0.088079	0.036183	0.0082687	0.037394	0.01923	0.068571	0.012632	0.041827	0.052843
1	77000000	6	1.2258	0.14691	0.039694	0.06263	0.049324	0.0041972	0.021358	0.009387	0.048248	0.012709	0.034593	0.061073
1	129000000	6	1.1876	0.12783	0.031273	0.060048	0.065719	0.013104	0.02761	0.024303	0.061128	0.037734	0.061648	0.10081
1	131000000	6	1.1745	0.14644	0.036189	0.066229	0.047806	0.0047878	0.025678	0.01497	0.056248	0.019389	0.044128	0.071245
1	158000000	6	1.1377	0.0899	0.014275	0.033316	0.07661	0.0093191	0.011328	0.01596	0.046706	0.039835	0.060637	0.11413
1	159000000	6	1.1443	0.1089	0.014482	0.049462	0.057267	0.0090073	0.022926	0.026055	0.069255	0.044624	0.076203	0.11958
1	160000000	6	1.1795	0.10602	0.022463	0.039654	0.069476	0.0063073	0.011597	0.010254	0.040538	0.02784	0.045941	0.092424
1	161000000	6	1.0867	0.14228	0.023223	0.07445	0.042167	0.012963	0.039797	0.03943	0.098682	0.048497	0.093525	0.11997
1	166000000	6	1.1715	0.12908	0.02573	0.055202	0.051592	0.0037124	0.020424	0.01506	0.056544	0.024901	0.05154	0.085102
1	167000000	6	1.2214	0.20028	0.05585	0.1048	0.025724	0.0093185	0.050237	0.030131	0.087164	0.0195	0.05545	0.059927
1	168000000	6	1.1861	0.13714	0.038692	0.056907	0.06045	0.0058314	0.018887	0.0084992	0.04084	0.016007	0.032417	0.066377
1	171000000	6	1.1652	0.12983	0.036541	0.050624	0.065781	0.0056676	0.014523	0.0056803	0.036512	0.014867	0.030472	0.066695
1	178000000	6	1.1577	0.14382	0.030208	0.063888	0.042143	0.0018045	0.023815	0.014755	0.060265	0.019227	0.048338	0.074075
1	183000000	6	1.1464	0.11608	0.0259	0.044484	0.062468	0.004208	0.012462	0.0080547	0.041033	0.021516	0.040741	0.081389
2	48000000	6	1.2342	0.13342	0.035307	0.056278	0.058685	0.0082293	0.020286	0.012596	0.048609	0.021638	0.042623	0.076713
2	57000000	6	1.1722	0.13267	0.035099	0.054593	0.060991	0.0077372	0.019063	0.011749	0.048325	0.020742	0.042133	0.076066
2	65000000	6	1.1807	0.10742	0.022648	0.040641	0.067871	0.0077898	0.012775	0.012078	0.045175	0.029335	0.050127	0.094944
2	77000000	6	1.1808	0.13224	0.033441	0.053944	0.058323	0.0049641	0.017879	0.0098728	0.045735	0.018508	0.039229	0.073395
2	80000000	6	1.1633	0.11893	0.031043	0.046759	0.072118	0.011059	0.01626	0.013224	0.046638	0.027629	0.047577	0.088864
2	109000000	6	1.1443	0.13431	0.022734	0.064852	0.042447	0.0072867	0.030425	0.02749	0.077942	0.03728	0.073296	0.10398
2	111000000	6	1.1883	0.1536	0.04081	0.068142	0.047872	0.0045417	0.025283	0.012218	0.052901	0.014088	0.037353	0.061585
2	117000000	6	1.152	0.14496	0.035921	0.063544	0.046208	0.0032754	0.022547	0.01145	0.052115	0.01538	0.039219	0.065628
2	123000000	6	1.1082	0.19159	0.041492	0.11414	0.024595	0.021821	0.068023	0.061058	0.13714	0.057839	0.11604	0.12209
2	128000000	6	1.1417	0.10675	0.022827	0.038187	0.069095	0.0050021	0.0091781	0.0072091	0.038256	0.023684	0.041749	0.086283
2	132000000	6	1.2274	0.15474	0.043129	0.068101	0.045924	0.0042317	0.024352	0.010313	0.050492	0.011285	0.033612	0.05695
2	149000000	6	1.0967	0.099569	0.011419	0.044075	0.066767	0.010348	0.020214	0.025912	0.066472	0.047568	0.077677	0.12542
2	162000000	6	1.1255	0.10283	0.017301	0.038388	0.06606	0.0055482	0.011446	0.01235	0.047515	0.030502	0.053851	0.098985
3	39000000	6	1.1238	0.14662	0.025167	0.076131	0.037042	0.010971	0.039867	0.037086	0.095492	0.04448	0.087764	0.11318
3	42000000	6	1.1676	0.14287	0.036863	0.062823	0.051337	0.0050017	0.02293	0.012463	0.05094	0.017729	0.040277	0.069383
3	74000000	6	1.1795	0.12353	0.030013	0.047872	0.059806	0.0031958	0.013224	0.0060429	0.038665	0.016755	0.034684	0.071812
3	117000000	6	1.2029	0.12549	0.034372	0.048364	0.065877	0.0069596	0.014322	0.007268	0.038574	0.018227	0.034821	0.073014
3	118000000	6	1.2467	0.19547	0.055142	0.099089	0.026564	0.0081351	0.045521	0.025921	0.081671	0.015957	0.050602	0.056339
3	120000000	6	1.1747	0.1947	0.047566	0.10588	0.018942	0.010431	0.054184	0.038695	0.10317	0.030551	0.075094	0.079875
4	16000000	6	1.2639	0.16976	0.051908	0.077582	0.044588	0.0061765	0.029711	0.011568	0.051348	0.0085246	0.029253	0.04787
4	19000000	6	1.177	0.13874	0.035636	0.056891	0.052091	0.0023042	0.017368	0.0065983	0.04307	0.012054	0.032202	0.06218
4	59000000	6	1.1283	0.12503	0.024013	0.0543	0.054825	0.0071892	0.021228	0.018689	0.06245	0.030095	0.060121	0.093967
4	65000000	6	1.0552	0.16887	0.032194	0.10561	0.039273	0.027472	0.068542	0.069362	0.14128	0.076136	0.13379	0.15346
4	113000000	6	1.1656	0.096769	0.018731	0.033945	0.072756	0.0071045	0.0090029	0.010299	0.039682	0.030905	0.049037	0.099139
5	14000000	6	1.0985	0.10378	0.01938	0.03894	0.070038	0.0066165	0.011606	0.011965	0.044925	0.030169	0.051391	0.097104
5	40000000	6	1.1242	0.16194	0.036494	0.080836	0.037537	0.0077373	0.037515	0.027738	0.082163	0.028471	0.065422	0.083617
5	49000000	6	1.1541	0.1731	0.045175	0.086909	0.037312	0.011246	0.040834	0.028393	0.083378	0.025932	0.0623	0.076138
5	78000000	6	1.1878	0.1678	0.04995	0.078748	0.049253	0.0087213	0.031951	0.016146	0.057987	0.014312	0.037829	0.056665
5	103000000	6	1.2203	0.15522	0.03681	0.071757	0.037916	0.0031693	0.028269	0.016195	0.062552	0.017375	0.046245	0.067928
5	126000000	6	1.1327	0.134	0.020235	0.068739	0.0415	0.0094199	0.034836	0.033998	0.087974	0.044579	0.085008	0.11497
5	127000000	6	1.1261	0.14999	0.025134	0.079789	0.033168	0.0098353	0.041457	0.037707	0.097274	0.043637	0.087894	0.11053
5	128000000	6	1.1609	0.12823	0.025155	0.057479	0.051431	0.0055217	0.022983	0.018826	0.061606	0.029307	0.058058	0.091683
6	28000000	6	1.1963	0.14007	0.036504	0.061454	0.052515	0.0073459	0.023182	0.014249	0.053473	0.02081	0.044468	0.074059
6	37000000	6	1.2198	0.17808	0.05135	0.086599	0.035129	0.0065138	0.036965	0.018871	0.065568	0.013724	0.040859	0.054847
6	102000000	6	1.1468	0.13038	0.03139	0.054271	0.059017	0.0067066	0.018733	0.012474	0.051015	0.021763	0.045452	0.078605
6	105000000	6	1.1993	0.14329	0.042066	0.058618	0.058118	0.0052614	0.018262	0.0057801	0.038863	0.010614	0.026975	0.057035
6	106000000	6	1.1617	0.14085	0.027202	0.065824	0.041948	0.0041439	0.027959	0.021548	0.069343	0.028289	0.060646	0.088604
6	109000000	6	1.1825	0.15122	0.039828	0.066139	0.048491	0.0044828	0.02372	0.011199	0.051789	0.013446	0.036816	0.061067
6	110000000	6	1.0224	0.11825	0.020009	0.055639	0.06017	0.01214	0.026976	0.028991	0.074431	0.044933	0.078171	0.11707
6	126000000	6	1.2193	0.15677	0.045066	0.06846	0.047828	0.0044892	0.024202	0.0092264	0.047981	0.0095412	0.030523	0.053481
6	129000000	6	1.0874	0.13392	0.034149	0.069278	0.076594	0.028149	0.040636	0.043787	0.093202	0.05941	0.096084	0.13288
6	138000000	6	1.1684	0.1252	0.031749	0.049902	0.062862	0.006494	0.015692	0.009399	0.043199	0.02025	0.039995	0.076939
6	140000000	6	1.2368	0.21684	0.06521	0.11562	0.019816	0.012694	0.056761	0.033347	0.094098	0.017806	0.056056	0.053195
6	146000000	6	1.206	0.15889	0.045414	0.069429	0.04663	0.0047331	0.02485	0.0098347	0.050392	0.0095509	0.031778	0.053514
7	3000000	6	1.119	0.12277	0.030907	0.049611	0.065678	0.0080899	0.016464	0.011692	0.046932	0.023809	0.044572	0.082195
7	44000000	6	1.1032	0.11481	0.022554	0.048045	0.063431	0.0090247	0.01798	0.017403	0.056084	0.032632	0.058767	0.098482
7	75000000	6	1.1407	0.15677	0.030813	0.076392	0.031056	0.0038667	0.03372	0.024583	0.080102	0.025752	0.064094	0.082595
7	119000000	6	1.1801	0.12791	0.027238	0.053376	0.051748	0.0024001	0.017672	0.011125	0.049668	0.020608	0.044215	0.078345
7	121000000	6	1.1533	0.12455	0.024098	0.053989	0.051903	0.0042963	0.020059	0.016004	0.057076	0.027279	0.054162	0.089317
7	124000000	6	1.2978	0.1948	0.063083	0.097504	0.038699	0.011561	0.044579	0.02295	0.069434	0.014335	0.039748	0.050336
7	130000000	6	1.1952	0.15518	0.044276	0.068585	0.048712	0.0046711	0.024651	0.010217	0.048789	0.011356	0.032035	0.056214
7	140000000	6	1.2382	0.18775	0.049032	0.094956	0.026691	0.0062097	0.043189	0.025255	0.080089	0.017559	0.05216	0.060655
7	141000000	6	1.1975	0.15397	0.036982	0.069814	0.039151	0.0025419	0.026353	0.013907	0.059141	0.014817	0.042665	0.064091
8	18000000	6	1.2238	0.11763	0.029933	0.048736	0.074708	0.014509	0.019825	0.018434	0.052545	0.034475	0.056212	0.098714
8	24000000	6	1.2263	0.1472	0.048225	0.06503	0.066682	0.01188	0.025901	0.013644	0.044192	0.019792	0.034238	0.067493
8	35000000	6	1.2254	0.15381	0.047252	0.065057	0.054421	0.0056486	0.021569	0.0066661	0.041774	0.008048	0.025357	0.050808
8	60000000	6	1.1529	0.10702	0.026435	0.038956	0.072642	0.00727	0.010228	0.0074537	0.034598	0.024504	0.039113	0.085962
8	81000000	6	1.214	0.18118	0.051182	0.090137	0.034706	0.0074631	0.040049	0.022348	0.071288	0.016714	0.046205	0.059109
8	83000000	6	1.2005	0.18497	0.053313	0.090185	0.032563	0.0061144	0.03825	0.018928	0.068388	0.011246	0.040257	0.050092
8	113000000	6	1.1614	0.13978	0.029451	0.062371	0.044386	0.0025933	0.023403	0.015352	0.059767	0.021165	0.049676	0.077199
8	115000000	6	1.209	0.15526	0.047071	0.067963	0.053178	0.0060408	0.024154	0.0089619	0.044302	0.010448	0.028011	0.053592
8	116000000	6	1.1826	0.12331	0.030517	0.047214	0.060342	0.0028546	0.012322	0.0047291	0.036316	0.01526	0.032142	0.069564
8	117000000	6	1.1645	0.10651	0.023819	0.037388	0.069215	0.0045401	0.0083206	0.0055566	0.034636	0.021871	0.038338	0.083286
8	129000000	6	1.1666	0.18954	0.056415	0.097597	0.03707	0.012473	0.046317	0.028058	0.079841	0.021005	0.052688	0.062245
9	9000000	6	1.1324	0.13432	0.029426	0.057548	0.048967	0.0031219	0.020244	0.012773	0.053936	0.020393	0.045842	0.076914
9	23000000	6	1.2125	0.15936	0.045997	0.070562	0.048092	0.0048148	0.026027	0.010697	0.049818	0.010705	0.031852	0.054605
9	24000000	6	1.1535	0.13742	0.027302	0.061222	0.043631	0.0025068	0.023667	0.016573	0.061372	0.023465	0.052789	0.08188
9	25000000	6	1.1384	0.17514	0.033301	0.10202	0.024677	0.016944	0.059465	0.054241	0.12499	0.055212	0.10927	0.12273
9	31000000	6	1.1878	0.15382	0.034802	0.07034	0.036504	0.0017583	0.026928	0.015026	0.062008	0.016131	0.045589	0.066952
9	38000000	6	1.1618	0.11016	0.028903	0.042588	0.079952	0.013757	0.015412	0.014855	0.045164	0.032588	0.051092	0.096892
9	52000000	6	1.2028	0.16486	0.045368	0.074832	0.041538	0.0041917	0.028399	0.012793	0.057256	0.010606	0.036234	0.054382
9	53000000	6	1.1658	0.14918	0.030248	0.069767	0.037287	0.0030084	0.028895	0.019999	0.070049	0.023353	0.056514	0.079766
9	56000000	6	1.165	0.13649	0.034924	0.056055	0.053716	0.0031469	0.017669	0.0077984	0.044426	0.014201	0.034844	0.065633
9	86000000	6	1.2454	0.15406	0.047692	0.066309	0.05456	0.0077712	0.023786	0.0095751	0.0457	0.011554	0.030128	0.055794
9	116000000	6	1.2056	0.16188	0.042362	0.073054	0.038656	0.0020316	0.026857	0.011443	0.055279	0.0098247	0.035055	0.054214
9	117000000	6	1.2414	0.15	0.038295	0.065543	0.044242	0.0022699	0.022948	0.010192	0.05086	0.012346	0.035864	0.06044
9	123000000	6	1.1199	0.090907	0.012506	0.033742	0.073144	0.0089215	0.01137	0.016462	0.050413	0.03945	0.063364	0.11441
10	6000000	6	1.122	0.18534	0.040968	0.10848	0.028062	0.019318	0.063648	0.055915	0.12498	0.054522	0.1061	0.1179
10	7000000	6	1.208	0.16213	0.048483	0.075644	0.050505	0.0085735	0.031265	0.016384	0.055272	0.017041	0.038162	0.061859
10	11000000	6	1.1788	0.17778	0.042672	0.093303	0.028958	0.0093081	0.046384	0.033664	0.091529	0.030633	0.069848	0.082943
10	15000000	6	1.2364	0.15591	0.050074	0.068074	0.061671	0.0097715	0.025457	0.01116	0.045624	0.013364	0.030424	0.05671
10	22000000	6	1.1764	0.15461	0.034772	0.07188	0.038261	0.0037865	0.029115	0.018456	0.0674	0.020064	0.051624	0.072975
10	68000000	6	1.085	0.15615	0.025924	0.086219	0.032676	0.013306	0.04828	0.045621	0.10971	0.051183	0.099869	0.12082
10	90000000	6	1.2329	0.19165	0.055698	0.094052	0.03102	0.0064197	0.040573	0.019823	0.070616	0.010342	0.040007	0.047741
11	13000000	6	1.2158	0.19214	0.053137	0.095397	0.02683	0.0065654	0.042269	0.02249	0.076881	0.013069	0.046348	0.05284
11	22000000	6	1.2176	0.16291	0.050666	0.073659	0.04879	0.0086475	0.028452	0.012887	0.052733	0.012121	0.033846	0.054736
11	25000000	6	1.2234	0.18954	0.057256	0.092794	0.032314	0.0075562	0.039913	0.01923	0.0682	0.010447	0.03859	0.047579
11	27000000	6	1.1662	0.11048	0.024566	0.039847	0.066758	0.0039286	0.0094804	0.0058441	0.036107	0.020986	0.037966	0.081333
11	31000000	6	1.1983	0.13595	0.038155	0.056557	0.064451	0.0075536	0.019707	0.010797	0.044445	0.019078	0.037303	0.07162
11	47000000	6	1.1036	0.11532	0.01716	0.055353	0.056758	0.011711	0.027205	0.029974	0.076015	0.046842	0.081515	0.12084
11	49000000	6	1.1141	0.11341	0.022229	0.04601	0.06205	0.0064855	0.015843	0.014005	0.050344	0.028912	0.05268	0.093074
11	56000000	6	1.2724	0.21213	0.068815	0.11155	0.03342	0.014551	0.054523	0.030719	0.083233	0.017951	0.047955	0.051666
11	57000000	6	1.1431	0.12408	0.023606	0.058873	0.056337	0.0096019	0.027084	0.025535	0.068025	0.039191	0.068535	0.10621
11	67000000	6	1.1782	0.12789	0.024819	0.055859	0.052253	0.0050221	0.021461	0.016981	0.059435	0.027451	0.055402	0.08915
11	68000000	6	1.2276	0.15921	0.049454	0.068243	0.052843	0.0054268	0.02312	0.0068231	0.042907	0.0066138	0.024047	0.04732
11	91000000	6	1.1873	0.17891	0.052583	0.094277	0.043359	0.016165	0.047229	0.032813	0.08245	0.030709	0.062048	0.078228
11	105000000	6	1.0759	0.11513	0.013835	0.057295	0.05449	0.012245	0.030013	0.034512	0.084597	0.051863	0.090492	0.12912
11	112000000	6	1.153	0.19171	0.044254	0.10484	0.019501	0.010024	0.053977	0.039808	0.10597	0.032383	0.078996	0.083718
12	16000000	6	1.1767	0.13906	0.02954	0.062096	0.04418	0.0035856	0.023387	0.015487	0.059584	0.021778	0.050198	0.078145
12	32000000	6	1.1481	0.11015	0.0186	0.044186	0.062614	0.005425	0.015418	0.015041	0.051978	0.03158	0.055997	0.099117
12	61000000	6	1.1544	0.1256	0.025902	0.060713	0.056522	0.011567	0.029161	0.027428	0.069011	0.041337	0.070141	0.10847
12	68000000	6	1.2088	0.18853	0.05818	0.092955	0.034516	0.0090134	0.040613	0.020269	0.068327	0.0121	0.03962	0.049394
12	74000000	6	1.1546	0.11466	0.028695	0.043479	0.070792	0.0094685	0.013383	0.010569	0.042911	0.025512	0.044592	0.086388
12	81000000	6	1.1709	0.12254	0.030617	0.046461	0.062157	0.0041557	0.012237	0.005515	0.03797	0.016419	0.034335	0.071865
12	82000000	6	1.1623	0.15739	0.036408	0.073916	0.036571	0.0046735	0.030529	0.019419	0.069829	0.020093	0.052961	0.072378
12	91000000	6	1.2562	0.20206	0.055834	0.10556	0.022461	0.0097346	0.050961	0.031055	0.090581	0.019803	0.057854	0.060624
12	97000000	6	1.1669	0.12581	0.034085	0.049867	0.064702	0.0070562	0.015394	0.0085065	0.040786	0.019498	0.036979	0.074503
13	5000000	6	1.1965	0.1574	0.03991	0.074821	0.046495	0.0093234	0.033404	0.023151	0.070997	0.025841	0.056413	0.079647
13	51000000	6	1.132	0.1815	0.036137	0.10754	0.028435	0.020392	0.064612	0.059705	0.13264	0.060024	0.11598	0.12811
13	111000000	6	1.1517	0.12433	0.025674	0.052834	0.052583	0.0055965	0.019314	0.015005	0.055311	0.026243	0.052293	0.087561
14	9000000	6	1.1677	0.18971	0.042748	0.10769	0.019668	0.015209	0.059815	0.048629	0.11718	0.044065	0.094048	0.10162
14	10000000	6	1.1155	0.12633	0.01802	0.064518	0.04634	0.011733	0.033877	0.035641	0.088235	0.049625	0.08942	0.12382
14	17000000	6	1.1694	0.15673	0.044274	0.07577	0.054582	0.012675	0.035396	0.024517	0.066188	0.029075	0.054002	0.081767
14	72000000	6	1.2271	0.16416	0.043667	0.074783	0.040174	0.0031763	0.02863	0.013289	0.057665	0.011499	0.037289	0.056247
14	73000000	6	1.2007	0.17229	0.040804	0.086907	0.032267	0.0069037	0.040594	0.02771	0.082221	0.025563	0.061503	0.077017
15	4000000	6	1.2146	0.147	0.042831	0.061072	0.055874	0.005427	0.019871	0.0070953	0.042841	0.010717	0.029189	0.057008
15	5000000	6	1.2159	0.13999	0.038343	0.057763	0.055637	0.0046119	0.01877	0.0078957	0.043225	0.013817	0.032713	0.06387
15	21000000	6	1.2021	0.14095	0.040528	0.062025	0.06155	0.0092432	0.024385	0.014582	0.048431	0.022173	0.040571	0.073956
15	36000000	6	1.1621	0.1321	0.036737	0.054224	0.067512	0.010271	0.019079	0.012322	0.047525	0.021971	0.042216	0.077197
15	51000000	6	1.1914	0.1406	0.043283	0.058673	0.063307	0.0081255	0.019843	0.008627	0.04015	0.015301	0.030455	0.063473
15	54000000	6	1.2372	0.1653	0.052004	0.076512	0.051227	0.008929	0.030737	0.014218	0.051793	0.013745	0.032877	0.056018
15	61000000	6	1.2181	0.20999	0.056591	0.11517	0.018908	0.014473	0.060264	0.042007	0.10905	0.030081	0.075727	0.075123
15	63000000	6	1.0728	0.10738	0.013893	0.046794	0.05961	0.007735	0.019842	0.022946	0.06579	0.040943	0.072275	0.11468
15	68000000	6	1.1917	0.13034	0.0315	0.052421	0.05692	0.0036835	0.015866	0.007957	0.044157	0.01658	0.037361	0.070876
15	70000000	6	1.2812	0.235	0.076117	0.12663	0.019942	0.015056	0.06303	0.035173	0.096249	0.015143	0.05157	0.043799
15	71000000	6	1.2099	0.19673	0.052791	0.10661	0.026106	0.012276	0.054524	0.0373	0.096583	0.029441	0.068337	0.075512
15	91000000	6	1.1233	0.10757	0.019713	0.044649	0.06565	0.0075668	0.016904	0.017127	0.052014	0.035036	0.058105	0.10324
15	92000000	6	1.2277	0.15481	0.042592	0.069902	0.04672	0.0052334	0.026908	0.013226	0.052814	0.015068	0.037304	0.062204
15	93000000	6	1.2027	0.16715	0.04633	0.078408	0.039559	0.0049692	0.031691	0.01578	0.060087	0.013736	0.039182	0.057826
15	94000000	6	1.1327	0.1769	0.035293	0.1006	0.023059	0.014091	0.056059	0.048397	0.11627	0.047707	0.098178	0.11057
15	104000000	6	1.1423	0.18646	0.043602	0.10182	0.026299	0.013325	0.053357	0.041517	0.10689	0.036311	0.083332	0.090509
16	12000000	6	1.1324	0.14939	0.027726	0.077087	0.039447	0.0092256	0.038893	0.033941	0.088736	0.040198	0.079553	0.10461
16	26000000	6	1.1891	0.18693	0.04475	0.099102	0.028347	0.010568	0.04985	0.03597	0.097314	0.030453	0.072545	0.081558
16	27000000	6	1.1475	0.16873	0.032937	0.090632	0.029092	0.010119	0.047045	0.039178	0.1023	0.039436	0.085259	0.10007
16	28000000	6	1.1722	0.13507	0.031561	0.057904	0.057538	0.0074907	0.021649	0.015326	0.056528	0.02372	0.049881	0.081275
16	46000000	6	1.0956	0.10378	0.015804	0.041757	0.064392	0.0070946	0.015411	0.017409	0.05496	0.036259	0.06202	0.10717
16	49000000	6	1.2314	0.15811	0.044593	0.070848	0.048109	0.0063265	0.027188	0.013538	0.054967	0.014442	0.037958	0.061018
17	15000000	6	1.1738	0.12936	0.035651	0.050931	0.063239	0.0069358	0.015384	0.0075444	0.040733	0.016925	0.035055	0.070257
17	18000000	6	1.1658	0.1566	0.045366	0.071905	0.052263	0.0080635	0.028322	0.014898	0.053553	0.016649	0.038497	0.062962
17	21000000	6	1.2246	0.1649	0.048374	0.076971	0.048798	0.0096858	0.031842	0.017682	0.060827	0.017253	0.042438	0.062618
17	23000000	6	1.0728	0.11016	0.030015	0.047211	0.085299	0.019767	0.021526	0.023648	0.056836	0.043082	0.065135	0.11111
17	33000000	6	1.0598	0.13983	0.025541	0.078657	0.055437	0.024803	0.048338	0.052855	0.11429	0.06618	0.11506	0.14505
17	38000000	6	1.1444	0.094354	0.01686	0.032102	0.073902	0.0064244	0.0075517	0.0093918	0.038901	0.030484	0.049068	0.099285
17	70000000	6	1.2208	0.19272	0.052652	0.0986	0.029379	0.0082963	0.045883	0.027463	0.083171	0.018648	0.053998	0.060989
17	72000000	6	1.2261	0.16451	0.051582	0.072706	0.051358	0.0064231	0.026242	0.0090341	0.045894	0.0076667	0.025697	0.047467
17	73000000	6	1.1207	0.095275	0.0093282	0.039289	0.066341	0.0086369	0.016355	0.022483	0.062078	0.04501	0.074185	0.12319
18	9000000	6	1.0882	0.096714	0.011276	0.040006	0.067818	0.0095442	0.016869	0.022668	0.062111	0.044677	0.073863	0.12231
18	40000000	6	1.1798	0.15747	0.035838	0.075255	0.034262	0.0048591	0.031983	0.021039	0.071944	0.021873	0.055381	0.074806
18	42000000	6	1.241	0.19864	0.060484	0.10062	0.03046	0.0098779	0.046549	0.025104	0.077183	0.014783	0.045213	0.051815
18	79000000	6	1.0967	0.11838	0.015953	0.054835	0.051086	0.0063406	0.024321	0.025018	0.071673	0.03948	0.073259	0.11056
19	8000000	6	1.1116	0.11973	0.028295	0.054854	0.075238	0.019361	0.027217	0.029325	0.071237	0.046428	0.075891	0.11709
19	27000000	6	1.2021	0.14459	0.035224	0.062069	0.045598	0.0026105	0.021366	0.010603	0.052122	0.014434	0.039215	0.065312
19	39000000	6	1.2308	0.14645	0.041299	0.06134	0.05345	0.0049256	0.020154	0.0077252	0.044762	0.011177	0.031187	0.058263
19	50000000	6	1.1503	0.12904	0.031692	0.054451	0.061115	0.0066015	0.018939	0.012525	0.049258	0.022394	0.044229	0.078754
1	9000000	7	1.1369	0.048161	0.023877	0.0065328	0.14625	0.033804	0.0028221	0.018188	0.021087	0.061787	0.06043	0.14614
1	21000000	7	1.0585	0.050907	0.013698	0.015173	0.12656	0.03255	0.011552	0.030066	0.046293	0.072949	0.085601	0.1657
1	32000000	7	1.1029	0.06499	0.011435	0.017813	0.10213	0.016585	0.0052424	0.016316	0.036706	0.05006	0.063614	0.13216
1	36000000	7	1.1029	0.046828	0.016116	0.0090448	0.134	0.03	0.0051401	0.021801	0.030376	0.065244	0.069878	0.15368
1	37000000	7	1.1981	0.0791	0.038621	0.019995	0.12745	0.025758	0.0039268	0.0069834	0.0098784	0.037807	0.032146	0.1028
1	38000000	7	1.1248	0.057251	0.03236	0.010961	0.14851	0.035545	0.0045463	0.016306	0.016171	0.057296	0.051726	0.13507
1	40000000	7	1.0897	0.076744	0.013917	0.022856	0.092016	0.012838	0.0052468	0.012619	0.036766	0.041221	0.056482	0.11731
1	46000000	7	1.1554	0.061049	0.027719	0.013566	0.13905	0.032103	0.0053624	0.017727	0.024505	0.056575	0.057598	0.1363
1	61000000	7	1.1242	0.052579	0.040852	0.011208	0.17251	0.049594	0.0097878	0.025445	0.020579	0.071724	0.063216	0.15406
1	71000000	7	1.1256	0.064124	0.012732	0.021703	0.10866	0.02461	0.011981	0.026233	0.048662	0.062848	0.079459	0.15059
1	96000000	7	1.1611	0.063757	0.027932	0.01198	0.13053	0.0256	0.00084118	0.0094167	0.014278	0.045287	0.043401	0.11938
1	97000000	7	1.1658	0.084215	0.029256	0.022102	0.10585	0.015781	0.0020572	0.0039981	0.016699	0.030387	0.033251	0.095493
1	125000000	7	1.1266	0.072095	0.011363	0.02207	0.094719	0.014434	0.0067358	0.016222	0.040082	0.047184	0.063279	0.12742
1	128000000	7	1.1732	0.049044	0.028194	0.0081305	0.15357	0.038204	0.0054996	0.020993	0.020852	0.065774	0.061964	0.15035
1	151000000	7	1.0934	0.064626	0.014386	0.020628	0.11552	0.026905	0.011286	0.02625	0.048424	0.063142	0.079528	0.15064
1	157000000	7	1.1043	0.067737	0.018334	0.017314	0.11033	0.019342	0.0041504	0.013814	0.030387	0.046975	0.05614	0.12512
1	173000000	7	1.1304	0.053182	0.028487	0.011499	0.15056	0.036993	0.0068739	0.021329	0.023151	0.064331	0.062127	0.14716
1	180000000	7	1.1307	0.058215	0.022329	0.011732	0.13086	0.027978	0.003671	0.016268	0.025611	0.054822	0.058546	0.13609
1	181000000	7	1.1747	0.086914	0.032397	0.023334	0.10791	0.017146	0.0026439	0.0037786	0.015547	0.029537	0.031244	0.092906
1	182000000	7	1.1518	0.087332	0.023291	0.025078	0.092757	0.010932	0.0031049	0.0048982	0.02422	0.029123	0.037977	0.095568
1	188000000	7	1.1622	0.084657	0.022861	0.025807	0.095007	0.01304	0.0054093	0.0084112	0.026593	0.034522	0.04299	0.10337
1	189000000	7	1.1768	0.088473	0.032722	0.02604	0.10657	0.017296	0.0048163	0.0055635	0.017192	0.031221	0.032708	0.094578
2	10000000	7	1.1485	0.095917	0.025738	0.033203	0.086275	0.012217	0.0087118	0.009452	0.03237	0.031413	0.043427	0.097373
2	12000000	7	1.0916	0.057726	0.015242	0.013363	0.11956	0.023691	0.0043122	0.01778	0.032911	0.055435	0.064667	0.13933
2	14000000	7	1.1455	0.077596	0.029324	0.020129	0.1166	0.021488	0.0037558	0.0089359	0.020331	0.039168	0.041763	0.10905
2	15000000	7	1.1651	0.078495	0.017139	0.022866	0.094544	0.013515	0.0049593	0.011292	0.033023	0.039515	0.052463	0.11411
2	23000000	7	1.1885	0.080481	0.038523	0.022237	0.1295	0.028046	0.0069147	0.011204	0.015912	0.042731	0.038944	0.1104
2	27000000	7	1.0789	0.045943	0.011773	0.0080494	0.12855	0.027179	0.0036671	0.020923	0.033087	0.06362	0.07176	0.15312
2	61000000	7	1.1655	0.085704	0.033883	0.024294	0.11457	0.02236	0.0058364	0.0091257	0.021532	0.036711	0.039722	0.10314
2	69000000	7	1.1655	0.074213	0.047363	0.019302	0.15327	0.038179	0.0074916	0.013163	0.0084586	0.049181	0.037354	0.11675
2	70000000	7	1.1439	0.045861	0.034466	0.0062171	0.168	0.045055	0.0058832	0.022419	0.017474	0.069627	0.061634	0.15377
2	71000000	7	1.1697	0.062343	0.040344	0.012213	0.15575	0.038073	0.0043638	0.013955	0.0095957	0.053606	0.043573	0.12696
2	73000000	7	1.1881	0.072859	0.03577	0.016817	0.13205	0.027491	0.0029746	0.0085485	0.011148	0.041996	0.036922	0.11088
2	76000000	7	1.1722	0.074738	0.029552	0.018449	0.12121	0.023381	0.0036706	0.0098657	0.019528	0.041598	0.043274	0.11307
2	82000000	7	1.1799	0.070976	0.041044	0.017577	0.14654	0.035983	0.0065048	0.014089	0.01446	0.050148	0.043549	0.12071
2	83000000	7	1.1724	0.06536	0.032388	0.017328	0.14023	0.035608	0.0086471	0.02001	0.026875	0.058106	0.059041	0.13593
2	87000000	7	1.1178	0.07847	0.01297	0.023908	0.08829	0.010921	0.0055333	0.012291	0.037533	0.039836	0.056262	0.11569
2	89000000	7	1.0831	0.047335	0.010007	0.010568	0.12744	0.028011	0.00677	0.025125	0.040402	0.068104	0.079463	0.1603
2	90000000	7	1.109	0.082368	0.026568	0.025569	0.10963	0.02078	0.0076299	0.01336	0.030991	0.041786	0.050739	0.11286
2	120000000	7	1.1405	0.061378	0.02095	0.01239	0.12205	0.023648	0.0019822	0.012817	0.023971	0.04888	0.053626	0.1274
2	122000000	7	1.1239	0.063168	0.013052	0.015149	0.1065	0.017463	0.0030148	0.014083	0.032309	0.048354	0.059677	0.12928
2	145000000	7	1.151	0.081196	0.024975	0.022677	0.10367	0.015604	0.0040513	0.0080205	0.023584	0.035689	0.04207	0.1051
2	159000000	7	1.1633	0.056826	0.024376	0.012116	0.13654	0.030257	0.0044822	0.01704	0.02287	0.056964	0.057462	0.13794
2	164000000	7	1.0997	0.051018	0.014838	0.0088154	0.12645	0.025215	0.0020605	0.016773	0.028165	0.05697	0.063372	0.14192
2	165000000	7	1.1664	0.090237	0.028509	0.025458	0.096343	0.012045	0.0024377	0.0024649	0.018493	0.025778	0.031008	0.088455
2	171000000	7	1.1298	0.066109	0.021714	0.015205	0.11699	0.021978	0.0025257	0.011678	0.023974	0.045693	0.051055	0.12194
2	172000000	7	1.1388	0.056241	0.029391	0.0097211	0.14466	0.032692	0.0026697	0.014338	0.015518	0.054584	0.05053	0.13255
2	177000000	7	1.2668	0.18917	0.14306	0.14036	0.23558	0.14152	0.12443	0.13269	0.14603	0.16533	0.16985	0.23866
2	182000000	7	1.1515	0.069438	0.036373	0.019753	0.14132	0.03382	0.0089439	0.017418	0.019324	0.054035	0.04973	0.12751
3	4000000	7	1.1521	0.087189	0.023525	0.024914	0.092092	0.010954	0.0031567	0.0050397	0.024253	0.029411	0.038142	0.095961
3	6000000	7	1.1703	0.074671	0.025128	0.018311	0.11234	0.018558	0.002234	0.0078768	0.019942	0.038335	0.041939	0.10931
3	7000000	7	1.1271	0.081208	0.026252	0.022175	0.10408	0.016052	0.0032904	0.0069579	0.021778	0.034464	0.039964	0.10298
3	11000000	7	1.1196	0.091497	0.019354	0.03036	0.081258	0.0089833	0.0071117	0.0094423	0.035258	0.032053	0.04715	0.10059
3	15000000	7	1.1462	0.047223	0.022445	0.0074998	0.14454	0.034502	0.0042412	0.020569	0.024862	0.064677	0.065187	0.15085
3	20000000	7	1.0766	0.077988	0.013393	0.026058	0.092337	0.015698	0.0099543	0.019004	0.045801	0.048506	0.067079	0.1286
3	38000000	7	1.1308	0.10132	0.027766	0.035015	0.086263	0.012553	0.0097704	0.0098093	0.035129	0.030296	0.044026	0.095226
3	41000000	7	1.114	0.05219	0.026043	0.011593	0.1496	0.039077	0.0084295	0.025194	0.031644	0.068997	0.071483	0.15604
3	53000000	7	1.1108	0.058888	0.024277	0.013617	0.12935	0.029394	0.0051744	0.017347	0.02607	0.055787	0.058845	0.13608
3	61000000	7	1.145	0.085774	0.020925	0.025663	0.089558	0.011486	0.0047733	0.0079486	0.029753	0.032992	0.044596	0.10232
3	62000000	7	1.0687	0.043335	0.017974	0.0081279	0.1469	0.037284	0.0074629	0.027416	0.036157	0.073793	0.079446	0.16631
3	63000000	7	1.1436	0.054615	0.025819	0.010985	0.1385	0.031776	0.0046697	0.01754	0.021358	0.058495	0.057524	0.1399
3	85000000	7	1.1413	0.073286	0.017855	0.019343	0.10251	0.015562	0.003086	0.010469	0.028867	0.040621	0.051049	0.11578
3	96000000	7	1.1594	0.05667	0.030788	0.010618	0.14563	0.035172	0.004589	0.017184	0.01956	0.057955	0.055445	0.13745
3	102000000	7	1.1794	0.088681	0.031601	0.0258	0.10507	0.016488	0.0043976	0.0052938	0.017998	0.030687	0.033337	0.09447
3	112000000	7	1.153	0.073308	0.035315	0.016887	0.13099	0.026631	0.0028436	0.0081185	0.011624	0.040901	0.036573	0.10914
3	113000000	7	1.1786	0.08556	0.037869	0.023184	0.11836	0.021944	0.0038317	0.0051425	0.012602	0.032417	0.030174	0.095058
3	115000000	7	1.1257	0.066106	0.024814	0.018175	0.12837	0.029495	0.0086346	0.020384	0.032655	0.056869	0.063229	0.13726
3	116000000	7	1.1906	0.091737	0.047769	0.030362	0.13792	0.036775	0.013501	0.017442	0.024817	0.047144	0.045786	0.11317
3	123000000	7	1.1433	0.090944	0.026801	0.02738	0.095528	0.014034	0.0051419	0.0068336	0.02646	0.030629	0.039664	0.096367
3	133000000	7	1.1005	0.069459	0.012688	0.024453	0.10307	0.020893	0.011926	0.024069	0.047067	0.058406	0.074426	0.14306
3	136000000	7	1.1469	0.069202	0.023573	0.015999	0.11658	0.02077	0.0022457	0.010098	0.021819	0.042884	0.047243	0.11728
3	144000000	7	1.0942	0.054955	0.017456	0.012608	0.12723	0.027568	0.0051391	0.01978	0.032052	0.059578	0.066675	0.14445
3	146000000	7	1.1014	0.048511	0.016861	0.0098409	0.13457	0.032212	0.0064699	0.023944	0.034896	0.067377	0.074225	0.15717
3	147000000	7	1.1926	0.069735	0.044555	0.016342	0.1523	0.037685	0.0059154	0.012867	0.0081478	0.050088	0.038731	0.11943
3	159000000	7	1.1937	0.08198	0.040777	0.024497	0.12924	0.028472	0.0079234	0.011133	0.014309	0.041884	0.037041	0.10734
4	4000000	7	1.0997	0.05895	0.024911	0.012864	0.13432	0.029973	0.0045073	0.016933	0.024655	0.055761	0.05762	0.13604
4	5000000	7	1.1112	0.056211	0.015149	0.01357	0.12208	0.026149	0.0064335	0.021436	0.03704	0.060696	0.070865	0.14754
4	7000000	7	1.1567	0.094859	0.028245	0.03181	0.092245	0.015467	0.0091478	0.01109	0.033686	0.034146	0.046093	0.10108
4	8000000	7	1.1462	0.064855	0.018575	0.017512	0.11719	0.023833	0.0064498	0.018285	0.034594	0.053767	0.06365	0.13523
4	12000000	7	1.1204	0.046607	0.019844	0.010708	0.14733	0.039862	0.01045	0.03054	0.040328	0.076952	0.083772	0.17033
4	24000000	7	1.1202	0.067949	0.023077	0.016395	0.11667	0.02184	0.0031666	0.011739	0.024418	0.045023	0.050538	0.12065
4	37000000	7	1.1139	0.067957	0.014376	0.01818	0.10243	0.017	0.0045038	0.014284	0.034315	0.046769	0.059267	0.12625
4	38000000	7	1.1203	0.052863	0.020325	0.0092946	0.13407	0.02817	0.0029937	0.016759	0.024002	0.057529	0.059642	0.14068
4	39000000	7	1.0901	0.053398	0.014319	0.013119	0.12526	0.027802	0.006823	0.022867	0.037658	0.063302	0.073464	0.15101
4	40000000	7	1.0527	0.058259	0.021155	0.018281	0.13231	0.034724	0.012258	0.028171	0.041952	0.068926	0.078124	0.15577
4	45000000	7	1.1277	0.073065	0.020233	0.017771	0.10545	0.016085	0.0016052	0.0082186	0.024282	0.038417	0.046015	0.11139
4	52000000	7	1.1268	0.071494	0.018404	0.021122	0.10615	0.021073	0.0074294	0.017293	0.037543	0.049656	0.06227	0.12917
4	90000000	7	1.2067	0.082725	0.038016	0.022316	0.12298	0.023971	0.0044354	0.0065771	0.011325	0.035705	0.031527	0.099734
4	96000000	7	1.2043	0.06898	0.042206	0.016148	0.15078	0.036979	0.0058469	0.013633	0.011318	0.050764	0.042092	0.12182
4	103000000	7	1.0423	0.041118	0.011626	0.0094778	0.13667	0.034153	0.0088001	0.029542	0.041913	0.076132	0.08563	0.17149
4	104000000	7	1.1406	0.059853	0.020348	0.013346	0.12245	0.024797	0.0037108	0.015127	0.02594	0.052233	0.056916	0.1323
4	105000000	7	1.1539	0.070833	0.021214	0.01869	0.10833	0.019243	0.0040355	0.01163	0.026107	0.043692	0.050544	0.11872
4	107000000	7	1.1914	0.084401	0.041272	0.022408	0.12612	0.025185	0.0040556	0.0053647	0.0085102	0.034035	0.028086	0.096003
4	112000000	7	1.0874	0.06572	0.018736	0.020984	0.11576	0.026174	0.010052	0.022775	0.040934	0.058544	0.070403	0.14116
4	114000000	7	1.0565	0.098419	0.0256	0.037015	0.08769	0.014581	0.012792	0.014523	0.040074	0.03651	0.051442	0.10363
5	4000000	7	1.1424	0.065055	0.045203	0.016019	0.16405	0.04565	0.0097669	0.020958	0.017997	0.061684	0.053353	0.13719
5	11000000	7	1.1705	0.085965	0.027883	0.025817	0.10258	0.01721	0.0056609	0.0084553	0.024442	0.034666	0.041091	0.1016
5	13000000	7	1.161	0.08686	0.045816	0.026183	0.13491	0.033423	0.0095263	0.013033	0.018414	0.043146	0.039658	0.10832
5	17000000	7	1.0962	0.053025	0.014329	0.011931	0.12425	0.026571	0.0051024	0.020618	0.03478	0.06068	0.070059	0.14746
5	18000000	7	1.1657	0.077471	0.031091	0.021778	0.12191	0.026111	0.0066513	0.013467	0.025502	0.045052	0.048612	0.11697
5	24000000	7	1.1892	0.06442	0.03735	0.015119	0.14822	0.036512	0.0060793	0.015945	0.016083	0.054514	0.048615	0.12864
5	27000000	7	1.1605	0.071443	0.036243	0.028219	0.13967	0.040199	0.019387	0.030403	0.036276	0.069282	0.069797	0.14921
5	28000000	7	1.1551	0.053132	0.038378	0.015982	0.16793	0.049021	0.014893	0.030841	0.026263	0.077855	0.070395	0.16296
5	34000000	7	1.1669	0.071973	0.029499	0.016142	0.12116	0.022656	0.0015299	0.0074596	0.015238	0.039549	0.039458	0.10968
5	44000000	7	1.1205	0.055686	0.037729	0.011289	0.16152	0.041543	0.0066724	0.019329	0.014325	0.062673	0.053209	0.14098
5	48000000	7	1.173	0.080126	0.038733	0.020374	0.12892	0.025861	0.0038719	0.0069837	0.010459	0.03749	0.032247	0.10254
5	55000000	7	1.1663	0.059279	0.043819	0.012822	0.17	0.046615	0.0084323	0.020871	0.014497	0.064074	0.053337	0.14093
5	56000000	7	1.1768	0.077445	0.039978	0.018707	0.13426	0.028267	0.0033425	0.0072097	0.0087411	0.038998	0.032391	0.10427
5	84000000	7	1.1672	0.071254	0.049895	0.018389	0.1623	0.043187	0.009079	0.016455	0.0095372	0.054659	0.0415	0.12363
5	85000000	7	1.1853	0.07394	0.046698	0.020196	0.15697	0.042454	0.010067	0.018323	0.017478	0.055124	0.047796	0.12586
5	105000000	7	1.1739	0.080343	0.042665	0.020766	0.13623	0.030634	0.0054511	0.0093112	0.011547	0.040869	0.034563	0.10592
5	109000000	7	1.1541	0.065082	0.048136	0.016514	0.16724	0.046426	0.0098775	0.020048	0.012958	0.060965	0.048875	0.13391
5	138000000	7	1.1016	0.058226	0.016272	0.01164	0.11823	0.02179	0.0015778	0.013517	0.026739	0.050253	0.057313	0.13122
5	146000000	7	1.1149	0.05958	0.025947	0.013447	0.13491	0.029779	0.0048715	0.016474	0.022821	0.054873	0.055656	0.13375
6	8000000	7	1.1557	0.081165	0.024739	0.025342	0.10641	0.018961	0.0078223	0.013234	0.029681	0.042318	0.049916	0.11438
6	10000000	7	1.1743	0.053473	0.025876	0.0089938	0.14036	0.03152	0.0029927	0.016014	0.018991	0.05718	0.055301	0.1384
6	11000000	7	1.1621	0.094272	0.032914	0.028755	0.10043	0.016025	0.0055507	0.0056423	0.022003	0.028705	0.034021	0.091213
6	16000000	7	1.1794	0.079331	0.034372	0.019859	0.12119	0.022592	0.0028539	0.0063266	0.013113	0.036203	0.033964	0.10227
6	17000000	7	1.1623	0.078009	0.031527	0.021761	0.11875	0.022795	0.0056306	0.010292	0.018791	0.041294	0.041392	0.11069
6	18000000	7	1.1532	0.082331	0.032381	0.023768	0.11265	0.020597	0.0051955	0.0081424	0.017719	0.03667	0.03721	0.10301
6	25000000	7	1.1476	0.069838	0.04561	0.017831	0.15511	0.0399	0.0082664	0.015932	0.011412	0.053916	0.042879	0.12443
6	26000000	7	1.1638	0.046546	0.036142	0.0067331	0.17098	0.04578	0.0062164	0.022179	0.015098	0.069573	0.059393	0.15274
6	58000000	7	1.135	0.063073	0.022059	0.015105	0.12197	0.024519	0.0044328	0.014793	0.024761	0.051157	0.054612	0.12961
6	60000000	7	1.1824	0.073364	0.031075	0.017163	0.12316	0.023307	0.00236	0.0078904	0.014623	0.040039	0.038692	0.10977
6	65000000	7	1.1697	0.060598	0.044422	0.013274	0.167	0.04442	0.0076108	0.018192	0.010075	0.060444	0.047483	0.13489
6	68000000	7	1.1738	0.082667	0.016732	0.026889	0.090247	0.013951	0.0086344	0.015198	0.040361	0.042678	0.058545	0.11853
6	69000000	7	1.1592	0.074722	0.021808	0.019102	0.1047	0.016384	0.0026448	0.0085004	0.023601	0.03839	0.044951	0.11068
6	70000000	7	1.1179	0.053946	0.01746	0.012051	0.13071	0.02965	0.0063347	0.022126	0.035404	0.062898	0.071016	0.14992
6	85000000	7	1.1413	0.067754	0.026887	0.01533	0.12355	0.023509	0.0023285	0.010042	0.017749	0.044203	0.044441	0.1175
6	88000000	7	1.1458	0.052094	0.030829	0.0084269	0.15335	0.038339	0.0046361	0.018977	0.019361	0.062254	0.058232	0.14411
6	93000000	7	1.1025	0.063951	0.011121	0.016736	0.1028	0.016396	0.0039637	0.014997	0.034902	0.048857	0.061729	0.13045
6	94000000	7	1.1754	0.084284	0.027493	0.024022	0.10323	0.015974	0.0045274	0.0070706	0.021075	0.033938	0.038432	0.10113
6	98000000	7	1.1573	0.06414	0.030013	0.016641	0.13477	0.030624	0.0069663	0.016838	0.020633	0.054678	0.052595	0.13144
6	103000000	7	1.1081	0.071787	0.017544	0.01884	0.10537	0.01741	0.0040181	0.012589	0.031473	0.043834	0.054783	0.12061
6	111000000	7	1.081	0.049905	0.014316	0.011722	0.12709	0.028514	0.0064203	0.022853	0.035408	0.064661	0.073057	0.15296
6	116000000	7	1.2084	0.072096	0.043635	0.016761	0.14886	0.035872	0.0054091	0.011677	0.0089565	0.047589	0.037705	0.11612
6	130000000	7	1.085	0.062758	0.018328	0.014575	0.11623	0.021404	0.0033209	0.014043	0.027625	0.049341	0.056369	0.12884
6	131000000	7	1.115	0.074289	0.021877	0.019762	0.10674	0.01785	0.0040362	0.010928	0.027	0.041388	0.049202	0.11508
6	132000000	7	1.122	0.063376	0.019573	0.014473	0.11674	0.021905	0.0029033	0.01332	0.026719	0.048273	0.05492	0.12653
6	149000000	7	1.1312	0.082066	0.019568	0.025217	0.096598	0.014129	0.0063167	0.011791	0.03341	0.039094	0.05157	0.11195
7	4000000	7	1.1866	0.10167	0.029309	0.037139	0.089149	0.0168	0.01282	0.014216	0.040543	0.035264	0.050717	0.10157
7	36000000	7	1.1843	0.063279	0.033679	0.013249	0.14475	0.033812	0.0046682	0.014969	0.017196	0.053295	0.049513	0.12909
7	39000000	7	1.0966	0.081359	0.068877	0.042633	0.20282	0.079313	0.041332	0.057893	0.052658	0.10519	0.096514	0.18942
7	40000000	7	1.1075	0.046457	0.018122	0.0092662	0.14348	0.034913	0.0069408	0.025498	0.034802	0.07039	0.076138	0.16132
7	41000000	7	1.1752	0.0888	0.022816	0.028968	0.093879	0.015101	0.0085817	0.012801	0.036261	0.038063	0.051634	0.10916
7	50000000	7	1.1403	0.065128	0.044119	0.017329	0.15831	0.042466	0.0097974	0.019274	0.013559	0.059531	0.048779	0.13312
7	61000000	7	1.0769	0.043111	0.0169	0.0088073	0.14368	0.035473	0.0078149	0.0269	0.0344	0.073108	0.077881	0.165
7	67000000	7	1.1751	0.084995	0.031218	0.023417	0.10898	0.017926	0.0035254	0.0056431	0.017398	0.032393	0.034589	0.09779
7	86000000	7	1.1398	0.076629	0.020299	0.021062	0.10033	0.015589	0.0040857	0.010166	0.028077	0.039361	0.04869	0.11272
7	87000000	7	1.1419	0.060694	0.028024	0.011678	0.13623	0.029833	0.0027888	0.013525	0.018441	0.051494	0.050434	0.12855
7	88000000	7	1.1444	0.065889	0.036901	0.016838	0.14692	0.038485	0.0083996	0.019543	0.023346	0.05802	0.055815	0.13451
7	96000000	7	1.1519	0.079963	0.026684	0.024006	0.1081	0.020627	0.0067265	0.01209	0.027209	0.041497	0.04764	0.11235
7	115000000	7	1.1678	0.086454	0.023291	0.02526	0.092135	0.011337	0.0034583	0.0054817	0.024619	0.029928	0.038922	0.096623
7	122000000	7	1.1345	0.060913	0.02739	0.013354	0.13254	0.028162	0.0036567	0.013885	0.018703	0.051633	0.050388	0.12856
7	128000000	7	1.1551	0.080657	0.023725	0.021227	0.09971	0.014295	0.0020686	0.0058033	0.022238	0.032901	0.03988	0.10157
7	129000000	7	1.1724	0.08178	0.020978	0.022902	0.094445	0.012015	0.0029031	0.0065746	0.02532	0.032977	0.042156	0.10242
7	131000000	7	1.1502	0.092356	0.023453	0.029154	0.08592	0.009436	0.0053539	0.0058363	0.027211	0.028253	0.038689	0.093503
8	12000000	7	1.19	0.081882	0.044162	0.021003	0.13473	0.029146	0.0043547	0.0065419	0.0067905	0.037054	0.028553	0.099448
8	13000000	7	1.2015	0.084968	0.043528	0.022179	0.12896	0.026798	0.0040971	0.0053189	0.0076524	0.034109	0.027145	0.095449
8	14000000	7	1.1559	0.063771	0.034175	0.013285	0.14069	0.032645	0.0040155	0.013339	0.015067	0.050938	0.04636	0.12511
8	19000000	7	1.2102	0.077953	0.049323	0.020362	0.1531	0.039391	0.0080831	0.013572	0.011184	0.048142	0.038344	0.11459
8	22000000	7	1.1953	0.091157	0.043374	0.026245	0.12203	0.025923	0.0063798	0.0069171	0.014105	0.033372	0.030476	0.094111
8	25000000	7	1.0838	0.073212	0.01749	0.02149	0.10403	0.017012	0.0057995	0.013952	0.032735	0.044814	0.055924	0.12113
8	26000000	7	1.2033	0.085084	0.034985	0.022781	0.11295	0.019728	0.003269	0.0045586	0.013047	0.031725	0.030468	0.09496
8	38000000	7	1.2014	0.068414	0.041205	0.017118	0.14991	0.03803	0.0074827	0.016073	0.01505	0.053597	0.046519	0.12594
8	40000000	7	1.1976	0.076974	0.045949	0.020897	0.14948	0.037568	0.0081066	0.014173	0.013624	0.048547	0.041127	0.11636
8	47000000	7	1.1562	0.093101	0.040753	0.029302	0.12133	0.026827	0.009699	0.012092	0.024327	0.03859	0.040765	0.1031
8	50000000	7	1.1333	0.096298	0.023463	0.036775	0.084001	0.01395	0.013659	0.016222	0.04283	0.038929	0.055264	0.10868
8	67000000	7	1.164	0.062145	0.029884	0.013749	0.13845	0.031734	0.0048516	0.015605	0.020541	0.053588	0.052778	0.13069
8	80000000	7	1.0976	0.059256	0.01028	0.016892	0.11132	0.023541	0.0079701	0.0233	0.045183	0.060637	0.076961	0.1486
8	85000000	7	1.1611	0.075099	0.027933	0.017904	0.11476	0.020146	0.0015917	0.0067831	0.017537	0.037088	0.039323	0.10642
8	87000000	7	1.1719	0.08298	0.028861	0.022336	0.10604	0.016212	0.0027613	0.0050919	0.017366	0.032074	0.034812	0.097877
8	89000000	7	1.173	0.073969	0.030596	0.0175	0.12222	0.022563	0.0020455	0.0072417	0.014424	0.038783	0.037889	0.10787
8	90000000	7	1.1875	0.076564	0.031606	0.018835	0.1194	0.021987	0.0024634	0.0068237	0.014604	0.037379	0.036517	0.10509
8	121000000	7	1.1546	0.082799	0.026566	0.021582	0.10209	0.014109	0.0013995	0.0036682	0.017742	0.029972	0.034257	0.095775
9	15000000	7	1.1702	0.064837	0.032904	0.014207	0.14013	0.032374	0.0042495	0.014184	0.018043	0.051295	0.048969	0.12639
9	17000000	7	1.1029	0.062127	0.020363	0.01625	0.12404	0.026891	0.0063449	0.01882	0.032141	0.055958	0.063105	0.13762
9	18000000	7	1.1971	0.088748	0.024096	0.027044	0.091588	0.012279	0.0051193	0.0071498	0.026881	0.03143	0.041198	0.098676
9	19000000	7	1.1473	0.089174	0.019691	0.029008	0.086101	0.010933	0.0070128	0.010379	0.035402	0.034283	0.049071	0.10455
9	36000000	7	1.045	0.059507	0.01365	0.019094	0.11866	0.0273	0.011482	0.027555	0.047465	0.066313	0.080976	0.15511
9	39000000	7	1.1124	0.076949	0.010402	0.024583	0.087978	0.012205	0.007624	0.016215	0.043978	0.045052	0.064247	0.12456
9	54000000	7	1.1339	0.081436	0.019384	0.025296	0.092803	0.012844	0.0062013	0.011107	0.031678	0.038361	0.049801	0.11081
9	60000000	7	1.1432	0.081811	0.01935	0.023161	0.093366	0.011259	0.0032198	0.0072467	0.027324	0.033589	0.044031	0.10391
9	67000000	7	1.1592	0.089446	0.025662	0.026973	0.092837	0.012132	0.0043583	0.005801	0.025021	0.029619	0.038163	0.095153
9	68000000	7	1.1253	0.051716	0.015182	0.01009	0.12558	0.026677	0.0041754	0.019566	0.032382	0.060145	0.067992	0.14681
9	69000000	7	1.2035	0.061484	0.044014	0.013531	0.1633	0.042419	0.0068674	0.017013	0.0099618	0.058265	0.045915	0.13215
9	72000000	7	1.1625	0.054141	0.036147	0.010796	0.16038	0.041224	0.0069304	0.020025	0.015504	0.063795	0.055003	0.14346
9	81000000	7	1.1562	0.063142	0.020786	0.015498	0.12029	0.024847	0.0051245	0.016613	0.029698	0.052766	0.05943	0.13291
9	88000000	7	1.1312	0.060103	0.041165	0.013059	0.16056	0.041133	0.0066703	0.017294	0.011626	0.05865	0.048002	0.13377
9	96000000	7	1.1736	0.079798	0.036078	0.020441	0.12607	0.025635	0.0041314	0.0083223	0.015239	0.038711	0.037238	0.10571
9	97000000	7	1.1617	0.05476	0.031817	0.0087518	0.14926	0.034919	0.002972	0.014888	0.013542	0.056376	0.050018	0.13468
9	98000000	7	1.1425	0.057001	0.025363	0.012415	0.13599	0.030675	0.0053597	0.017598	0.02207	0.057779	0.056901	0.13857
9	101000000	7	1.1606	0.07682	0.030601	0.022239	0.11721	0.023027	0.0063736	0.011538	0.020845	0.042881	0.043738	0.11294
9	102000000	7	1.1977	0.082139	0.046972	0.024655	0.14428	0.035144	0.01	0.013688	0.012251	0.046577	0.037215	0.11177
9	107000000	7	1.1161	0.047174	0.028729	0.0068088	0.15482	0.037595	0.0039418	0.0189	0.016712	0.063846	0.057919	0.14675
9	114000000	7	1.1525	0.074738	0.018763	0.02046	0.099834	0.015145	0.0041333	0.010813	0.028942	0.040799	0.050328	0.11511
9	120000000	7	1.1436	0.073759	0.020388	0.01779	0.10367	0.014645	0.00094161	0.006667	0.021905	0.036315	0.04293	0.10811
9	121000000	7	1.1741	0.09048	0.02973	0.026133	0.098682	0.013399	0.0035869	0.0037054	0.018644	0.027528	0.031851	0.090427
10	19000000	7	1.1416	0.048623	0.028345	0.0073815	0.15551	0.038685	0.0048459	0.020681	0.021117	0.065481	0.062091	0.15017
10	20000000	7	1.2137	0.088007	0.048685	0.024337	0.13668	0.031426	0.0070499	0.0083895	0.0094992	0.037671	0.029495	0.098833
10	21000000	7	1.1117	0.052881	0.021209	0.010746	0.13694	0.032486	0.0055353	0.020927	0.030213	0.062601	0.067279	0.14804
10	25000000	7	1.1936	0.070626	0.047602	0.019833	0.16502	0.047023	0.012166	0.022801	0.021329	0.062381	0.055119	0.13709
10	27000000	7	1.187	0.090354	0.040591	0.026208	0.11928	0.024201	0.006035	0.0068957	0.015467	0.033235	0.032066	0.095103
10	30000000	7	1.245	0.066726	0.044275	0.016576	0.1599	0.042765	0.0090836	0.019165	0.016207	0.059068	0.050204	0.13346
10	33000000	7	1.1762	0.076196	0.043699	0.019117	0.14247	0.032478	0.0052552	0.0097574	0.0085312	0.04322	0.034138	0.10909
10	52000000	7	1.1438	0.074253	0.017293	0.021288	0.10106	0.016098	0.0048985	0.012648	0.03264	0.042705	0.054669	0.11838
10	74000000	7	1.1662	0.054488	0.039214	0.011465	0.16804	0.046085	0.0085762	0.022911	0.018176	0.067611	0.059032	0.14829
10	76000000	7	1.1639	0.069219	0.0369	0.014643	0.13899	0.030448	0.002814	0.0095574	0.01042	0.04474	0.038437	0.11482
10	82000000	7	0.97783	0.061348	0.041935	0.026083	0.17237	0.057642	0.024639	0.043246	0.046802	0.089449	0.090256	0.17734
10	84000000	7	1.0979	0.08412	0.013687	0.028536	0.084695	0.012199	0.0088848	0.015679	0.045504	0.041512	0.062114	0.11756
10	93000000	7	1.1121	0.056493	0.017039	0.011269	0.12261	0.024223	0.0026806	0.01577	0.028102	0.053775	0.060691	0.13627
10	117000000	7	1.1866	0.069367	0.04822	0.01699	0.15875	0.042231	0.0078946	0.01567	0.0098122	0.053985	0.042057	0.12402
10	122000000	7	1.1323	0.057886	0.016927	0.017379	0.12202	0.029548	0.010335	0.025433	0.040862	0.064964	0.075789	0.15209
10	126000000	7	1.1488	0.061828	0.027288	0.012875	0.1342	0.029468	0.0035062	0.014156	0.020598	0.05165	0.05205	0.12914
11	10000000	7	1.1325	0.08861	0.017301	0.030252	0.083568	0.012343	0.0094076	0.014508	0.043267	0.039045	0.057983	0.11271
11	11000000	7	1.1498	0.068982	0.017218	0.017869	0.10871	0.018833	0.0038774	0.013186	0.030658	0.045693	0.055775	0.12336
11	26000000	7	1.166	0.090055	0.024801	0.029234	0.092669	0.014171	0.0071142	0.0095466	0.030577	0.033926	0.044764	0.10192
11	28000000	7	1.141	0.086447	0.015925	0.028846	0.083305	0.010575	0.0079488	0.012862	0.040425	0.037854	0.05547	0.11127
11	35000000	7	1.1584	0.073922	0.032344	0.017731	0.12456	0.024555	0.0027668	0.0082333	0.014436	0.040244	0.038543	0.10905
11	51000000	7	1.1234	0.06913	0.014373	0.018313	0.10118	0.015123	0.0034879	0.01234	0.03155	0.043986	0.055606	0.12181
11	58000000	7	1.0948	0.062797	0.013023	0.015971	0.10773	0.019232	0.0044417	0.016298	0.035349	0.051158	0.06346	0.13331
11	63000000	7	1.0781	0.047686	0.012376	0.010704	0.12901	0.029781	0.0068791	0.024997	0.039439	0.067953	0.078332	0.15916
11	66000000	7	1.1026	0.072647	0.010152	0.023235	0.091451	0.013648	0.0072785	0.016906	0.042812	0.047368	0.065418	0.12799
11	71000000	7	1.1323	0.078054	0.015874	0.021697	0.090837	0.011162	0.0029123	0.0085682	0.030725	0.035856	0.048933	0.10888
11	83000000	7	1.1189	0.042828	0.02182	0.0066824	0.14901	0.03705	0.0055486	0.023463	0.026718	0.069786	0.069984	0.15869
11	96000000	7	1.1787	0.089292	0.028947	0.024922	0.097458	0.012635	0.0023916	0.0025026	0.017511	0.026289	0.030686	0.089071
11	100000000	7	1.0994	0.067874	0.012525	0.017709	0.098926	0.014566	0.0031932	0.012516	0.033048	0.044328	0.057255	0.123
11	122000000	7	1.0687	0.066326	0.014045	0.02191	0.10693	0.021517	0.010127	0.022128	0.041704	0.057104	0.070463	0.14041
12	3000000	7	1.1836	0.095774	0.039978	0.031772	0.1128	0.023485	0.009939	0.010317	0.022307	0.035095	0.036831	0.097057
12	8000000	7	1.1156	0.072265	0.024424	0.018395	0.11527	0.020594	0.0035438	0.010518	0.022363	0.042418	0.046737	0.11537
12	10000000	7	1.1403	0.08172	0.020665	0.027256	0.1009	0.020545	0.0104	0.018427	0.042332	0.047516	0.062847	0.12438
12	11000000	7	1.1654	0.079041	0.02049	0.02312	0.099514	0.015753	0.0052443	0.01107	0.030053	0.039732	0.049807	0.11264
12	12000000	7	1.1317	0.044778	0.024654	0.0060892	0.15262	0.037313	0.0044928	0.021447	0.02259	0.067242	0.065014	0.15374
12	17000000	7	1.1661	0.076761	0.03008	0.020387	0.11734	0.023043	0.0047172	0.010489	0.021449	0.041544	0.043673	0.11235
12	30000000	7	1.1524	0.087352	0.024088	0.028295	0.093376	0.013737	0.0073538	0.010055	0.028932	0.035505	0.044779	0.10415
12	34000000	7	1.1414	0.084636	0.018605	0.029206	0.095411	0.016904	0.010653	0.017901	0.044391	0.045429	0.062746	0.12212
12	37000000	7	1.1551	0.059021	0.050147	0.013598	0.17824	0.052029	0.010608	0.023213	0.013116	0.067753	0.053464	0.14452
12	52000000	7	1.1323	0.059196	0.037464	0.01242	0.15662	0.039933	0.006133	0.018217	0.016673	0.059609	0.052903	0.13725
12	60000000	7	1.1298	0.075341	0.023511	0.019548	0.10849	0.018121	0.0029168	0.0090583	0.024296	0.038903	0.045714	0.11065
12	65000000	7	1.1737	0.079171	0.039624	0.020627	0.13169	0.028434	0.004817	0.008725	0.012137	0.040148	0.034983	0.10597
12	66000000	7	1.0356	0.044782	0.010797	0.010806	0.13192	0.031949	0.0089191	0.028877	0.043524	0.073801	0.085179	0.16819
12	79000000	7	1.1444	0.1069	0.039939	0.039541	0.10492	0.024146	0.015287	0.015736	0.037724	0.036855	0.047582	0.099539
12	80000000	7	1.1465	0.10242	0.033532	0.03675	0.098298	0.020187	0.013056	0.014518	0.038486	0.036414	0.049242	0.10203
12	83000000	7	1.1184	0.081354	0.014826	0.025248	0.085092	0.0098335	0.0053163	0.010449	0.03492	0.036557	0.051782	0.10986
12	88000000	7	1.1826	0.057838	0.026891	0.018646	0.14488	0.041229	0.01468	0.031142	0.040105	0.074505	0.078856	0.16258
12	92000000	7	1.1821	0.079336	0.044312	0.02265	0.14216	0.034106	0.0082274	0.012607	0.012458	0.045614	0.03781	0.1116
12	107000000	7	1.1523	0.079447	0.024095	0.020853	0.1025	0.014385	0.0019563	0.0055363	0.019808	0.033226	0.038291	0.10155
12	109000000	7	1.1496	0.064399	0.025692	0.013267	0.12493	0.023563	0.0014026	0.0097901	0.016327	0.044943	0.044702	0.11923
12	110000000	7	1.1958	0.079979	0.032814	0.020853	0.11712	0.02087	0.0032342	0.0061477	0.013467	0.035491	0.03394	0.1015
12	115000000	7	1.0838	0.043743	0.016975	0.0094892	0.14088	0.03569	0.0084194	0.027871	0.036883	0.073866	0.079903	0.16624
12	119000000	7	1.112	0.057074	0.027869	0.016348	0.14777	0.041314	0.012276	0.029285	0.039065	0.072184	0.077402	0.15943
13	4000000	7	1.1514	0.061974	0.040607	0.014277	0.15994	0.042419	0.0081205	0.019649	0.016727	0.060887	0.052964	0.13771
13	7000000	7	1.1895	0.079299	0.039508	0.021294	0.13184	0.028726	0.0062289	0.010369	0.013452	0.042315	0.037294	0.1095
13	15000000	7	1.2661	0.067767	0.050946	0.018786	0.1697	0.048695	0.012212	0.02174	0.013189	0.063094	0.049051	0.13608
13	32000000	7	1.1128	0.054401	0.028561	0.011007	0.14711	0.037091	0.0063512	0.021034	0.025662	0.063322	0.063143	0.14647
13	38000000	7	1.2263	0.088881	0.03945	0.02462	0.11934	0.022788	0.0051381	0.0058288	0.01294	0.032816	0.029905	0.094952
13	40000000	7	1.1159	0.084161	0.013132	0.030293	0.086078	0.014956	0.012313	0.020835	0.052474	0.048035	0.070816	0.1278
13	41000000	7	1.0776	0.047469	0.014435	0.010858	0.13651	0.033349	0.0082426	0.027596	0.041511	0.071763	0.081931	0.16434
13	57000000	7	1.1578	0.069397	0.021381	0.016185	0.11052	0.01786	0.0016108	0.0086842	0.021254	0.04069	0.045554	0.11448
13	68000000	7	1.1749	0.076193	0.042883	0.021371	0.14294	0.035019	0.0087694	0.015014	0.016233	0.049751	0.043189	0.11917
13	75000000	7	1.1447	0.057701	0.03469	0.012009	0.15209	0.037963	0.006114	0.018474	0.018001	0.060055	0.054716	0.13924
13	80000000	7	1.1696	0.048463	0.034105	0.008094	0.16345	0.042692	0.0061744	0.02134	0.016418	0.067318	0.058864	0.15006
13	83000000	7	1.047	0.074393	0.012416	0.025967	0.092129	0.017243	0.010963	0.021246	0.048268	0.052097	0.071277	0.13382
13	92000000	7	1.1451	0.071879	0.03068	0.02039	0.13327	0.030033	0.0083385	0.01771	0.02667	0.052658	0.054972	0.12847
13	93000000	7	1.1425	0.081453	0.020617	0.024076	0.096554	0.015007	0.0057415	0.011271	0.032127	0.038796	0.050688	0.1117
13	94000000	7	1.2188	0.085298	0.048418	0.023541	0.1402	0.032546	0.006979	0.0088261	0.007525	0.039679	0.029489	0.10182
13	98000000	7	1.1941	0.079403	0.045944	0.021418	0.14517	0.035486	0.0075322	0.012401	0.012243	0.045755	0.037772	0.11226
13	102000000	7	1.1399	0.069079	0.021303	0.016122	0.11324	0.019906	0.0022947	0.010689	0.024644	0.043341	0.049731	0.11899
13	112000000	7	1.164	0.059732	0.028202	0.011272	0.13643	0.02872	0.002233	0.012383	0.015585	0.050501	0.047841	0.12704
13	113000000	7	1.1592	0.053867	0.035091	0.0094013	0.15743	0.039491	0.004703	0.017653	0.014267	0.060773	0.052762	0.14004
13	115000000	7	1.1733	0.067726	0.031862	0.014786	0.13162	0.027722	0.0029022	0.01046	0.014651	0.045566	0.042732	0.11819
14	11000000	7	1.1053	0.083521	0.016361	0.029373	0.085025	0.01321	0.010233	0.016153	0.042283	0.042882	0.059963	0.11813
14	20000000	7	1.1312	0.048545	0.024164	0.0083929	0.14366	0.034964	0.0049243	0.020457	0.024301	0.064146	0.064018	0.1492
14	21000000	7	1.1672	0.067051	0.043121	0.015132	0.15213	0.038603	0.0060348	0.014213	0.010559	0.052323	0.04236	0.12358
14	22000000	7	1.1431	0.062541	0.02676	0.015263	0.12827	0.02819	0.0053663	0.015584	0.022405	0.052944	0.053376	0.13042
14	24000000	7	1.2379	0.083662	0.045536	0.02294	0.13463	0.030513	0.0062183	0.0082657	0.0085831	0.038732	0.030313	0.10146
14	26000000	7	1.1701	0.068048	0.041664	0.016162	0.14916	0.035952	0.0059412	0.013396	0.010167	0.050852	0.040827	0.12142
14	45000000	7	1.2115	0.056417	0.049324	0.014026	0.18057	0.052773	0.011834	0.024934	0.012466	0.071372	0.05508	0.14965
14	50000000	7	1.072	0.045293	0.016707	0.010656	0.14134	0.036039	0.0090643	0.028432	0.038819	0.074161	0.081035	0.16641
14	54000000	7	1.0884	0.049943	0.026424	0.013576	0.1547	0.044647	0.012595	0.032076	0.040106	0.078016	0.083108	0.16901
14	58000000	7	1.1425	0.062308	0.01623	0.01396	0.11375	0.019996	0.0025567	0.013295	0.027628	0.048551	0.0563	0.12858
14	61000000	7	1.1975	0.079879	0.030902	0.020669	0.11415	0.01979	0.0030431	0.0063526	0.0156	0.035428	0.035814	0.10238
14	62000000	7	1.1471	0.044759	0.02065	0.0060482	0.14523	0.033728	0.0035175	0.02024	0.024155	0.065089	0.065358	0.15229
14	63000000	7	1.1607	0.062078	0.032932	0.013601	0.14254	0.032349	0.0043834	0.013993	0.014581	0.052604	0.047028	0.12753
14	65000000	7	1.1908	0.06365	0.043813	0.015896	0.16149	0.04306	0.0093029	0.019475	0.013342	0.060583	0.049314	0.13485
14	67000000	7	1.1132	0.042614	0.010477	0.0094036	0.13422	0.031981	0.0081807	0.02851	0.041627	0.074402	0.084499	0.16968
14	70000000	7	1.1329	0.095292	0.028832	0.029711	0.093744	0.013655	0.006484	0.0070201	0.027214	0.029464	0.038649	0.093896
14	85000000	7	1.1511	0.056889	0.035608	0.011184	0.15374	0.037489	0.004834	0.016255	0.012994	0.057691	0.049599	0.13453
14	96000000	7	1.2021	0.085684	0.042409	0.02285	0.12707	0.02558	0.0041916	0.0050618	0.0079812	0.03344	0.026976	0.094411
14	107000000	7	1.1067	0.064671	0.041612	0.016485	0.15406	0.040367	0.0081461	0.017895	0.015389	0.057138	0.049044	0.13051
14	108000000	7	1.1397	0.054839	0.030696	0.0089261	0.14721	0.033684	0.0025916	0.014384	0.013829	0.055451	0.049729	0.1334
14	110000000	7	1.1609	0.056048	0.036737	0.0093079	0.15716	0.038281	0.0035381	0.014958	0.010448	0.056754	0.047215	0.133
14	111000000	7	1.186	0.079864	0.041344	0.022274	0.13298	0.02985	0.0064053	0.010309	0.012675	0.041894	0.036293	0.10781
14	121000000	7	1.1378	0.053681	0.027776	0.0091438	0.14435	0.033682	0.0036878	0.01694	0.018839	0.058674	0.055628	0.1394
15	11000000	7	1.089	0.080181	0.018145	0.024879	0.096883	0.016215	0.007153	0.014463	0.038433	0.042705	0.057603	0.11791
15	12000000	7	1.1848	0.075682	0.04724	0.021577	0.1549	0.042943	0.011287	0.019739	0.02022	0.056294	0.05021	0.12782
15	16000000	7	1.1485	0.080961	0.028954	0.021488	0.11024	0.017728	0.002622	0.0057004	0.017482	0.033555	0.036019	0.10004
15	50000000	7	1.193	0.086083	0.036697	0.024047	0.11495	0.021297	0.0046506	0.0058324	0.013926	0.03318	0.031624	0.096331
15	55000000	7	1.1816	0.093472	0.029745	0.028127	0.096769	0.013887	0.00499	0.0051416	0.022264	0.02816	0.034699	0.091438
15	67000000	7	1.1805	0.077048	0.029232	0.020833	0.11591	0.022011	0.0046085	0.0097344	0.020565	0.040329	0.042596	0.1101
15	83000000	7	1.1187	0.059712	0.018597	0.011794	0.11975	0.021451	0.00099924	0.011589	0.022149	0.047831	0.052047	0.12641
15	98000000	7	1.0847	0.055946	0.0096345	0.013242	0.11173	0.021191	0.0045095	0.0191	0.038346	0.056798	0.070321	0.1434
15	102000000	7	1.121	0.05326	0.018333	0.008709	0.12714	0.024915	0.00096659	0.013857	0.022404	0.053135	0.056405	0.13494
15	103000000	7	1.1495	0.073515	0.023254	0.017875	0.10927	0.01761	0.0016397	0.0076013	0.020963	0.03795	0.043172	0.10954
16	16000000	7	1.1578	0.073768	0.018298	0.021509	0.10356	0.018662	0.0063206	0.015004	0.03532	0.046071	0.058182	0.12352
16	34000000	7	1.1549	0.066538	0.030588	0.014296	0.13116	0.026767	0.0025307	0.010337	0.014342	0.045736	0.042749	0.11846
16	35000000	7	1.1721	0.055605	0.030011	0.0095241	0.146	0.033379	0.0027835	0.014764	0.01514	0.055543	0.050779	0.13402
16	36000000	7	1.1111	0.075379	0.022581	0.020305	0.1063	0.017088	0.0034096	0.0092638	0.024298	0.039034	0.045599	0.1107
16	37000000	7	1.1553	0.060206	0.032655	0.012337	0.14371	0.03266	0.0041996	0.014396	0.014462	0.053587	0.047924	0.12962
16	45000000	7	1.0958	0.076213	0.019628	0.021939	0.10094	0.015487	0.0047907	0.011152	0.029394	0.040418	0.050198	0.11404
16	53000000	7	1.1475	0.064151	0.032756	0.014641	0.14044	0.031834	0.0051547	0.014614	0.016709	0.052703	0.04836	0.12806
16	54000000	7	1.1225	0.045915	0.027193	0.0061065	0.15326	0.037331	0.0038789	0.019642	0.019064	0.064878	0.0606	0.14943
16	55000000	7	1.144	0.047443	0.02318	0.0076478	0.14725	0.034981	0.0046166	0.020785	0.024313	0.065107	0.064786	0.15111
16	57000000	7	1.1965	0.063891	0.034736	0.014623	0.14219	0.034868	0.0063156	0.016512	0.018431	0.055204	0.05101	0.13131
16	62000000	7	1.1824	0.07078	0.036331	0.015572	0.13567	0.02866	0.0026536	0.0087343	0.010246	0.043014	0.036893	0.11198
16	66000000	7	1.1303	0.049674	0.031761	0.0079917	0.15708	0.039144	0.004856	0.019184	0.016361	0.063745	0.056892	0.14548
16	76000000	7	1.1731	0.093066	0.045497	0.03043	0.12489	0.027219	0.0098929	0.0099646	0.014543	0.036901	0.031769	0.097554
16	77000000	7	1.1983	0.093373	0.043748	0.030755	0.12136	0.026835	0.011193	0.011691	0.018205	0.038718	0.035698	0.10114
16	79000000	7	1.1473	0.061318	0.02955	0.017526	0.13963	0.034804	0.010334	0.022402	0.02634	0.062846	0.061869	0.14375
16	82000000	7	1.1354	0.06707	0.024842	0.015512	0.1211	0.022587	0.0027056	0.010926	0.020192	0.045038	0.047035	0.11959
16	83000000	7	1.1302	0.078668	0.017545	0.024274	0.096026	0.013924	0.0065609	0.012843	0.033529	0.041489	0.053552	0.11599
16	84000000	7	1.143	0.052336	0.02589	0.0090435	0.14313	0.032482	0.0034588	0.016784	0.019007	0.058618	0.05622	0.14009
16	86000000	7	1.1258	0.089007	0.022221	0.029844	0.093479	0.015018	0.0094527	0.013848	0.038027	0.039174	0.053547	0.11056
16	87000000	7	1.0574	0.073714	0.022138	0.023244	0.11411	0.024338	0.0096434	0.019585	0.037946	0.052263	0.063614	0.13054
17	16000000	7	1.1959	0.081311	0.065878	0.028836	0.18749	0.06237	0.021814	0.031435	0.023665	0.071616	0.058183	0.14215
17	17000000	7	1.1276	0.07331	0.029111	0.020091	0.12574	0.027036	0.0066175	0.014938	0.026183	0.047934	0.051898	0.1219
17	34000000	7	1.139	0.097627	0.024157	0.032695	0.083442	0.01101	0.0078943	0.00886	0.03559	0.029487	0.044987	0.095206
17	35000000	7	1.1537	0.080239	0.025514	0.02076	0.10436	0.01616	0.0021149	0.0060351	0.021207	0.033648	0.039567	0.10215
17	37000000	7	1.1092	0.079614	0.028454	0.025706	0.11512	0.025303	0.0094889	0.016529	0.032227	0.047143	0.054691	0.11989
17	40000000	7	1.0864	0.058586	0.022164	0.012265	0.12986	0.026865	0.0031486	0.015163	0.024089	0.053085	0.056317	0.13302
17	41000000	7	1.1925	0.094959	0.053193	0.030262	0.14016	0.034723	0.010936	0.011393	0.013208	0.039237	0.031472	0.098493
17	45000000	7	1.1868	0.095036	0.046032	0.029403	0.12583	0.028925	0.00924	0.0098116	0.017666	0.035884	0.033914	0.09681
17	47000000	7	1.1511	0.063383	0.029059	0.011762	0.13216	0.026475	0.00078534	0.0093261	0.013297	0.045402	0.042715	0.11908
17	53000000	7	1.2098	0.079578	0.056833	0.023485	0.17166	0.04929	0.013455	0.020695	0.014909	0.058051	0.04534	0.12623
17	59000000	7	1.142	0.065075	0.022143	0.016696	0.12241	0.024825	0.0054006	0.015763	0.027145	0.051268	0.056511	0.12949
17	68000000	7	1.1666	0.064211	0.046755	0.017401	0.17186	0.047667	0.012171	0.023522	0.01602	0.066152	0.054068	0.14237
17	71000000	7	1.115	0.069105	0.018387	0.017367	0.11034	0.018688	0.0035511	0.012499	0.028674	0.045201	0.053803	0.12222
17	75000000	7	1.1804	0.092444	0.033674	0.028102	0.10567	0.019153	0.0063449	0.0076236	0.023311	0.032161	0.037637	0.096085
17	76000000	7	1.1606	0.089533	0.02458	0.028779	0.094051	0.015382	0.0075186	0.011044	0.03396	0.035645	0.048667	0.10476
17	82000000	7	1.1818	0.075202	0.032652	0.020463	0.1236	0.026471	0.0056297	0.011707	0.019926	0.043726	0.04422	0.11384
17	85000000	7	1.1082	0.070491	0.019821	0.017687	0.10806	0.018919	0.0032712	0.011609	0.028246	0.043462	0.052206	0.11939
17	86000000	7	1.1418	0.067353	0.027271	0.01465	0.12266	0.02335	0.001789	0.0092024	0.016568	0.043181	0.043263	0.116
17	94000000	7	1.1496	0.048052	0.029312	0.0074371	0.15825	0.039872	0.0052984	0.02128	0.020934	0.066468	0.062479	0.15088
18	8000000	7	1.1487	0.099218	0.023514	0.034009	0.081532	0.0091674	0.0084858	0.0086697	0.034859	0.028845	0.043777	0.094367
18	10000000	7	1.1718	0.052142	0.028881	0.011053	0.15051	0.037395	0.0071939	0.021753	0.022287	0.065532	0.062003	0.14907
18	12000000	7	1.1871	0.078639	0.023581	0.020943	0.1053	0.017477	0.0035817	0.0091085	0.02547	0.037899	0.045662	0.10932
18	18000000	7	1.1284	0.084014	0.02612	0.023769	0.099918	0.014296	0.0034216	0.00599	0.021818	0.032048	0.038048	0.098766
18	20000000	7	1.1146	0.093351	0.018554	0.0339	0.080482	0.012888	0.01201	0.0165	0.047442	0.039789	0.060404	0.1128
18	22000000	7	1.2302	0.074118	0.049719	0.019699	0.15778	0.042032	0.0096951	0.016279	0.010704	0.053673	0.041142	0.12249
18	33000000	7	1.2143	0.085812	0.043073	0.024191	0.12819	0.02667	0.0059107	0.0069696	0.0093829	0.035978	0.02909	0.097816
18	37000000	7	1.1045	0.053638	0.022306	0.010815	0.13584	0.030387	0.0043449	0.018198	0.025121	0.058803	0.060968	0.14147
18	44000000	7	1.1528	0.062138	0.030963	0.014028	0.14284	0.033258	0.0059097	0.017019	0.020438	0.05599	0.053729	0.13372
18	45000000	7	1.1388	0.049487	0.02768	0.0086686	0.1534	0.037821	0.0057359	0.021257	0.022701	0.065651	0.062836	0.14998
18	64000000	7	1.1507	0.088094	0.022189	0.029076	0.08888	0.012237	0.0077038	0.010457	0.031703	0.035317	0.046714	0.10453
18	65000000	7	1.1849	0.077935	0.036629	0.021235	0.12823	0.026591	0.0055228	0.00964	0.013642	0.041382	0.037221	0.10845
18	66000000	7	1.1354	0.047809	0.038249	0.0071064	0.17223	0.04637	0.0064157	0.021778	0.013878	0.068897	0.057691	0.15098
18	71000000	7	1.1548	0.048443	0.037824	0.0095879	0.17235	0.048246	0.0092977	0.025669	0.019464	0.073189	0.064242	0.15693
18	73000000	7	1.1181	0.049089	0.039908	0.0092163	0.1743	0.048569	0.0084416	0.023853	0.015444	0.071127	0.05978	0.15295
18	74000000	7	1.1529	0.069434	0.024486	0.015917	0.11745	0.020847	0.0019182	0.0091647	0.019673	0.041783	0.044688	0.11472
18	75000000	7	1.1227	0.050235	0.022353	0.008286	0.13931	0.030971	0.0030744	0.017251	0.021422	0.059378	0.059068	0.14257
18	76000000	7	1.2053	0.086777	0.037304	0.023366	0.11619	0.020512	0.0034412	0.0040274	0.011145	0.030802	0.028152	0.092743
18	77000000	7	1.1329	0.048226	0.027519	0.0082416	0.15248	0.037163	0.0053016	0.020407	0.019509	0.065169	0.06064	0.14905
18	88000000	7	1.1382	0.087116	0.023315	0.025362	0.093928	0.011891	0.003825	0.0061819	0.026262	0.030738	0.040373	0.097967
19	13000000	7	1.1382	0.067153	0.03664	0.016038	0.14267	0.034045	0.0060509	0.015055	0.017685	0.052097	0.047755	0.1256
19	25000000	7	1.1101	0.058187	0.015407	0.012084	0.11604	0.021602	0.0025937	0.014868	0.028799	0.051929	0.059712	0.13421
19	35000000	7	1.2055	0.078843	0.033887	0.022603	0.12712	0.028986	0.0079679	0.014996	0.025904	0.046936	0.049654	0.11897
19	45000000	7	1.1418	0.070969	0.021856	0.016217	0.10882	0.016877	0.00057041	0.0069191	0.01974	0.037933	0.042681	0.11015
19	54000000	7	1.0993	0.073393	0.015099	0.02138	0.10074	0.015887	0.0053978	0.014225	0.036115	0.044691	0.058783	0.12238
1	5000000	8	1.2014	0.11335	0.046117	0.042739	0.10164	0.020639	0.01515	0.010249	0.02425	0.029275	0.03093	0.084424
1	8000000	8	1.1778	0.097107	0.030124	0.029589	0.090279	0.010544	0.0042129	0.0023747	0.020401	0.023166	0.02952	0.083468
1	10000000	8	1.2251	0.094305	0.037558	0.028741	0.10795	0.019307	0.0067239	0.0063773	0.017885	0.030779	0.031655	0.092296
1	13000000	8	1.2703	0.11441	0.056855	0.040686	0.11912	0.027118	0.014195	0.007959	0.013487	0.028203	0.021358	0.079311
1	17000000	8	1.242	0.12648	0.05171	0.048358	0.095218	0.018143	0.01596	0.0068179	0.022793	0.020631	0.022437	0.069402
1	24000000	8	1.2085	0.1371	0.041487	0.055946	0.062332	0.0070639	0.017859	0.0069387	0.037132	0.014279	0.02878	0.062929
1	27000000	8	1.1736	0.10247	0.033378	0.032236	0.089268	0.010453	0.0050666	0.0014106	0.01918	0.020337	0.025896	0.077638
1	29000000	8	1.1725	0.0901	0.032851	0.025064	0.10363	0.015189	0.0026823	0.0024138	0.014801	0.026538	0.028309	0.087938
1	30000000	8	1.196	0.10753	0.037766	0.034489	0.09043	0.011405	0.0057913	0.00047557	0.017254	0.017876	0.021884	0.072128
1	43000000	8	1.2752	0.11667	0.043376	0.04042	0.090851	0.01473	0.010215	0.0034084	0.021329	0.019031	0.023499	0.071298
1	44000000	8	1.3145	0.16147	0.076557	0.066914	0.097471	0.025005	0.024986	0.0063457	0.021366	0.010203	0.0075022	0.042427
1	47000000	8	1.1842	0.10159	0.034117	0.031773	0.092286	0.012319	0.0054032	0.0025672	0.020435	0.02229	0.027986	0.080715
1	50000000	8	1.2143	0.11962	0.042235	0.041752	0.083007	0.01032	0.0092312	0.0008588	0.020762	0.014117	0.019765	0.064254
1	62000000	8	1.2689	0.11567	0.055228	0.039529	0.11042	0.023005	0.011077	0.0034715	0.011344	0.02138	0.016336	0.070174
1	64000000	8	1.3131	0.14521	0.07804	0.057378	0.11748	0.031153	0.021645	0.0065926	0.011994	0.017376	0.0070073	0.053196
1	72000000	8	1.1997	0.10156	0.03242	0.034167	0.088432	0.012376	0.0082919	0.0058892	0.024532	0.026181	0.033003	0.086425
1	74000000	8	1.2126	0.14401	0.044499	0.058979	0.063394	0.0077908	0.019188	0.0070905	0.039756	0.012351	0.028165	0.059169
1	75000000	8	1.2599	0.15782	0.070021	0.065694	0.090128	0.022913	0.025043	0.0085536	0.029136	0.012831	0.016058	0.049262
1	83000000	8	1.2893	0.13738	0.065323	0.055939	0.10707	0.026127	0.021976	0.010045	0.020733	0.022818	0.018885	0.066463
1	91000000	8	1.2638	0.13795	0.058141	0.052303	0.089504	0.01658	0.015428	0.0020776	0.018863	0.010893	0.012006	0.051996
1	92000000	8	1.2751	0.13927	0.058584	0.053515	0.088645	0.016416	0.016345	0.0026025	0.019092	0.011341	0.012003	0.052175
1	99000000	8	1.2053	0.11444	0.039247	0.038505	0.084741	0.009871	0.0073367	0.00022205	0.019402	0.014972	0.020514	0.066795
1	100000000	8	1.2027	0.11068	0.036781	0.036521	0.084952	0.0094817	0.0064855	0.00046232	0.019609	0.016425	0.022288	0.070083
1	101000000	8	1.2113	0.11579	0.040035	0.039263	0.084338	0.0099322	0.0076769	0.00013189	0.019267	0.014477	0.019803	0.065671
1	102000000	8	1.2088	0.11382	0.03993	0.038054	0.086461	0.010524	0.0071963	0.00011244	0.018304	0.015244	0.019869	0.066966
1	103000000	8	1.2081	0.11302	0.039648	0.037583	0.086927	0.010608	0.0070016	0.00012954	0.018123	0.01555	0.020073	0.067585
1	104000000	8	1.2218	0.11823	0.040444	0.040702	0.082056	0.0095413	0.0084511	0.00038391	0.020539	0.013875	0.019982	0.064603
1	108000000	8	1.2026	0.12428	0.038137	0.045384	0.071156	0.0059984	0.010502	0.0012375	0.026336	0.011959	0.022224	0.061868
1	109000000	8	1.2392	0.13267	0.048695	0.049191	0.079225	0.010402	0.012532	0.00048071	0.021323	0.0095222	0.014805	0.053876
1	111000000	8	1.2071	0.11082	0.039525	0.036276	0.089336	0.011331	0.0064966	0.00017028	0.017192	0.016458	0.020297	0.069112
1	112000000	8	1.2052	0.10828	0.039169	0.03473	0.091925	0.012046	0.0059482	0.00027432	0.016227	0.017611	0.020701	0.071139
1	113000000	8	1.2108	0.11624	0.04084	0.03953	0.085098	0.010295	0.0078614	0.00010789	0.018721	0.014415	0.019187	0.065189
1	114000000	8	1.2204	0.12541	0.04441	0.044992	0.080545	0.0097472	0.010382	0.0002827	0.020788	0.011491	0.017113	0.058853
1	115000000	8	1.2141	0.11697	0.041035	0.039888	0.084535	0.010171	0.008003	9.6467e-05	0.019023	0.014121	0.019126	0.064703
1	116000000	8	1.197	0.11057	0.036346	0.036477	0.084366	0.0092801	0.0064213	0.00046115	0.019949	0.016359	0.022606	0.070148
1	117000000	8	1.2059	0.11158	0.039116	0.036754	0.08783	0.010773	0.0066534	0.00017602	0.017849	0.01611	0.020483	0.068708
1	120000000	8	1.2807	0.11906	0.062124	0.041782	0.121	0.027738	0.013521	0.0051031	0.0088043	0.023524	0.014159	0.070475
1	121000000	8	1.3034	0.14939	0.079412	0.062798	0.11621	0.032735	0.026818	0.011496	0.017505	0.022194	0.01258	0.058954
1	123000000	8	1.2497	0.12118	0.044954	0.042337	0.086817	0.012024	0.009728	0.00085838	0.019103	0.014085	0.01808	0.062976
1	124000000	8	1.1857	0.10504	0.029681	0.034382	0.080533	0.0077678	0.0061093	0.0025817	0.025243	0.020088	0.030129	0.078642
1	134000000	8	1.2727	0.12619	0.060533	0.044881	0.10792	0.022632	0.012983	0.0023208	0.010976	0.016657	0.011141	0.060447
1	141000000	8	1.2299	0.11287	0.044313	0.037448	0.095807	0.014939	0.0078695	0.0010923	0.015324	0.017756	0.018834	0.069166
1	142000000	8	1.2355	0.11392	0.05406	0.038231	0.11106	0.02245	0.010125	0.0028838	0.010705	0.021154	0.016104	0.070523
1	145000000	8	1.1935	0.095054	0.042143	0.028102	0.11477	0.021261	0.0054088	0.0038984	0.012036	0.027859	0.025314	0.085789
1	153000000	8	1.2237	0.099466	0.046424	0.030127	0.11673	0.023688	0.0068152	0.0043272	0.01208	0.027502	0.024088	0.083941
1	155000000	8	1.2367	0.14178	0.046498	0.058081	0.06591	0.0085025	0.018624	0.0058161	0.033836	0.011953	0.023719	0.057216
1	176000000	8	1.2572	0.13689	0.048025	0.055195	0.075746	0.011997	0.018418	0.0068297	0.030651	0.015809	0.024157	0.062727
1	179000000	8	1.2171	0.12618	0.03786	0.046941	0.069206	0.006032	0.011762	0.0026373	0.029609	0.012864	0.024825	0.063575
1	186000000	8	1.1707	0.095634	0.026314	0.03131	0.086371	0.010292	0.0067563	0.0063721	0.027308	0.027943	0.037623	0.09164
1	187000000	8	1.1851	0.11166	0.039162	0.040324	0.089296	0.013367	0.011194	0.0058314	0.023819	0.023108	0.02838	0.078565
1	190000000	8	1.2472	0.11132	0.043509	0.037485	0.096841	0.015371	0.0089151	0.0026886	0.016488	0.020298	0.021283	0.073201
1	191000000	8	1.2006	0.10109	0.036239	0.031267	0.095862	0.013158	0.0051094	0.0017461	0.016651	0.021861	0.024771	0.079079
1	192000000	8	1.3074	0.15356	0.062709	0.063679	0.083447	0.016583	0.022292	0.005914	0.026639	0.010592	0.013943	0.048415
2	16000000	8	1.242	0.11527	0.040414	0.040785	0.084887	0.012368	0.010493	0.0038971	0.023434	0.019373	0.025668	0.072963
2	19000000	8	1.2347	0.13261	0.047962	0.050526	0.079677	0.012214	0.014845	0.0039187	0.026371	0.013916	0.020921	0.060555
2	26000000	8	1.2074	0.11407	0.038475	0.038764	0.083475	0.0096923	0.0076988	0.00076816	0.020239	0.015693	0.021663	0.068076
2	28000000	8	1.217	0.12098	0.041524	0.042574	0.082222	0.0096206	0.0094313	0.00086785	0.021546	0.01358	0.019957	0.063478
2	29000000	8	1.2034	0.10634	0.039673	0.033506	0.095197	0.013221	0.0056015	0.00043121	0.015096	0.018693	0.020758	0.07273
2	30000000	8	1.1972	0.10296	0.038711	0.03166	0.097515	0.013951	0.0048866	0.00068039	0.014588	0.020166	0.021904	0.075502
2	31000000	8	1.2047	0.10577	0.038443	0.033336	0.093513	0.01262	0.0054525	0.00054456	0.01604	0.01882	0.021735	0.073445
2	32000000	8	1.2081	0.10786	0.041285	0.034386	0.095615	0.013777	0.0060865	0.0004087	0.014609	0.018271	0.019761	0.071303
2	33000000	8	1.2382	0.11778	0.053244	0.039839	0.1054	0.019636	0.0097872	0.0013105	0.011332	0.0175	0.01401	0.065017
2	34000000	8	1.2954	0.15355	0.069488	0.061834	0.091327	0.019979	0.020933	0.0033706	0.019205	0.0082141	0.0067585	0.042457
2	43000000	8	1.2239	0.12536	0.046224	0.045678	0.082765	0.011802	0.011638	0.0016216	0.020813	0.013476	0.018139	0.061094
2	47000000	8	1.2078	0.10937	0.037549	0.036656	0.090253	0.013887	0.0086817	0.0045936	0.024397	0.022269	0.029343	0.079021
2	51000000	8	1.2919	0.13665	0.069432	0.051699	0.11397	0.027688	0.018207	0.0057073	0.013497	0.018415	0.011303	0.059062
2	56000000	8	1.2094	0.16165	0.061121	0.071182	0.067329	0.013888	0.027279	0.0095789	0.036995	0.010835	0.020336	0.04831
2	62000000	8	1.1313	0.098903	0.033217	0.03178	0.096209	0.013973	0.0067659	0.005392	0.023158	0.026454	0.032844	0.087144
2	66000000	8	1.2924	0.12766	0.074189	0.048243	0.13653	0.037764	0.019696	0.010649	0.011455	0.028845	0.016771	0.073126
2	72000000	8	1.2362	0.097261	0.051147	0.029104	0.12947	0.028629	0.0078146	0.0058599	0.0081154	0.031425	0.02317	0.087945
2	81000000	8	1.2164	0.11385	0.053588	0.039275	0.11235	0.023483	0.01134	0.0043899	0.012315	0.023029	0.018279	0.072627
2	84000000	8	1.2765	0.16035	0.066423	0.067377	0.084831	0.019213	0.024748	0.0079721	0.031679	0.01082	0.016584	0.047231
2	88000000	8	1.1815	0.10849	0.030492	0.036652	0.076824	0.0067142	0.0069417	0.0023759	0.026113	0.018462	0.029142	0.075603
2	96000000	8	1.1676	0.1126	0.034389	0.040307	0.083308	0.011532	0.010517	0.0062746	0.030913	0.022117	0.033666	0.079079
2	98000000	8	1.2301	0.14424	0.052482	0.057336	0.074734	0.011847	0.017775	0.004126	0.029736	0.0099986	0.01865	0.052315
2	99000000	8	1.2042	0.11704	0.038567	0.041067	0.081712	0.0097017	0.0089465	0.0017605	0.023195	0.01567	0.023407	0.067684
2	100000000	8	1.2551	0.14974	0.054343	0.061781	0.070318	0.012405	0.020604	0.0059705	0.033724	0.0099885	0.020668	0.051241
2	101000000	8	1.1764	0.12017	0.040509	0.049097	0.087996	0.020241	0.019634	0.016445	0.043179	0.032731	0.046997	0.091456
2	103000000	8	1.3022	0.15723	0.075098	0.066474	0.097935	0.027236	0.026149	0.0093474	0.025206	0.014851	0.013704	0.049791
2	112000000	8	1.154	0.10024	0.030018	0.034583	0.093845	0.014582	0.0099685	0.0097045	0.030992	0.031167	0.041335	0.094885
2	114000000	8	1.2023	0.13608	0.046219	0.054732	0.072535	0.010489	0.017782	0.0064153	0.032024	0.015129	0.024943	0.062138
2	119000000	8	1.239	0.13198	0.062437	0.04887	0.10686	0.024065	0.015781	0.0048975	0.01704	0.017691	0.015019	0.061125
2	131000000	8	1.2101	0.099577	0.038832	0.030274	0.10197	0.016343	0.0054258	0.0027621	0.015746	0.024089	0.0254	0.0817
2	153000000	8	1.2664	0.12982	0.061016	0.04697	0.10445	0.021614	0.013658	0.0020919	0.012334	0.0149	0.010541	0.057486
2	154000000	8	1.1948	0.097186	0.035174	0.029274	0.098862	0.014005	0.0045275	0.002291	0.016309	0.023922	0.026355	0.082619
2	155000000	8	1.2211	0.10331	0.043053	0.032016	0.1044	0.017074	0.0059345	0.0013987	0.011683	0.021799	0.020062	0.076082
2	156000000	8	1.1992	0.10184	0.041798	0.030952	0.10419	0.016815	0.0051991	0.0011459	0.012017	0.021775	0.020734	0.076685
2	157000000	8	1.1957	0.095281	0.037981	0.027481	0.10548	0.016547	0.003713	0.0015656	0.012207	0.024306	0.023773	0.082322
2	158000000	8	1.2189	0.10811	0.041994	0.034652	0.09732	0.01436	0.0064815	0.00076346	0.014171	0.018901	0.01965	0.071993
2	161000000	8	1.2389	0.14883	0.049517	0.060958	0.063796	0.0081988	0.019318	0.0048715	0.035266	0.0082874	0.021425	0.050523
2	163000000	8	1.2521	0.15112	0.0512	0.062517	0.064318	0.0084259	0.02013	0.0049455	0.034816	0.0078875	0.020099	0.049048
2	166000000	8	1.2025	0.10633	0.038303	0.033922	0.093297	0.012324	0.0057509	0.00070877	0.016317	0.018777	0.021835	0.073248
2	167000000	8	1.2091	0.1063	0.040018	0.033582	0.095879	0.013497	0.0056812	0.00047904	0.014672	0.018868	0.020544	0.072828
2	168000000	8	1.2132	0.11154	0.042924	0.036433	0.094882	0.01367	0.0069447	0.0003224	0.014918	0.017011	0.018516	0.068617
2	169000000	8	1.208	0.11121	0.04106	0.036496	0.091786	0.012406	0.0068014	0.000289	0.016167	0.016786	0.019451	0.068911
2	170000000	8	1.2277	0.12046	0.041522	0.042227	0.08139	0.0095572	0.0091143	0.00041675	0.02069	0.013248	0.019144	0.062947
2	179000000	8	1.2554	0.12485	0.054313	0.045154	0.098618	0.018518	0.012674	0.0024839	0.014653	0.016416	0.014333	0.06217
2	180000000	8	1.2804	0.13382	0.071818	0.050375	0.1204	0.029819	0.017863	0.0054049	0.0094764	0.019459	0.0088958	0.059503
2	181000000	8	1.2286	0.1131	0.050588	0.037666	0.10658	0.019307	0.0088623	0.0015796	0.010822	0.019321	0.015641	0.068735
3	3000000	8	1.1345	0.10142	0.027994	0.034299	0.08442	0.01002	0.0077089	0.0063144	0.029407	0.025691	0.036978	0.087212
3	5000000	8	1.1903	0.093058	0.032628	0.027841	0.1002	0.015214	0.0050932	0.0047225	0.018956	0.028353	0.031875	0.090624
3	12000000	8	1.1696	0.099314	0.028763	0.031394	0.084499	0.008742	0.0048614	0.0025132	0.022802	0.022033	0.030448	0.082125
3	13000000	8	1.1934	0.13427	0.041683	0.05267	0.065875	0.0064624	0.014989	0.0037712	0.031805	0.011525	0.023831	0.058995
3	16000000	8	1.2062	0.11633	0.040365	0.040412	0.084455	0.010543	0.0087851	0.0015141	0.021351	0.015859	0.021936	0.0678
3	17000000	8	1.247	0.14536	0.049444	0.059635	0.068635	0.0098155	0.019674	0.0063574	0.034599	0.011742	0.023426	0.056249
3	23000000	8	1.2196	0.13142	0.038229	0.051286	0.064091	0.0057232	0.014814	0.0049781	0.03475	0.013788	0.028064	0.064486
3	24000000	8	1.2127	0.092732	0.036568	0.026917	0.10693	0.017564	0.0045908	0.0037658	0.014668	0.02783	0.028274	0.088491
3	25000000	8	1.2256	0.13691	0.054005	0.05237	0.084675	0.013925	0.015109	0.0022313	0.021422	0.010945	0.014187	0.053478
3	31000000	8	1.2398	0.11447	0.051898	0.039983	0.10993	0.022232	0.011979	0.0053977	0.015015	0.02407	0.020711	0.074877
3	44000000	8	1.1875	0.09729	0.031284	0.029299	0.092966	0.011496	0.0040964	0.0021784	0.019143	0.023166	0.028691	0.083116
3	45000000	8	1.2297	0.11911	0.041663	0.041759	0.084456	0.010752	0.0095226	0.0014921	0.021039	0.015266	0.020679	0.065875
3	46000000	8	1.1782	0.099155	0.032348	0.030247	0.091661	0.011112	0.0042272	0.0015762	0.018873	0.021633	0.027184	0.080249
3	47000000	8	1.2011	0.11064	0.036764	0.036428	0.085493	0.0098492	0.0065852	0.00076185	0.020213	0.016816	0.022963	0.070688
3	48000000	8	1.1754	0.11932	0.031429	0.043946	0.067094	0.0048897	0.010758	0.0040988	0.03302	0.016394	0.031209	0.071498
3	49000000	8	1.2495	0.16066	0.059715	0.068854	0.065159	0.011706	0.024157	0.0061459	0.034361	0.006678	0.01669	0.043211
3	50000000	8	1.205	0.12856	0.056746	0.050004	0.099132	0.022672	0.017219	0.0077562	0.022952	0.021336	0.02236	0.067978
3	52000000	8	1.2854	0.12845	0.072612	0.048073	0.12709	0.033917	0.018051	0.0075604	0.0094423	0.024278	0.012607	0.066856
3	55000000	8	1.279	0.12996	0.059246	0.049733	0.10143	0.021892	0.01667	0.0055184	0.016699	0.018866	0.015672	0.063283
3	57000000	8	1.2722	0.16693	0.064673	0.078159	0.068338	0.018914	0.034373	0.017116	0.046091	0.018543	0.030047	0.057553
3	58000000	8	1.1572	0.11604	0.032766	0.045394	0.076523	0.012637	0.015611	0.012438	0.042266	0.028161	0.04467	0.088257
3	60000000	8	1.1877	0.097384	0.039235	0.029522	0.10632	0.018709	0.0060041	0.0044481	0.016987	0.027181	0.028419	0.086373
3	70000000	8	1.1797	0.11448	0.053688	0.042733	0.11507	0.026492	0.015472	0.010034	0.019175	0.029588	0.027089	0.081877
3	72000000	8	1.2352	0.13441	0.051383	0.050534	0.083353	0.012588	0.013779	0.0015379	0.02146	0.010542	0.014894	0.054191
3	73000000	8	1.227	0.14335	0.055001	0.055852	0.078158	0.012001	0.016244	0.0016758	0.023475	0.0076584	0.012859	0.048021
3	75000000	8	1.2822	0.16196	0.070816	0.06748	0.086071	0.019045	0.023848	0.0048328	0.024118	0.0069332	0.0079499	0.039413
3	77000000	8	1.2461	0.12321	0.048325	0.044695	0.090635	0.014944	0.011975	0.0028744	0.019796	0.01628	0.019002	0.064508
3	78000000	8	1.217	0.12446	0.040049	0.046121	0.075297	0.0089137	0.012014	0.0034826	0.028592	0.01478	0.02542	0.065325
3	84000000	8	1.2206	0.1135	0.048226	0.040096	0.10335	0.019471	0.011759	0.0052788	0.016458	0.023618	0.021951	0.075571
3	89000000	8	1.2465	0.1134	0.057189	0.037636	0.117	0.025084	0.010278	0.0030041	0.0080808	0.022102	0.014568	0.070641
3	90000000	8	1.267	0.1336	0.069901	0.049886	0.11702	0.028838	0.017108	0.0051266	0.011453	0.018705	0.010403	0.059343
3	94000000	8	1.2118	0.1202	0.043887	0.047208	0.092153	0.020012	0.017452	0.012972	0.036682	0.028829	0.039087	0.084355
3	95000000	8	1.2591	0.11918	0.054562	0.04166	0.1063	0.022729	0.012264	0.0046639	0.01606	0.021257	0.019443	0.070145
3	98000000	8	1.2576	0.14922	0.047672	0.062589	0.060711	0.0072413	0.020782	0.0063628	0.037489	0.0099942	0.024021	0.053565
3	101000000	8	1.238	0.1294	0.04301	0.04927	0.076074	0.0093214	0.013907	0.003831	0.027527	0.014161	0.022994	0.062879
3	107000000	8	1.2451	0.14791	0.056014	0.060598	0.076255	0.013442	0.02022	0.005561	0.030008	0.01067	0.018255	0.051415
3	122000000	8	1.2864	0.16183	0.066987	0.067331	0.079177	0.015983	0.023313	0.0045537	0.026723	0.0059675	0.0099671	0.039864
3	126000000	8	1.3167	0.14665	0.077235	0.060577	0.11515	0.03178	0.024657	0.0097503	0.016126	0.020546	0.011645	0.05788
3	137000000	8	1.2781	0.13229	0.058818	0.049326	0.097927	0.019077	0.014967	0.0028107	0.015249	0.014592	0.012056	0.057448
3	149000000	8	1.2945	0.11363	0.060077	0.042192	0.12429	0.031115	0.016834	0.011022	0.014426	0.032833	0.024074	0.084661
3	150000000	8	1.2836	0.1266	0.068744	0.050523	0.1235	0.033648	0.021972	0.01281	0.016452	0.030745	0.021594	0.077388
3	153000000	8	1.2173	0.094471	0.050747	0.028258	0.13074	0.029318	0.0078812	0.0064126	0.0071888	0.033226	0.023684	0.090559
3	154000000	8	1.294	0.15139	0.06566	0.061356	0.08654	0.018196	0.020888	0.0041742	0.021685	0.009576	0.0098333	0.046036
3	155000000	8	1.1904	0.12535	0.039897	0.047285	0.074452	0.0088882	0.012616	0.0038207	0.028886	0.015133	0.025368	0.065594
3	156000000	8	1.2293	0.095127	0.04039	0.030195	0.11275	0.02181	0.0082657	0.0075624	0.016667	0.032522	0.031332	0.093119
3	160000000	8	1.2915	0.14061	0.05715	0.057877	0.092102	0.02189	0.022938	0.012333	0.034011	0.0228	0.029145	0.070072
4	17000000	8	1.2136	0.11408	0.037356	0.038878	0.082148	0.0094228	0.0078006	0.0012343	0.022006	0.016071	0.02332	0.069256
4	18000000	8	1.2686	0.15805	0.076457	0.066906	0.10066	0.025936	0.025826	0.0079117	0.02111	0.013075	0.009122	0.046016
4	22000000	8	1.2421	0.134	0.069803	0.05278	0.11899	0.031449	0.020273	0.0090433	0.015815	0.023501	0.015768	0.065531
4	30000000	8	1.2599	0.13758	0.056597	0.052685	0.088886	0.016203	0.015705	0.0028977	0.021075	0.011653	0.01432	0.053719
4	31000000	8	1.2033	0.16814	0.075586	0.074501	0.087672	0.02395	0.030158	0.010907	0.031452	0.012302	0.014722	0.044237
4	43000000	8	1.1865	0.10079	0.028114	0.032491	0.084113	0.0095885	0.0060805	0.0043803	0.027083	0.023649	0.034634	0.084904
4	46000000	8	1.1782	0.098988	0.036274	0.02979	0.098427	0.01425	0.0043939	0.0017029	0.016167	0.022543	0.025332	0.080194
4	50000000	8	1.2352	0.1296	0.051542	0.048139	0.089954	0.01563	0.013379	0.0028783	0.021225	0.014206	0.017603	0.059797
4	54000000	8	1.2171	0.11016	0.043692	0.03704	0.10158	0.019201	0.0097982	0.0056954	0.021965	0.024186	0.028167	0.079278
4	55000000	8	1.1807	0.10251	0.032554	0.033526	0.090997	0.013418	0.007333	0.0055677	0.026738	0.025181	0.034311	0.085399
4	57000000	8	1.1865	0.11244	0.033827	0.039052	0.079379	0.0083557	0.008567	0.0030377	0.026187	0.01833	0.028194	0.073844
4	60000000	8	1.2786	0.13101	0.064596	0.049302	0.11277	0.02626	0.01709	0.0061509	0.014536	0.02024	0.014231	0.063626
4	71000000	8	1.2337	0.12114	0.045326	0.042705	0.088114	0.013119	0.010333	0.001813	0.019918	0.015401	0.019424	0.064821
4	75000000	8	1.2469	0.13512	0.054157	0.050822	0.086319	0.01441	0.014389	0.0019143	0.020109	0.011262	0.013998	0.054307
4	78000000	8	1.265	0.15445	0.059108	0.063332	0.072004	0.011588	0.020376	0.0030576	0.027128	0.005626	0.01191	0.042401
4	80000000	8	1.2582	0.145	0.059776	0.057045	0.084921	0.015288	0.017543	0.0024593	0.021186	0.0088388	0.011105	0.047704
4	92000000	8	1.2531	0.12743	0.067015	0.047545	0.12022	0.028857	0.016672	0.0061594	0.010789	0.021891	0.012998	0.065196
4	93000000	8	1.2214	0.10881	0.040154	0.035852	0.09413	0.013298	0.0071931	0.0016822	0.017275	0.01928	0.022215	0.073083
4	94000000	8	1.2374	0.12965	0.046525	0.048516	0.079878	0.012089	0.013606	0.0034161	0.025706	0.01404	0.021244	0.061451
4	95000000	8	1.2457	0.14011	0.051931	0.055517	0.080004	0.013566	0.017471	0.0049254	0.027961	0.012902	0.019849	0.057054
4	97000000	8	1.323	0.13553	0.076558	0.051714	0.12818	0.034945	0.020001	0.0081657	0.010929	0.023007	0.011393	0.063174
4	101000000	8	1.253	0.12295	0.057525	0.04619	0.10672	0.023104	0.015888	0.0067257	0.016011	0.022936	0.018696	0.070456
4	108000000	8	1.2095	0.11489	0.049054	0.038643	0.10215	0.017739	0.008926	0.0014435	0.013059	0.018228	0.016516	0.067726
4	117000000	8	1.2236	0.12253	0.05105	0.042791	0.096154	0.016498	0.010668	0.0013188	0.01586	0.015127	0.015445	0.061964
4	118000000	8	1.1845	0.10276	0.039043	0.032017	0.099414	0.015794	0.0061255	0.0028959	0.017925	0.022838	0.026032	0.079644
4	124000000	8	1.1591	0.093522	0.027301	0.028491	0.090081	0.011409	0.0043557	0.0042714	0.024045	0.02628	0.03484	0.089307
4	125000000	8	1.2007	0.11692	0.038487	0.040295	0.080145	0.0086346	0.0081378	0.00050557	0.021588	0.014196	0.021255	0.065667
4	126000000	8	1.205	0.11301	0.040101	0.037652	0.087392	0.010957	0.0071184	0.00021915	0.017874	0.015733	0.019956	0.067696
4	127000000	8	1.2095	0.11121	0.040082	0.036547	0.089312	0.011646	0.0067866	0.0003208	0.017094	0.016609	0.020164	0.069111
4	128000000	8	1.2138	0.10463	0.044985	0.032858	0.10611	0.018088	0.0064073	0.0013771	0.010837	0.021498	0.018858	0.07465
4	129000000	8	1.2078	0.10831	0.040524	0.034685	0.094467	0.013222	0.0060637	0.0003998	0.015485	0.018002	0.020242	0.071226
4	130000000	8	1.2201	0.11825	0.043176	0.040461	0.086867	0.011379	0.0084332	0.00011489	0.018015	0.014038	0.017924	0.063666
4	131000000	8	1.211	0.11589	0.03837	0.039655	0.081315	0.0087547	0.0078768	0.00048988	0.021019	0.014606	0.021253	0.0665
4	132000000	8	1.2073	0.11534	0.038813	0.039267	0.08263	0.0093295	0.0076962	0.00039221	0.020399	0.01475	0.020973	0.066555
4	133000000	8	1.2017	0.10808	0.038352	0.034704	0.090904	0.011681	0.0058764	0.00038313	0.017117	0.017654	0.02151	0.071533
4	134000000	8	1.2175	0.11859	0.041008	0.040974	0.082546	0.0097021	0.0084913	0.00022128	0.020075	0.0136	0.01933	0.063789
4	135000000	8	1.2133	0.11835	0.041328	0.040761	0.08367	0.0099774	0.0083815	0.00014764	0.019481	0.013695	0.018953	0.063804
4	136000000	8	1.2141	0.118	0.040125	0.04071	0.081828	0.0092599	0.0083474	0.00027395	0.0204	0.013786	0.019839	0.064407
4	137000000	8	1.2024	0.11117	0.038231	0.036738	0.086314	0.010295	0.0066675	0.00033962	0.018536	0.016284	0.021232	0.069306
4	138000000	8	1.2096	0.11926	0.042488	0.041303	0.084293	0.010522	0.0086916	0.00017286	0.019221	0.013511	0.018371	0.062973
4	139000000	8	1.21	0.11674	0.04018	0.039868	0.083374	0.0096888	0.0079747	0.00018083	0.01965	0.014186	0.019761	0.065109
4	140000000	8	1.2071	0.11273	0.03934	0.037459	0.086756	0.010507	0.0069362	0.00015825	0.018277	0.015633	0.020309	0.067827
4	141000000	8	1.2323	0.12699	0.048184	0.04563	0.084779	0.011885	0.010985	0.00025618	0.018595	0.01149	0.014869	0.057391
4	142000000	8	1.27	0.1431	0.0652	0.055168	0.096219	0.019898	0.017296	0.0022496	0.015769	0.01045	0.0076749	0.048156
4	149000000	8	1.2307	0.11981	0.049074	0.041123	0.095334	0.015348	0.0093595	0.00036276	0.014344	0.01476	0.014822	0.062374
4	150000000	8	1.2042	0.10799	0.040529	0.034664	0.094375	0.013253	0.0061133	0.00045537	0.015311	0.018126	0.020238	0.071358
4	151000000	8	1.1873	0.10014	0.034452	0.03053	0.093577	0.011882	0.0042653	0.00099069	0.016677	0.02097	0.02472	0.078353
4	152000000	8	1.2108	0.11626	0.041363	0.039562	0.08632	0.010736	0.0079969	0.00023842	0.018343	0.014679	0.018988	0.065372
4	153000000	8	1.2054	0.11376	0.036122	0.039179	0.080904	0.0083655	0.0080207	0.0014381	0.022452	0.016254	0.023723	0.069628
4	154000000	8	1.1951	0.11125	0.035746	0.037243	0.082712	0.0086018	0.0068566	0.00079328	0.021056	0.016367	0.023268	0.070291
4	155000000	8	1.2142	0.11805	0.043097	0.040546	0.086907	0.011253	0.0085166	0.0001762	0.01781	0.014172	0.017822	0.063813
5	6000000	8	1.205	0.11424	0.053274	0.040224	0.11112	0.023607	0.012125	0.0060161	0.016627	0.024436	0.022268	0.075779
5	21000000	8	1.2764	0.11844	0.059986	0.042957	0.11825	0.027555	0.014772	0.007	0.012443	0.025655	0.018069	0.073737
5	25000000	8	1.1899	0.11975	0.051261	0.042721	0.099614	0.018579	0.011612	0.0033195	0.016345	0.018622	0.018224	0.066902
5	35000000	8	1.2091	0.10235	0.044169	0.03157	0.10799	0.018457	0.0059106	0.0016477	0.010789	0.022578	0.020011	0.076882
5	36000000	8	1.262	0.12499	0.064364	0.044818	0.11595	0.026461	0.014145	0.0037246	0.0087498	0.019606	0.010774	0.062971
5	37000000	8	1.2218	0.11445	0.0555	0.040323	0.11379	0.024832	0.012606	0.0055581	0.012145	0.024712	0.018639	0.074238
5	59000000	8	1.2129	0.12526	0.043261	0.045218	0.079025	0.0096751	0.010687	0.0010931	0.022905	0.012294	0.019413	0.060589
5	61000000	8	1.1949	0.10615	0.041007	0.033519	0.09803	0.014525	0.0058396	0.00078729	0.014561	0.019357	0.0207	0.073176
5	62000000	8	1.2126	0.093898	0.0423	0.027154	0.1169	0.022578	0.0054836	0.0046236	0.012705	0.029297	0.026917	0.088116
5	68000000	8	1.2624	0.15097	0.073965	0.063888	0.10798	0.028954	0.025758	0.010431	0.021881	0.01896	0.014503	0.055445
5	86000000	8	1.2208	0.11278	0.063877	0.040021	0.13466	0.034942	0.015082	0.0096184	0.01092	0.031653	0.02115	0.081142
5	92000000	8	1.2165	0.095047	0.044728	0.027527	0.11977	0.023771	0.0056405	0.0040539	0.0098409	0.028897	0.024189	0.086521
5	96000000	8	1.1915	0.10476	0.039566	0.033972	0.098393	0.015587	0.0070546	0.0032939	0.018266	0.022628	0.025562	0.078327
5	99000000	8	1.1984	0.098611	0.050971	0.031346	0.12683	0.030034	0.0096817	0.0083602	0.013499	0.033338	0.028086	0.090535
5	108000000	8	1.2407	0.14001	0.065205	0.055758	0.10465	0.027579	0.021609	0.01081	0.027748	0.022034	0.02374	0.065992
5	111000000	8	1.2507	0.14259	0.056913	0.054895	0.082381	0.013595	0.015929	0.0013773	0.021266	0.0080045	0.01142	0.047867
5	112000000	8	1.2365	0.129	0.04935	0.046774	0.085089	0.012115	0.011533	0.00028956	0.018625	0.010972	0.014177	0.056023
5	113000000	8	1.2303	0.11558	0.046231	0.038572	0.095676	0.014724	0.0080709	0.00029512	0.014482	0.015935	0.016567	0.065627
5	114000000	8	1.2116	0.116	0.041641	0.03925	0.087072	0.01104	0.0077965	0.00012008	0.018083	0.01467	0.018833	0.06534
5	115000000	8	1.2127	0.11471	0.040886	0.03854	0.086987	0.010881	0.0074806	0.00010174	0.017941	0.015037	0.019222	0.066198
5	116000000	8	1.1888	0.1058	0.035956	0.03385	0.089224	0.010697	0.0055164	0.0006891	0.018036	0.018507	0.023202	0.073734
5	117000000	8	1.2018	0.10859	0.037174	0.035578	0.087841	0.010523	0.0064038	0.000763	0.018237	0.017739	0.022293	0.071902
5	118000000	8	1.2148	0.12195	0.041961	0.043158	0.080476	0.0092085	0.0095207	0.00037661	0.020964	0.012627	0.018677	0.061636
5	119000000	8	1.206	0.11656	0.038603	0.04039	0.081148	0.0087252	0.0083424	0.00071304	0.021142	0.014634	0.021166	0.066183
5	120000000	8	1.1966	0.1094	0.036104	0.036301	0.085465	0.0095771	0.0066715	0.00098178	0.019775	0.017445	0.02322	0.071737
5	121000000	8	1.2212	0.11869	0.042167	0.040931	0.084513	0.010376	0.008547	0.00015043	0.018998	0.013698	0.018423	0.0635
5	122000000	8	1.2067	0.11035	0.039888	0.035979	0.090535	0.011798	0.0064692	0.00021888	0.016614	0.016806	0.020099	0.06951
5	123000000	8	1.206	0.10762	0.03825	0.034356	0.090984	0.011699	0.0057683	0.00036532	0.016844	0.017821	0.021508	0.071914
5	124000000	8	1.1955	0.097047	0.03593	0.028407	0.099991	0.014363	0.003668	0.0012124	0.014536	0.022763	0.024587	0.080789
5	125000000	8	1.2062	0.10132	0.039684	0.030721	0.10136	0.015286	0.0048066	0.00093619	0.013001	0.021436	0.021576	0.077059
5	129000000	8	1.2024	0.12801	0.037875	0.048128	0.06694	0.0050204	0.011911	0.0020907	0.029544	0.011425	0.02369	0.061001
5	130000000	8	1.2514	0.13958	0.051694	0.053656	0.076425	0.010782	0.015008	0.0013999	0.023675	0.00835	0.014343	0.050544
5	131000000	8	1.2387	0.13784	0.051916	0.053107	0.0784	0.011296	0.015107	0.0017484	0.022566	0.0095342	0.014278	0.052016
5	133000000	8	1.2645	0.13523	0.052316	0.051582	0.083166	0.013239	0.014818	0.0024428	0.022213	0.011486	0.015533	0.055065
5	134000000	8	1.2932	0.15367	0.069989	0.06237	0.092521	0.021004	0.021665	0.0044641	0.020479	0.0095521	0.0083175	0.044262
5	135000000	8	1.2104	0.10966	0.042898	0.035373	0.096415	0.014389	0.0066029	0.00042934	0.014319	0.017855	0.01881	0.069996
5	136000000	8	1.2054	0.11254	0.038611	0.037386	0.085723	0.01019	0.0068937	0.00032394	0.019198	0.015759	0.02116	0.06843
5	137000000	8	1.2016	0.11773	0.033117	0.042167	0.071217	0.006132	0.0097276	0.0030723	0.029754	0.016131	0.028651	0.070569
5	139000000	8	1.2084	0.11274	0.040922	0.037364	0.089777	0.011702	0.0070391	0.00023295	0.017209	0.015992	0.01953	0.067744
5	140000000	8	1.2281	0.12543	0.045798	0.044739	0.083132	0.01075	0.010365	0.00025288	0.019784	0.01172	0.01642	0.058812
5	141000000	8	1.2255	0.12652	0.047413	0.045526	0.084792	0.011671	0.010951	0.00038931	0.018995	0.011775	0.015415	0.058011
5	142000000	8	1.2249	0.11304	0.040699	0.037782	0.088909	0.011463	0.0073373	0.00045014	0.017582	0.016137	0.019828	0.068021
5	143000000	8	1.2336	0.11854	0.046789	0.040318	0.09293	0.013984	0.0087532	0.00018604	0.015383	0.014666	0.015946	0.063252
5	144000000	8	1.2236	0.1234	0.046827	0.043358	0.087016	0.012352	0.0099653	0.00023293	0.017966	0.012725	0.015923	0.060027
5	148000000	8	1.2382	0.14884	0.052798	0.059676	0.068417	0.0092675	0.017929	0.002601	0.029546	0.0061791	0.015796	0.046355
5	149000000	8	1.2575	0.15207	0.058676	0.061116	0.075204	0.012124	0.018989	0.0023615	0.025861	0.0056891	0.011597	0.043058
6	9000000	8	1.2194	0.11801	0.054133	0.041104	0.1072	0.02129	0.011436	0.0031318	0.012291	0.019975	0.0158	0.068208
6	12000000	8	1.2771	0.14102	0.077635	0.056149	0.12262	0.033292	0.022344	0.0086438	0.012579	0.021545	0.010397	0.059846
6	13000000	8	1.3055	0.15058	0.071429	0.061344	0.099804	0.024138	0.022318	0.0061555	0.018961	0.013517	0.0098418	0.049989
6	15000000	8	1.1924	0.09307	0.047748	0.027731	0.1282	0.027545	0.007365	0.0066134	0.009255	0.033301	0.026042	0.092026
6	22000000	8	1.2591	0.11898	0.060836	0.04516	0.11799	0.030905	0.018028	0.011144	0.017689	0.030663	0.024739	0.080563
6	31000000	8	1.251	0.13282	0.052104	0.050677	0.084493	0.01443	0.015124	0.0035268	0.022308	0.013922	0.017641	0.059143
6	32000000	8	1.1763	0.096339	0.028149	0.030318	0.088955	0.010433	0.005262	0.0043605	0.024184	0.025556	0.033908	0.087842
6	39000000	8	1.2741	0.12364	0.069295	0.044494	0.12721	0.032284	0.015773	0.006258	0.0076749	0.024141	0.012189	0.068197
6	42000000	8	1.2183	0.10793	0.047951	0.036018	0.10845	0.020409	0.0091293	0.0037796	0.013285	0.023588	0.020615	0.076298
6	43000000	8	1.2631	0.16401	0.063571	0.070797	0.071827	0.014037	0.02569	0.0073345	0.033905	0.0078996	0.016088	0.043565
6	45000000	8	1.2602	0.13278	0.057089	0.049246	0.094617	0.017223	0.013915	0.0016409	0.016025	0.012473	0.011701	0.054953
6	51000000	8	1.267	0.11269	0.055509	0.037326	0.11716	0.025094	0.010344	0.0037879	0.0099549	0.023277	0.016859	0.073054
6	52000000	8	1.2822	0.11574	0.062958	0.03975	0.12675	0.030141	0.013142	0.0058215	0.0074274	0.026017	0.015054	0.074063
6	53000000	8	1.2262	0.12923	0.048337	0.047566	0.083429	0.012174	0.012374	0.0016496	0.02142	0.01235	0.016994	0.058463
6	57000000	8	1.1926	0.098183	0.042115	0.031697	0.10945	0.020867	0.0083843	0.006286	0.015752	0.029648	0.028018	0.087961
6	63000000	8	1.2454	0.16425	0.063966	0.070307	0.070688	0.013646	0.024831	0.0058818	0.032259	0.0059444	0.013534	0.040123
6	67000000	8	1.2432	0.15041	0.05884	0.062635	0.081632	0.015525	0.021657	0.0065888	0.029182	0.011836	0.017647	0.051414
6	75000000	8	1.2263	0.121	0.048209	0.042145	0.092485	0.014681	0.010182	0.0012636	0.016977	0.015253	0.016784	0.063554
6	76000000	8	1.2503	0.1429	0.052568	0.055837	0.074721	0.010522	0.016391	0.0020344	0.024945	0.0080618	0.014459	0.049492
6	79000000	8	1.2015	0.12141	0.036619	0.043851	0.073851	0.0072806	0.010541	0.0029063	0.02856	0.015146	0.026189	0.067583
6	80000000	8	1.2276	0.15069	0.055262	0.061019	0.072319	0.011137	0.019149	0.0036635	0.029948	0.007292	0.016101	0.046862
6	92000000	8	1.2937	0.15476	0.073246	0.064003	0.099295	0.023993	0.024004	0.006674	0.01961	0.012898	0.0088537	0.047533
6	99000000	8	1.2446	0.12259	0.060422	0.044231	0.11296	0.024541	0.01374	0.0041384	0.010517	0.020389	0.013232	0.065712
6	127000000	8	1.2058	0.12274	0.048864	0.044754	0.095704	0.018501	0.013386	0.0061219	0.025338	0.020311	0.025645	0.070756
6	134000000	8	1.2273	0.14719	0.052045	0.061348	0.072456	0.012004	0.020747	0.0069561	0.034222	0.012055	0.022796	0.054718
6	137000000	8	1.2379	0.12252	0.043868	0.044883	0.08551	0.014416	0.012782	0.0057224	0.028593	0.019096	0.027841	0.071301
6	144000000	8	1.263	0.12826	0.067166	0.047222	0.11789	0.028197	0.015948	0.0049333	0.0098551	0.020169	0.011023	0.062894
6	145000000	8	1.267	0.1511	0.06029	0.060562	0.078465	0.01408	0.019393	0.0031769	0.025309	0.0074592	0.012251	0.045421
6	150000000	8	1.2579	0.20069	0.098877	0.11031	0.10613	0.049687	0.065373	0.047008	0.073241	0.047649	0.056793	0.084604
7	13000000	8	1.2162	0.14562	0.052087	0.0611	0.075862	0.015378	0.022167	0.010403	0.039283	0.016477	0.029518	0.061538
7	26000000	8	1.1425	0.11267	0.038938	0.041397	0.090941	0.016779	0.013284	0.0098221	0.032526	0.026883	0.037305	0.084412
7	27000000	8	1.2392	0.15034	0.072178	0.062409	0.10437	0.028177	0.024446	0.010149	0.025178	0.018029	0.017285	0.055891
7	28000000	8	1.2246	0.12392	0.047329	0.044263	0.087998	0.014451	0.011471	0.0026582	0.021957	0.015477	0.020399	0.064085
7	29000000	8	1.1835	0.1063	0.035425	0.034071	0.088417	0.0111	0.0059677	0.0016487	0.020607	0.019354	0.025642	0.075381
7	30000000	8	1.1698	0.091672	0.02937	0.026363	0.095259	0.012304	0.002966	0.0025626	0.018684	0.025415	0.030697	0.087426
7	43000000	8	1.1681	0.11616	0.032785	0.04383	0.073875	0.0098558	0.012789	0.0082841	0.036434	0.022642	0.037483	0.079999
7	45000000	8	1.2476	0.13155	0.053234	0.048217	0.088427	0.014867	0.012871	0.0011904	0.018613	0.011575	0.013802	0.055475
7	46000000	8	1.2795	0.15389	0.067144	0.062058	0.086919	0.018762	0.020829	0.0036879	0.02205	0.008072	0.0090921	0.04333
7	53000000	8	1.2165	0.11144	0.033196	0.038709	0.080837	0.009359	0.0091799	0.0046881	0.028655	0.020875	0.031388	0.07793
7	56000000	8	1.2531	0.14381	0.056719	0.057751	0.084798	0.016472	0.019199	0.006087	0.028518	0.013154	0.019372	0.055123
7	58000000	8	1.1776	0.11717	0.0341	0.043341	0.07677	0.0090268	0.011603	0.0063567	0.033012	0.020573	0.033471	0.076916
7	60000000	8	1.2174	0.12836	0.052981	0.049042	0.093923	0.018222	0.015442	0.0054322	0.021729	0.018175	0.02019	0.064768
7	62000000	8	1.2959	0.12585	0.070532	0.046984	0.12834	0.033681	0.017864	0.0082071	0.0098538	0.026158	0.014474	0.070288
7	63000000	8	1.2308	0.14551	0.056213	0.062527	0.082501	0.019513	0.024482	0.012548	0.038731	0.019981	0.030246	0.064965
7	66000000	8	1.2536	0.12296	0.05309	0.043569	0.099941	0.019121	0.011844	0.0029153	0.016583	0.017325	0.016964	0.064884
7	80000000	8	1.282	0.13987	0.069095	0.053215	0.10917	0.02613	0.018112	0.0048975	0.015339	0.015725	0.0107	0.055164
7	81000000	8	1.2601	0.14523	0.059865	0.056904	0.083424	0.015525	0.017642	0.0025522	0.022033	0.0087878	0.011679	0.04766
7	89000000	8	1.2021	0.14624	0.055743	0.060272	0.080786	0.015991	0.021129	0.0081914	0.033484	0.014396	0.023634	0.057503
7	94000000	8	1.2234	0.098316	0.051503	0.030868	0.13119	0.030498	0.0098593	0.0090581	0.013592	0.034589	0.028969	0.09274
7	100000000	8	1.2732	0.13963	0.063992	0.053005	0.098399	0.020673	0.016572	0.0026803	0.015588	0.012199	0.0093647	0.051425
7	107000000	8	1.1795	0.11358	0.036711	0.040366	0.084095	0.010734	0.010068	0.004506	0.0262	0.020219	0.028732	0.07548
7	108000000	8	1.1823	0.12636	0.036115	0.048751	0.07054	0.0076146	0.014428	0.0066089	0.035721	0.017661	0.032252	0.071038
7	112000000	8	1.2798	0.14549	0.068492	0.057307	0.10077	0.022429	0.019449	0.0042471	0.016716	0.012622	0.0087489	0.049915
7	113000000	8	1.2783	0.12792	0.059335	0.047104	0.10466	0.021938	0.014905	0.0042222	0.014364	0.018308	0.014238	0.06298
7	114000000	8	1.2656	0.15063	0.057743	0.061666	0.075432	0.012926	0.020593	0.0048127	0.027997	0.009219	0.015531	0.048555
7	116000000	8	1.21	0.096925	0.045735	0.029823	0.11895	0.024264	0.0074831	0.0057667	0.012442	0.03012	0.025981	0.08753
7	117000000	8	1.2462	0.10401	0.043529	0.034282	0.10545	0.018931	0.0085879	0.0046	0.015412	0.025402	0.024661	0.081243
7	118000000	8	1.2654	0.14296	0.047494	0.058314	0.066313	0.0086635	0.018865	0.0057508	0.033826	0.01168	0.023221	0.056793
7	123000000	8	1.1725	0.098183	0.033615	0.032543	0.095204	0.014281	0.0079015	0.0062534	0.022503	0.028095	0.032954	0.089083
7	126000000	8	1.1905	0.10723	0.036702	0.03493	0.088418	0.011353	0.0064078	0.0015011	0.019426	0.019009	0.024278	0.07418
7	127000000	8	1.1966	0.10287	0.03829	0.031672	0.096831	0.013739	0.0049388	0.0007855	0.014915	0.020293	0.022261	0.075816
7	132000000	8	1.2055	0.12387	0.038046	0.04621	0.072175	0.0068311	0.011673	0.002945	0.027915	0.014347	0.024629	0.06543
7	136000000	8	1.2796	0.16068	0.061801	0.067987	0.071466	0.012671	0.023753	0.0054177	0.030478	0.0066168	0.013551	0.042413
7	142000000	8	1.2712	0.133	0.059478	0.049647	0.098089	0.019205	0.015066	0.0026695	0.015268	0.014183	0.011616	0.056513
7	143000000	8	1.2453	0.12778	0.055602	0.046567	0.097663	0.018175	0.013068	0.0021477	0.015217	0.014938	0.01328	0.059352
7	144000000	8	1.2439	0.13047	0.059452	0.047766	0.10082	0.019827	0.013827	0.0020421	0.013474	0.014279	0.010953	0.056977
8	4000000	8	1.2728	0.1694	0.085945	0.074506	0.10617	0.034291	0.033239	0.015083	0.031331	0.018855	0.017253	0.051183
8	7000000	8	1.3002	0.16118	0.079201	0.068035	0.10354	0.029162	0.027165	0.0098556	0.025004	0.014622	0.012669	0.048134
8	15000000	8	1.2503	0.16096	0.070292	0.067452	0.088004	0.019864	0.024534	0.0061965	0.025364	0.0090088	0.010318	0.042739
8	34000000	8	1.2616	0.13258	0.066637	0.048963	0.11411	0.026909	0.016382	0.004994	0.013487	0.018416	0.012373	0.060613
8	39000000	8	1.2144	0.095688	0.052097	0.028866	0.1333	0.030721	0.0086332	0.0072976	0.0086377	0.033999	0.024963	0.0913
8	46000000	8	1.2255	0.14086	0.056512	0.054956	0.08707	0.016738	0.017517	0.0048671	0.025865	0.012969	0.018152	0.055711
8	51000000	8	1.2691	0.13236	0.049033	0.051095	0.083961	0.01379	0.016084	0.0055311	0.026551	0.016287	0.022298	0.063287
8	53000000	8	1.2647	0.1534	0.071065	0.062684	0.097184	0.022682	0.022484	0.005829	0.021283	0.011532	0.0099675	0.046927
8	62000000	8	1.1855	0.10175	0.035082	0.035924	0.096657	0.018412	0.01091	0.010271	0.029765	0.031744	0.040176	0.093609
8	69000000	8	1.2144	0.14026	0.049036	0.0559	0.073809	0.012003	0.01805	0.0063956	0.034064	0.013381	0.025119	0.059092
8	71000000	8	1.182	0.10654	0.045461	0.034633	0.10605	0.020408	0.0084314	0.0042982	0.016708	0.024208	0.024552	0.07871
8	72000000	8	1.237	0.11964	0.066873	0.043247	0.12807	0.033235	0.015965	0.0081272	0.010554	0.027445	0.017126	0.07395
8	78000000	8	1.2017	0.12107	0.038597	0.04398	0.075155	0.0083083	0.010791	0.0026433	0.026397	0.014995	0.02458	0.066589
8	84000000	8	1.2269	0.13004	0.05107	0.047705	0.086198	0.013657	0.012563	0.0011239	0.018965	0.01179	0.01454	0.056244
8	88000000	8	1.2092	0.12395	0.046407	0.044195	0.087104	0.012554	0.010679	0.0013537	0.020378	0.013679	0.01812	0.061524
8	91000000	8	1.2148	0.10524	0.041174	0.034159	0.099659	0.016016	0.0071388	0.0026032	0.016028	0.021965	0.023112	0.076506
8	94000000	8	1.1947	0.11261	0.052485	0.038624	0.10988	0.022453	0.010485	0.004029	0.013205	0.022596	0.019086	0.072922
8	103000000	8	1.2715	0.16486	0.07037	0.071165	0.084521	0.020884	0.02711	0.0086583	0.030815	0.010333	0.014571	0.043791
8	106000000	8	1.2099	0.11866	0.044976	0.040624	0.08945	0.012745	0.0088609	0.00045693	0.017351	0.014658	0.017485	0.063941
8	107000000	8	1.1694	0.10461	0.029607	0.03425	0.080885	0.0083125	0.0060355	0.0028465	0.026184	0.020369	0.031207	0.079156
8	110000000	8	1.184	0.1039	0.031523	0.033569	0.083475	0.0088869	0.0056014	0.0018465	0.022428	0.0198	0.027925	0.077369
8	111000000	8	1.214	0.11663	0.040324	0.03992	0.08315	0.010004	0.008161	0.00051644	0.020269	0.014555	0.020441	0.065688
8	114000000	8	1.1745	0.11899	0.033469	0.04358	0.070425	0.0057415	0.010401	0.0033182	0.030011	0.015867	0.02839	0.069748
8	118000000	8	1.1932	0.12075	0.038036	0.043333	0.075326	0.0071615	0.0097051	0.0013127	0.024703	0.013453	0.022403	0.064273
8	119000000	8	1.2026	0.11273	0.039253	0.03779	0.087049	0.010559	0.007271	0.00051215	0.018509	0.016075	0.020671	0.068338
8	120000000	8	1.1868	0.10805	0.036345	0.03496	0.087535	0.010248	0.005845	0.0005419	0.018855	0.017478	0.022859	0.071994
8	122000000	8	1.1987	0.10428	0.036669	0.032629	0.092272	0.01178	0.0050573	0.00056658	0.016561	0.019142	0.0227	0.074592
8	123000000	8	1.2006	0.10623	0.038439	0.033583	0.09308	0.012352	0.0055011	0.00041241	0.015975	0.018477	0.021448	0.072856
8	124000000	8	1.2047	0.10977	0.039553	0.03566	0.090768	0.011824	0.0063151	0.00031386	0.016796	0.017118	0.020524	0.070106
8	125000000	8	1.215	0.10679	0.042206	0.03364	0.098956	0.015033	0.0059471	0.00057374	0.013526	0.019159	0.019549	0.072434
8	126000000	8	1.2476	0.12834	0.052872	0.046432	0.091976	0.015097	0.011992	0.00073006	0.01575	0.012437	0.012621	0.056751
9	3000000	8	1.15	0.11516	0.043461	0.042389	0.096741	0.01868	0.01447	0.0095903	0.027685	0.027472	0.032471	0.083315
9	6000000	8	1.2834	0.14404	0.058242	0.056411	0.084446	0.015264	0.017657	0.0032818	0.023244	0.010099	0.013639	0.050511
9	7000000	8	1.2048	0.12172	0.040665	0.045492	0.079362	0.011016	0.012642	0.0051333	0.028448	0.01821	0.027536	0.070554
9	10000000	8	1.2543	0.15671	0.054694	0.065942	0.062713	0.0095983	0.022291	0.0058914	0.036388	0.0071946	0.019706	0.046294
9	12000000	8	1.2142	0.11221	0.037756	0.037427	0.086232	0.010867	0.0075191	0.0017033	0.021713	0.017599	0.024138	0.071573
9	13000000	8	1.2653	0.15006	0.057429	0.062148	0.077202	0.014574	0.021334	0.0063499	0.030474	0.011158	0.018854	0.051683
9	16000000	8	1.2144	0.11695	0.04926	0.040914	0.10022	0.018843	0.011071	0.0038166	0.017627	0.020014	0.020576	0.070093
9	20000000	8	1.0681	0.11234	0.033348	0.044654	0.083303	0.015163	0.016017	0.014193	0.042448	0.031415	0.047293	0.092659
9	42000000	8	1.2545	0.12878	0.057811	0.047101	0.10089	0.019793	0.013907	0.002771	0.014286	0.015952	0.012811	0.060043
9	45000000	8	1.2229	0.12245	0.046005	0.042952	0.087027	0.012286	0.0098417	0.00059006	0.018787	0.013364	0.017085	0.061478
9	46000000	8	1.2378	0.11572	0.050956	0.038833	0.10422	0.018641	0.0091906	0.0013155	0.011888	0.018014	0.015218	0.066716
9	47000000	8	1.2393	0.12899	0.04672	0.047739	0.081718	0.010842	0.012512	0.0016729	0.021888	0.012325	0.017443	0.058934
9	50000000	8	1.2133	0.13465	0.04295	0.053247	0.06827	0.0074714	0.015562	0.0044049	0.031902	0.012392	0.024016	0.059831
9	51000000	8	1.2437	0.15083	0.050256	0.06175	0.063012	0.0074258	0.019282	0.0040912	0.034345	0.0067679	0.019467	0.048018
9	55000000	8	1.2321	0.12412	0.050616	0.045088	0.09215	0.015938	0.012689	0.0032437	0.019083	0.016713	0.018149	0.064163
9	57000000	8	1.178	0.10984	0.037006	0.036509	0.087884	0.011273	0.0072171	0.0021612	0.021722	0.018835	0.02534	0.073694
9	58000000	8	1.2313	0.13664	0.050656	0.051676	0.078513	0.010852	0.014163	0.0013822	0.023007	0.009388	0.01504	0.052733
9	59000000	8	1.1861	0.10976	0.033786	0.037117	0.082107	0.0085951	0.0073892	0.0022409	0.023501	0.018549	0.026667	0.074343
9	61000000	8	1.2296	0.13889	0.049212	0.053922	0.074266	0.0097309	0.015394	0.0024179	0.026568	0.0095639	0.017267	0.053169
9	62000000	8	1.2314	0.14036	0.04724	0.054986	0.069269	0.0078294	0.015612	0.0024425	0.028783	0.0085984	0.018407	0.052458
9	63000000	8	1.2414	0.13651	0.048519	0.052134	0.074903	0.0094449	0.014205	0.0014646	0.024513	0.0091888	0.016142	0.053174
9	64000000	8	1.2177	0.12279	0.044247	0.043538	0.083512	0.010826	0.010034	0.00071682	0.020408	0.013042	0.018166	0.061494
9	65000000	8	1.2244	0.11462	0.04579	0.038479	0.096238	0.015217	0.0086713	0.0013763	0.015623	0.017691	0.018402	0.068421
9	66000000	8	1.1994	0.10203	0.037256	0.031701	0.096246	0.013561	0.0052464	0.0015163	0.015949	0.021349	0.023843	0.077766
9	74000000	8	1.2318	0.092384	0.047842	0.026536	0.12968	0.027997	0.0069154	0.006509	0.009058	0.03363	0.026037	0.092694
9	75000000	8	1.2917	0.11627	0.062368	0.040937	0.12438	0.029702	0.014224	0.0066622	0.0089908	0.026595	0.016639	0.074846
9	78000000	8	1.1828	0.1174	0.042455	0.042561	0.093963	0.017573	0.013204	0.008469	0.030379	0.024556	0.03312	0.079785
9	83000000	8	1.2468	0.15157	0.064329	0.062205	0.084411	0.017552	0.021766	0.0053587	0.024171	0.010659	0.012386	0.048053
9	84000000	8	1.1971	0.14511	0.050055	0.059191	0.069192	0.0099571	0.019091	0.0054844	0.032941	0.010745	0.02173	0.054238
9	108000000	8	1.2241	0.10644	0.047767	0.033465	0.10962	0.019842	0.0069937	0.0016122	0.010052	0.021603	0.017832	0.073851
9	111000000	8	1.2329	0.13713	0.045923	0.053336	0.071517	0.0094205	0.015625	0.0040595	0.031353	0.011522	0.022651	0.057739
9	118000000	8	1.1958	0.11893	0.031497	0.044449	0.068343	0.0054077	0.011575	0.00507	0.033449	0.017902	0.032232	0.073476
9	119000000	8	1.2211	0.11925	0.043242	0.041359	0.086742	0.011381	0.0092124	0.00084154	0.019089	0.014654	0.018805	0.064602
9	122000000	8	1.1903	0.10873	0.033225	0.036383	0.082417	0.0088035	0.0068458	0.0019178	0.023147	0.018415	0.026706	0.074283
10	32000000	8	1.3283	0.14489	0.079485	0.058671	0.1229	0.034044	0.023673	0.0094278	0.014082	0.020969	0.01067	0.057811
10	56000000	8	1.2539	0.12905	0.065571	0.047776	0.11776	0.028538	0.016873	0.0070342	0.014831	0.022215	0.015992	0.066652
10	61000000	8	1.2618	0.13258	0.053985	0.048954	0.089682	0.014783	0.013147	0.00097058	0.017347	0.01123	0.012368	0.054356
10	62000000	8	1.2623	0.15434	0.057682	0.062917	0.070264	0.010708	0.019998	0.002877	0.028049	0.0052411	0.012664	0.042604
10	63000000	8	1.2464	0.12427	0.057442	0.045582	0.10953	0.025592	0.015393	0.0078073	0.021181	0.023551	0.023306	0.072188
10	67000000	8	1.2097	0.1482	0.054465	0.060547	0.07351	0.011437	0.019451	0.0043851	0.029652	0.0088219	0.017145	0.049031
10	72000000	8	1.3215	0.15599	0.067313	0.06535	0.087989	0.021049	0.024222	0.0078413	0.028066	0.012365	0.015439	0.048938
10	77000000	8	1.2131	0.1266	0.045066	0.046069	0.081629	0.010254	0.011214	0.0010215	0.021694	0.012115	0.017865	0.059487
10	80000000	8	1.2414	0.12409	0.050899	0.043573	0.093685	0.015385	0.01053	0.00048862	0.015279	0.013522	0.013888	0.059548
10	81000000	8	1.2342	0.12044	0.05079	0.041345	0.097553	0.016522	0.0097328	0.00060066	0.013734	0.015098	0.014283	0.062225
10	83000000	8	1.1861	0.099808	0.034801	0.032287	0.098657	0.016244	0.0073502	0.0062787	0.024258	0.027425	0.034256	0.087827
10	85000000	8	1.1464	0.097428	0.029842	0.030502	0.090539	0.011407	0.0055146	0.0042829	0.023708	0.02515	0.033198	0.086661
10	86000000	8	1.227	0.14474	0.046999	0.058361	0.066495	0.0084306	0.018274	0.0051757	0.034969	0.010136	0.023297	0.05465
10	94000000	8	1.2832	0.13178	0.070033	0.04885	0.11944	0.029884	0.016943	0.0053517	0.010361	0.019826	0.010546	0.06113
10	100000000	8	1.3239	0.15986	0.085637	0.067848	0.11994	0.036844	0.029043	0.012379	0.02108	0.019889	0.012389	0.05316
10	108000000	8	1.2118	0.14786	0.04854	0.063145	0.064028	0.009424	0.022498	0.0089744	0.039321	0.013802	0.027128	0.058317
10	119000000	8	1.1619	0.094532	0.026188	0.031121	0.086785	0.010982	0.0071464	0.0070745	0.027517	0.029263	0.038839	0.093912
10	120000000	8	1.1567	0.10224	0.028159	0.033728	0.080709	0.0078038	0.0062784	0.0034706	0.025882	0.02193	0.032056	0.08171
10	121000000	8	1.2014	0.097272	0.032258	0.029559	0.093019	0.012272	0.0043301	0.002227	0.018626	0.023295	0.02813	0.082844
10	123000000	8	1.2957	0.14899	0.08042	0.061533	0.11585	0.03313	0.025106	0.0095791	0.016312	0.019581	0.010279	0.055017
10	127000000	8	1.2339	0.12613	0.068807	0.046489	0.12495	0.032806	0.017297	0.0080816	0.012504	0.025166	0.016267	0.069525
10	128000000	8	1.2178	0.11333	0.045798	0.037712	0.096842	0.01561	0.0080485	0.0010029	0.014968	0.017405	0.018237	0.068086
10	131000000	8	1.5157	0.22817	0.14756	0.14226	0.18914	0.11148	0.10794	0.097715	0.11698	0.10964	0.11268	0.15644
11	4000000	8	1.32	0.15579	0.079702	0.063513	0.10837	0.029992	0.024601	0.007557	0.018438	0.014278	0.0083064	0.047626
11	5000000	8	1.2851	0.15177	0.067255	0.060428	0.089722	0.019152	0.020079	0.0032771	0.020175	0.0084481	0.0083134	0.043956
11	12000000	8	1.2151	0.12539	0.039756	0.047844	0.075622	0.010718	0.014203	0.006736	0.033913	0.018523	0.031098	0.071237
11	14000000	8	1.2107	0.12489	0.040653	0.045642	0.07626	0.008695	0.011223	0.0021231	0.025935	0.013279	0.022395	0.062976
11	15000000	8	1.1991	0.11731	0.031495	0.043054	0.068684	0.0055112	0.010518	0.0042773	0.032446	0.01725	0.031458	0.072693
11	21000000	8	1.2222	0.14579	0.054949	0.05793	0.075824	0.012694	0.01798	0.0036498	0.028107	0.0089766	0.016764	0.049897
11	29000000	8	1.246	0.12461	0.041093	0.045539	0.077166	0.0091655	0.011442	0.0026585	0.026318	0.014294	0.023192	0.064471
11	33000000	8	1.2655	0.11223	0.061345	0.037469	0.12875	0.030009	0.011634	0.005079	0.0064545	0.026058	0.015375	0.074707
11	39000000	8	1.1937	0.10445	0.029594	0.037135	0.08288	0.010894	0.010049	0.0077926	0.031174	0.026774	0.037931	0.087787
11	52000000	8	1.232	0.13068	0.047509	0.048169	0.080255	0.011035	0.012321	0.0012359	0.022592	0.011067	0.017124	0.056897
11	53000000	8	1.214	0.11191	0.042381	0.037248	0.093687	0.013357	0.0076558	0.0010087	0.016102	0.017663	0.019519	0.069753
11	55000000	8	1.2445	0.13804	0.053308	0.052931	0.080697	0.012166	0.014949	0.0014496	0.02136	0.0092993	0.013248	0.05127
11	60000000	8	1.225	0.11272	0.04912	0.037303	0.10365	0.018232	0.0084288	0.0012944	0.011676	0.018831	0.016314	0.068777
11	61000000	8	1.2	0.10789	0.043519	0.0344	0.10091	0.01597	0.006725	0.0011827	0.013753	0.019743	0.019632	0.072701
11	62000000	8	1.2311	0.11275	0.042282	0.037472	0.09219	0.012918	0.0075364	0.00073192	0.016634	0.016959	0.019455	0.068668
11	65000000	8	1.21	0.12007	0.036373	0.045074	0.07281	0.0080046	0.012277	0.0049722	0.030568	0.017911	0.029322	0.071591
11	69000000	8	1.2063	0.11604	0.038747	0.039511	0.082118	0.0091328	0.0077779	0.00039811	0.020909	0.014508	0.021079	0.066284
11	70000000	8	1.2141	0.11982	0.041015	0.04162	0.081273	0.0094129	0.0087454	0.00032908	0.021079	0.013202	0.019678	0.063251
11	72000000	8	1.2363	0.13254	0.042123	0.050793	0.069374	0.0069631	0.013801	0.0028998	0.029477	0.01138	0.022454	0.059069
11	73000000	8	1.2658	0.15981	0.060875	0.068201	0.070453	0.013194	0.023993	0.0063323	0.033036	0.0075599	0.016481	0.043923
11	76000000	8	1.2419	0.13244	0.050857	0.048857	0.083084	0.012197	0.012616	0.00059622	0.019869	0.010102	0.013913	0.054
11	77000000	8	1.2401	0.13192	0.049138	0.048768	0.081026	0.011263	0.012515	0.00071291	0.02101	0.010211	0.015031	0.054795
11	78000000	8	1.2359	0.12571	0.048422	0.044709	0.08682	0.012718	0.010643	0.00032105	0.0181	0.012119	0.015159	0.058424
11	79000000	8	1.2208	0.11497	0.043325	0.038352	0.091347	0.012844	0.0077002	0.00026322	0.016517	0.015592	0.018274	0.066279
11	80000000	8	1.2468	0.13072	0.051142	0.047613	0.086636	0.013175	0.012204	0.00068266	0.018886	0.011073	0.013984	0.055631
11	81000000	8	1.2443	0.12228	0.047495	0.043341	0.09021	0.013742	0.010536	0.0013404	0.018289	0.014618	0.017213	0.062604
11	82000000	8	1.2356	0.13527	0.048547	0.051124	0.076377	0.010113	0.013786	0.0015001	0.024233	0.0097334	0.016511	0.054164
11	85000000	8	1.2125	0.094311	0.037772	0.026946	0.10649	0.017345	0.0040059	0.0023979	0.013072	0.025713	0.025488	0.084702
11	87000000	8	1.1975	0.098933	0.036858	0.029508	0.098965	0.014307	0.004212	0.0012504	0.014856	0.022224	0.024039	0.079516
11	88000000	8	1.2409	0.10956	0.053602	0.035263	0.11591	0.023714	0.0086587	0.0025486	0.0086326	0.022453	0.016152	0.072852
11	95000000	8	1.2365	0.13449	0.048194	0.050375	0.076593	0.0096625	0.013067	0.00076919	0.023214	0.0090796	0.015573	0.053241
11	97000000	8	1.2019	0.10463	0.035971	0.03294	0.090758	0.011246	0.0051195	0.0006573	0.017491	0.018985	0.023296	0.074625
11	98000000	8	1.2213	0.11875	0.043119	0.0408	0.085976	0.011234	0.0085679	0.00015933	0.018421	0.013852	0.018038	0.063392
11	99000000	8	1.1782	0.10766	0.030628	0.035742	0.078086	0.0070178	0.0062144	0.0017538	0.02519	0.017983	0.028417	0.075012
11	101000000	8	1.2206	0.11579	0.04223	0.038997	0.088047	0.011477	0.0078046	0.00014183	0.017609	0.014884	0.018616	0.06551
11	102000000	8	1.2238	0.1216	0.0439	0.04242	0.084337	0.010773	0.0092556	0.00014132	0.019277	0.012814	0.017512	0.061396
11	103000000	8	1.2125	0.11431	0.037633	0.038649	0.081917	0.0088582	0.0074512	0.0004842	0.02086	0.015081	0.021779	0.067582
11	104000000	8	1.1812	0.10017	0.031397	0.032013	0.088421	0.010281	0.005477	0.0026687	0.020932	0.022434	0.028786	0.081462
11	107000000	8	1.2334	0.12275	0.045376	0.043156	0.085132	0.011481	0.009827	0.00030796	0.018713	0.012841	0.016784	0.060721
11	108000000	8	1.2657	0.13244	0.059899	0.049175	0.099982	0.019741	0.014676	0.0023542	0.014046	0.014093	0.010687	0.056122
11	114000000	8	1.2261	0.13886	0.046683	0.053875	0.069781	0.0075465	0.014844	0.0017976	0.027506	0.0083023	0.017696	0.052255
11	115000000	8	1.2171	0.12872	0.043411	0.04713	0.075432	0.0081501	0.011386	0.00073619	0.023925	0.01055	0.018441	0.057688
11	116000000	8	1.2183	0.118	0.04252	0.040422	0.086068	0.010879	0.0083178	7.171e-05	0.018294	0.01395	0.018169	0.063787
11	117000000	8	1.2103	0.11368	0.040085	0.037946	0.086868	0.010682	0.0071721	0.0001048	0.01808	0.01533	0.019763	0.067052
11	118000000	8	1.2112	0.11686	0.040256	0.039942	0.083348	0.0096884	0.0079825	0.00014601	0.019624	0.014091	0.019633	0.064924
11	119000000	8	1.2226	0.14655	0.045487	0.059392	0.058323	0.0048336	0.017647	0.0033134	0.034752	0.0066522	0.020842	0.049722
11	120000000	8	1.2141	0.11577	0.042212	0.039111	0.088187	0.011486	0.0078483	0.00013204	0.01744	0.014898	0.018489	0.065444
11	121000000	8	1.2092	0.11453	0.037953	0.038851	0.082163	0.0090498	0.0074605	0.00045924	0.020711	0.015021	0.02163	0.067388
12	7000000	8	1.3048	0.16722	0.070153	0.073398	0.080971	0.020193	0.029207	0.010719	0.034907	0.011759	0.017967	0.046459
12	9000000	8	1.2828	0.14633	0.059654	0.058735	0.085137	0.017587	0.020003	0.0058141	0.026739	0.012604	0.016994	0.053436
12	35000000	8	1.1713	0.10431	0.02706	0.035125	0.079736	0.0083995	0.0074665	0.0053684	0.030911	0.023376	0.036715	0.0848
12	36000000	8	1.1974	0.10539	0.03278	0.035775	0.089246	0.013327	0.0093678	0.0071089	0.028865	0.026365	0.036038	0.086997
12	38000000	8	1.227	0.13634	0.044864	0.053219	0.069345	0.0086054	0.015504	0.0041312	0.031606	0.011797	0.023193	0.058682
12	45000000	8	1.2105	0.10953	0.057714	0.039162	0.1264	0.030532	0.01409	0.0090187	0.011881	0.031237	0.022842	0.082972
12	48000000	8	1.2466	0.14398	0.051517	0.056713	0.071802	0.0095133	0.016509	0.0021337	0.026907	0.0074766	0.015483	0.048889
12	62000000	8	1.194	0.1057	0.03685	0.033828	0.092305	0.012169	0.0060203	0.0014938	0.018159	0.01987	0.024033	0.075552
12	63000000	8	1.2251	0.10597	0.043143	0.033572	0.10194	0.016559	0.0066163	0.0017144	0.013855	0.021018	0.020815	0.074964
12	64000000	8	1.1907	0.10187	0.039801	0.032304	0.10172	0.017215	0.0068414	0.0038532	0.017752	0.024611	0.026707	0.081699
12	67000000	8	1.1564	0.10016	0.032476	0.034004	0.09511	0.016496	0.009274	0.0090963	0.030032	0.030211	0.040291	0.092794
12	71000000	8	1.2367	0.13835	0.048642	0.054029	0.071928	0.0099199	0.015897	0.0032719	0.028182	0.010508	0.0193	0.055083
12	72000000	8	1.215	0.1285	0.054403	0.047449	0.095096	0.01716	0.013719	0.0028227	0.01695	0.015333	0.014738	0.060375
12	73000000	8	1.173	0.11504	0.030326	0.04227	0.072025	0.0079824	0.011776	0.0077143	0.037644	0.022326	0.038663	0.081408
12	76000000	8	1.2485	0.12858	0.061314	0.046849	0.10791	0.023864	0.014721	0.0043968	0.015244	0.018273	0.014617	0.062765
12	84000000	8	1.2077	0.10739	0.039501	0.034408	0.092787	0.013002	0.0062772	0.00096283	0.016615	0.018835	0.021774	0.073015
12	85000000	8	1.2434	0.13104	0.05503	0.047916	0.09198	0.015854	0.012932	0.0010005	0.016236	0.011936	0.012051	0.055291
12	86000000	8	1.2746	0.15526	0.072907	0.06318	0.095769	0.022545	0.022282	0.0044576	0.018593	0.0095525	0.0062405	0.042804
12	93000000	8	1.2827	0.1268	0.06155	0.046828	0.1119	0.025761	0.015979	0.0063353	0.015733	0.021487	0.016863	0.066697
12	94000000	8	1.2574	0.13482	0.054341	0.050724	0.087947	0.014948	0.014445	0.0022057	0.02041	0.011737	0.014432	0.054815
12	95000000	8	1.1793	0.10042	0.02904	0.032546	0.087238	0.010569	0.0063955	0.0049733	0.027083	0.024729	0.035031	0.086319
12	96000000	8	1.2208	0.10257	0.044665	0.032531	0.11133	0.020417	0.0074553	0.0039125	0.013342	0.02571	0.023237	0.080933
12	106000000	8	1.185	0.10522	0.029406	0.03516	0.07957	0.0073256	0.0065337	0.0027742	0.025249	0.020159	0.030077	0.0785
12	108000000	8	1.2094	0.11904	0.040404	0.041681	0.08194	0.0093918	0.0089731	0.00081867	0.021261	0.014054	0.020426	0.06462
12	111000000	8	1.2151	0.10773	0.043128	0.034268	0.099438	0.015298	0.0063569	0.00061317	0.013062	0.018976	0.018837	0.071615
12	112000000	8	1.2232	0.10978	0.044	0.035448	0.098337	0.015247	0.0068591	0.00060755	0.013546	0.018272	0.01835	0.07018
12	116000000	8	1.1856	0.1004	0.042387	0.032722	0.10946	0.021481	0.0085359	0.0067718	0.018735	0.02898	0.030127	0.087068
12	120000000	8	1.1765	0.10469	0.040891	0.037836	0.1059	0.022973	0.013776	0.0132	0.030666	0.035296	0.041517	0.096821
13	10000000	8	1.2123	0.11076	0.047196	0.043233	0.10456	0.023992	0.017334	0.013642	0.026783	0.034223	0.036205	0.091719
13	11000000	8	1.265	0.14548	0.050679	0.060447	0.068064	0.010117	0.020573	0.0067595	0.033859	0.012221	0.022756	0.056221
13	20000000	8	1.2479	0.10869	0.060898	0.036157	0.13063	0.031333	0.01189	0.006582	0.0073739	0.029077	0.018139	0.079939
13	24000000	8	1.2261	0.09798	0.051681	0.029606	0.13018	0.029891	0.0085543	0.0069961	0.010452	0.03252	0.025407	0.089363
13	30000000	8	1.2768	0.1222	0.053711	0.04273	0.10238	0.019647	0.011787	0.0028215	0.014739	0.017973	0.016063	0.065573
13	31000000	8	1.2133	0.09227	0.043709	0.026999	0.12055	0.024685	0.0062557	0.0056838	0.011493	0.031764	0.02719	0.091369
13	33000000	8	1.2627	0.13167	0.057078	0.049477	0.098579	0.020309	0.015925	0.0054351	0.02154	0.017521	0.018844	0.063141
13	35000000	8	1.2372	0.098704	0.047216	0.029971	0.12034	0.025503	0.0078579	0.0061864	0.013438	0.030383	0.026721	0.088197
13	36000000	8	1.2786	0.1111	0.057156	0.036774	0.12351	0.027563	0.011088	0.0054252	0.0098981	0.026245	0.018719	0.077342
13	45000000	8	1.2611	0.15185	0.056967	0.06123	0.07251	0.011298	0.019213	0.0029588	0.027802	0.006355	0.013541	0.044868
13	48000000	8	1.2367	0.13193	0.043041	0.049752	0.071227	0.0078795	0.013121	0.0024142	0.028446	0.01113	0.021611	0.058731
13	54000000	8	1.1986	0.12372	0.039886	0.044896	0.075408	0.0073681	0.010411	0.0012194	0.024542	0.012539	0.021104	0.062145
13	55000000	8	1.2188	0.11145	0.044273	0.036319	0.096889	0.014698	0.0071235	0.00043886	0.014023	0.017476	0.017859	0.068815
13	56000000	8	1.2286	0.10123	0.042952	0.030821	0.10693	0.018246	0.0057845	0.0019019	0.011366	0.023266	0.021089	0.078631
13	58000000	8	1.2289	0.10686	0.045989	0.034217	0.10533	0.018323	0.0074681	0.0019826	0.011995	0.021619	0.019217	0.074543
13	67000000	8	1.1976	0.10145	0.055832	0.033806	0.13531	0.035553	0.013427	0.012885	0.017479	0.038878	0.033174	0.097261
13	79000000	8	1.2224	0.096492	0.037984	0.029393	0.1071	0.018645	0.0062168	0.0049582	0.016858	0.028373	0.029275	0.088506
13	81000000	8	1.2009	0.11419	0.039333	0.04113	0.086964	0.012519	0.011009	0.0048258	0.023443	0.021033	0.026689	0.075179
13	82000000	8	1.234	0.12479	0.042232	0.046202	0.077984	0.0096881	0.011876	0.0025957	0.024612	0.014256	0.021652	0.063503
13	87000000	8	1.2665	0.15664	0.060362	0.06526	0.072323	0.012585	0.022019	0.0043695	0.028494	0.0066942	0.012854	0.04303
13	88000000	8	1.2493	0.15523	0.064187	0.064272	0.079929	0.015534	0.021794	0.0043457	0.0253	0.0077022	0.010964	0.04347
13	100000000	8	1.2153	0.093633	0.045107	0.027119	0.12136	0.023925	0.0056156	0.004121	0.0084131	0.029552	0.023412	0.087253
13	104000000	8	1.2311	0.099155	0.040041	0.030416	0.10657	0.01843	0.0061938	0.0039843	0.015534	0.026242	0.026353	0.084268
13	107000000	8	1.1908	0.13106	0.04921	0.049866	0.082575	0.014473	0.014903	0.0048518	0.027573	0.015237	0.02284	0.062687
13	108000000	8	1.3063	0.15586	0.067064	0.065109	0.083318	0.01903	0.023442	0.006196	0.026402	0.01013	0.012797	0.046016
13	109000000	8	1.2464	0.13792	0.057405	0.05467	0.087168	0.017705	0.017996	0.005318	0.023613	0.014635	0.017427	0.057936
14	15000000	8	1.1926	0.1182	0.03833	0.045543	0.083285	0.013248	0.015498	0.010178	0.03345	0.026014	0.035747	0.082759
14	28000000	8	1.2946	0.15049	0.066429	0.061526	0.089948	0.01957	0.021419	0.0049772	0.021731	0.010938	0.010725	0.04769
14	29000000	8	1.2598	0.16167	0.068906	0.0681	0.081251	0.017438	0.024283	0.0053477	0.026292	0.0071651	0.0097992	0.040444
14	30000000	8	1.2728	0.10938	0.057083	0.035941	0.12471	0.028018	0.010808	0.0050967	0.0081874	0.026552	0.01763	0.077205
14	40000000	8	1.2037	0.094638	0.031099	0.029448	0.096694	0.014536	0.00623	0.0060205	0.022918	0.029125	0.034763	0.092119
14	41000000	8	1.2443	0.14586	0.058932	0.059685	0.084559	0.016215	0.020464	0.0058075	0.025408	0.01267	0.015931	0.053147
14	51000000	8	1.3059	0.14895	0.067809	0.06063	0.098664	0.023939	0.022268	0.007827	0.025088	0.015212	0.016084	0.054152
14	52000000	8	1.2491	0.11977	0.060676	0.041958	0.11825	0.027109	0.013201	0.0050811	0.011338	0.022802	0.016024	0.069998
14	55000000	8	1.2535	0.14436	0.060085	0.057347	0.087194	0.018679	0.019419	0.0058142	0.026227	0.013273	0.017417	0.054461
14	60000000	8	1.2249	0.11617	0.04407	0.040467	0.093457	0.014085	0.010176	0.0029788	0.019101	0.018714	0.021548	0.070068
14	76000000	8	1.2298	0.12062	0.049152	0.041638	0.096407	0.01645	0.010303	0.0018757	0.017145	0.016434	0.017756	0.065144
14	84000000	8	1.2741	0.16225	0.06869	0.067989	0.080672	0.016795	0.023753	0.0044142	0.024956	0.005886	0.008241	0.038595
14	87000000	8	1.2642	0.14225	0.067144	0.056778	0.101	0.023455	0.019908	0.0057275	0.017989	0.015442	0.011767	0.054281
14	89000000	8	1.2129	0.10791	0.043216	0.034746	0.099828	0.015444	0.0066881	0.00093343	0.013271	0.019298	0.019123	0.071967
14	90000000	8	1.2249	0.10651	0.048507	0.033839	0.11081	0.020372	0.0073399	0.0018711	0.0095691	0.022033	0.017663	0.074109
14	91000000	8	1.2238	0.12571	0.046942	0.044988	0.084422	0.011364	0.010634	0.00023913	0.018833	0.011759	0.015541	0.058297
14	95000000	8	1.2072	0.11448	0.043791	0.039087	0.092542	0.013359	0.0085582	0.0011398	0.016445	0.016937	0.01883	0.067691
14	99000000	8	1.1972	0.12485	0.041865	0.046934	0.081198	0.011165	0.012966	0.0045569	0.02782	0.016586	0.02571	0.067133
14	103000000	8	1.2399	0.12166	0.054801	0.042781	0.10379	0.020503	0.011697	0.0026604	0.013788	0.017838	0.015331	0.064562
14	109000000	8	1.2435	0.099992	0.053526	0.032487	0.12972	0.029274	0.010169	0.0073052	0.0086232	0.032284	0.022872	0.087164
14	122000000	8	1.2188	0.12517	0.043882	0.045761	0.080126	0.010849	0.012016	0.0026635	0.024011	0.014577	0.021192	0.063536
15	15000000	8	1.1974	0.12218	0.040758	0.046229	0.078538	0.011049	0.013215	0.0053126	0.027722	0.018239	0.027004	0.070262
15	17000000	8	1.2674	0.1591	0.069176	0.066176	0.084616	0.018307	0.023291	0.0046318	0.023348	0.0074854	0.0083987	0.040944
15	26000000	8	1.188	0.10175	0.045176	0.035857	0.11339	0.024202	0.011676	0.0094634	0.01878	0.032512	0.031254	0.090296
15	35000000	8	1.218	0.12098	0.054939	0.043864	0.10885	0.023863	0.014532	0.0074776	0.020163	0.024028	0.023422	0.074424
15	44000000	8	1.2314	0.15758	0.058319	0.066603	0.068168	0.01184	0.02263	0.0056425	0.033158	0.0071335	0.016852	0.044783
15	46000000	8	1.2109	0.11209	0.038728	0.037247	0.086721	0.010606	0.0070457	0.00063816	0.019165	0.016371	0.02153	0.069327
15	47000000	8	1.2139	0.1175	0.042066	0.040167	0.085778	0.010739	0.008206	0.00011964	0.018577	0.014084	0.0186	0.064165
15	49000000	8	1.2508	0.14337	0.057334	0.055804	0.08199	0.013585	0.016565	0.0017397	0.021365	0.0082112	0.011329	0.047825
15	57000000	8	1.2327	0.15985	0.058263	0.068119	0.068242	0.011587	0.023924	0.0065955	0.035037	0.0076876	0.018019	0.045312
15	76000000	8	1.187	0.096117	0.032802	0.028408	0.095935	0.012597	0.0035434	0.0015923	0.016946	0.023024	0.026996	0.08236
15	77000000	8	1.169	0.089988	0.029318	0.025356	0.097154	0.012668	0.0025854	0.0024975	0.017663	0.02603	0.030496	0.088364
15	78000000	8	1.1857	0.10778	0.032065	0.035474	0.080817	0.0076344	0.0060244	0.0011996	0.022893	0.017617	0.026352	0.073806
15	79000000	8	1.2163	0.11578	0.040996	0.039119	0.086087	0.010714	0.0077164	0.00016776	0.018673	0.014679	0.019463	0.065673
15	80000000	8	1.194	0.11579	0.03941	0.039402	0.083484	0.0095797	0.007744	0.00030597	0.020065	0.014573	0.020481	0.066007
15	81000000	8	1.1974	0.11306	0.035884	0.03815	0.080412	0.0081554	0.0071298	0.00063273	0.021886	0.015449	0.02312	0.068862
15	82000000	8	1.1747	0.090935	0.029585	0.025642	0.096734	0.012526	0.0025067	0.0021975	0.017766	0.025329	0.030025	0.087311
15	84000000	8	1.2085	0.11721	0.040546	0.040275	0.083932	0.0098147	0.0083314	0.00045431	0.019765	0.014414	0.019781	0.065261
15	85000000	8	1.2036	0.11523	0.03963	0.039057	0.084483	0.0098621	0.0076185	0.00023173	0.019375	0.014757	0.020132	0.066192
15	87000000	8	1.2255	0.14653	0.046312	0.060177	0.060717	0.0057971	0.018676	0.0043806	0.034607	0.0082885	0.021367	0.051526
15	88000000	8	1.2297	0.14888	0.048707	0.061094	0.061665	0.0064327	0.018983	0.0039459	0.033625	0.0071091	0.019403	0.04892
15	95000000	8	1.1903	0.12181	0.036058	0.045615	0.071418	0.0069324	0.012053	0.0041868	0.029918	0.016306	0.027775	0.069175
15	96000000	8	1.1418	0.10278	0.0238	0.034682	0.074527	0.0057567	0.0067889	0.0049453	0.032043	0.022811	0.037453	0.084847
15	99000000	8	1.2045	0.10562	0.036407	0.033368	0.090216	0.011311	0.0053475	0.00067058	0.017871	0.018614	0.023252	0.073956
15	100000000	8	1.1808	0.096342	0.033687	0.028273	0.097112	0.013097	0.0034499	0.0014309	0.016415	0.02286	0.026346	0.081803
15	101000000	8	1.1915	0.096391	0.03141	0.028633	0.092728	0.011432	0.0035096	0.0016126	0.018298	0.022665	0.027882	0.082415
16	4000000	8	1.2754	0.15449	0.063807	0.063893	0.082122	0.017879	0.022481	0.0062577	0.028762	0.010256	0.015506	0.047568
16	6000000	8	1.2002	0.098597	0.037622	0.030984	0.10185	0.016303	0.0062359	0.0038293	0.016527	0.02575	0.02714	0.084281
16	7000000	8	1.2036	0.10779	0.033129	0.038753	0.085176	0.011556	0.010867	0.007315	0.028471	0.025643	0.034199	0.084576
16	11000000	8	1.1958	0.11351	0.036443	0.03981	0.083417	0.010021	0.0093217	0.0037214	0.025552	0.019353	0.027504	0.074225
16	14000000	8	1.1596	0.099745	0.03051	0.031755	0.089202	0.010725	0.0058917	0.0038586	0.023405	0.024066	0.031599	0.084485
16	24000000	8	1.2437	0.15169	0.053578	0.062741	0.069597	0.011172	0.021032	0.0062285	0.03475	0.0099128	0.020958	0.051553
16	29000000	8	1.2365	0.14743	0.054617	0.059277	0.077312	0.013764	0.019525	0.0057589	0.031668	0.011153	0.020548	0.053437
16	32000000	8	1.287	0.13676	0.054591	0.051728	0.086736	0.014939	0.01503	0.0026468	0.021913	0.011717	0.015206	0.054873
16	33000000	8	1.2146	0.11429	0.048889	0.038363	0.10354	0.018766	0.0091649	0.0023176	0.014629	0.0194	0.018602	0.069916
16	39000000	8	1.24	0.14228	0.060625	0.057495	0.088988	0.01855	0.019571	0.0056265	0.023094	0.013756	0.015669	0.054337
16	52000000	8	1.2457	0.11935	0.063925	0.042726	0.12285	0.029744	0.014578	0.006207	0.0088648	0.024916	0.014834	0.071347
16	58000000	8	1.208	0.10209	0.040553	0.035424	0.10627	0.023079	0.011847	0.01124	0.02762	0.033812	0.039111	0.095346
16	61000000	8	1.1966	0.11087	0.039163	0.037672	0.088507	0.012306	0.0085629	0.0028405	0.020381	0.019825	0.02441	0.074027
16	65000000	8	1.2462	0.15116	0.059959	0.063621	0.078473	0.016567	0.023373	0.0081367	0.031695	0.013462	0.019949	0.053828
16	91000000	8	1.2744	0.11703	0.066127	0.040449	0.12954	0.03198	0.01348	0.005505	0.0056985	0.025387	0.013074	0.071664
16	92000000	8	1.227	0.10145	0.049169	0.030974	0.11788	0.02348	0.0068273	0.00286	0.0078268	0.025425	0.019059	0.079252
16	93000000	8	1.1636	0.092871	0.031681	0.028161	0.099658	0.014377	0.004906	0.0044333	0.018783	0.027862	0.031526	0.089938
16	94000000	8	1.2183	0.098243	0.044994	0.029455	0.11418	0.021242	0.0059797	0.0030015	0.0097123	0.026182	0.021686	0.082138
16	95000000	8	1.223	0.14489	0.048697	0.05821	0.065276	0.0075692	0.017283	0.0030286	0.03073	0.0075949	0.018303	0.050054
17	7000000	8	1.2942	0.15657	0.063487	0.064544	0.079228	0.015796	0.02187	0.0048143	0.02772	0.0078634	0.012896	0.044109
17	8000000	8	1.1872	0.10195	0.04071	0.03293	0.10248	0.017762	0.0073082	0.0039403	0.016285	0.024828	0.025734	0.081336
17	14000000	8	1.3006	0.13614	0.076181	0.05221	0.12733	0.033923	0.019679	0.0072959	0.0096535	0.021696	0.0095506	0.060678
17	19000000	8	1.1302	0.10653	0.027433	0.036905	0.075937	0.0065928	0.0078336	0.0045114	0.030118	0.021263	0.034264	0.080822
17	20000000	8	1.124	0.10471	0.029902	0.036497	0.082588	0.010122	0.0089384	0.006446	0.029704	0.0249	0.035927	0.085262
17	24000000	8	1.2441	0.1522	0.054226	0.062141	0.066868	0.009879	0.019673	0.0037124	0.031639	0.0063588	0.016669	0.045559
17	25000000	8	1.2111	0.1113	0.039804	0.036454	0.089185	0.011713	0.0067009	0.00043215	0.017799	0.016617	0.020815	0.069364
17	26000000	8	1.2166	0.11883	0.041378	0.041006	0.082752	0.0098879	0.008541	0.00022062	0.019977	0.013586	0.01917	0.063643
17	27000000	8	1.2067	0.108	0.039275	0.03464	0.092262	0.01233	0.0059624	0.00037461	0.016215	0.017806	0.020837	0.071369
17	28000000	8	1.218	0.11914	0.04301	0.041065	0.085298	0.010935	0.0086648	0.00014448	0.018645	0.01363	0.018044	0.063055
17	29000000	8	1.2086	0.11854	0.040177	0.041029	0.081274	0.0091188	0.0084622	0.00028557	0.020806	0.013538	0.019907	0.064043
17	30000000	8	1.2095	0.11499	0.040035	0.038796	0.085768	0.010281	0.0076021	0.00031499	0.019024	0.015072	0.020065	0.066601
17	31000000	8	1.2207	0.13231	0.041591	0.050139	0.068355	0.0059848	0.012736	0.0015406	0.028177	0.0096645	0.020565	0.056697
17	32000000	8	1.2163	0.13242	0.040643	0.050322	0.06587	0.0053475	0.012955	0.0019243	0.029772	0.0098817	0.021898	0.057514
17	39000000	8	1.1223	0.09917	0.026985	0.03295	0.084233	0.0098871	0.0072138	0.0062421	0.029338	0.026278	0.037556	0.08871
17	44000000	8	1.2389	0.13876	0.05262	0.055386	0.086026	0.017802	0.019134	0.008906	0.034227	0.017955	0.027677	0.064819
17	46000000	8	1.211	0.097249	0.043454	0.02825	0.11352	0.020636	0.00488	0.0023687	0.010144	0.025507	0.022236	0.082031
17	49000000	8	1.1293	0.10807	0.029556	0.038701	0.079342	0.0087923	0.0098233	0.0065454	0.031253	0.023691	0.035884	0.083277
17	52000000	8	1.1875	0.098873	0.037251	0.031724	0.10553	0.018582	0.0075145	0.0064753	0.021379	0.028827	0.032815	0.089036
17	54000000	8	1.2485	0.12937	0.063406	0.049552	0.11334	0.026016	0.017623	0.0072257	0.015721	0.021882	0.016428	0.066094
17	62000000	8	1.3038	0.15827	0.077026	0.067308	0.10087	0.028067	0.026951	0.0097706	0.024295	0.015167	0.01331	0.049496
17	80000000	8	1.2839	0.14953	0.065919	0.060157	0.093587	0.021709	0.021194	0.0063687	0.024444	0.012956	0.014496	0.051389
17	87000000	8	1.2597	0.12898	0.065446	0.046959	0.11341	0.026222	0.014901	0.0038102	0.010857	0.018073	0.010769	0.060437
17	92000000	8	1.2319	0.1384	0.049888	0.054805	0.075795	0.011766	0.016865	0.0042686	0.028108	0.011879	0.019798	0.055927
17	93000000	8	1.2103	0.11045	0.048181	0.037088	0.10835	0.020357	0.0094596	0.003832	0.014599	0.022801	0.02097	0.075017
18	3000000	8	1.2467	0.13549	0.050964	0.053525	0.08312	0.015329	0.01807	0.0072947	0.029106	0.01753	0.024022	0.064631
18	4000000	8	1.1515	0.1343	0.040939	0.054097	0.069327	0.0094633	0.017731	0.0088348	0.040407	0.017731	0.033493	0.068934
18	16000000	8	1.2095	0.10234	0.031045	0.034	0.086925	0.012158	0.0078363	0.0059401	0.027538	0.025584	0.035141	0.086406
18	19000000	8	1.1978	0.094369	0.032588	0.027591	0.098251	0.014408	0.0044261	0.0035401	0.018877	0.026184	0.0305	0.087386
18	46000000	8	1.1115	0.10324	0.029417	0.035988	0.085279	0.01219	0.0097382	0.0087736	0.033647	0.028149	0.040909	0.09051
18	78000000	8	1.1439	0.098043	0.022837	0.033423	0.079101	0.0075129	0.0075036	0.0071939	0.032518	0.027264	0.041111	0.091855
18	85000000	8	1.1416	0.10296	0.047387	0.036638	0.1203	0.028118	0.013492	0.012176	0.022467	0.035686	0.035216	0.094244
18	87000000	8	1.2102	0.097097	0.0292	0.030695	0.091124	0.012267	0.0062509	0.005528	0.025204	0.027099	0.035537	0.089861
19	5000000	8	1.2365	0.12399	0.0476	0.043681	0.087692	0.01269	0.010188	0.00023807	0.017499	0.012619	0.015331	0.059426
19	6000000	8	1.2301	0.12224	0.047023	0.042784	0.088696	0.012912	0.0097374	0.00026655	0.017209	0.01323	0.015832	0.060752
19	7000000	8	1.2888	0.14829	0.072393	0.058389	0.10375	0.024601	0.019999	0.0038842	0.014863	0.011615	0.0061755	0.046681
19	12000000	8	1.2465	0.1209	0.058639	0.044183	0.11842	0.029157	0.016314	0.010082	0.021125	0.028079	0.025994	0.078322
19	14000000	8	1.2248	0.11496	0.047186	0.039397	0.10033	0.018255	0.010289	0.003875	0.018793	0.020644	0.022175	0.072154
19	17000000	8	1.2912	0.12942	0.058206	0.048287	0.10253	0.022788	0.01592	0.0061271	0.019999	0.019691	0.01924	0.065987
19	24000000	8	1.2226	0.15781	0.057214	0.066099	0.066726	0.011635	0.022696	0.0061165	0.035726	0.007566	0.01906	0.045996
19	28000000	8	1.2245	0.10108	0.044634	0.031321	0.11171	0.021378	0.0073542	0.0044774	0.014017	0.026707	0.025019	0.083356
19	29000000	8	1.1748	0.10316	0.035873	0.033274	0.097251	0.015296	0.0074829	0.0053745	0.024016	0.025373	0.032085	0.08462
19	30000000	8	1.2512	0.098387	0.053444	0.030399	0.13472	0.03264	0.0098399	0.0090315	0.012078	0.035193	0.027787	0.092815
19	32000000	8	1.2869	0.12388	0.068684	0.045035	0.13145	0.035269	0.017392	0.0099049	0.014473	0.028552	0.020016	0.075451
19	33000000	8	1.2026	0.12998	0.045269	0.049009	0.08146	0.012266	0.014008	0.0047513	0.029566	0.015174	0.024761	0.064071
19	34000000	8	1.2511	0.10571	0.033441	0.037615	0.090891	0.016062	0.012218	0.010933	0.033519	0.030812	0.041984	0.093467
19	36000000	8	1.2751	0.16513	0.062663	0.071803	0.070702	0.016511	0.027702	0.01084	0.041972	0.011283	0.023878	0.049141
19	42000000	8	1.2555	0.14348	0.052245	0.056091	0.073518	0.010477	0.01637	0.002248	0.02666	0.0079105	0.015649	0.049635
19	46000000	8	1.2163	0.11807	0.042838	0.040443	0.086619	0.011479	0.0084826	0.00036247	0.01861	0.0143	0.018593	0.064184
19	47000000	8	1.2726	0.15001	0.068351	0.059374	0.093729	0.02063	0.019797	0.0033692	0.018509	0.0095401	0.0077683	0.045228
19	57000000	8	1.2825	0.15858	0.063776	0.065398	0.077131	0.014256	0.02171	0.0035619	0.026396	0.0054657	0.01028	0.040341
19	58000000	8	1.2715	0.14726	0.067549	0.058405	0.096507	0.021	0.019863	0.004042	0.017688	0.011468	0.0087385	0.048525
1	16000000	9	1.2701	0.14322	0.087296	0.060585	0.13979	0.043459	0.028852	0.015859	0.014025	0.031442	0.015291	0.070143
1	26000000	9	1.2735	0.13257	0.089808	0.055117	0.16047	0.051005	0.027809	0.018111	0.0092603	0.038841	0.017808	0.0803
1	52000000	9	1.2409	0.096912	0.060949	0.032145	0.15082	0.040056	0.014036	0.013304	0.0077184	0.042946	0.027953	0.10049
1	54000000	9	1.2481	0.095801	0.062556	0.032402	0.15738	0.04381	0.015929	0.016678	0.010582	0.047972	0.032833	0.10748
1	55000000	9	1.337	0.14081	0.08981	0.056245	0.14645	0.044814	0.02532	0.012145	0.0069262	0.028224	0.00893	0.065331
1	56000000	9	1.2576	0.064001	0.093036	0.026209	0.26034	0.097882	0.033937	0.050208	0.01364	0.10744	0.070074	0.18494
1	57000000	9	1.2422	0.065407	0.076848	0.022153	0.22401	0.076798	0.023706	0.036438	0.0093904	0.087015	0.057072	0.16119
1	63000000	9	1.2406	0.079428	0.06736	0.02359	0.18319	0.055035	0.014776	0.019975	0.00402	0.059081	0.036602	0.1234
1	65000000	9	1.2869	0.1322	0.079437	0.050893	0.13661	0.038488	0.020791	0.0093419	0.0075229	0.026208	0.010916	0.066553
1	68000000	9	1.4756	0.1327	0.18779	0.084675	0.36327	0.17423	0.091897	0.10061	0.037206	0.15824	0.093719	0.2176
1	69000000	9	1.3831	0.1228	0.13166	0.06323	0.25676	0.10789	0.054947	0.055275	0.017355	0.096498	0.052607	0.14928
1	89000000	9	1.2596	0.11379	0.067216	0.040498	0.13617	0.035819	0.015548	0.0090582	0.0070649	0.0313	0.017469	0.079691
1	107000000	9	1.2105	0.075449	0.059776	0.020971	0.17533	0.050108	0.011382	0.017553	0.0049831	0.056246	0.037515	0.12208
1	132000000	9	1.3184	0.13221	0.098666	0.053795	0.17421	0.058646	0.02886	0.01909	0.0041761	0.04191	0.015212	0.082211
1	133000000	9	1.3072	0.10374	0.094662	0.039655	0.20305	0.070173	0.026726	0.026151	0.0023004	0.061475	0.029786	0.11439
1	135000000	9	1.3007	0.1282	0.085358	0.048568	0.15219	0.045906	0.021687	0.01172	0.0042116	0.031904	0.011724	0.073257
1	136000000	9	1.4576	0.17115	0.16286	0.087446	0.25752	0.11404	0.065441	0.053158	0.017137	0.079683	0.03213	0.11026
1	137000000	9	1.2603	0.081861	0.086238	0.029691	0.22322	0.078942	0.026217	0.034983	0.0108	0.079976	0.051064	0.14647
1	138000000	9	1.2699	0.086993	0.10581	0.036632	0.25308	0.09612	0.036052	0.044487	0.0081386	0.093315	0.053152	0.15777
1	139000000	9	1.2153	0.051578	0.081646	0.020706	0.2566	0.096153	0.031936	0.052351	0.019085	0.11297	0.080501	0.19777
1	150000000	9	1.2192	0.056757	0.053285	0.013251	0.19321	0.0579	0.012309	0.026351	0.011833	0.073815	0.056088	0.15185
2	5000000	9	1.2427	0.085329	0.066102	0.025382	0.17245	0.050662	0.013341	0.016683	0.0051307	0.052077	0.032885	0.11358
2	6000000	9	1.245	0.074092	0.090369	0.027093	0.23814	0.086181	0.028015	0.038986	0.0074902	0.088714	0.054206	0.15812
2	7000000	9	1.4924	0.18124	0.18402	0.099866	0.28563	0.13429	0.080192	0.0681	0.024201	0.097269	0.042917	0.12651
2	8000000	9	1.4935	0.15856	0.24211	0.11516	0.44911	0.23205	0.13021	0.14272	0.062699	0.20911	0.13046	0.26962
2	13000000	9	1.2403	0.094878	0.053438	0.028401	0.13709	0.032201	0.00848	0.0074472	0.00725	0.034713	0.024417	0.091795
2	60000000	9	1.2436	0.10567	0.065763	0.035108	0.14531	0.037961	0.013356	0.0091106	0.004225	0.03471	0.01899	0.086175
2	104000000	9	1.36	0.1548	0.11409	0.067503	0.17591	0.06492	0.0374	0.022748	0.009265	0.039768	0.012036	0.071757
2	105000000	9	1.1968	0.049839	0.072655	0.014501	0.23913	0.083547	0.022791	0.041595	0.013108	0.098718	0.069686	0.18138
2	146000000	9	1.2901	0.11435	0.091647	0.043977	0.18543	0.060671	0.025148	0.020472	0.002097	0.049749	0.021471	0.097358
3	26000000	9	1.2605	0.11131	0.10072	0.044548	0.20771	0.073978	0.03032	0.02858	0.0049111	0.06273	0.030225	0.11366
3	28000000	9	1.3505	0.12832	0.096215	0.05377	0.17498	0.059587	0.030539	0.022229	0.0071163	0.04705	0.020684	0.090402
3	68000000	9	1.3886	0.14934	0.10788	0.065038	0.17073	0.060896	0.035702	0.022066	0.008886	0.040348	0.013812	0.075318
3	69000000	9	1.2488	0.069576	0.073204	0.021549	0.20906	0.069412	0.019658	0.029939	0.0071811	0.076533	0.049613	0.14764
3	88000000	9	1.2391	0.078959	0.063339	0.022036	0.1757	0.050758	0.012046	0.017073	0.0037906	0.054829	0.034734	0.11865
3	114000000	9	1.2219	0.072928	0.075656	0.023947	0.21314	0.070705	0.021139	0.03109	0.0088068	0.076626	0.050052	0.14627
3	131000000	9	1.2181	0.079944	0.057894	0.022778	0.16664	0.046047	0.011475	0.016294	0.0064684	0.052849	0.03618	0.11798
3	139000000	9	1.255	0.071389	0.10156	0.030821	0.26577	0.10231	0.03672	0.050876	0.012128	0.10635	0.066331	0.17927
3	142000000	9	1.3093	0.094209	0.10962	0.041202	0.24997	0.096086	0.038201	0.044485	0.0082252	0.090768	0.050343	0.15185
3	148000000	9	1.261	0.089138	0.07312	0.030882	0.18084	0.056451	0.01904	0.021607	0.0054044	0.057958	0.034863	0.11839
3	152000000	9	1.1733	0.062427	0.054368	0.015549	0.18354	0.053542	0.011338	0.022129	0.0078836	0.066271	0.047888	0.13933
4	21000000	9	1.2587	0.079866	0.071023	0.024954	0.19384	0.060523	0.01756	0.023954	0.0061591	0.064695	0.040996	0.13008
4	33000000	9	1.3012	0.14341	0.089719	0.057626	0.14219	0.044341	0.025881	0.012497	0.010151	0.027202	0.010593	0.063682
4	35000000	9	1.3175	0.10405	0.089198	0.039209	0.19454	0.065931	0.025278	0.024767	0.0049483	0.058843	0.030794	0.11244
4	82000000	9	1.5214	0.20813	0.2457	0.13364	0.38587	0.2006	0.12391	0.11634	0.050295	0.15716	0.083571	0.18836
4	83000000	9	1.4454	0.15518	0.17796	0.08698	0.31115	0.14326	0.078074	0.074585	0.023217	0.11553	0.056995	0.15746
4	86000000	9	1.3099	0.13853	0.090169	0.055595	0.14963	0.046789	0.02573	0.013448	0.0072386	0.030691	0.011106	0.068603
4	87000000	9	1.2315	0.094461	0.060405	0.028957	0.15087	0.038957	0.010646	0.0099726	0.0041753	0.039194	0.024297	0.095672
4	88000000	9	1.2985	0.13987	0.088362	0.056949	0.14677	0.045214	0.026685	0.014145	0.0092374	0.030979	0.012316	0.069148
4	109000000	9	1.2976	0.12154	0.077063	0.044562	0.14709	0.041762	0.018581	0.010405	0.0055448	0.031462	0.014546	0.075847
5	9000000	9	1.2291	0.083316	0.053236	0.0245	0.15307	0.039472	0.0096563	0.012856	0.0077794	0.046114	0.032915	0.1087
5	16000000	9	1.608	0.26041	0.24598	0.16204	0.31519	0.17337	0.13033	0.10542	0.059326	0.12285	0.061801	0.13336
5	22000000	9	1.2554	0.10865	0.062621	0.040359	0.13422	0.035868	0.017249	0.01288	0.012021	0.037292	0.025643	0.090266
5	57000000	9	1.2106	0.0692	0.049542	0.016149	0.16349	0.042298	0.0067988	0.013979	0.0054876	0.052433	0.037781	0.12088
5	67000000	9	1.2875	0.12838	0.080344	0.048529	0.14389	0.041429	0.020669	0.010607	0.0060642	0.029784	0.012415	0.071783
5	74000000	9	1.1998	0.089208	0.0532	0.025251	0.14406	0.034594	0.007826	0.0086229	0.0063535	0.038372	0.026833	0.097864
5	75000000	9	1.2108	0.08021	0.056391	0.021767	0.16307	0.044107	0.0096486	0.014092	0.0063397	0.049316	0.034402	0.11328
5	77000000	9	1.2563	0.093574	0.073806	0.030976	0.17986	0.055617	0.017429	0.01946	0.007016	0.053476	0.033011	0.11196
5	80000000	9	1.2124	0.10028	0.062078	0.03438	0.14766	0.038794	0.013941	0.01203	0.0082334	0.03934	0.025841	0.093888
5	97000000	9	1.295	0.12595	0.081508	0.047371	0.14892	0.043322	0.020312	0.010835	0.0044565	0.031134	0.012107	0.073259
6	24000000	9	1.6566	0.26887	0.27934	0.17625	0.37407	0.21006	0.15177	0.13053	0.069725	0.15603	0.082872	0.16881
6	30000000	9	1.2901	0.11972	0.070971	0.042901	0.1353	0.036886	0.016725	0.0089362	0.0080433	0.029298	0.016193	0.076009
6	72000000	9	1.3451	0.14516	0.12106	0.064699	0.20417	0.077767	0.040684	0.029951	0.0070397	0.054196	0.019276	0.090733
6	83000000	9	1.2702	0.084485	0.095787	0.032371	0.23392	0.085129	0.029387	0.036978	0.0066466	0.082699	0.047893	0.14651
6	113000000	9	1.3836	0.15008	0.13514	0.070155	0.22467	0.091604	0.04857	0.038411	0.0097924	0.064794	0.025109	0.10062
6	114000000	9	1.3985	0.14807	0.12651	0.066999	0.21021	0.08302	0.043794	0.033276	0.0094097	0.057974	0.022365	0.094243
6	115000000	9	1.2971	0.12681	0.077336	0.04699	0.13922	0.038639	0.018757	0.0086474	0.0056292	0.027334	0.011166	0.069459
6	118000000	9	1.2258	0.079335	0.057312	0.021486	0.16324	0.044016	0.0096132	0.013677	0.0042009	0.049407	0.032482	0.11287
6	119000000	9	1.4414	0.16792	0.15289	0.083705	0.23701	0.10294	0.059645	0.046211	0.014427	0.070478	0.026467	0.1008
6	120000000	9	1.2249	0.080295	0.057539	0.02226	0.16139	0.044079	0.010049	0.014043	0.0052794	0.049286	0.033164	0.11263
7	37000000	9	1.2806	0.096381	0.069733	0.030796	0.16662	0.047685	0.014481	0.014203	0.0037243	0.045266	0.025921	0.10115
7	49000000	9	1.4198	0.18024	0.1434	0.089565	0.20098	0.085681	0.05739	0.038649	0.017243	0.054149	0.018003	0.078875
8	10000000	9	1.3077	0.11796	0.10294	0.047734	0.20316	0.0727	0.030962	0.027176	0.0046847	0.058333	0.026729	0.10563
8	32000000	9	1.4243	0.1651	0.13394	0.078615	0.20675	0.083519	0.050443	0.035833	0.014008	0.055442	0.020737	0.086525
8	33000000	9	1.4025	0.17177	0.13651	0.081142	0.20306	0.082182	0.050437	0.033827	0.013594	0.050761	0.016244	0.078099
8	48000000	9	1.3008	0.11588	0.099379	0.045724	0.20043	0.069945	0.028725	0.025374	0.0045458	0.056597	0.026352	0.10486
8	57000000	9	1.2191	0.063458	0.087986	0.0248	0.25187	0.09352	0.031138	0.047127	0.014469	0.10244	0.06897	0.17964
8	66000000	9	1.2711	0.11897	0.079119	0.04522	0.15631	0.04631	0.021251	0.014672	0.0073277	0.038171	0.019862	0.085196
9	22000000	9	1.2466	0.11189	0.082556	0.040617	0.17098	0.053835	0.021064	0.017409	0.0063307	0.045194	0.023869	0.095012
9	73000000	9	1.2831	0.12102	0.076003	0.044149	0.14609	0.040376	0.01816	0.010055	0.0054526	0.031125	0.014344	0.076011
9	103000000	9	1.1883	0.053595	0.055336	0.012637	0.19664	0.06053	0.013541	0.028106	0.010566	0.077528	0.057025	0.15634
10	3000000	9	1.1916	0.09132	0.063972	0.030355	0.16638	0.04903	0.01642	0.019647	0.012991	0.052987	0.038344	0.11484
10	40000000	9	1.3092	0.11338	0.086222	0.041696	0.1741	0.055488	0.021728	0.017129	0.0036003	0.044707	0.020702	0.092683
10	42000000	9	1.1983	0.084744	0.062689	0.025318	0.169	0.048257	0.01264	0.01644	0.006723	0.051554	0.034059	0.11372
10	43000000	9	1.2405	0.10761	0.073436	0.036614	0.15813	0.045057	0.016144	0.012207	0.0038607	0.038962	0.020114	0.089368
10	50000000	9	1.441	0.16883	0.21152	0.11059	0.36531	0.18347	0.1084	0.109	0.046566	0.15773	0.091532	0.20402
10	51000000	9	1.4269	0.16303	0.12455	0.075489	0.18666	0.072202	0.044959	0.029155	0.012132	0.046203	0.015154	0.076457
10	103000000	9	1.2915	0.084186	0.086171	0.03006	0.21669	0.074807	0.024904	0.031459	0.0060133	0.074811	0.043863	0.13826
10	104000000	9	1.3569	0.11277	0.099609	0.045763	0.20583	0.072397	0.030625	0.028611	0.0058491	0.061884	0.030361	0.11242
10	113000000	9	1.2085	0.062957	0.057541	0.015874	0.19037	0.056737	0.01318	0.02453	0.0091249	0.069658	0.050036	0.14334
10	114000000	9	1.3215	0.1095	0.10953	0.048384	0.22774	0.086702	0.03837	0.039028	0.0094382	0.077494	0.04141	0.13201
11	23000000	9	1.2373	0.099392	0.067267	0.032738	0.15763	0.044847	0.014339	0.013616	0.0078949	0.042486	0.027237	0.097786
11	24000000	9	1.2715	0.11199	0.07173	0.039597	0.14842	0.041448	0.016458	0.011017	0.0052346	0.035594	0.018538	0.084551
12	5000000	9	1.278	0.10157	0.10195	0.042464	0.22784	0.083994	0.03413	0.037283	0.0095035	0.07783	0.043382	0.13525
12	18000000	9	1.2467	0.073438	0.056238	0.021263	0.17233	0.049641	0.013114	0.020875	0.010896	0.060424	0.04434	0.13019
12	21000000	9	1.1905	0.062625	0.05862	0.017929	0.19331	0.060489	0.016329	0.029071	0.013962	0.075467	0.056798	0.1519
12	27000000	9	1.3978	0.15116	0.12302	0.070618	0.20123	0.077875	0.044982	0.033074	0.011324	0.055979	0.021814	0.091553
12	28000000	9	1.2261	0.060088	0.11186	0.034035	0.30841	0.12785	0.051162	0.0741	0.026771	0.14178	0.097077	0.22772
12	40000000	9	1.1994	0.080774	0.052409	0.023521	0.15384	0.040483	0.010346	0.014441	0.008815	0.048891	0.036203	0.11354
12	50000000	9	1.307	0.11836	0.073042	0.042611	0.14148	0.039549	0.017574	0.010369	0.0070632	0.032175	0.016853	0.079301
12	53000000	9	1.2561	0.10964	0.065061	0.037245	0.13918	0.035216	0.013246	0.007696	0.0051307	0.031054	0.016983	0.080709
12	54000000	9	1.2312	0.092471	0.059846	0.029518	0.14984	0.039315	0.012485	0.012371	0.00598	0.042833	0.02751	0.10121
12	55000000	9	1.2222	0.068373	0.056814	0.017879	0.18191	0.054296	0.012377	0.022407	0.011379	0.064498	0.048454	0.13635
12	59000000	9	1.2003	0.076875	0.057707	0.021355	0.16894	0.046507	0.010721	0.016066	0.0054512	0.053432	0.036019	0.11881
12	89000000	9	1.3121	0.13563	0.098248	0.056388	0.17346	0.058496	0.030175	0.020461	0.0088459	0.042083	0.017594	0.082217
12	101000000	9	1.2471	0.12668	0.075398	0.048364	0.13718	0.038371	0.019744	0.010322	0.00954	0.028683	0.015256	0.071999
13	8000000	9	1.3064	0.10426	0.086937	0.038144	0.1894	0.061573	0.022795	0.021494	0.0031144	0.054214	0.026785	0.10689
13	9000000	9	1.2913	0.10142	0.061054	0.034644	0.14337	0.037578	0.014612	0.01247	0.0090777	0.039934	0.026537	0.095974
13	16000000	9	1.2432	0.088856	0.052716	0.025485	0.14318	0.03458	0.0078763	0.0087151	0.0063372	0.038587	0.026946	0.098345
13	18000000	9	1.3876	0.14819	0.10413	0.063248	0.16431	0.057291	0.033455	0.019939	0.0090851	0.037494	0.013004	0.07274
13	22000000	9	1.242	0.066741	0.076122	0.022256	0.22237	0.076796	0.023593	0.036483	0.01186	0.086449	0.058652	0.16117
13	61000000	9	1.2447	0.10196	0.069028	0.034687	0.1558	0.044878	0.015833	0.013922	0.0073992	0.042137	0.025963	0.096088
13	77000000	9	1.2488	0.10581	0.06446	0.035414	0.14355	0.036854	0.013171	0.0091309	0.0057805	0.03429	0.019989	0.085974
13	101000000	9	1.2346	0.10682	0.062258	0.035464	0.13704	0.033606	0.012006	0.0074072	0.0058555	0.031197	0.018412	0.082444
13	119000000	9	1.3054	0.10899	0.066904	0.037284	0.14365	0.037856	0.014092	0.0090429	0.0050186	0.033302	0.01827	0.083471
13	120000000	9	1.2592	0.079607	0.088701	0.031347	0.23238	0.084116	0.030273	0.040597	0.013172	0.088361	0.057193	0.15783
14	25000000	9	1.286	0.11215	0.066803	0.038219	0.13888	0.03585	0.014165	0.0080547	0.0054741	0.030859	0.016714	0.079605
14	31000000	9	1.2356	0.079402	0.059659	0.022782	0.17022	0.049256	0.012488	0.018375	0.0093953	0.055413	0.039681	0.12136
14	64000000	9	1.2456	0.070696	0.071151	0.02221	0.20213	0.06575	0.018605	0.027812	0.006307	0.072764	0.046842	0.1421
14	88000000	9	1.2156	0.066996	0.05727	0.017729	0.18366	0.054285	0.012229	0.022278	0.0092436	0.064841	0.047078	0.13638
14	97000000	9	1.2642	0.083961	0.070837	0.027128	0.18399	0.056251	0.016979	0.020814	0.0034759	0.058996	0.034994	0.121
14	112000000	9	1.2152	0.095365	0.067828	0.031992	0.16274	0.046354	0.015341	0.014977	0.0049142	0.046137	0.027394	0.10238
14	119000000	9	1.3414	0.09294	0.14014	0.051119	0.31903	0.13747	0.06045	0.074283	0.021823	0.13378	0.080576	0.20326
14	120000000	9	1.3193	0.10598	0.12508	0.050232	0.26811	0.10806	0.04713	0.052136	0.011864	0.098378	0.05322	0.15612
15	8000000	9	1.2415	0.075502	0.06902	0.022673	0.19542	0.06153	0.016525	0.024744	0.0081968	0.06671	0.044661	0.13454
15	38000000	9	1.3077	0.12824	0.085807	0.048919	0.15477	0.047987	0.022719	0.013643	0.0066192	0.034412	0.015095	0.076962
15	39000000	9	1.299	0.12177	0.07554	0.044187	0.14268	0.038883	0.017639	0.008924	0.0048301	0.029367	0.012685	0.073502
15	40000000	9	1.3795	0.15394	0.11934	0.070081	0.1865	0.071214	0.041777	0.027791	0.0097261	0.047144	0.016115	0.080019
16	5000000	9	1.2834	0.095992	0.070717	0.031306	0.16672	0.049165	0.015358	0.01525	0.0045768	0.046786	0.027235	0.10297
16	17000000	9	1.3003	0.13861	0.083875	0.054944	0.13669	0.040135	0.023227	0.010162	0.0080431	0.025406	0.0093327	0.062968
16	44000000	9	1.2742	0.13242	0.077742	0.052514	0.13276	0.037555	0.022293	0.01095	0.0098836	0.02787	0.013362	0.068957
16	60000000	9	1.2066	0.065997	0.049651	0.017133	0.16697	0.046153	0.010093	0.019172	0.009825	0.060031	0.045692	0.13197
16	69000000	9	1.219	0.086235	0.048612	0.023753	0.13743	0.031046	0.0064903	0.0074229	0.005973	0.037376	0.026993	0.09824
16	71000000	9	1.1825	0.071183	0.047069	0.016987	0.1553	0.038376	0.0059933	0.012117	0.0056099	0.049023	0.035733	0.11659
16	72000000	9	1.1936	0.052997	0.061014	0.013741	0.21112	0.068235	0.016982	0.032716	0.011468	0.084633	0.061393	0.16472
16	78000000	9	1.3104	0.11495	0.094048	0.04613	0.19339	0.06631	0.029107	0.026014	0.006924	0.057281	0.028911	0.10757
16	85000000	9	1.3391	0.14128	0.12523	0.066525	0.22154	0.086897	0.046234	0.038615	0.01199	0.067138	0.029901	0.10775
17	66000000	9	1.2157	0.10039	0.071502	0.034554	0.1625	0.046859	0.016541	0.014635	0.0039452	0.044435	0.02424	0.098061
17	69000000	9	1.2097	0.096565	0.057272	0.032771	0.14781	0.03853	0.014593	0.015094	0.013508	0.044441	0.033625	0.10424
17	89000000	9	1.1391	0.065174	0.078104	0.028026	0.23351	0.085612	0.031134	0.047535	0.024081	0.10009	0.075257	0.17873
17	90000000	9	1.5828	0.20194	0.2663	0.14141	0.43921	0.23449	0.14378	0.1444	0.06585	0.19825	0.11593	0.24054
18	13000000	9	1.311	0.11642	0.081897	0.042331	0.16167	0.048925	0.020297	0.014143	0.003669	0.039345	0.017729	0.086266
18	24000000	9	1.2362	0.071983	0.074069	0.022209	0.20963	0.069625	0.01941	0.029325	0.0078429	0.07469	0.048944	0.14411
18	35000000	9	1.2412	0.11391	0.066339	0.038827	0.13366	0.03373	0.013354	0.0064608	0.0057071	0.027831	0.014831	0.07546
18	68000000	9	1.2743	0.07579	0.079574	0.025248	0.21189	0.071853	0.022102	0.030421	0.0055933	0.075678	0.046309	0.14294
18	69000000	9	1.3086	0.12297	0.082332	0.046796	0.15307	0.045989	0.021606	0.013063	0.0045089	0.035334	0.014926	0.079425
18	70000000	9	1.2196	0.064733	0.052766	0.016602	0.17529	0.050035	0.011104	0.020645	0.0083071	0.063144	0.046022	0.13536
18	72000000	9	1.3056	0.13162	0.081772	0.050504	0.1418	0.04078	0.021562	0.010408	0.0068281	0.028191	0.011239	0.068628
18	83000000	9	1.3483	0.13331	0.087494	0.052134	0.15171	0.046249	0.023947	0.012746	0.0051804	0.031821	0.01118	0.071667
1	25000000	10	1.3878	0.25907	0.13072	0.13731	0.084432	0.045554	0.071858	0.03391	0.061917	0.013543	0.016049	0.018288
1	28000000	10	1.3353	0.2227	0.094566	0.10923	0.059078	0.022434	0.048883	0.017545	0.052553	0.0016283	0.013098	0.018166
1	48000000	10	1.3001	0.19805	0.075505	0.092696	0.053234	0.014586	0.038015	0.012511	0.049659	0.0020944	0.017405	0.027965
1	49000000	10	1.282	0.19499	0.070213	0.091822	0.046742	0.011623	0.037398	0.013082	0.053055	0.0029485	0.021479	0.031601
1	87000000	10	1.3912	0.23454	0.11592	0.11641	0.084645	0.036403	0.055721	0.021478	0.046268	0.005822	0.0063766	0.015336
1	105000000	10	1.3484	0.22373	0.091738	0.11124	0.054192	0.02228	0.0511	0.020786	0.059544	0.004699	0.020087	0.023637
1	110000000	10	1.3111	0.18123	0.077393	0.080526	0.074379	0.018433	0.031151	0.0075966	0.031459	0.0036535	0.0075904	0.030437
1	118000000	10	1.2696	0.17629	0.077058	0.078005	0.080685	0.020942	0.03058	0.0091043	0.032387	0.0071766	0.011029	0.036404
1	122000000	10	1.3231	0.20775	0.087768	0.10046	0.063735	0.021942	0.044567	0.016481	0.04789	0.0056344	0.014878	0.02741
1	144000000	10	1.3394	0.2664	0.10447	0.14369	0.033243	0.025125	0.072257	0.035184	0.08943	0.0072372	0.034144	0.018858
1	146000000	10	1.3282	0.19671	0.084948	0.090983	0.070449	0.020486	0.037565	0.010931	0.037956	0.0026279	0.0082707	0.025053
1	147000000	10	1.352	0.23466	0.10462	0.11795	0.062585	0.027623	0.055338	0.021395	0.05509	0.0034248	0.012508	0.015743
1	148000000	10	1.2773	0.17882	0.067406	0.079694	0.05914	0.012297	0.029771	0.0076427	0.039434	0.0024736	0.014402	0.032963
1	152000000	10	1.3332	0.18599	0.083615	0.083087	0.080015	0.022245	0.033112	0.0087948	0.031575	0.0041937	0.0064019	0.029046
1	175000000	10	1.3168	0.24817	0.089007	0.13587	0.026703	0.021271	0.069528	0.03808	0.095255	0.015642	0.047039	0.037787
1	193000000	10	1.3338	0.20098	0.095448	0.094264	0.086203	0.028419	0.041425	0.014172	0.035782	0.0068984	0.007104	0.027087
2	3000000	10	1.298	0.18717	0.089765	0.085719	0.091977	0.030416	0.037746	0.014311	0.034839	0.011474	0.011927	0.036863
2	18000000	10	1.3022	0.17563	0.074182	0.076552	0.076842	0.019154	0.029335	0.0080762	0.033277	0.0059295	0.011418	0.03586
2	21000000	10	1.2866	0.22465	0.08537	0.11386	0.045146	0.018729	0.052971	0.023366	0.067766	0.0066113	0.027207	0.0283
2	22000000	10	1.3335	0.24226	0.08331	0.13017	0.025442	0.018254	0.065259	0.035474	0.09438	0.01417	0.047672	0.039057
2	25000000	10	1.3749	0.29781	0.12509	0.16758	0.033498	0.036037	0.090051	0.047339	0.10488	0.012703	0.040761	0.016368
2	40000000	10	1.2605	0.16321	0.062224	0.069508	0.068287	0.012853	0.024474	0.0059796	0.033576	0.005959	0.015196	0.041513
2	46000000	10	1.3323	0.2317	0.096928	0.11704	0.056846	0.026118	0.05527	0.024397	0.065657	0.0064947	0.023785	0.024073
2	49000000	10	1.4389	0.24297	0.11845	0.12364	0.080884	0.037772	0.061048	0.025638	0.053095	0.008174	0.010888	0.017105
2	52000000	10	1.2747	0.19616	0.077495	0.093418	0.055918	0.017174	0.039725	0.014679	0.049423	0.0056466	0.019199	0.032313
2	55000000	10	1.3804	0.27275	0.11446	0.14731	0.042063	0.031791	0.075889	0.037425	0.087939	0.0089788	0.032203	0.017607
2	64000000	10	1.3365	0.20655	0.088138	0.097761	0.064938	0.022029	0.042446	0.014851	0.047183	0.0037052	0.013658	0.025283
2	78000000	10	1.285	0.21254	0.071673	0.10623	0.034933	0.012044	0.047721	0.021686	0.07115	0.0071391	0.033455	0.035586
2	79000000	10	1.3624	0.22658	0.091646	0.11334	0.051455	0.020443	0.051903	0.020561	0.060085	0.0035152	0.018954	0.021663
2	97000000	10	1.3149	0.28715	0.11038	0.16276	0.024879	0.031627	0.087665	0.049945	0.11597	0.017491	0.055169	0.030383
2	107000000	10	1.2932	0.24235	0.085881	0.12926	0.029284	0.018271	0.063706	0.032677	0.088222	0.010758	0.041338	0.032738
2	125000000	10	1.3154	0.20847	0.072456	0.10465	0.040493	0.013882	0.047642	0.022245	0.068094	0.0095164	0.033169	0.038474
2	135000000	10	1.3929	0.26057	0.11139	0.14016	0.049482	0.031228	0.07194	0.034896	0.078856	0.010754	0.028391	0.021331
2	137000000	10	1.3952	0.30432	0.12197	0.17464	0.026958	0.03638	0.096192	0.054673	0.11976	0.01889	0.054206	0.026178
2	143000000	10	1.2958	0.22023	0.090116	0.10863	0.058514	0.021458	0.049281	0.019719	0.057204	0.0049079	0.01879	0.024624
2	144000000	10	1.3538	0.21032	0.094786	0.10059	0.075987	0.027038	0.045008	0.016934	0.045955	0.006288	0.012922	0.026298
2	151000000	10	1.3374	0.24685	0.10659	0.12946	0.060889	0.031387	0.064369	0.030804	0.072765	0.010182	0.026671	0.023613
2	152000000	10	1.4051	0.24306	0.12017	0.12208	0.083058	0.038452	0.059442	0.023792	0.05093	0.0057661	0.0079862	0.013102
2	178000000	10	1.3743	0.28276	0.11835	0.15706	0.03954	0.033978	0.083183	0.043376	0.096603	0.013086	0.038035	0.020326
3	8000000	10	1.3144	0.19239	0.086707	0.09049	0.082536	0.029403	0.041256	0.018999	0.0474	0.01413	0.022514	0.042415
3	14000000	10	1.3382	0.21901	0.093176	0.11219	0.063533	0.026639	0.054843	0.025936	0.059861	0.013568	0.025245	0.035554
3	43000000	10	1.2892	0.18554	0.079473	0.083351	0.07267	0.01972	0.03323	0.0095702	0.036465	0.004284	0.010808	0.030887
3	79000000	10	1.3389	0.23099	0.10844	0.11693	0.07527	0.03338	0.056429	0.023748	0.052892	0.0085728	0.013937	0.021507
3	80000000	10	1.3	0.24576	0.092857	0.13108	0.03236	0.021605	0.065116	0.032353	0.084355	0.010044	0.036536	0.028782
3	111000000	10	1.3533	0.21603	0.10088	0.10418	0.078409	0.029501	0.047151	0.017174	0.044227	0.0051209	0.0094619	0.021339
3	121000000	10	1.2758	0.18503	0.068149	0.085979	0.056351	0.012939	0.034908	0.012252	0.046162	0.0063223	0.019883	0.037223
4	6000000	10	1.3376	0.18743	0.083206	0.084529	0.079335	0.022805	0.034197	0.010056	0.034379	0.004924	0.0092421	0.030094
4	13000000	10	1.3596	0.27751	0.11963	0.15048	0.04412	0.033465	0.077674	0.037582	0.086684	0.0082354	0.029262	0.013728
4	14000000	10	1.3484	0.23396	0.10312	0.11721	0.063882	0.02738	0.054917	0.021928	0.057468	0.004108	0.01522	0.017849
4	15000000	10	1.2738	0.17424	0.069051	0.076694	0.070187	0.015615	0.029279	0.0085876	0.036539	0.0062959	0.014871	0.03871
4	25000000	10	1.3021	0.16568	0.060324	0.071152	0.063623	0.011158	0.025305	0.0065078	0.036573	0.0056087	0.017009	0.041413
4	27000000	10	1.2624	0.1753	0.066608	0.076946	0.062559	0.012366	0.02813	0.0068432	0.037268	0.003066	0.013527	0.034287
4	28000000	10	1.3446	0.25212	0.10115	0.13282	0.040205	0.025811	0.065571	0.031337	0.081861	0.0073631	0.031765	0.021886
4	29000000	10	1.2998	0.17882	0.07349	0.079752	0.072208	0.017246	0.030734	0.0084288	0.034788	0.0048635	0.011504	0.0338
4	34000000	10	1.313	0.21283	0.095929	0.10182	0.072871	0.025997	0.045062	0.015426	0.043638	0.0035841	0.0090894	0.021025
4	41000000	10	1.3983	0.24811	0.12041	0.12621	0.077149	0.037864	0.062214	0.025916	0.056079	0.0061758	0.011267	0.013386
4	48000000	10	1.2673	0.2352	0.077165	0.12579	0.020764	0.014745	0.061913	0.033266	0.092761	0.012741	0.04768	0.039393
4	67000000	10	1.2863	0.20969	0.08204	0.10089	0.052493	0.017401	0.043731	0.016246	0.055338	0.0032297	0.019291	0.02649
4	69000000	10	1.2771	0.18955	0.070312	0.086992	0.053994	0.012099	0.034389	0.01056	0.046458	0.002479	0.017013	0.03111
4	70000000	10	1.3298	0.19787	0.084254	0.091823	0.069291	0.020168	0.038469	0.012	0.04013	0.0036439	0.010279	0.026825
4	72000000	10	1.3344	0.26772	0.1157	0.14228	0.049702	0.031415	0.0712	0.032371	0.077722	0.0052671	0.02336	0.011471
4	73000000	10	1.393	0.30984	0.1358	0.17638	0.042945	0.042593	0.096652	0.051955	0.10683	0.01589	0.040766	0.016272
4	74000000	10	1.2649	0.18191	0.068233	0.083146	0.059533	0.013091	0.033113	0.010822	0.043231	0.005744	0.017871	0.037062
4	77000000	10	1.2966	0.20396	0.083799	0.097421	0.060072	0.019171	0.041826	0.014731	0.048434	0.0039808	0.015331	0.026944
4	79000000	10	1.3241	0.1983	0.088046	0.091451	0.074773	0.022397	0.038041	0.011073	0.036949	0.0027615	0.0070421	0.024048
4	110000000	10	1.395	0.25691	0.11147	0.13499	0.055095	0.031168	0.06701	0.030389	0.073136	0.0067363	0.0229	0.016462
4	120000000	10	1.3147	0.18864	0.086676	0.084814	0.084153	0.024358	0.034587	0.0097069	0.031571	0.0047665	0.0060778	0.028176
4	143000000	10	1.3588	0.22768	0.11377	0.11208	0.088175	0.037162	0.053322	0.020595	0.044125	0.0067962	0.0068128	0.01772
4	145000000	10	1.3546	0.22466	0.11194	0.11289	0.093808	0.042166	0.056893	0.028333	0.05648	0.016763	0.022236	0.033928
4	148000000	10	1.3799	0.22017	0.10591	0.10624	0.0826	0.032217	0.048536	0.017298	0.042314	0.0045321	0.0064785	0.018497
4	156000000	10	1.2713	0.17714	0.066753	0.078065	0.060347	0.011844	0.028663	0.0069385	0.038527	0.0023105	0.013719	0.033159
5	8000000	10	1.2928	0.17402	0.078629	0.076102	0.086992	0.023101	0.029876	0.0089442	0.029825	0.0080871	0.01012	0.037224
5	20000000	10	1.4052	0.2995	0.13707	0.16857	0.052439	0.046565	0.092384	0.049879	0.1006	0.017064	0.038764	0.018732
5	58000000	10	1.3727	0.26828	0.12861	0.14331	0.070229	0.040734	0.073943	0.034009	0.068773	0.0093031	0.017434	0.012073
5	71000000	10	1.3916	0.21875	0.1026	0.10619	0.078317	0.030382	0.048876	0.01815	0.044977	0.0054325	0.0096133	0.021006
5	72000000	10	1.3129	0.26933	0.11706	0.14719	0.048819	0.034926	0.076674	0.03853	0.08552	0.011939	0.031975	0.019934
5	81000000	10	1.4205	0.26063	0.12956	0.13815	0.081393	0.04417	0.071874	0.033427	0.063171	0.012052	0.016023	0.015917
5	82000000	10	1.4262	0.26262	0.13265	0.13783	0.084803	0.045214	0.071094	0.031997	0.060195	0.010118	0.012408	0.012543
5	89000000	10	1.2835	0.19499	0.070873	0.092996	0.047814	0.013109	0.039041	0.014588	0.053455	0.0049799	0.022593	0.033543
5	104000000	10	1.2938	0.23068	0.088743	0.11688	0.043005	0.019816	0.054232	0.023815	0.070905	0.0048527	0.027516	0.024674
5	110000000	10	1.3607	0.26319	0.12918	0.13873	0.079552	0.044649	0.071978	0.034292	0.068877	0.011518	0.019987	0.016304
5	145000000	10	1.2753	0.17771	0.070856	0.078446	0.068123	0.015537	0.029671	0.0079041	0.036733	0.003898	0.01301	0.033765
5	147000000	10	1.3029	0.17392	0.07188	0.07532	0.073584	0.017078	0.027823	0.0066143	0.032452	0.0042438	0.010596	0.034346
5	150000000	10	1.338	0.23565	0.094481	0.11975	0.047006	0.021579	0.055625	0.023023	0.066544	0.0030284	0.021694	0.01917
5	151000000	10	1.314	0.18983	0.079465	0.087789	0.070946	0.019421	0.036253	0.011688	0.03928	0.0055352	0.012403	0.031426
6	14000000	10	1.3355	0.25191	0.10868	0.13269	0.054488	0.029769	0.06638	0.030846	0.072234	0.0086511	0.02426	0.020408
6	19000000	10	1.3358	0.24996	0.11753	0.13406	0.067372	0.041116	0.070939	0.037019	0.074363	0.018	0.030703	0.03082
6	44000000	10	1.2754	0.16189	0.054619	0.069205	0.057305	0.0079186	0.023754	0.006059	0.038644	0.0053657	0.019696	0.04347
6	46000000	10	1.3965	0.269	0.12813	0.14189	0.068465	0.040471	0.072475	0.032642	0.069324	0.0072619	0.016925	0.010026
6	59000000	10	1.3857	0.25194	0.12058	0.13004	0.075526	0.036981	0.064733	0.027633	0.058884	0.0070698	0.012452	0.013385
6	64000000	10	1.2969	0.22302	0.096257	0.11106	0.060733	0.025922	0.051426	0.021107	0.057407	0.005804	0.018565	0.023536
6	73000000	10	1.2764	0.16801	0.063857	0.074006	0.069165	0.0159	0.028464	0.010088	0.039497	0.0099924	0.020739	0.045852
6	74000000	10	1.2921	0.19219	0.072429	0.090073	0.055656	0.013637	0.036844	0.012563	0.048117	0.0040725	0.018216	0.031955
6	78000000	10	1.3601	0.23868	0.11266	0.12002	0.074892	0.033721	0.057672	0.022988	0.052719	0.0053532	0.010518	0.015388
6	81000000	10	1.3408	0.24931	0.094249	0.13113	0.033146	0.021044	0.063932	0.030207	0.083028	0.0063432	0.033001	0.02299
6	89000000	10	1.3292	0.2029	0.080224	0.095773	0.057744	0.016911	0.040516	0.013951	0.049508	0.0031152	0.016462	0.027787
6	91000000	10	1.3758	0.21458	0.1041	0.10646	0.089575	0.034623	0.051555	0.022445	0.044626	0.013382	0.013526	0.031674
6	108000000	10	1.344	0.21163	0.10744	0.10242	0.095015	0.037876	0.048577	0.020385	0.042196	0.011676	0.011697	0.0292
6	112000000	10	1.2182	0.1757	0.075869	0.082387	0.082111	0.02393	0.03629	0.016232	0.040497	0.016094	0.021554	0.048555
6	123000000	10	1.2808	0.24192	0.097284	0.12611	0.050902	0.026545	0.061869	0.030347	0.078154	0.0097576	0.032738	0.027431
6	125000000	10	1.4694	0.27695	0.14747	0.14744	0.09808	0.0573	0.080109	0.040209	0.069013	0.016858	0.019093	0.017107
6	141000000	10	1.4476	0.2753	0.13653	0.14713	0.076095	0.04497	0.077032	0.03545	0.068037	0.0099078	0.015035	0.010076
6	143000000	10	1.324	0.17989	0.076422	0.079387	0.076247	0.019439	0.030749	0.0084892	0.034244	0.0049923	0.010883	0.033826
7	7000000	10	1.2843	0.19361	0.080496	0.092015	0.071653	0.024713	0.041613	0.019429	0.053735	0.013287	0.027012	0.043182
7	17000000	10	1.3606	0.26275	0.13031	0.13884	0.081266	0.046638	0.072898	0.036066	0.070956	0.014006	0.022725	0.019784
7	20000000	10	1.3606	0.26425	0.12048	0.14108	0.064959	0.040571	0.073677	0.037507	0.080867	0.013618	0.030647	0.022644
7	24000000	10	1.2298	0.19633	0.075578	0.09435	0.058281	0.01854	0.041186	0.017535	0.055137	0.0086318	0.025502	0.037265
7	25000000	10	1.3264	0.23545	0.095142	0.11949	0.047228	0.022894	0.056091	0.023949	0.068283	0.0041714	0.023698	0.020577
7	31000000	10	1.2884	0.25616	0.10051	0.13777	0.038406	0.027773	0.069957	0.036701	0.091783	0.012111	0.041054	0.02852
7	34000000	10	1.2661	0.17924	0.066425	0.082489	0.060753	0.014452	0.03354	0.013016	0.047152	0.0087376	0.023491	0.042322
7	35000000	10	1.333	0.23746	0.09667	0.121	0.05236	0.025455	0.058075	0.026758	0.072011	0.0073308	0.027753	0.025252
7	38000000	10	1.3903	0.24241	0.11695	0.12188	0.079113	0.036588	0.059354	0.024382	0.054401	0.0061279	0.011084	0.015157
7	51000000	10	1.2935	0.17878	0.074719	0.07987	0.073924	0.018692	0.032014	0.010221	0.036621	0.0071899	0.013922	0.037264
7	52000000	10	1.3192	0.1927	0.086162	0.090799	0.084411	0.026675	0.040601	0.01679	0.041689	0.011886	0.017175	0.038161
7	54000000	10	1.3627	0.2219	0.093295	0.10902	0.059755	0.024228	0.049735	0.020078	0.057862	0.0048924	0.019244	0.024151
7	59000000	10	1.3428	0.24102	0.1031	0.12367	0.058431	0.029622	0.060442	0.028142	0.07067	0.008361	0.026094	0.023752
7	71000000	10	1.4062	0.25594	0.11648	0.13191	0.06332	0.033687	0.065092	0.027922	0.065914	0.0048654	0.016593	0.01259
7	73000000	10	1.3837	0.26506	0.1148	0.14061	0.054647	0.034342	0.071807	0.03552	0.083426	0.010004	0.030905	0.02024
7	74000000	10	1.279	0.1847	0.06324	0.085225	0.047432	0.0090881	0.033387	0.011244	0.050153	0.003984	0.02209	0.036429
7	79000000	10	1.3406	0.20612	0.095153	0.097138	0.080691	0.027073	0.042487	0.014427	0.039474	0.0049253	0.0080545	0.023916
7	82000000	10	1.3812	0.24573	0.11462	0.12485	0.069528	0.033511	0.060668	0.024819	0.057875	0.0049706	0.012537	0.013749
7	85000000	10	1.3846	0.30513	0.12834	0.17267	0.034724	0.038475	0.093497	0.050209	0.1095	0.014071	0.043358	0.016695
7	90000000	10	1.2879	0.25255	0.095503	0.13422	0.034826	0.023346	0.066808	0.033809	0.089253	0.0094679	0.038992	0.027139
7	92000000	10	1.3635	0.22735	0.10097	0.11322	0.066173	0.027976	0.052914	0.021159	0.054853	0.00527	0.015379	0.020961
7	98000000	10	1.3759	0.23233	0.11504	0.11489	0.08592	0.036404	0.054728	0.020901	0.045146	0.0057722	0.0061966	0.015706
7	101000000	10	1.3434	0.19815	0.09026	0.091175	0.079387	0.024863	0.038497	0.011857	0.036677	0.0041139	0.0074881	0.025407
7	102000000	10	1.4465	0.2672	0.13361	0.13964	0.081588	0.045215	0.071886	0.032504	0.064566	0.0087984	0.014209	0.01082
7	109000000	10	1.2111	0.17597	0.058607	0.081924	0.049086	0.010183	0.03308	0.013864	0.053022	0.0095845	0.029199	0.046308
7	110000000	10	1.3069	0.20387	0.080444	0.09657	0.054751	0.016542	0.040623	0.013602	0.049619	0.0021417	0.015574	0.025781
7	111000000	10	1.2889	0.18444	0.069707	0.083623	0.059461	0.013442	0.032677	0.0099417	0.043505	0.0038386	0.016554	0.033884
7	125000000	10	1.3282	0.19978	0.068882	0.097754	0.042249	0.011548	0.042423	0.01813	0.061475	0.007315	0.028842	0.037663
7	133000000	10	1.2884	0.17162	0.063645	0.075081	0.061672	0.011245	0.027338	0.0067307	0.0369	0.0040146	0.014653	0.03715
7	134000000	10	1.3201	0.2022	0.079179	0.095995	0.056642	0.016131	0.040571	0.013968	0.049149	0.0032744	0.016259	0.028017
7	135000000	10	1.417	0.27807	0.12185	0.15011	0.051132	0.034637	0.077343	0.036887	0.083183	0.0079957	0.026232	0.012729
7	137000000	10	1.3618	0.22839	0.097524	0.11532	0.0611	0.025052	0.054347	0.022666	0.058521	0.0065577	0.018193	0.023562
7	138000000	10	1.3167	0.19247	0.073645	0.090111	0.057248	0.014351	0.037177	0.012748	0.046789	0.0047919	0.017454	0.032696
7	139000000	10	1.3643	0.23677	0.096509	0.12092	0.049407	0.022309	0.057029	0.023839	0.065489	0.004253	0.020831	0.019945
7	145000000	10	1.3494	0.22479	0.093337	0.1107	0.055478	0.021268	0.049823	0.018347	0.055568	0.0018339	0.014967	0.01881
8	5000000	10	1.3455	0.2647	0.11399	0.14385	0.060217	0.039526	0.076733	0.043186	0.093654	0.019138	0.044056	0.033902
8	27000000	10	1.3006	0.21972	0.079401	0.11023	0.037513	0.015287	0.049718	0.021395	0.068926	0.0047311	0.028733	0.02854
8	28000000	10	1.2921	0.16876	0.065073	0.074257	0.069618	0.016095	0.028592	0.010329	0.040691	0.0094844	0.021078	0.045094
8	37000000	10	1.3033	0.23666	0.091476	0.12318	0.043615	0.023347	0.060027	0.029411	0.078335	0.0098309	0.034197	0.029586
8	59000000	10	1.3677	0.23807	0.099091	0.12498	0.050631	0.026927	0.062512	0.030182	0.072101	0.011732	0.029116	0.029629
8	61000000	10	1.4107	0.26592	0.12438	0.13991	0.065659	0.03804	0.070754	0.031758	0.069801	0.0068092	0.017782	0.01124
8	68000000	10	1.378	0.25842	0.11022	0.1352	0.051719	0.029669	0.066774	0.030247	0.075597	0.0055337	0.024238	0.0155
8	75000000	10	1.3903	0.29875	0.1278	0.16705	0.040281	0.038822	0.089986	0.047705	0.1046	0.013263	0.040933	0.01673
8	77000000	10	1.2983	0.19724	0.093965	0.093122	0.08729	0.029693	0.041702	0.015514	0.036707	0.0094197	0.010201	0.030774
8	79000000	10	1.3094	0.17451	0.078501	0.075877	0.08531	0.02192	0.029095	0.0074507	0.028028	0.006384	0.0077428	0.035111
8	92000000	10	1.3211	0.17312	0.069995	0.077527	0.073038	0.017102	0.030527	0.0099638	0.036098	0.008619	0.015421	0.041015
8	97000000	10	1.3585	0.28556	0.11822	0.15915	0.03892	0.034178	0.084582	0.044778	0.099881	0.013652	0.04051	0.020897
8	98000000	10	1.3708	0.23283	0.10698	0.11573	0.07201	0.03093	0.054505	0.021608	0.053739	0.0046734	0.012641	0.017341
8	100000000	10	1.3613	0.24886	0.11171	0.12781	0.064078	0.032253	0.062396	0.026995	0.065347	0.0056211	0.018364	0.015582
8	112000000	10	1.2317	0.18531	0.059285	0.08781	0.040372	0.0082213	0.035542	0.014404	0.058317	0.0065136	0.029859	0.040887
8	128000000	10	1.276	0.19834	0.064856	0.097196	0.037174	0.010164	0.041708	0.018437	0.06542	0.007387	0.032685	0.039506
9	4000000	10	1.3158	0.18225	0.074882	0.08196	0.070212	0.017489	0.03282	0.0099886	0.037275	0.0058808	0.012911	0.035016
9	8000000	10	1.2643	0.17467	0.066165	0.076862	0.063652	0.01304	0.028573	0.007773	0.038351	0.0045594	0.015343	0.037043
9	11000000	10	1.2709	0.17641	0.060277	0.079691	0.050914	0.0091691	0.030196	0.0099079	0.04702	0.0050833	0.022509	0.039954
9	14000000	10	1.3585	0.21236	0.094605	0.10178	0.07171	0.026798	0.04562	0.01727	0.048209	0.0055093	0.014001	0.025075
9	27000000	10	1.2875	0.23043	0.078523	0.12122	0.026327	0.014999	0.058181	0.02962	0.085173	0.010312	0.041578	0.035848
9	28000000	10	1.4187	0.2615	0.12229	0.13675	0.065941	0.035965	0.06855	0.029641	0.065442	0.0058382	0.014756	0.010499
9	29000000	10	1.3247	0.19322	0.075569	0.09016	0.057717	0.015117	0.036889	0.011859	0.045289	0.0034487	0.015498	0.030039
9	30000000	10	1.3368	0.1749	0.070679	0.077346	0.071329	0.016393	0.029773	0.0085326	0.034833	0.0063133	0.013085	0.037614
9	35000000	10	1.362	0.21622	0.10043	0.10439	0.076837	0.028225	0.047109	0.016526	0.042893	0.0044349	0.0075391	0.020105
9	40000000	10	1.3815	0.22039	0.10969	0.10825	0.091132	0.037576	0.052168	0.021828	0.045153	0.010457	0.01152	0.025382
9	43000000	10	1.2691	0.16409	0.063837	0.069045	0.070896	0.012911	0.023646	0.0044796	0.030456	0.0042853	0.011616	0.038119
9	44000000	10	1.2813	0.17067	0.065638	0.073494	0.066152	0.012325	0.025978	0.0053014	0.033494	0.0029314	0.011585	0.034957
9	48000000	10	1.3424	0.21762	0.088657	0.10649	0.055622	0.019531	0.047464	0.017532	0.054162	0.0029501	0.016121	0.022606
9	49000000	10	1.2745	0.18328	0.057361	0.085603	0.040053	0.0072275	0.0342	0.013783	0.05843	0.0064891	0.030418	0.042655
9	76000000	10	1.3029	0.23192	0.08806	0.11772	0.040064	0.018204	0.054279	0.023128	0.070541	0.0034892	0.026178	0.022596
9	93000000	10	1.3808	0.26304	0.12427	0.13797	0.070175	0.03884	0.069593	0.031324	0.067669	0.0074153	0.017109	0.012549
9	112000000	10	1.2553	0.1901	0.070415	0.089009	0.052892	0.01297	0.036029	0.012405	0.049385	0.0041651	0.019827	0.033159
9	113000000	10	1.3739	0.24581	0.10469	0.12698	0.053596	0.026553	0.061235	0.026132	0.06704	0.0046539	0.019781	0.016537
9	115000000	10	1.2541	0.16384	0.054929	0.07071	0.05537	0.0069859	0.024218	0.0058	0.03884	0.004422	0.018615	0.04145
10	8000000	10	1.2801	0.17816	0.061375	0.081611	0.049173	0.010333	0.032338	0.011897	0.0492	0.0072288	0.024306	0.042183
10	9000000	10	1.3708	0.29109	0.11617	0.16419	0.026949	0.033383	0.088127	0.048532	0.11147	0.015195	0.049164	0.024355
10	13000000	10	1.3671	0.24699	0.10612	0.13112	0.056834	0.030151	0.066272	0.032027	0.071959	0.011939	0.027108	0.026044
10	16000000	10	1.2944	0.23558	0.10653	0.1205	0.072452	0.032815	0.059374	0.027302	0.0623	0.010516	0.021274	0.025207
10	18000000	10	1.34	0.22707	0.10447	0.11192	0.076182	0.030251	0.05254	0.020854	0.05095	0.0060979	0.012386	0.020549
10	31000000	10	1.3208	0.19515	0.093175	0.090283	0.088087	0.03032	0.039884	0.01488	0.037384	0.009645	0.011016	0.032704
10	34000000	10	1.3644	0.19992	0.091171	0.09304	0.078569	0.025484	0.039886	0.012914	0.037656	0.0048309	0.0083518	0.02581
10	48000000	10	1.3011	0.19292	0.083277	0.088817	0.072557	0.02035	0.036357	0.010488	0.036577	0.0033483	0.0083367	0.026525
10	54000000	10	1.4204	0.26763	0.13805	0.14119	0.087654	0.048692	0.073764	0.033959	0.062339	0.011188	0.012783	0.012062
10	57000000	10	1.33	0.20129	0.09711	0.095428	0.088531	0.032715	0.043476	0.017406	0.040975	0.010623	0.013093	0.032012
10	64000000	10	1.3063	0.24924	0.097435	0.13319	0.038047	0.025567	0.066821	0.034074	0.08694	0.010962	0.03819	0.028528
10	65000000	10	1.3514	0.20886	0.085562	0.10025	0.059827	0.019854	0.043736	0.015837	0.0506	0.0036179	0.016096	0.025411
10	66000000	10	1.355	0.24759	0.11018	0.12731	0.062059	0.03107	0.062172	0.026905	0.064942	0.0057768	0.018289	0.01601
10	70000000	10	1.3678	0.25802	0.12451	0.13374	0.072916	0.038339	0.066949	0.028497	0.060973	0.0061163	0.012097	0.01048
10	78000000	10	1.2805	0.1927	0.077722	0.088726	0.064583	0.017136	0.03602	0.011271	0.043193	0.0033069	0.013981	0.029185
10	91000000	10	1.2669	0.17571	0.061753	0.078226	0.054822	0.0095109	0.029127	0.0082689	0.042898	0.0039195	0.018413	0.037397
10	96000000	10	1.4305	0.27874	0.12504	0.14982	0.057077	0.038853	0.078001	0.038372	0.085124	0.0099253	0.028566	0.01508
10	98000000	10	1.3054	0.21711	0.077669	0.10895	0.038897	0.016169	0.049936	0.023223	0.071921	0.0077725	0.033312	0.034633
11	7000000	10	1.3694	0.25661	0.10937	0.13423	0.048337	0.027679	0.065419	0.028287	0.072055	0.0035941	0.020824	0.01266
11	9000000	10	1.3896	0.2982	0.12162	0.16879	0.030296	0.035887	0.091058	0.049901	0.11216	0.015182	0.047892	0.021481
11	16000000	10	1.2666	0.17439	0.063202	0.077238	0.061289	0.013108	0.029479	0.01003	0.044685	0.006657	0.021774	0.04131
11	30000000	10	1.2612	0.20852	0.074071	0.10315	0.042871	0.013243	0.045755	0.01972	0.064454	0.0065298	0.028606	0.033754
11	32000000	10	1.3816	0.24196	0.11557	0.12239	0.076839	0.034845	0.059594	0.02419	0.053402	0.006091	0.010105	0.015046
11	38000000	10	1.2446	0.18223	0.065423	0.084736	0.055374	0.014477	0.035053	0.014715	0.052978	0.0093311	0.027634	0.043333
11	40000000	10	1.3436	0.29395	0.12377	0.16443	0.039711	0.037022	0.088211	0.047314	0.10465	0.014089	0.042178	0.01989
11	41000000	10	1.2857	0.23446	0.081777	0.1244	0.0292	0.017769	0.060536	0.031462	0.087107	0.011423	0.042424	0.035696
11	42000000	10	1.289	0.17329	0.063503	0.076845	0.059717	0.011795	0.028785	0.008622	0.041531	0.0053279	0.018464	0.038978
11	48000000	10	1.3654	0.24441	0.09595	0.12703	0.041546	0.022358	0.06088	0.027381	0.075253	0.0052412	0.027443	0.020879
11	54000000	10	1.2729	0.1701	0.062283	0.073895	0.060753	0.010173	0.026123	0.0058923	0.036515	0.0032499	0.014536	0.036772
11	75000000	10	1.3394	0.22695	0.096789	0.11245	0.058153	0.023961	0.051284	0.019287	0.055707	0.0024824	0.014544	0.017978
11	89000000	10	1.2458	0.16388	0.059011	0.070122	0.061243	0.01003	0.024119	0.0054232	0.035788	0.0044109	0.016099	0.040025
11	93000000	10	1.3353	0.20299	0.092285	0.10031	0.080625	0.029486	0.047282	0.021071	0.046793	0.013855	0.018715	0.037034
11	106000000	10	1.2583	0.17816	0.060637	0.080377	0.049303	0.0077685	0.029791	0.0084077	0.045123	0.0026561	0.019097	0.035529
11	109000000	10	1.2706	0.16416	0.061476	0.070138	0.066476	0.011463	0.024567	0.0054047	0.032658	0.0051791	0.013763	0.039964
11	113000000	10	1.3136	0.25199	0.095677	0.13442	0.035759	0.022181	0.066363	0.032448	0.085252	0.008182	0.03522	0.024324
12	15000000	10	1.3244	0.18471	0.069699	0.085394	0.059295	0.014542	0.035041	0.012909	0.046208	0.0072401	0.020772	0.038859
12	33000000	10	1.263	0.17808	0.064687	0.07979	0.058674	0.011267	0.030413	0.0091511	0.04241	0.0045915	0.017746	0.037049
12	43000000	10	1.2858	0.17501	0.067688	0.077023	0.064327	0.013541	0.028527	0.0072959	0.037129	0.0038405	0.013875	0.035449
12	46000000	10	1.3316	0.20689	0.090546	0.097545	0.069967	0.023381	0.041876	0.013731	0.043396	0.002903	0.010189	0.022962
12	77000000	10	1.3473	0.23428	0.10274	0.11722	0.063464	0.028456	0.055677	0.02334	0.060695	0.0057524	0.018248	0.020534
12	78000000	10	1.2646	0.19324	0.074931	0.090085	0.061347	0.017315	0.037688	0.014408	0.050598	0.0063562	0.021445	0.03503
12	102000000	10	1.3213	0.17454	0.077954	0.076336	0.083644	0.021281	0.029584	0.0077708	0.028401	0.0064726	0.0080769	0.035073
12	105000000	10	1.3112	0.23767	0.091942	0.1229	0.041551	0.020157	0.058331	0.02586	0.072574	0.0054301	0.026967	0.023267
13	12000000	10	1.2968	0.18975	0.071469	0.08977	0.053496	0.015117	0.03813	0.014955	0.05089	0.0077873	0.022791	0.038085
13	17000000	10	1.3321	0.17641	0.072594	0.078719	0.07041	0.01828	0.031128	0.010235	0.037725	0.007608	0.015839	0.039216
13	25000000	10	1.2619	0.16964	0.06496	0.072961	0.066532	0.012876	0.02606	0.006135	0.035239	0.0042551	0.013996	0.037468
13	26000000	10	1.3347	0.22843	0.10914	0.11302	0.082549	0.035215	0.05416	0.0229	0.052428	0.0084864	0.014408	0.02286
13	27000000	10	1.3685	0.26343	0.11941	0.13864	0.062016	0.03462	0.069372	0.031018	0.071205	0.0059958	0.019407	0.011963
13	43000000	10	1.2818	0.22285	0.080401	0.11222	0.039835	0.0156	0.051165	0.022658	0.071107	0.0054279	0.030051	0.029362
13	44000000	10	1.3057	0.18259	0.077622	0.081066	0.074349	0.01865	0.031709	0.0084227	0.033947	0.0041371	0.0093893	0.031637
13	46000000	10	1.2845	0.18722	0.066808	0.086096	0.050061	0.010373	0.033549	0.010258	0.047325	0.0024257	0.018424	0.032372
13	47000000	10	1.2632	0.17496	0.066583	0.076924	0.064257	0.013161	0.028516	0.0075664	0.038179	0.0042187	0.0149	0.036286
13	49000000	10	1.3526	0.24254	0.10306	0.12368	0.055957	0.026511	0.059383	0.025193	0.065592	0.004835	0.019821	0.018396
13	52000000	10	1.2956	0.21828	0.079417	0.10818	0.040784	0.014036	0.047897	0.019228	0.064532	0.0030655	0.024523	0.026133
13	53000000	10	1.2646	0.17697	0.057113	0.080323	0.046606	0.0065841	0.030364	0.010087	0.049162	0.0047693	0.023748	0.040159
13	86000000	10	1.2903	0.19163	0.075289	0.088848	0.058677	0.015132	0.035895	0.011006	0.043514	0.0029327	0.014298	0.029574
13	110000000	10	1.36	0.20927	0.099741	0.10054	0.080932	0.030002	0.045604	0.016411	0.03984	0.0067836	0.0080042	0.024519
14	8000000	10	1.3044	0.17821	0.075583	0.081228	0.076286	0.020237	0.033492	0.011847	0.036663	0.0096438	0.01495	0.03986
14	13000000	10	1.4082	0.20138	0.098276	0.10057	0.089531	0.036039	0.050048	0.024576	0.045277	0.01997	0.020623	0.044549
14	14000000	10	1.2915	0.17563	0.064901	0.079558	0.060413	0.012753	0.031625	0.011203	0.04314	0.0082438	0.020467	0.042329
14	34000000	10	1.3662	0.21076	0.095723	0.10071	0.073035	0.025564	0.044648	0.014996	0.041611	0.0037942	0.0079734	0.021635
14	38000000	10	1.3015	0.1906	0.072505	0.088336	0.055264	0.013847	0.035879	0.011696	0.046152	0.0039422	0.017311	0.032357
14	71000000	10	1.3135	0.20659	0.083968	0.098144	0.059448	0.018182	0.041704	0.014007	0.048471	0.0021396	0.014084	0.024276
14	77000000	10	1.3599	0.22005	0.10271	0.10656	0.075831	0.0286	0.048202	0.016563	0.043139	0.0031824	0.0062891	0.017372
14	78000000	10	1.3449	0.20551	0.09231	0.098739	0.072604	0.024984	0.044101	0.015918	0.042509	0.0064819	0.011092	0.027239
14	79000000	10	1.3233	0.18038	0.082582	0.079977	0.083511	0.022782	0.031899	0.0084452	0.02823	0.0059496	0.0061312	0.032128
14	81000000	10	1.3211	0.22476	0.094539	0.11086	0.057906	0.022561	0.049936	0.018654	0.055651	0.0020723	0.015102	0.01856
14	83000000	10	1.3077	0.17627	0.07173	0.077297	0.069984	0.015572	0.028995	0.0069906	0.033487	0.0037878	0.010625	0.033464
14	92000000	10	1.2622	0.16959	0.068401	0.073262	0.071849	0.015017	0.026376	0.0058247	0.031331	0.0042793	0.010881	0.035778
14	102000000	10	1.2785	0.18951	0.077498	0.086948	0.065828	0.018269	0.035779	0.011938	0.042479	0.0054835	0.015384	0.03334
14	117000000	10	1.2268	0.1964	0.06453	0.097113	0.037925	0.0129	0.043711	0.02228	0.071344	0.012395	0.040306	0.047728
15	3000000	10	1.4601	0.29758	0.13081	0.16582	0.049199	0.042725	0.090691	0.048979	0.10236	0.016659	0.040843	0.021468
15	13000000	10	1.3667	0.2334	0.11292	0.11703	0.083188	0.038207	0.05742	0.02526	0.054385	0.010057	0.015818	0.022921
15	19000000	10	1.3806	0.24748	0.11139	0.12699	0.062944	0.030958	0.061535	0.025506	0.061612	0.0044857	0.014927	0.01351
15	20000000	10	1.2174	0.17461	0.063953	0.078295	0.05943	0.011682	0.029972	0.0095454	0.042254	0.0059141	0.019124	0.039569
15	22000000	10	1.2967	0.17729	0.071584	0.078943	0.068393	0.015806	0.030187	0.0080645	0.034976	0.0046646	0.011827	0.034336
15	33000000	10	1.3158	0.24036	0.092337	0.12459	0.040791	0.02083	0.059274	0.027264	0.076927	0.0057618	0.030158	0.023676
15	34000000	10	1.253	0.18958	0.064755	0.08957	0.049187	0.012131	0.037147	0.015642	0.058241	0.0075872	0.029164	0.040684
15	45000000	10	1.2808	0.18699	0.076383	0.084737	0.067128	0.017329	0.033821	0.0098754	0.03906	0.0038295	0.012215	0.030951
15	48000000	10	1.3438	0.24394	0.10401	0.12419	0.054409	0.026312	0.058947	0.02425	0.065016	0.0031371	0.01812	0.015033
15	53000000	10	1.3536	0.22231	0.098447	0.11088	0.06608	0.026816	0.051476	0.020363	0.051802	0.0060667	0.014303	0.022894
15	60000000	10	1.2374	0.19478	0.069856	0.092341	0.04943	0.012654	0.038476	0.014822	0.055179	0.0054414	0.024225	0.035207
15	64000000	10	1.3776	0.26472	0.1172	0.1407	0.057411	0.034079	0.071733	0.03384	0.075495	0.0092175	0.024033	0.017204
15	72000000	10	1.3675	0.26294	0.10937	0.14366	0.043998	0.030684	0.074727	0.038023	0.085474	0.013284	0.03433	0.025352
15	86000000	10	1.2788	0.16595	0.062619	0.070336	0.066056	0.011258	0.024075	0.0044764	0.032518	0.0032966	0.012275	0.037079
15	89000000	10	1.2649	0.17206	0.061944	0.074735	0.058506	0.0095923	0.026425	0.0059133	0.038022	0.0024576	0.014858	0.035579
16	25000000	10	1.2705	0.22042	0.07428	0.11325	0.032319	0.013293	0.052707	0.025682	0.078403	0.0091536	0.038025	0.036779
16	31000000	10	1.3256	0.19557	0.08883	0.089891	0.082919	0.025964	0.038311	0.013166	0.038383	0.0066245	0.010789	0.030129
16	38000000	10	1.35	0.21161	0.10178	0.10124	0.082367	0.029991	0.045658	0.015543	0.038219	0.0050014	0.0054165	0.020844
16	43000000	10	1.3998	0.2471	0.11782	0.12659	0.073827	0.035498	0.062242	0.025853	0.05654	0.0061068	0.011438	0.013715
16	47000000	10	1.3099	0.25276	0.098087	0.13515	0.033747	0.024101	0.068071	0.034419	0.087387	0.01054	0.037435	0.02764
16	48000000	10	1.3828	0.31615	0.13278	0.18184	0.030957	0.040809	0.10082	0.056197	0.11899	0.017791	0.049808	0.019498
16	68000000	10	1.3005	0.17366	0.077735	0.076047	0.084899	0.021569	0.029643	0.0080259	0.027783	0.0073154	0.0079614	0.036093
16	70000000	10	1.2906	0.18383	0.079371	0.082315	0.075995	0.020036	0.032559	0.009089	0.034067	0.0045583	0.0095737	0.031168
16	73000000	10	1.3342	0.21475	0.099132	0.10795	0.077199	0.030819	0.052339	0.023544	0.05068	0.01331	0.018471	0.033378
16	80000000	10	1.3708	0.25045	0.11728	0.13091	0.066977	0.035879	0.065828	0.029373	0.063612	0.0085717	0.017631	0.016978
16	81000000	10	1.2429	0.16564	0.062418	0.071499	0.065895	0.012111	0.025546	0.0062757	0.034422	0.0054237	0.015066	0.03982
16	96000000	10	1.3258	0.17427	0.071208	0.076521	0.072097	0.017443	0.029711	0.0087044	0.03493	0.0069371	0.013553	0.038557
16	97000000	10	1.2585	0.2017	0.071386	0.09749	0.042738	0.011878	0.041119	0.015721	0.058475	0.0037062	0.02432	0.031282
16	98000000	10	1.3718	0.24982	0.097339	0.13282	0.038886	0.025429	0.066426	0.033657	0.086208	0.010778	0.037507	0.028306
[truncated: 416 more rows]

## Sheet: genomic regions (1,2,4h)
chromosome	position	k-means cluster	distance to cluster 1 centroid	distance to cluster 2 centroid	distance to cluster 3 centroid	distance to cluster 4 centroid	distance to cluster 5 centroid	distance to cluster 6 centroid	distance to cluster 7 centroid	distance to cluster 8 centroid	distance to cluster 9 centroid	distance to cluster 10 centroid	distance to cluster 11 centroid	distance to cluster 12 centroid
7	21000000	1	0	2.962	0.64556	1.6804	0.66048	0.7014	0.70557	0.69969	0.76498	0.76512	0.86618	0.86967
14	5000000	2	2.962	0	1.9538	2.5027	2.0328	1.954	2.06	2.1852	2.0678	2.1658	2.2143	2.3811
1	12000000	3	0.66153	2.1035	0.02312	1.1721	0.041255	0.079614	0.088395	0.092928	0.15134	0.15386	0.25468	0.26435
1	35000000	3	0.66345	2.0067	0.0064086	0.95829	0.011299	0.014235	0.029375	0.056238	0.05762	0.078049	0.1411	0.18666
1	41000000	3	0.67431	1.8907	0.020764	0.8977	0.037396	0.022979	0.054925	0.098799	0.073959	0.11256	0.17157	0.24351
1	58000000	3	0.62946	1.9805	0.009465	0.94704	0.023069	0.03278	0.050918	0.073972	0.086911	0.10804	0.18311	0.22705
1	70000000	3	0.67268	1.9604	0.013363	0.95283	0.019194	0.016268	0.034772	0.066276	0.058957	0.083269	0.1428	0.19498
1	88000000	3	0.6431	2.0279	0.009762	1.0155	0.025011	0.044769	0.060277	0.076179	0.10581	0.12092	0.20601	0.23748
1	126000000	3	0.62704	2.0602	0.022475	1.1411	0.04233	0.081384	0.091347	0.095532	0.15503	0.15906	0.26252	0.27273
1	130000000	3	0.71009	1.9285	0.020646	1.0759	0.055981	0.066829	0.10109	0.13306	0.14896	0.17909	0.27186	0.32142
1	137000000	3	0.65695	2.0518	0.016227	0.94921	0.01942	0.033336	0.041966	0.05721	0.076668	0.089638	0.1601	0.1939
1	154000000	3	0.65973	1.977	0.006651	0.92992	0.017453	0.02313	0.041355	0.066997	0.073326	0.095822	0.16605	0.21228
1	184000000	3	0.67711	1.952	0.014803	0.92793	0.031374	0.021856	0.050892	0.090311	0.073291	0.10834	0.17072	0.23689
1	185000000	3	0.65787	1.997	0.0086413	1.0025	0.010005	0.024144	0.031238	0.048509	0.067353	0.077017	0.14588	0.17281
2	9000000	3	0.63893	2.0427	0.042457	1.213	0.071298	0.12089	0.13293	0.1323	0.20931	0.21048	0.32912	0.33282
2	11000000	3	0.70165	1.8657	0.019563	0.94862	0.040424	0.034358	0.065033	0.10267	0.092159	0.12703	0.1954	0.26154
2	20000000	3	0.63007	1.9246	0.0066249	0.94975	0.017611	0.021669	0.040657	0.068728	0.071928	0.095127	0.16356	0.21117
2	67000000	3	0.66227	1.9076	0.018488	0.92748	0.038859	0.028944	0.060911	0.10295	0.084865	0.12241	0.18644	0.25682
2	103000000	3	0.63883	2.0211	0.011024	1.0473	0.025256	0.048308	0.061607	0.075185	0.10955	0.12207	0.2089	0.23685
2	113000000	3	0.63365	2.0602	0.014902	0.96724	0.020821	0.033817	0.044966	0.062803	0.080571	0.095664	0.1679	0.20515
2	115000000	3	0.67553	2.004	0.0078205	1.0002	0.019969	0.03103	0.047471	0.071193	0.085327	0.10392	0.17845	0.21763
2	116000000	3	0.66888	1.988	0.008245	0.94998	0.01938	0.029687	0.045859	0.067786	0.081886	0.10107	0.17483	0.21716
2	123000000	3	0.6488	1.9481	0.011155	0.96901	0.013602	0.021593	0.032443	0.054474	0.064037	0.078483	0.14354	0.18168
2	134000000	3	0.64034	1.9644	0.007813	0.97034	0.01738	0.024801	0.040889	0.065401	0.074614	0.092959	0.16238	0.20315
2	147000000	3	0.65825	2.0085	0.0094276	1.0215	0.033054	0.043265	0.068793	0.095844	0.11027	0.13603	0.21939	0.26722
2	148000000	3	0.65662	2.0314	0.011743	0.97812	0.014515	0.038146	0.041824	0.050509	0.084751	0.090722	0.16829	0.19091
3	27000000	3	0.64947	1.9939	0.017331	1.0329	0.018169	0.043754	0.046011	0.053278	0.091161	0.093579	0.1725	0.18837
3	30000000	3	0.67752	1.9482	0.013771	0.96524	0.031184	0.033428	0.058303	0.089114	0.090624	0.11907	0.19124	0.2473
3	40000000	3	0.63536	2.0334	0.010136	1.0139	0.020495	0.041615	0.052274	0.066307	0.096391	0.10866	0.19024	0.2206
3	54000000	3	0.69626	1.9734	0.012548	1.0303	0.040979	0.04275	0.075946	0.11329	0.11372	0.14769	0.22779	0.287
3	83000000	3	0.67793	1.863	0.018143	0.92383	0.028021	0.020026	0.043477	0.079314	0.065023	0.094905	0.15306	0.21407
3	86000000	3	0.63401	1.8929	0.006642	0.98241	0.017875	0.022278	0.041167	0.068702	0.073504	0.095315	0.16379	0.21049
3	93000000	3	0.65567	1.8672	0.012016	0.95015	0.016973	0.020861	0.035488	0.060552	0.064627	0.083718	0.14771	0.19163
3	100000000	3	0.6243	1.9099	0.014046	0.98769	0.027856	0.028645	0.051566	0.082729	0.0823	0.10713	0.17591	0.22369
4	7000000	3	0.67266	1.9581	0.010297	0.95753	0.013714	0.024215	0.034484	0.053357	0.067783	0.081832	0.14996	0.18645
4	8000000	3	0.6657	2.0152	0.016702	0.97658	0.023961	0.024612	0.042575	0.072479	0.069675	0.093773	0.15711	0.20689
4	11000000	3	0.65885	1.9139	0.014757	1.0294	0.026898	0.032638	0.051504	0.080152	0.086109	0.10746	0.17724	0.22229
4	43000000	3	0.65302	1.9432	0.0082432	0.97654	0.010075	0.015737	0.027201	0.051673	0.056922	0.073256	0.13557	0.17553
4	51000000	3	0.67995	1.9324	0.0095274	1.0061	0.013258	0.022665	0.034145	0.056127	0.067456	0.082128	0.14926	0.18462
4	56000000	3	0.61036	1.9626	0.011328	0.90592	0.012141	0.014939	0.027076	0.050786	0.05254	0.071534	0.1315	0.17623
4	58000000	3	0.68244	1.9241	0.020182	0.92819	0.047304	0.032618	0.071908	0.12012	0.094545	0.13969	0.20577	0.28561
4	59000000	3	0.67968	1.9586	0.011688	0.96582	0.015429	0.015608	0.03117	0.060317	0.057148	0.078897	0.13851	0.18719
4	61000000	3	0.66223	1.997	0.1406	1.2741	0.17749	0.21219	0.23471	0.25006	0.30196	0.31522	0.42468	0.44998
4	64000000	3	0.57913	1.9683	0.022055	1.0029	0.037873	0.052943	0.071646	0.09202	0.11425	0.13284	0.21495	0.25317
4	65000000	3	0.63708	2.0477	0.024566	1.1151	0.03291	0.06814	0.070756	0.074281	0.12665	0.12598	0.21616	0.22474
4	84000000	3	0.65865	1.9747	0.05373	1.243	0.10659	0.14339	0.1795	0.19818	0.25671	0.27789	0.40453	0.43252
4	99000000	3	0.61043	2.1094	0.022123	1.0278	0.041762	0.078865	0.089113	0.093075	0.14999	0.15548	0.25686	0.2712
4	103000000	3	0.67008	1.9834	0.010311	0.93826	0.01554	0.013607	0.030554	0.061088	0.054754	0.078224	0.137	0.18833
4	105000000	3	0.6333	2.0007	0.0058885	0.99013	0.014046	0.033389	0.0428	0.056858	0.084595	0.095727	0.17406	0.20261
4	106000000	3	0.62243	2.0717	0.033321	1.1766	0.064523	0.10429	0.1225	0.12847	0.19112	0.2002	0.31335	0.3289
4	111000000	3	0.64704	1.9807	0.0144	1.0966	0.036339	0.060137	0.07868	0.097383	0.13197	0.14682	0.23951	0.2689
4	122000000	3	0.66101	2.0387	0.050917	1.2257	0.080271	0.1073	0.12938	0.14834	0.18908	0.20385	0.3034	0.32779
4	144000000	3	0.69858	1.9433	0.044095	1.1647	0.076323	0.084263	0.11811	0.15287	0.16418	0.19201	0.28036	0.32615
5	23000000	3	0.65908	1.9776	0.0070249	0.94522	0.013472	0.020487	0.034714	0.057606	0.06609	0.085067	0.15272	0.1952
5	29000000	3	0.64521	2.0641	0.013188	0.99568	0.016391	0.043549	0.046181	0.052288	0.091866	0.096149	0.17722	0.19597
5	38000000	3	0.63969	1.9715	0.0087143	0.97892	0.018649	0.034408	0.04727	0.064973	0.087166	0.10235	0.17943	0.2156
5	49000000	3	0.67595	2.0209	0.0099313	1.018	0.02102	0.034967	0.049764	0.068472	0.089144	0.10538	0.18209	0.21877
5	51000000	3	0.63988	1.9122	0.017191	1.097	0.045096	0.058305	0.085927	0.11421	0.13318	0.15766	0.24687	0.28945
5	63000000	3	0.7028	1.9583	0.013699	1.0109	0.025371	0.03696	0.05284	0.075636	0.091308	0.10829	0.18275	0.22114
5	66000000	3	0.67035	1.8964	0.010025	1.0237	0.03359	0.037926	0.066445	0.10086	0.1047	0.1334	0.21142	0.26335
5	76000000	3	0.64166	2.0606	0.012036	0.96085	0.018104	0.027134	0.040103	0.060859	0.072064	0.09043	0.15959	0.20057
5	87000000	3	0.70906	2.0413	0.016576	0.98927	0.016697	0.019907	0.030695	0.055824	0.057736	0.073978	0.1328	0.17457
5	88000000	3	0.64803	2.1025	0.024039	0.96499	0.031533	0.03286	0.050618	0.077308	0.077902	0.10083	0.16559	0.21669
5	91000000	3	0.67385	1.9547	0.017318	0.92566	0.028644	0.017894	0.043742	0.081789	0.062871	0.096273	0.15375	0.22057
5	101000000	3	0.62488	1.9162	0.0095115	1.0277	0.032307	0.034986	0.063076	0.097515	0.099834	0.12779	0.20325	0.25646
5	102000000	3	0.67753	1.9455	0.0089282	0.96482	0.013132	0.013145	0.028754	0.056457	0.054179	0.075388	0.13552	0.18336
6	4000000	3	0.68384	1.9145	0.019599	0.92539	0.027748	0.021861	0.043153	0.08009	0.066522	0.093758	0.15112	0.20925
6	36000000	3	0.67601	1.9868	0.010977	0.96502	0.014176	0.028122	0.03681	0.053233	0.072453	0.085149	0.15544	0.18933
6	38000000	3	0.68391	1.9456	0.011391	1.005	0.022983	0.024165	0.04456	0.076418	0.074908	0.099368	0.16565	0.21578
6	50000000	3	0.67622	1.9616	0.010173	0.94494	0.022166	0.020549	0.043026	0.074645	0.070321	0.097571	0.16271	0.21851
6	66000000	3	0.67504	2.1069	0.016556	1.0217	0.016635	0.035148	0.039301	0.050707	0.077224	0.084702	0.15653	0.18264
6	86000000	3	0.64829	1.979	0.0081793	1.0282	0.014714	0.038113	0.045053	0.056863	0.09056	0.097814	0.17775	0.19924
6	95000000	3	0.68177	1.9498	0.0084837	1.0423	0.030388	0.03066	0.059379	0.094482	0.092756	0.12342	0.1971	0.25518
6	110000000	3	0.67738	1.9901	0.011063	1.0258	0.013873	0.031601	0.038462	0.053356	0.078467	0.086089	0.15907	0.1838
6	139000000	3	0.61931	2.0173	0.020398	1.0707	0.032419	0.044761	0.060196	0.081154	0.099641	0.11412	0.18948	0.22359
6	148000000	3	0.64684	1.9923	0.0090616	0.94875	0.011915	0.015531	0.028487	0.053567	0.056514	0.074241	0.13612	0.17803
7	8000000	3	0.80597	1.8372	0.11994	1.0262	0.13003	0.13586	0.15261	0.175	0.18555	0.20379	0.27346	0.3164
7	11000000	3	0.6713	2.0222	0.032349	1.0766	0.03613	0.054949	0.061704	0.074722	0.10343	0.10906	0.18282	0.20535
7	12000000	3	0.67482	1.9442	0.027903	1.1102	0.036591	0.063026	0.07081	0.081382	0.12141	0.12608	0.20956	0.2293
7	14000000	3	0.67182	1.9935	0.015648	1.006	0.031436	0.035552	0.057984	0.087298	0.092308	0.11588	0.18804	0.23498
7	18000000	3	0.67055	1.9005	0.036156	0.991	0.065181	0.050904	0.091941	0.13987	0.11704	0.15981	0.2284	0.3029
7	23000000	3	0.55989	2.1141	0.052443	1.103	0.069905	0.075771	0.097328	0.12559	0.13188	0.15592	0.23035	0.27836
7	33000000	3	0.70627	2.1317	0.06576	1.3787	0.10163	0.12503	0.15412	0.17874	0.21459	0.23451	0.33696	0.37352
7	36000000	3	0.66718	1.9696	0.0040088	0.97744	0.014082	0.019835	0.037391	0.063753	0.070328	0.091031	0.16017	0.20391
7	57000000	3	0.64696	1.9882	0.024396	1.0918	0.026789	0.067895	0.063624	0.059267	0.12225	0.11383	0.20508	0.20391
7	69000000	3	0.68148	1.8126	0.042079	0.99758	0.087726	0.062248	0.12059	0.18454	0.144	0.20453	0.27575	0.37541
7	72000000	3	0.65753	1.9181	0.014965	0.89657	0.03309	0.028073	0.056485	0.093082	0.083028	0.1167	0.18358	0.24562
7	78000000	3	0.62951	1.976	0.017207	1.0334	0.021982	0.047775	0.052409	0.06025	0.098805	0.10277	0.18405	0.20215
7	86000000	3	0.67689	2.0506	0.011652	1.0521	0.013384	0.041134	0.042631	0.049178	0.089594	0.090855	0.17129	0.18452
8	16000000	3	0.72559	1.9433	0.020106	0.93113	0.021419	0.02454	0.036971	0.061393	0.063578	0.082476	0.14349	0.188
8	20000000	3	0.60638	1.9268	0.045726	1.1469	0.077177	0.097954	0.12449	0.14789	0.17844	0.20016	0.29684	0.33558
8	21000000	3	0.77896	1.768	0.075129	1.1513	0.10278	0.11927	0.14437	0.16912	0.19662	0.2129	0.30247	0.33546
8	42000000	3	0.68108	1.9054	0.010083	1.0603	0.030197	0.042649	0.06442	0.08903	0.10791	0.12733	0.20901	0.24955
8	43000000	3	0.63827	1.9481	0.012966	1.0668	0.03291	0.036685	0.061813	0.09342	0.097736	0.12342	0.19814	0.24884
8	44000000	3	0.62735	2.0961	0.019315	1.0898	0.024398	0.058974	0.060074	0.062505	0.11403	0.1125	0.20048	0.20928
8	56000000	3	0.61412	2.0806	0.028861	1.1727	0.053217	0.093702	0.1059	0.11053	0.17291	0.17681	0.28377	0.29366
8	74000000	3	0.64443	2.0248	0.013452	1.0291	0.024597	0.051707	0.059784	0.069625	0.10937	0.11629	0.20246	0.22263
8	76000000	3	0.58964	2.0952	0.015602	0.96396	0.016938	0.037676	0.041482	0.052007	0.081632	0.087819	0.16188	0.18442
8	82000000	3	0.63225	1.9747	0.020264	1.0612	0.046915	0.067316	0.090788	0.11203	0.14332	0.16184	0.25565	0.28991
8	86000000	3	0.65737	1.9308	0.0070965	0.97193	0.011463	0.016283	0.02986	0.054714	0.060078	0.07739	0.14125	0.1821
8	93000000	3	0.70758	1.8818	0.020603	0.92705	0.044754	0.029587	0.066936	0.11467	0.088267	0.13158	0.19485	0.27227
8	108000000	3	0.63323	1.9869	0.0077721	0.98043	0.025963	0.033466	0.05617	0.082419	0.092803	0.11772	0.19479	0.24332
8	109000000	3	0.70145	1.9439	0.010713	0.94059	0.017498	0.013269	0.033252	0.065428	0.056626	0.082358	0.14158	0.19531
9	33000000	3	0.70897	1.9525	0.015094	0.91159	0.02421	0.020914	0.04144	0.073863	0.065707	0.093167	0.15436	0.21313
9	34000000	3	0.62063	1.9757	0.013724	1.0628	0.033205	0.060412	0.075225	0.088794	0.12904	0.14065	0.23403	0.25844
9	68000000	3	0.67698	1.9703	0.0052351	1.0153	0.012406	0.0315	0.040521	0.055541	0.082827	0.09258	0.16961	0.19688
9	105000000	3	0.69143	1.939	0.012884	0.93603	0.027738	0.017417	0.045441	0.086322	0.06757	0.10115	0.16069	0.226
10	5000000	3	0.69816	1.876	0.015304	0.93162	0.030895	0.021466	0.049399	0.088918	0.07178	0.10632	0.16677	0.2342
10	12000000	3	0.65319	2.1121	0.015358	1.0209	0.02625	0.043673	0.05726	0.074757	0.099783	0.11381	0.19387	0.22322
10	26000000	3	0.59076	1.9729	0.010681	1.0091	0.016392	0.030408	0.04116	0.059414	0.078623	0.09167	0.16412	0.19743
10	88000000	3	0.66458	1.8942	0.0071404	0.96666	0.021055	0.018331	0.042442	0.077261	0.070493	0.098278	0.16335	0.2187
10	98000000	3	0.71719	1.9758	0.0086396	1.0065	0.018151	0.022909	0.04003	0.067864	0.071757	0.092878	0.15991	0.20553
10	118000000	3	0.6469	1.9625	0.0050129	1.0172	0.017897	0.022513	0.042478	0.071953	0.076146	0.098446	0.16827	0.21508
10	122000000	3	0.6736	1.9279	0.017387	0.95385	0.035496	0.024347	0.056054	0.09986	0.07931	0.11567	0.17741	0.24576
10	124000000	3	0.6603	2.0044	0.01844	1.0864	0.045716	0.053856	0.082522	0.11284	0.12485	0.15149	0.23501	0.28446
11	35000000	3	0.64379	1.9723	0.0084151	0.9713	0.015411	0.031344	0.042274	0.059816	0.081505	0.094974	0.16972	0.20265
11	64000000	3	0.67336	1.945	0.0079802	0.96984	0.01096	0.015473	0.027977	0.053145	0.057349	0.074406	0.13652	0.17916
11	112000000	3	0.64724	1.9254	0.011735	0.98247	0.014944	0.024548	0.034902	0.054832	0.067814	0.08209	0.14885	0.18756
12	10000000	3	0.67794	1.9872	0.010628	0.98605	0.011237	0.029778	0.034794	0.047418	0.073386	0.081508	0.1541	0.17994
12	19000000	3	0.70344	2.0822	0.051512	1.2355	0.081028	0.1126	0.13228	0.14781	0.19507	0.20803	0.31127	0.33309
12	20000000	3	0.71459	2.0022	0.044829	1.0772	0.073227	0.087488	0.11452	0.14197	0.1623	0.18743	0.27752	0.32097
12	22000000	3	0.818	1.9643	0.056675	0.94957	0.078124	0.067328	0.10071	0.14349	0.12394	0.16327	0.22907	0.29833
12	23000000	3	0.82732	1.9443	0.19111	1.4192	0.25072	0.30547	0.33675	0.34659	0.43284	0.44211	0.58603	0.59001
12	24000000	3	0.71964	1.9214	0.073254	1.0445	0.10968	0.10177	0.14389	0.18852	0.17656	0.21971	0.29654	0.37125
12	34000000	3	0.68442	2.0315	0.017923	0.93693	0.019098	0.020041	0.032836	0.058508	0.057079	0.077458	0.13603	0.1827
12	52000000	3	0.64371	2.0637	0.014802	1.0313	0.015634	0.039798	0.042522	0.051068	0.086078	0.089793	0.16678	0.18619
12	56000000	3	0.64198	1.9663	0.011353	0.98278	0.016849	0.025842	0.038702	0.061813	0.072873	0.088756	0.15642	0.19564
12	57000000	3	0.68927	1.9453	0.015675	0.93619	0.03087	0.025662	0.051779	0.087556	0.076641	0.10914	0.17384	0.23651
12	58000000	3	0.6614	1.9906	0.015258	1.0655	0.041017	0.067695	0.087726	0.10313	0.14431	0.15833	0.25648	0.28311
12	75000000	3	0.65731	1.9927	0.0075771	0.97526	0.01136	0.020793	0.031968	0.053668	0.065465	0.079916	0.14697	0.18263
12	114000000	3	0.68166	1.8814	0.027738	1.0786	0.05215	0.046867	0.079903	0.1204	0.1112	0.14429	0.21591	0.27804
13	66000000	3	0.72857	2.079	0.094153	1.1882	0.11692	0.13432	0.15572	0.17937	0.20456	0.22186	0.30924	0.34175
13	69000000	3	0.67621	1.9457	0.010222	0.96185	0.018685	0.016771	0.03613	0.067144	0.062004	0.086685	0.14832	0.2021
13	75000000	3	0.66071	2.0157	0.011995	0.98481	0.012773	0.02758	0.034727	0.051023	0.07098	0.08056	0.15052	0.17902
13	95000000	3	0.6298	1.9684	0.0049424	1.016	0.029106	0.040998	0.066153	0.093315	0.10981	0.13414	0.21872	0.26386
13	103000000	3	0.68439	1.944	0.0096117	0.92281	0.01334	0.011218	0.027267	0.057003	0.050167	0.07377	0.1315	0.18447
13	106000000	3	0.65613	2.0626	0.023346	1.1705	0.047045	0.074968	0.092882	0.10903	0.15131	0.16211	0.25904	0.28195
13	116000000	3	0.67422	2.0299	0.013597	0.94299	0.013859	0.018298	0.028709	0.051717	0.055731	0.072533	0.13325	0.17454
14	11000000	3	0.69312	1.9827	0.011049	0.9864	0.020099	0.026335	0.04283	0.068832	0.075007	0.096293	0.16487	0.21084
14	23000000	3	0.68016	1.9944	0.010386	0.94461	0.020346	0.015662	0.037335	0.07093	0.060626	0.089277	0.14987	0.20731
14	27000000	3	0.63867	1.9946	0.010571	1.0027	0.016061	0.042714	0.04771	0.055834	0.09504	0.099884	0.18224	0.2009
14	33000000	3	0.63574	1.991	0.009993	0.96291	0.015643	0.03443	0.042817	0.055934	0.083024	0.094023	0.17061	0.19799
14	43000000	3	1.1917	1.9284	0.31875	1.2404	0.33985	0.33937	0.3653	0.40372	0.39815	0.42418	0.49011	0.54517
14	53000000	3	0.60342	1.9924	0.021786	0.96665	0.036572	0.04745	0.065609	0.09058	0.10348	0.12349	0.19944	0.23943
14	74000000	3	0.66727	1.9145	0.011686	0.96269	0.01818	0.021462	0.037036	0.065022	0.06728	0.086571	0.15046	0.19549
14	116000000	3	0.72391	1.8294	0.026675	0.93893	0.05864	0.041879	0.085945	0.13762	0.11044	0.15685	0.22423	0.30615
15	6000000	3	0.64794	1.941	0.013881	1.0932	0.042374	0.055967	0.084006	0.11195	0.13256	0.15618	0.24563	0.28786
15	10000000	3	0.6778	1.8868	0.0097686	1.0115	0.027047	0.029783	0.054252	0.08624	0.088498	0.1139	0.18585	0.23552
15	14000000	3	0.66813	2.0274	0.023153	1.0741	0.044004	0.071048	0.087614	0.099544	0.14094	0.1546	0.25034	0.27785
15	27000000	3	0.67376	1.942	0.011192	0.99011	0.024825	0.034655	0.052948	0.077366	0.090032	0.11086	0.18631	0.22895
15	56000000	3	0.65271	1.8798	0.011901	1.0037	0.025757	0.020628	0.045693	0.082315	0.072264	0.1011	0.16409	0.22208
15	97000000	3	0.67506	1.981	0.013325	0.91683	0.026201	0.016159	0.043004	0.083574	0.064073	0.097689	0.15628	0.22058
16	10000000	3	0.6776	1.9881	0.0061217	0.96265	0.011968	0.018932	0.032847	0.055895	0.064823	0.082401	0.14962	0.18984
16	89000000	3	0.6744	1.9996	0.01213	0.98886	0.013439	0.024504	0.032631	0.052255	0.066232	0.07756	0.14348	0.17784
17	55000000	3	0.69045	1.9714	0.018759	1.0124	0.037509	0.048578	0.070306	0.095526	0.11166	0.13201	0.2121	0.25112
17	67000000	3	0.63096	2.0279	0.011598	0.96142	0.023066	0.043701	0.055575	0.068349	0.099236	0.11211	0.19481	0.22507
17	73000000	3	0.61972	1.948	0.010743	1.0661	0.020876	0.043239	0.053331	0.067782	0.10094	0.10887	0.19063	0.21404
17	85000000	3	0.65188	1.9711	0.0039568	1.0121	0.017647	0.026399	0.045177	0.071	0.082575	0.10231	0.17649	0.21691
18	11000000	3	0.6811	1.9997	0.014336	1.0172	0.017533	0.031649	0.0402	0.058685	0.077219	0.088585	0.15849	0.19125
18	12000000	3	0.64605	1.9642	0.0091942	0.96273	0.020241	0.023455	0.042858	0.071747	0.073563	0.09784	0.16542	0.21512
18	51000000	3	0.66525	1.9749	0.027059	1.1904	0.045918	0.075517	0.08843	0.10202	0.14653	0.15285	0.24616	0.26337
18	86000000	3	0.57594	2.0345	0.017578	1.0439	0.02384	0.040488	0.050391	0.06792	0.090707	0.1017	0.17565	0.20546
19	31000000	3	0.70218	1.9546	0.01432	0.98527	0.022185	0.02537	0.042203	0.069925	0.072926	0.092393	0.15726	0.20182
19	38000000	3	0.66543	1.9545	0.0066581	0.99506	0.017443	0.019679	0.039135	0.067305	0.069632	0.091633	0.15817	0.20597
19	41000000	3	0.60857	2.0511	0.0085957	1.0353	0.015396	0.037369	0.045175	0.057999	0.089849	0.097576	0.17689	0.19896
19	52000000	3	0.68063	1.9311	0.012021	1.0441	0.022381	0.031969	0.04785	0.072299	0.084749	0.10132	0.17338	0.21056
19	55000000	3	0.6758	1.96	0.011064	1.0008	0.028871	0.025152	0.052274	0.090112	0.080981	0.11214	0.17905	0.23866
19	60000000	3	0.64409	1.9556	0.0039486	0.96102	0.01579	0.020628	0.039579	0.067061	0.072281	0.094161	0.16375	0.2099
14	4000000	4	1.6804	2.5027	0.99631	0	0.94285	0.86844	0.87462	0.93048	0.80517	0.85865	0.81719	0.9313
1	9000000	5	0.65587	2.0069	0.018909	0.93785	0.002733	0.013278	0.0089642	0.021266	0.034242	0.037412	0.090293	0.1147
1	11000000	5	0.69215	2.0573	0.027864	0.88616	0.0087521	0.022586	0.014564	0.020958	0.03973	0.040546	0.094675	0.11657
1	15000000	5	0.65586	2.109	0.018808	0.94172	0.01501	0.036795	0.036608	0.043402	0.07476	0.07898	0.15049	0.1689
1	19000000	5	0.6445	2.0221	0.021004	0.90255	0.0041549	0.013255	0.0089476	0.021224	0.031977	0.036567	0.087802	0.11572
1	22000000	5	0.69282	2.1804	0.045892	1.0855	0.026484	0.071563	0.049013	0.033579	0.10055	0.07918	0.15646	0.13819
1	33000000	5	0.67422	2.0301	0.020283	1.0668	0.019317	0.041055	0.044175	0.055169	0.086363	0.089991	0.16438	0.18402
1	38000000	5	0.66598	1.9928	0.021715	0.90134	0.005427	0.013252	0.010333	0.025111	0.033022	0.038815	0.089763	0.11763
1	45000000	5	0.70131	2.0662	0.024869	0.90175	0.0077278	0.011969	0.0093045	0.026405	0.028464	0.036498	0.083387	0.116
1	59000000	5	0.67639	2.0905	0.025059	0.95606	0.0063456	0.018707	0.011384	0.022047	0.037009	0.037581	0.089471	0.11031
1	61000000	5	0.65171	1.9995	0.018398	0.95897	0.011531	0.018025	0.022469	0.041272	0.047391	0.060507	0.11711	0.15527
1	63000000	5	0.6497	2.1031	0.023289	0.97928	0.007846	0.035076	0.023811	0.023309	0.062335	0.05552	0.12216	0.12773
1	66000000	5	0.68857	2.1363	0.035445	0.87786	0.011997	0.025185	0.01415	0.021223	0.037764	0.036154	0.085879	0.10352
1	71000000	5	0.62493	2.0447	0.020914	0.91249	0.011756	0.021604	0.022981	0.037208	0.049491	0.058791	0.11682	0.14754
1	76000000	5	0.63402	2.0329	0.015676	0.9761	0.0074418	0.022987	0.02247	0.033234	0.054067	0.059766	0.12298	0.1486
1	78000000	5	0.65236	1.9557	0.023994	0.94515	0.0097418	0.016526	0.015494	0.032407	0.039137	0.045942	0.097283	0.12777
1	80000000	5	0.67951	1.9798	0.015728	0.92806	0.0090645	0.014553	0.01965	0.040681	0.045128	0.056939	0.11282	0.14772
1	81000000	5	0.68021	2.0486	0.020478	0.94697	0.0067958	0.018956	0.015856	0.027338	0.042935	0.046827	0.10336	0.12821
1	95000000	5	0.64709	2.0419	0.016913	1.0348	0.0091577	0.033977	0.029277	0.034298	0.069974	0.06738	0.13747	0.14837
1	125000000	5	0.68529	1.9913	0.019713	0.9242	0.0059983	0.014249	0.012923	0.028566	0.037187	0.044175	0.097108	0.12691
1	127000000	5	0.68087	2.0629	0.020828	1.0428	0.017603	0.049636	0.045608	0.046592	0.09312	0.090536	0.17045	0.17815
1	128000000	5	0.68071	2.1119	0.043946	0.99116	0.015571	0.03844	0.019412	0.019786	0.049409	0.039204	0.092364	0.096951
1	140000000	5	0.68981	2.0946	0.023808	0.9138	0.011259	0.011387	0.014363	0.037003	0.032453	0.045552	0.092721	0.13287
1	145000000	5	0.69977	2.0681	0.025583	0.91698	0.0045087	0.013755	0.006264	0.017338	0.027833	0.030119	0.078252	0.10278
1	156000000	5	0.65855	2.0405	0.024092	0.93937	0.0053836	0.022797	0.013329	0.020033	0.043101	0.040808	0.096983	0.11177
1	158000000	5	0.68413	1.985	0.014683	0.9332	0.0090268	0.025374	0.026257	0.037637	0.059941	0.066378	0.1319	0.15702
1	159000000	5	0.66167	2.0863	0.033754	0.8834	0.011192	0.020554	0.011981	0.022581	0.032514	0.034619	0.082076	0.10497
1	160000000	5	0.66248	2.0396	0.02785	0.89816	0.0069845	0.01733	0.0096349	0.01925	0.031805	0.034089	0.083341	0.1084
1	162000000	5	0.73445	1.9612	0.028901	0.96443	0.017905	0.02338	0.025486	0.046801	0.049626	0.060541	0.11306	0.14921
1	169000000	5	0.68272	1.9583	0.012142	0.92448	0.0042938	0.012191	0.015534	0.032967	0.042148	0.052046	0.10933	0.14205
1	174000000	5	0.67335	2.0365	0.020917	0.98326	0.01286	0.025256	0.025903	0.038816	0.056086	0.06132	0.12145	0.14823
1	179000000	5	0.64901	2.0255	0.023661	0.90766	0.0074106	0.016551	0.01225	0.02539	0.035066	0.040951	0.092132	0.12149
1	188000000	5	0.67169	2.0243	0.026712	0.90386	0.0066962	0.015601	0.0088679	0.020332	0.030226	0.033278	0.082007	0.10861
1	189000000	5	0.63577	2.0793	0.0178	0.95727	0.0050038	0.025739	0.019402	0.024339	0.053822	0.052646	0.11601	0.13206
2	5000000	5	0.66239	2.0074	0.025035	0.85306	0.0072496	0.017767	0.012105	0.02241	0.03542	0.038975	0.090876	0.11562
2	6000000	5	0.66327	2.0059	0.017977	0.9212	0.005322	0.018182	0.015383	0.026679	0.043135	0.048122	0.10538	0.13206
2	8000000	5	0.69078	2.1821	0.064749	1.071	0.057717	0.11169	0.094312	0.071976	0.15602	0.13624	0.23113	0.21382
2	22000000	5	0.68406	1.9828	0.036916	0.94548	0.015107	0.024537	0.016849	0.029266	0.039736	0.040581	0.0886	0.11134
2	37000000	5	0.71814	2.1331	0.020531	1.0444	0.017686	0.035976	0.038354	0.051849	0.076053	0.081322	0.1503	0.17152
2	46000000	5	0.71855	1.9433	0.022556	0.94861	0.011115	0.019893	0.020017	0.036976	0.046561	0.053294	0.10805	0.13633
2	48000000	5	0.63679	2.047	0.014959	0.95155	0.0050208	0.019328	0.018007	0.029353	0.048525	0.052976	0.11415	0.13826
2	52000000	5	0.71477	2.0959	0.027487	0.90215	0.011527	0.021514	0.017781	0.030722	0.041319	0.047912	0.10026	0.13025
2	54000000	5	0.66178	2.0331	0.019568	0.92714	0.008509	0.014187	0.015453	0.033652	0.038709	0.048231	0.10073	0.13352
2	73000000	5	0.65183	2.0425	0.011888	0.93794	0.0073417	0.010618	0.017939	0.039946	0.041661	0.057059	0.11292	0.15469
2	74000000	5	0.63053	2.0663	0.02296	0.88861	0.0070015	0.015679	0.012335	0.024953	0.034764	0.041223	0.093118	0.12278
2	75000000	5	0.64928	2.0979	0.019753	0.89946	0.0073644	0.024097	0.019843	0.027494	0.049795	0.05362	0.11468	0.13784
2	81000000	5	0.68069	2.0927	0.046236	0.91839	0.016707	0.035197	0.017685	0.01962	0.04436	0.034637	0.083809	0.09116
2	83000000	5	0.69496	2.1089	0.025807	0.9532	0.010743	0.019598	0.016916	0.030937	0.040621	0.045928	0.098648	0.12521
2	86000000	5	0.66367	2.0023	0.021203	0.92201	0.010241	0.012903	0.01614	0.036134	0.036568	0.049325	0.10037	0.13753
2	87000000	5	0.68251	2.0106	0.021921	0.92729	0.0037638	0.014728	0.0085851	0.020337	0.033171	0.035621	0.087132	0.10991
2	89000000	5	0.63032	2.0847	0.014495	1.0028	0.005616	0.027309	0.023432	0.030568	0.060814	0.06068	0.1279	0.14231
2	96000000	5	0.62698	2.0159	0.024193	0.94368	0.0070602	0.018676	0.013103	0.024972	0.039017	0.041272	0.094177	0.11698
2	105000000	5	0.65971	2.0548	0.018347	0.9506	0.005731	0.02375	0.018208	0.024978	0.049886	0.051149	0.11273	0.13273
2	108000000	5	0.68788	2.0111	0.010073	1.0189	0.0091708	0.020587	0.027032	0.04512	0.059704	0.070062	0.13524	0.16615
2	112000000	5	0.70988	2.0999	0.058866	1.0498	0.030979	0.047466	0.032383	0.037373	0.059505	0.050122	0.0993	0.10485
2	114000000	5	0.64547	2.0884	0.028128	0.99382	0.011621	0.033262	0.023863	0.027592	0.058327	0.053661	0.11548	0.12643
2	120000000	5	0.70198	2.0161	0.015844	0.91773	0.0052581	0.015709	0.015486	0.029546	0.042412	0.049644	0.10701	0.1353
2	121000000	5	0.66353	2.127	0.026947	0.98489	0.0083089	0.028038	0.017375	0.022091	0.04824	0.045128	0.103	0.11786
2	126000000	5	0.65768	2.0522	0.0202	0.96982	0.0038162	0.025812	0.016046	0.01987	0.050468	0.046014	0.10759	0.11869
2	127000000	5	0.66717	2.0522	0.02409	0.92684	0.004509	0.023138	0.012687	0.017772	0.042379	0.039839	0.096484	0.11289
2	129000000	5	0.67967	2.0126	0.009841	0.99047	0.0087859	0.023277	0.028482	0.043424	0.062917	0.072556	0.14003	0.17156
2	131000000	5	0.66808	2.0364	0.027552	1.007	0.0097364	0.04	0.025381	0.022491	0.066164	0.054869	0.12175	0.12095
2	132000000	5	0.66688	2.0615	0.029979	0.99417	0.009898	0.037871	0.023088	0.020706	0.060705	0.050709	0.11509	0.11604
2	136000000	5	0.68949	2.2756	0.056769	1.1172	0.035933	0.093048	0.064526	0.039051	0.12471	0.094821	0.18153	0.14853
2	138000000	5	0.67952	1.9563	0.031886	0.97511	0.01412	0.02228	0.017815	0.032723	0.041472	0.043977	0.093352	0.11756
2	143000000	5	0.71278	2.0949	0.036141	1.0072	0.012525	0.03913	0.021535	0.01769	0.05627	0.044579	0.10398	0.10626
2	145000000	5	0.69612	2.0815	0.034014	0.94351	0.007619	0.022186	0.0083621	0.013992	0.032472	0.027792	0.076138	0.090512
2	150000000	5	0.72353	2.1234	0.049149	1.099	0.027055	0.066579	0.044945	0.034288	0.091803	0.071039	0.14216	0.12601
2	159000000	5	0.61842	2.0948	0.02475	0.9648	0.0072684	0.027768	0.017813	0.021042	0.050483	0.045755	0.10577	0.11716
2	160000000	5	0.67308	2.1075	0.023047	0.92522	0.0056875	0.021889	0.014183	0.020866	0.042317	0.042725	0.099429	0.11815
2	162000000	5	0.68027	2.1128	0.021947	0.92266	0.0047928	0.024443	0.015504	0.020379	0.046616	0.04488	0.10471	0.11901
2	171000000	5	0.67651	1.9976	0.011398	0.96197	0.0043204	0.014691	0.017275	0.034789	0.046782	0.05505	0.11442	0.14355
2	177000000	5	1.0987	2.2474	0.31801	1.4297	0.30505	0.31521	0.31447	0.32832	0.3458	0.34273	0.39786	0.41045
3	20000000	5	0.69046	2.001	0.016824	0.95775	0.010059	0.025805	0.026483	0.039493	0.060147	0.066368	0.13053	0.15504
3	24000000	5	0.69283	2.0146	0.02161	0.92163	0.0058026	0.013197	0.010536	0.025994	0.033113	0.039599	0.090204	0.11972
3	35000000	5	0.60558	2.0647	0.018152	0.93949	0.0112	0.03462	0.031137	0.035943	0.069473	0.070447	0.14017	0.15625
3	50000000	5	0.69744	2.0639	0.035848	0.95931	0.013304	0.0278	0.016865	0.022639	0.041797	0.040531	0.091443	0.11096
3	53000000	5	0.64666	2.0382	0.016894	0.96884	0.016101	0.039735	0.041428	0.048651	0.082753	0.087586	0.16382	0.18361
3	57000000	5	0.68353	2.2125	0.045943	0.9187	0.029405	0.063609	0.048536	0.038697	0.089911	0.0797	0.1525	0.15306
3	60000000	5	0.69217	2.0672	0.027766	0.86085	0.014236	0.020522	0.020136	0.035195	0.041421	0.050701	0.10294	0.13672
3	62000000	5	0.68244	1.9881	0.024423	0.93963	0.0063887	0.015915	0.010685	0.023376	0.03455	0.037387	0.088186	0.11166
3	63000000	5	0.66139	1.9868	0.014879	0.91723	0.0048596	0.0088213	0.012154	0.032083	0.034689	0.045957	0.098625	0.13391
3	67000000	5	0.66321	2.0246	0.028221	0.86971	0.012699	0.016785	0.015668	0.0333	0.034989	0.045007	0.092978	0.12863
3	68000000	5	0.64007	2.2258	0.048508	0.98279	0.025192	0.066096	0.043025	0.025924	0.087501	0.068722	0.14159	0.12976
3	71000000	5	0.68104	2.1264	0.039796	0.98022	0.011157	0.034813	0.015427	0.013064	0.04564	0.033701	0.087782	0.089207
3	77000000	5	0.6624	2.0663	0.025666	0.95546	0.0061221	0.012513	0.0073914	0.021577	0.027559	0.03241	0.07925	0.10767
3	78000000	5	0.66595	2.1082	0.021299	0.96145	0.0073017	0.029259	0.02132	0.025652	0.056366	0.053591	0.11716	0.12945
3	85000000	5	0.67822	2.023	0.01988	0.94425	0.0048629	0.018053	0.013184	0.024504	0.040824	0.043099	0.098756	0.12015
3	92000000	5	0.65437	2.0265	0.021646	0.9472	0.010208	0.019646	0.019311	0.035029	0.04535	0.0524	0.10768	0.13783
3	95000000	5	0.66138	2.1599	0.03694	0.9694	0.011392	0.039641	0.020336	0.014486	0.054865	0.042624	0.10272	0.10348
3	96000000	5	0.66417	2.0621	0.024106	0.90021	0.0083128	0.015037	0.012726	0.027884	0.0336	0.041796	0.092104	0.12534
3	103000000	5	0.64197	1.9991	0.013357	0.93331	0.0087423	0.016921	0.021943	0.040287	0.049033	0.061899	0.12152	0.15803
3	115000000	5	0.69651	2.134	0.020123	1.0051	0.012593	0.032703	0.030412	0.039306	0.065893	0.06891	0.13596	0.15614
3	130000000	5	0.65825	1.9703	0.011031	0.97467	0.0086043	0.013578	0.022055	0.045377	0.049327	0.063679	0.1224	0.16034
3	136000000	5	0.6999	2.0202	0.031144	0.88867	0.0090233	0.017458	0.0098611	0.020856	0.030528	0.032864	0.080105	0.10456
3	138000000	5	0.69826	1.9978	0.017575	0.941	0.0078528	0.018029	0.018304	0.033349	0.045331	0.053033	0.11007	0.13996
3	141000000	5	0.69249	2.1375	0.029563	1.0505	0.019576	0.044485	0.037692	0.0409	0.077423	0.072516	0.14091	0.14892
3	153000000	5	0.67435	2.0097	0.017494	0.97195	0.0050178	0.021211	0.01746	0.026859	0.048526	0.051164	0.11163	0.13357
3	159000000	5	0.65401	2.0785	0.031994	1.0609	0.027892	0.058355	0.054181	0.056994	0.10142	0.097345	0.17455	0.18125
4	3000000	5	0.71128	2.151	0.074678	0.93119	0.052293	0.069823	0.057119	0.060203	0.084167	0.080783	0.13491	0.15074
4	5000000	5	0.64376	2.0308	0.011384	1.0418	0.011078	0.033133	0.03534	0.045563	0.077335	0.081043	0.15496	0.17332
4	21000000	5	0.67844	2.0493	0.022222	0.91744	0.011107	0.017045	0.018987	0.035801	0.041508	0.052761	0.10675	0.14079
4	23000000	5	0.68523	2.0158	0.025343	0.92457	0.0082562	0.014301	0.011401	0.027339	0.032187	0.03937	0.088141	0.11977
4	37000000	5	0.68856	1.9873	0.019782	0.87605	0.0082886	0.016679	0.016852	0.032158	0.04174	0.04999	0.10449	0.13538
4	39000000	5	0.68753	2.0011	0.024883	0.90712	0.006947	0.021111	0.014121	0.022821	0.040985	0.041861	0.096636	0.11647
4	44000000	5	0.64407	1.9724	0.0078439	0.94938	0.0043144	0.011911	0.018384	0.0383	0.046912	0.059019	0.11917	0.15364
4	48000000	5	0.64414	2.1349	0.032558	0.90946	0.0099511	0.031301	0.017698	0.017912	0.047619	0.0423	0.099442	0.11104
4	52000000	5	0.70747	1.9889	0.023464	0.9286	0.011944	0.012246	0.015959	0.039091	0.034922	0.048662	0.096379	0.13681
4	54000000	5	0.66651	2.0892	0.031829	0.89727	0.0075902	0.027366	0.012885	0.014001	0.040872	0.03519	0.090091	0.1009
4	55000000	5	0.67516	2.039	0.014396	0.91306	0.0047053	0.017702	0.016869	0.028739	0.045759	0.052211	0.11214	0.13974
4	89000000	5	0.65021	1.9629	0.024301	0.87288	0.01714	0.017294	0.023807	0.046821	0.042904	0.059723	0.11062	0.15716
4	90000000	5	0.63783	2.0523	0.031879	0.98115	0.014258	0.033661	0.02398	0.02987	0.055496	0.052645	0.11038	0.12478
4	96000000	5	0.67487	1.9808	0.011767	0.93386	0.011004	0.020128	0.027558	0.04644	0.057086	0.071094	0.13432	0.17109
4	100000000	5	0.64325	2.1174	0.018411	0.94716	0.0060935	0.022846	0.01817	0.026281	0.048865	0.050882	0.11118	0.13201
4	104000000	5	0.63692	2.106	0.022671	0.93864	0.0070626	0.028093	0.019063	0.022591	0.05148	0.049297	0.11074	0.12635
4	109000000	5	0.68327	2.0311	0.026211	1.0063	0.0105	0.03559	0.025178	0.026985	0.062377	0.056793	0.12135	0.12967
4	112000000	5	0.64621	1.9794	0.022548	0.93694	0.010396	0.026562	0.022812	0.031726	0.053332	0.056603	0.11727	0.13978
4	113000000	5	0.65774	2.0189	0.018288	1.0066	0.007119	0.027566	0.022586	0.030084	0.058453	0.057249	0.12174	0.13687
4	114000000	5	0.64554	1.9709	0.027128	0.88372	0.017758	0.019982	0.024814	0.045119	0.046068	0.058553	0.11047	0.14775
4	115000000	5	0.68492	1.9899	0.028374	0.86137	0.021761	0.025504	0.030918	0.051611	0.053238	0.068068	0.12232	0.16702
5	7000000	5	0.6622	2.0054	0.013155	0.92693	0.012927	0.017669	0.027877	0.050797	0.054728	0.071491	0.13216	0.17378
5	10000000	5	0.63928	1.9893	0.016517	0.89014	0.0097656	0.016926	0.021695	0.040162	0.047939	0.059466	0.11767	0.15131
5	17000000	5	0.70606	1.9724	0.012385	0.95627	0.010655	0.029354	0.032536	0.04413	0.070222	0.076513	0.14729	0.17079
5	26000000	5	0.65174	2.0225	0.018059	0.90221	0.0087944	0.012541	0.016281	0.035693	0.037639	0.051073	0.1042	0.14357
5	27000000	5	0.66956	2.1442	0.031928	0.83922	0.01401	0.017643	0.014888	0.029615	0.031503	0.040699	0.087457	0.12044
5	30000000	5	0.66972	1.999	0.032634	0.98813	0.012401	0.028678	0.018577	0.026371	0.047326	0.044162	0.09807	0.11276
5	32000000	5	0.65397	2.0527	0.014286	0.9119	0.0098723	0.021199	0.025057	0.039549	0.054085	0.065006	0.12789	0.16047
5	33000000	5	0.67083	2.0783	0.024264	0.95559	0.0062969	0.031316	0.018952	0.01893	0.053909	0.048125	0.11093	0.12002
5	34000000	5	0.67163	2.0891	0.034466	0.91421	0.0057305	0.023226	0.0062619	0.0080117	0.030846	0.023913	0.072647	0.084623
5	40000000	5	0.69527	1.9869	0.025639	0.91078	0.010913	0.011816	0.01328	0.033013	0.03127	0.041834	0.08839	0.12488
5	41000000	5	0.69136	2.0005	0.018286	0.91632	0.010631	0.012326	0.018299	0.041571	0.039627	0.054827	0.10688	0.14855
5	45000000	5	0.66623	2.1029	0.027304	0.91945	0.012862	0.025392	0.021775	0.032871	0.047829	0.05386	0.11046	0.13795
5	47000000	5	0.66612	2.0573	0.017638	0.93703	0.0075355	0.026229	0.022847	0.030615	0.056454	0.058398	0.12271	0.1433
5	67000000	5	0.69867	2.0658	0.029877	0.93035	0.0066018	0.023088	0.010753	0.016871	0.037218	0.034251	0.085964	0.10217
5	79000000	5	0.6793	2.097	0.055316	0.98614	0.025179	0.043273	0.0253	0.02625	0.05104	0.040781	0.089162	0.097241
5	92000000	5	0.68009	2.0067	0.01624	0.99541	0.0058448	0.016832	0.016825	0.03216	0.04555	0.051518	0.10898	0.13568
5	99000000	5	0.66044	2.0016	0.01941	0.92096	0.003905	0.015121	0.011219	0.023186	0.036957	0.040984	0.095159	0.12022
5	103000000	5	0.6904	1.9347	0.017225	0.93239	0.01085	0.012055	0.019356	0.043118	0.041412	0.056477	0.10873	0.1498
5	108000000	5	0.67277	2.1167	0.026188	0.99198	0.0093375	0.02711	0.019227	0.026903	0.050391	0.04883	0.10722	0.12211
5	128000000	5	0.66369	1.9697	0.019299	0.95455	0.0079993	0.020003	0.01816	0.031852	0.046807	0.050989	0.10837	0.1339
5	134000000	5	0.68817	2.0472	0.031273	0.9487	0.0047448	0.022662	0.007216	0.0095671	0.033813	0.026627	0.077333	0.088185
5	138000000	5	0.6766	1.9822	0.021863	0.91811	0.0047483	0.0082958	0.006341	0.024673	0.025942	0.033341	0.07966	0.11132
6	6000000	5	0.67697	2.1316	0.036536	0.89749	0.015912	0.029862	0.020406	0.026772	0.043936	0.045413	0.098213	0.11911
6	7000000	5	0.63344	1.9708	0.028364	0.84243	0.015778	0.015998	0.018728	0.039282	0.035597	0.049662	0.097339	0.13959
6	10000000	5	0.70419	2.0373	0.030852	0.92898	0.0087477	0.017285	0.009443	0.020611	0.030759	0.031714	0.078695	0.10111
6	16000000	5	0.67995	2.02	0.025376	0.89751	0.0086855	0.010668	0.0096655	0.028483	0.027231	0.03688	0.082549	0.11844
6	23000000	5	0.71025	2.1372	0.040604	1.0092	0.022504	0.057231	0.040238	0.03352	0.08328	0.070266	0.14025	0.13534
6	27000000	5	0.65526	1.9455	0.016311	0.92601	0.0062124	0.010901	0.01387	0.032517	0.036926	0.047469	0.1006	0.13412
6	32000000	5	0.66197	2.0191	0.01241	0.88383	0.0089029	0.011912	0.02021	0.041691	0.043643	0.059922	0.11695	0.15936
6	33000000	5	0.65278	2.0324	0.019047	1.0755	0.011982	0.034363	0.031732	0.04028	0.071599	0.071163	0.14023	0.15434
6	34000000	5	0.69254	2.0347	0.014171	0.95422	0.0068491	0.018162	0.020069	0.03577	0.049943	0.057391	0.11735	0.14495
6	35000000	5	0.66046	1.9873	0.010792	1.0687	0.01036	0.033822	0.035536	0.044873	0.078847	0.08125	0.1562	0.17334
6	47000000	5	0.64491	2.0359	0.037412	0.97476	0.019233	0.031418	0.0243	0.035133	0.049569	0.051758	0.10386	0.12976
6	53000000	5	0.69741	2.0448	0.022779	0.91187	0.0059118	0.011843	0.0088251	0.024344	0.028937	0.036559	0.085066	0.11674
6	60000000	5	0.66077	2.0195	0.022178	0.95868	0.0044143	0.019335	0.011827	0.020362	0.040092	0.039506	0.094445	0.1134
6	69000000	5	0.67569	2.0516	0.021836	0.93811	0.0038329	0.016697	0.010062	0.020573	0.036504	0.037379	0.090776	0.11117
6	70000000	5	0.67984	2.0013	0.010192	1.0156	0.0093892	0.030677	0.033365	0.04444	0.07475	0.078715	0.15208	0.17091
6	85000000	5	0.69419	2.115	0.036943	0.96819	0.011706	0.029816	0.015475	0.019615	0.042873	0.037146	0.089345	0.10002
6	93000000	5	0.65562	2.0339	0.019515	0.91461	0.0044517	0.02	0.014427	0.022426	0.042976	0.04531	0.1036	0.12541
6	106000000	5	0.68431	2.0093	0.030299	0.93403	0.0094261	0.016229	0.01003	0.022656	0.029756	0.034205	0.08102	0.10929
6	111000000	5	0.67331	1.9965	0.023577	0.9336	0.009735	0.019182	0.017471	0.031868	0.042556	0.048939	0.10247	0.13203
6	120000000	5	0.65756	2.0239	0.014166	0.92521	0.0057606	0.01189	0.015262	0.034166	0.039895	0.051126	0.10637	0.14028
6	132000000	5	0.68738	2.0406	0.024857	0.9424	0.0058383	0.013347	0.0084522	0.022664	0.03029	0.03399	0.082428	0.10832
6	133000000	5	0.69083	1.9678	0.021752	0.90999	0.0094143	0.014471	0.015037	0.033743	0.037159	0.046378	0.097819	0.13011
6	136000000	5	0.6539	2.0781	0.026527	0.8824	0.010183	0.022527	0.017067	0.0262	0.042063	0.046113	0.10038	0.12693
6	144000000	5	0.65692	2.0671	0.025081	0.97266	0.0088482	0.032422	0.021975	0.023211	0.056979	0.051893	0.11502	0.12612
7	15000000	5	0.71459	1.9944	0.041525	0.9155	0.037201	0.040748	0.049642	0.070816	0.073478	0.090036	0.14752	0.19226
7	37000000	5	0.71196	1.9889	0.025722	0.90268	0.0092699	0.015114	0.012061	0.02747	0.032245	0.039016	0.087277	0.11851
7	41000000	5	0.71206	2.0152	0.032973	0.95958	0.014779	0.02234	0.017401	0.031023	0.039052	0.042851	0.091851	0.11792
7	42000000	5	0.71751	1.9285	0.03332	0.9143	0.015057	0.0185	0.016049	0.033458	0.035083	0.041966	0.087544	0.1192
7	50000000	5	0.61382	2.0988	0.031229	1.0091	0.022428	0.057207	0.047851	0.042529	0.094432	0.086557	0.16539	0.16668
7	51000000	5	0.67325	2.2428	0.07705	1.0997	0.058858	0.12276	0.092841	0.06075	0.15762	0.12666	0.22069	0.18725
7	61000000	5	0.6489	2.0381	0.017294	0.98957	0.0074755	0.030497	0.025203	0.030718	0.063191	0.061833	0.12928	0.14202
7	67000000	5	0.66222	2.0073	0.019127	0.95383	0.0065355	0.013176	0.013297	0.030864	0.036657	0.045576	0.097905	0.13127
7	75000000	5	0.69346	2.0679	0.037916	0.94284	0.011277	0.037257	0.017714	0.014082	0.050396	0.038033	0.094773	0.09611
7	87000000	5	0.64412	2.0859	0.01888	1.0058	0.0078573	0.029711	0.024139	0.030253	0.061473	0.058989	0.1246	0.13774
7	88000000	5	0.64097	2.042	0.017171	1.0346	0.013111	0.037378	0.035722	0.042084	0.076632	0.07751	0.15045	0.16776
7	94000000	5	0.69105	2.0072	0.025757	0.94262	0.010732	0.02423	0.019711	0.029869	0.047952	0.049724	0.10619	0.12938
7	95000000	5	0.67322	1.9682	0.012491	0.94915	0.010884	0.01438	0.024121	0.047678	0.049458	0.066319	0.12429	0.16644
7	103000000	5	0.63654	2.0417	0.01797	0.95953	0.014663	0.031828	0.034246	0.045899	0.06953	0.075387	0.14378	0.16797
7	104000000	5	0.63705	2.034	0.017265	0.98486	0.0066617	0.016616	0.016659	0.031404	0.043504	0.050333	0.10727	0.13557
7	105000000	5	0.63746	2.0631	0.020958	0.99123	0.015156	0.035391	0.034719	0.043805	0.071523	0.075426	0.14418	0.16401
7	107000000	5	0.67309	2.0317	0.036019	0.96852	0.014164	0.025868	0.016687	0.025051	0.04038	0.039572	0.089877	0.10851
7	108000000	5	0.64846	2.0495	0.019769	1.0164	0.013849	0.030769	0.031178	0.042961	0.066477	0.06975	0.13599	0.1556
7	115000000	5	0.65452	2.0653	0.017999	0.90443	0.0035166	0.016583	0.012098	0.022552	0.038743	0.042847	0.098886	0.12395
7	117000000	5	0.67549	2.0327	0.021708	0.959	0.0068045	0.031726	0.021901	0.023122	0.059032	0.053421	0.11887	0.12789
7	122000000	5	0.67785	2.0545	0.030698	0.97835	0.0079795	0.027132	0.014176	0.017552	0.044254	0.037177	0.091861	0.10117
7	128000000	5	0.66657	2.0262	0.027707	0.8765	0.0047038	0.017862	0.0072134	0.014152	0.030928	0.029761	0.079717	0.098552
7	129000000	5	0.6908	2.0357	0.015826	0.9119	0.0047016	0.0087121	0.011316	0.030214	0.033041	0.044323	0.096266	0.13185
7	131000000	5	0.68353	1.9728	0.020809	0.93301	0.0066372	0.011044	0.010851	0.028649	0.03238	0.040174	0.089567	0.12142
7	138000000	5	0.68876	2.0174	0.025173	0.91068	0.0059004	0.013044	0.0077023	0.021324	0.02852	0.032928	0.080526	0.10895
8	8000000	5	0.66905	2.0608	0.057848	0.99317	0.029953	0.052318	0.03418	0.034098	0.06502	0.052973	0.10541	0.10901
8	13000000	5	0.67013	2.0589	0.023069	0.92767	0.0022956	0.013438	0.0054665	0.01538	0.02886	0.029965	0.079966	0.10197
8	14000000	5	0.63359	1.976	0.01701	0.95949	0.0057707	0.025103	0.020823	0.027603	0.05509	0.055225	0.11941	0.1352
8	17000000	5	0.63025	2.0255	0.021154	0.88679	0.01138	0.016557	0.01937	0.038536	0.042978	0.053515	0.10734	0.14169
8	18000000	5	0.66162	2.0562	0.024511	0.87076	0.01466	0.017039	0.020577	0.039579	0.040703	0.053561	0.10505	0.14354
8	19000000	5	0.63551	2.0502	0.040961	0.95512	0.017757	0.031425	0.019974	0.027572	0.044925	0.041435	0.090787	0.10853
8	26000000	5	0.64872	2.0706	0.021282	0.96025	0.0050543	0.028689	0.018198	0.019651	0.053367	0.048001	0.1114	0.1213
8	33000000	5	0.65643	2.0646	0.031495	0.9719	0.011178	0.040417	0.024316	0.019893	0.062132	0.051175	0.11583	0.11847
8	35000000	5	0.67457	1.9998	0.016511	0.92704	0.0079602	0.025041	0.023537	0.032478	0.056346	0.060672	0.12514	0.14839
8	38000000	5	0.62719	1.9734	0.016414	0.99025	0.016049	0.029888	0.036005	0.052206	0.071308	0.080557	0.14759	0.17755
8	57000000	5	0.71924	2.0047	0.035625	0.87836	0.018829	0.022817	0.020729	0.036265	0.038794	0.047875	0.095132	0.1317
8	59000000	5	0.64734	2.0625	0.034656	0.91952	0.013462	0.035202	0.022	0.022694	0.053131	0.047241	0.10558	0.11539
8	60000000	5	0.66839	2.0823	0.012702	0.9702	0.006627	0.020714	0.022429	0.036285	0.054627	0.061731	0.12513	0.15248
8	62000000	5	0.65577	2.0794	0.022024	0.91247	0.020089	0.022639	0.03302	0.056117	0.056799	0.075426	0.1334	0.17849
8	63000000	5	0.68455	1.9861	0.010395	0.97818	0.0092661	0.024849	0.02975	0.044355	0.065992	0.073268	0.14177	0.16754
8	66000000	5	0.72427	2.1982	0.06398	1.1217	0.041995	0.09243	0.065445	0.046156	0.12151	0.092743	0.17251	0.14344
8	67000000	5	0.66382	1.9779	0.022787	1.0094	0.013221	0.026393	0.026009	0.040208	0.057771	0.061239	0.12033	0.14303
8	89000000	5	0.65271	2.1189	0.031192	0.9137	0.0084828	0.03088	0.016046	0.014746	0.046806	0.039423	0.097075	0.10572
8	91000000	5	0.71495	2.0259	0.033686	0.94188	0.0075293	0.020595	0.0077777	0.015439	0.030672	0.027631	0.074475	0.092175
8	113000000	5	0.66363	2.0922	0.020733	0.9571	0.0056734	0.024356	0.016807	0.023174	0.048587	0.047136	0.10698	0.1232
8	115000000	5	0.68125	1.9933	0.020356	0.94475	0.0061637	0.014313	0.012424	0.027949	0.036594	0.042848	0.094642	0.12477
8	116000000	5	0.68587	2.0101	0.018872	0.87971	0.0046215	0.0070676	0.0075022	0.026064	0.026353	0.036718	0.084551	0.12068
8	128000000	5	0.63094	2.0636	0.019228	0.98551	0.0094923	0.034278	0.028449	0.03122	0.066789	0.065388	0.13484	0.14713
8	129000000	5	0.70776	1.9772	0.032754	1.0855	0.020671	0.035754	0.032163	0.04441	0.064739	0.063943	0.12233	0.14024
9	9000000	5	0.66651	2.1016	0.027321	0.89986	0.0063881	0.018884	0.010186	0.018294	0.033597	0.03443	0.085506	0.10747
9	15000000	5	0.64794	1.9854	0.016362	0.97237	0.0078012	0.025579	0.02373	0.032888	0.057974	0.060854	0.1253	0.14763
9	17000000	5	0.68355	2.0761	0.030685	0.87937	0.011736	0.015771	0.012689	0.027739	0.030212	0.038809	0.085476	0.11821
9	19000000	5	0.65258	1.9866	0.024465	0.98891	0.0092905	0.01809	0.0154	0.029984	0.040375	0.044364	0.096219	0.12233
9	24000000	5	0.64353	2.0841	0.0279	0.98379	0.0069143	0.022729	0.012578	0.019031	0.040183	0.037144	0.090802	0.10469
9	25000000	5	0.68591	2.0069	0.030859	1.1198	0.029202	0.068928	0.062475	0.057804	0.118	0.10825	0.19522	0.19269
9	26000000	5	0.65754	2.1169	0.039495	1.0466	0.02244	0.064084	0.045152	0.033344	0.094403	0.077252	0.15419	0.14316
9	29000000	5	0.64848	2.1171	0.040255	0.98126	0.01377	0.044948	0.023564	0.015183	0.060359	0.044794	0.10652	0.10288
9	31000000	5	0.64994	2.0175	0.021465	0.98166	0.0078069	0.030961	0.023149	0.027163	0.060028	0.056212	0.12083	0.13076
9	32000000	5	0.67923	2.0294	0.016784	0.92023	0.006369	0.017337	0.017163	0.031415	0.044358	0.051893	0.10972	0.13879
9	36000000	5	0.72566	1.9708	0.023349	0.94668	0.013773	0.017777	0.021139	0.041677	0.044577	0.054948	0.10716	0.14235
9	39000000	5	0.62879	1.9585	0.023957	0.93081	0.013406	0.014813	0.019004	0.041085	0.040317	0.051567	0.10161	0.13886
9	54000000	5	0.67737	2.0887	0.018221	0.94144	0.0053905	0.024659	0.018839	0.025089	0.051483	0.052511	0.11489	0.13457
9	60000000	5	0.67638	2.0097	0.017637	0.91764	0.003956	0.0084377	0.0085538	0.0262	0.029293	0.038906	0.089052	0.12314
9	70000000	5	0.64737	2.0436	0.015563	0.94283	0.0038621	0.023085	0.017959	0.024711	0.051468	0.051605	0.11492	0.13153
9	71000000	5	0.68134	2.0603	0.014911	0.97408	0.0096272	0.033752	0.031239	0.03634	0.071206	0.071933	0.14375	0.15871
9	72000000	5	0.68645	2.0756	0.030397	0.91507	0.0067649	0.024878	0.011425	0.013617	0.038225	0.033625	0.08713	0.1003
9	74000000	5	0.66442	2.042	0.011553	0.97367	0.0085009	0.033383	0.032191	0.037504	0.074179	0.074946	0.149	0.16483
9	81000000	5	0.64566	2.0609	0.023383	0.92563	0.011878	0.028944	0.025067	0.034739	0.056939	0.05981	0.12103	0.14231
9	85000000	5	0.69236	2.0835	0.016251	0.99037	0.015489	0.028774	0.034767	0.052118	0.068963	0.079507	0.14579	0.17706
9	86000000	5	0.66847	2.0005	0.02956	0.88818	0.0098245	0.021482	0.01355	0.023158	0.037726	0.038308	0.088816	0.11057
9	88000000	5	0.64642	2.1123	0.021324	0.93764	0.0093078	0.023552	0.020424	0.03141	0.049989	0.05302	0.11187	0.13354
9	100000000	5	0.61972	2.0182	0.012153	0.93567	0.0092228	0.017857	0.02395	0.042514	0.052754	0.064997	0.12643	0.16085
9	117000000	5	0.68162	1.9765	0.010396	0.95588	0.0086408	0.013541	0.022621	0.045587	0.049672	0.064458	0.12382	0.16249
10	8000000	5	0.67553	2.1551	0.035243	0.95079	0.0084208	0.03666	0.016363	0.010697	0.050679	0.037333	0.096155	0.095374
10	9000000	5	0.63434	2.0482	0.015983	0.97306	0.009036	0.032808	0.029636	0.035176	0.068409	0.069535	0.14011	0.15665
10	20000000	5	0.66816	1.9958	0.016669	0.99094	0.0065558	0.017371	0.017467	0.032458	0.045541	0.052625	0.11029	0.14031
10	21000000	5	0.67482	1.9718	0.017694	0.95157	0.0071876	0.014346	0.015705	0.03403	0.04087	0.050003	0.10429	0.13663
10	25000000	5	0.68951	2.0416	0.024636	0.9148	0.0074864	0.015115	0.011735	0.026588	0.033416	0.039955	0.090184	0.12036
10	30000000	5	0.63403	2.033	0.029117	1.1165	0.026513	0.061055	0.056419	0.057551	0.10826	0.1017	0.18312	0.18478
10	41000000	5	0.65458	1.9751	0.015999	1.0033	0.0092934	0.024951	0.025775	0.038828	0.0595	0.064653	0.12888	0.15214
10	45000000	5	0.65923	2.0537	0.031392	0.87955	0.016416	0.018806	0.018979	0.037029	0.036622	0.048216	0.095867	0.13537
10	55000000	5	0.65862	1.9865	0.017881	1.0775	0.015952	0.040348	0.040108	0.047951	0.08306	0.08405	0.15838	0.17519
10	57000000	5	0.68181	2.007	0.036835	1.0797	0.031404	0.071658	0.062061	0.057128	0.11742	0.10458	0.18835	0.18213
10	63000000	5	0.66349	1.9653	0.018091	0.98866	0.011723	0.033494	0.031909	0.040791	0.071356	0.072316	0.14125	0.15832
10	72000000	5	0.70099	2.1558	0.047153	1.0258	0.025598	0.063487	0.042442	0.031786	0.087016	0.069273	0.13939	0.12859
10	76000000	5	0.65965	1.9902	0.018092	0.97828	0.0054905	0.023324	0.018457	0.027197	0.051381	0.051747	0.11292	0.12998
10	84000000	5	0.67848	2.0196	0.022611	0.94892	0.0093388	0.011191	0.013351	0.034793	0.033306	0.044247	0.092204	0.1295
10	92000000	5	0.69071	2.0142	0.014061	0.94856	0.0068627	0.025656	0.024194	0.034	0.059063	0.063101	0.1292	0.15112
10	93000000	5	0.72309	1.9841	0.023541	0.89522	0.0093028	0.013566	0.013237	0.031861	0.033839	0.043033	0.091663	0.12672
10	116000000	5	0.67818	2.1054	0.020307	0.94504	0.0076454	0.020024	0.017496	0.030033	0.045135	0.050005	0.1073	0.13121
10	117000000	5	0.62461	2.133	0.018843	0.96909	0.0066608	0.028364	0.0217	0.026859	0.057097	0.055658	0.12012	0.13346
10	127000000	5	0.67795	2.0316	0.037335	0.94242	0.0080091	0.025452	0.0083256	0.010622	0.033696	0.025217	0.073334	0.082189
11	8000000	5	0.64015	2.0236	0.036353	0.87951	0.017397	0.026723	0.020841	0.0308	0.042344	0.047024	0.097084	0.12568
11	10000000	5	0.65352	2.0338	0.022103	1.0099	0.013311	0.040798	0.035086	0.038521	0.07771	0.074062	0.14641	0.15409
11	11000000	5	0.70422	1.9374	0.01753	1.0024	0.011061	0.019803	0.023771	0.04325	0.053151	0.06181	0.12066	0.15093
11	15000000	5	0.70327	2.0291	0.031736	0.93492	0.0068033	0.018459	0.0074476	0.016301	0.030178	0.028062	0.075167	0.093636
11	21000000	5	0.66795	2.1084	0.02786	0.98302	0.0072211	0.031894	0.017876	0.018622	0.052264	0.044685	0.10529	0.11149
11	23000000	5	0.66762	2.1454	0.043797	1.0142	0.01681	0.054833	0.030198	0.017487	0.073007	0.052165	0.11847	0.10489
11	25000000	5	0.67686	2.1295	0.035798	1.0523	0.025552	0.070191	0.055242	0.043175	0.11021	0.094429	0.17932	0.16703
11	26000000	5	0.67931	2.0353	0.027045	0.92725	0.012087	0.013376	0.014311	0.03473	0.03242	0.043427	0.089953	0.12574
11	33000000	5	0.68708	2.1209	0.029861	1.0122	0.010068	0.040708	0.024731	0.020661	0.064866	0.052366	0.11831	0.11723
11	44000000	5	0.63887	2.1134	0.030686	1.0491	0.01465	0.054515	0.03721	0.026419	0.085781	0.070097	0.14625	0.13865
11	46000000	5	0.67784	2.0457	0.028328	0.92139	0.0048886	0.021283	0.0088574	0.013831	0.034999	0.031725	0.083793	0.09856
11	51000000	5	0.62956	1.9911	0.011572	0.90628	0.0060319	0.014486	0.019328	0.037007	0.046514	0.05854	0.11817	0.15352
11	56000000	5	0.66341	2.0841	0.026548	0.92286	0.0055953	0.018557	0.0095169	0.017117	0.0337	0.033795	0.085262	0.10573
11	57000000	5	0.67326	2.0296	0.023471	0.93739	0.0060982	0.016548	0.011634	0.023825	0.03577	0.039814	0.09189	0.11808
11	62000000	5	0.66387	2.0531	0.02268	0.92517	0.0022012	0.017304	0.0076346	0.014197	0.034161	0.032833	0.086062	0.10412
11	84000000	5	0.65905	1.9961	0.013643	0.92869	0.001181	0.013102	0.010812	0.023307	0.038398	0.043312	0.099954	0.12642
11	86000000	5	0.65897	2.0556	0.0065464	0.96049	0.005396	0.019014	0.024378	0.039596	0.057879	0.067844	0.13445	0.16509
11	92000000	5	0.68776	1.9621	0.025164	1.0749	0.023701	0.046328	0.047752	0.058152	0.090947	0.091576	0.16438	0.17908
11	100000000	5	0.67027	2.0141	0.017319	0.90187	0.0041159	0.005956	0.007709	0.027853	0.02681	0.038094	0.086313	0.1231
12	7000000	5	0.73857	2.1143	0.023485	1.0386	0.014243	0.035189	0.031363	0.038148	0.068223	0.067725	0.13433	0.15163
12	12000000	5	0.6453	2.0987	0.022137	0.93446	0.0091297	0.018707	0.017568	0.031188	0.043172	0.049498	0.10494	0.13163
12	15000000	5	0.71175	2.0224	0.024896	0.90382	0.014107	0.016188	0.019537	0.039465	0.039561	0.051473	0.10211	0.13895
12	16000000	5	0.63807	2.1273	0.027116	0.94047	0.017581	0.040932	0.036127	0.040103	0.072685	0.07449	0.14306	0.16151
12	31000000	5	0.65472	2.0356	0.011308	0.93369	0.010241	0.016108	0.025302	0.047401	0.052627	0.068655	0.12942	0.1698
12	37000000	5	0.69088	2.0373	0.019084	1.0189	0.012	0.028627	0.027988	0.039975	0.061971	0.066033	0.12994	0.15201
12	50000000	5	0.66349	1.982	0.021575	1.0024	0.019902	0.048396	0.046145	0.049654	0.091743	0.090156	0.16754	0.17957
12	60000000	5	0.65316	2.0205	0.014852	1.0024	0.0056428	0.026177	0.022564	0.03087	0.059475	0.059252	0.125	0.14127
12	61000000	5	0.63407	2.0062	0.024206	0.9651	0.0064285	0.025238	0.015603	0.020968	0.046266	0.042954	0.10076	0.11486
12	64000000	5	0.70679	2.109	0.028674	1	0.0069417	0.032492	0.017326	0.015847	0.052118	0.04244	0.10339	0.10678
12	66000000	5	0.65891	2.0087	0.020212	0.9011	0.010844	0.015554	0.018464	0.036961	0.04062	0.052745	0.10611	0.14363
12	68000000	5	0.65642	2.0927	0.044447	1.0277	0.022128	0.064675	0.041825	0.025456	0.089692	0.068824	0.14294	0.12778
12	70000000	5	0.69839	2.043	0.029886	0.9308	0.0075828	0.022521	0.011731	0.018495	0.037491	0.036135	0.087946	0.10605
12	79000000	5	0.70702	1.9989	0.029381	0.96699	0.013419	0.013724	0.014098	0.036574	0.032288	0.041715	0.085994	0.12162
12	80000000	5	0.67533	2.1466	0.037892	1.003	0.011905	0.037915	0.018918	0.016021	0.052242	0.040389	0.097755	0.098916
12	82000000	5	0.67692	2.0263	0.018654	0.97983	0.0048801	0.022997	0.017405	0.026163	0.050103	0.050305	0.11085	0.12935
12	83000000	5	0.66275	2.0577	0.024828	0.89782	0.0070896	0.01489	0.010455	0.023115	0.031538	0.037087	0.086888	0.1155
12	89000000	5	0.67929	2.0267	0.027525	0.85486	0.015197	0.01782	0.0203	0.038287	0.039668	0.05132	0.10164	0.13801
12	91000000	5	0.69193	2.0279	0.032111	0.97297	0.012628	0.033351	0.022266	0.025486	0.054717	0.048584	0.10724	0.11748
12	93000000	5	0.65815	2.0867	0.025672	0.99151	0.013376	0.045187	0.034364	0.030201	0.077581	0.068825	0.14216	0.14329
12	97000000	5	0.69894	2.0387	0.022438	0.9132	0.0073557	0.021847	0.016605	0.026039	0.044588	0.047233	0.10411	0.12676
12	107000000	5	0.67202	2.0526	0.020201	0.88513	0.0036289	0.012226	0.0083639	0.021112	0.030606	0.036737	0.088115	0.11702
12	115000000	5	0.68227	2.0182	0.017414	0.96806	0.0089916	0.015901	0.019314	0.036356	0.045126	0.054736	0.11153	0.14329
12	116000000	5	0.67613	1.939	0.022296	1.0509	0.020278	0.02932	0.03673	0.057203	0.068998	0.078527	0.14125	0.17111
12	118000000	5	0.67186	2.0421	0.019663	0.95153	0.010916	0.027116	0.025687	0.036538	0.058573	0.062604	0.12502	0.14983
12	119000000	5	0.68928	2.1547	0.026188	0.93194	0.018407	0.021649	0.02661	0.046392	0.047601	0.062978	0.11692	0.15933
13	10000000	5	0.72261	2.0324	0.032027	0.98542	0.012492	0.026371	0.017861	0.027779	0.044519	0.044026	0.096371	0.11305
13	13000000	5	0.68163	2.0654	0.039382	0.98287	0.021762	0.023964	0.022141	0.040822	0.040022	0.048066	0.09325	0.12662
13	32000000	5	0.67735	2.0265	0.018799	0.91756	0.013107	0.014032	0.022104	0.046547	0.043432	0.061067	0.11446	0.15925
13	35000000	5	0.64317	2.0643	0.026639	0.98838	0.0065145	0.033732	0.01922	0.017377	0.056227	0.046545	0.10985	0.11337
13	38000000	5	0.68118	2.0263	0.026064	0.91634	0.0035084	0.016142	0.0061055	0.014228	0.03007	0.029033	0.078843	0.09855
13	40000000	5	0.68826	2.0401	0.020512	0.94801	0.0051451	0.023615	0.016308	0.022713	0.047651	0.047042	0.10666	0.12448
13	48000000	5	0.68753	1.995	0.018984	0.92047	0.0056754	0.010232	0.010675	0.028609	0.031728	0.04142	0.091826	0.12763
13	71000000	5	0.647	2.0487	0.010498	0.92896	0.0069516	0.02163	0.025012	0.038186	0.057906	0.066776	0.13316	0.16152
13	72000000	5	0.6609	2.0211	0.011384	0.97493	0.00436	0.018698	0.019568	0.032991	0.051871	0.057756	0.12075	0.14682
13	73000000	5	0.66294	1.9796	0.014088	0.88814	0.0061235	0.01647	0.018199	0.032774	0.046057	0.055175	0.114	0.14561
13	74000000	5	0.66531	2.0271	0.022253	0.89162	0.0076364	0.01126	0.011017	0.02965	0.030796	0.041099	0.089131	0.12492
13	80000000	5	0.67515	2.1037	0.034124	0.91062	0.0097733	0.023991	0.012068	0.017043	0.03597	0.033398	0.082922	0.10213
13	83000000	5	0.64953	2.0092	0.012946	0.97135	0.0081178	0.026598	0.026967	0.037573	0.063354	0.067349	0.13497	0.15607
13	98000000	5	0.68101	2.0342	0.023603	0.91918	0.0065251	0.010882	0.0087696	0.025755	0.028581	0.035833	0.083072	0.11538
13	111000000	5	0.65081	2.0474	0.01637	0.89404	0.0047867	0.014742	0.014228	0.028334	0.040013	0.047226	0.10344	0.13287
14	9000000	5	0.69142	2.0341	0.010206	1.0145	0.0083055	0.026129	0.029368	0.042481	0.066933	0.07314	0.14272	0.16643
14	15000000	5	0.69031	2.0309	0.036035	0.97199	0.012073	0.029726	0.016268	0.021667	0.044594	0.03861	0.090903	0.10178
14	21000000	5	0.68844	2.053	0.037502	0.99112	0.011707	0.030666	0.015475	0.019543	0.044528	0.0367	0.088526	0.0968
14	28000000	5	0.6701	2.0453	0.019543	0.95484	0.0039935	0.020127	0.013829	0.021543	0.043111	0.044109	0.10199	0.12235
14	30000000	5	0.67201	2.0429	0.028452	0.87923	0.0081595	0.028369	0.016784	0.018525	0.046945	0.042681	0.10075	0.11357
14	31000000	5	0.66598	2.0618	0.033794	0.95241	0.0075771	0.03198	0.013703	0.010955	0.045265	0.034714	0.090945	0.095609
14	32000000	5	0.65758	1.9691	0.014091	0.96531	0.0079166	0.023147	0.024395	0.037675	0.058038	0.063653	0.12806	0.15201
14	34000000	5	0.66531	2.022	0.020581	0.93793	0.0063074	0.022497	0.017102	0.024235	0.046838	0.048298	0.10758	0.12846
14	36000000	5	0.66568	2.0009	0.016149	0.9584	0.013456	0.026528	0.031352	0.047123	0.063593	0.074457	0.14008	0.17242
14	44000000	5	0.66476	2.0323	0.02477	0.92655	0.020477	0.025159	0.031704	0.051535	0.05617	0.069838	0.12708	0.1656
14	59000000	5	0.64832	1.9782	0.0083245	0.95093	0.0068421	0.013318	0.022021	0.043206	0.050345	0.064605	0.12564	0.16363
14	67000000	5	0.71729	2.0764	0.027559	0.93574	0.0078931	0.017457	0.01095	0.023947	0.033946	0.03629	0.085832	0.10924
14	70000000	5	0.69249	2.06	0.031505	0.91928	0.0071639	0.017993	0.0071734	0.016644	0.028648	0.028294	0.074919	0.095378
14	72000000	5	0.65026	2.0793	0.02729	0.91877	0.0056226	0.024024	0.012045	0.015058	0.040107	0.036814	0.091915	0.107
14	88000000	5	0.64653	2.0849	0.032355	0.91126	0.0089237	0.026281	0.013123	0.017603	0.040075	0.035274	0.087592	0.10009
14	114000000	5	0.67548	2.0548	0.018695	0.96559	0.0066657	0.021625	0.018015	0.029182	0.048244	0.051079	0.11014	0.13261
14	117000000	5	0.70137	2.0375	0.0341	0.98293	0.012779	0.027821	0.017767	0.025262	0.044852	0.042668	0.094846	0.111
14	119000000	5	0.65853	2.0719	0.01777	0.97702	0.0038702	0.020776	0.01529	0.023643	0.046191	0.04675	0.10666	0.12489
14	120000000	5	0.70701	2.0668	0.030207	0.96666	0.010148	0.01683	0.010956	0.025428	0.031397	0.034784	0.08155	0.10687
15	4000000	5	0.68819	1.9598	0.028541	0.97074	0.013828	0.022508	0.020021	0.035619	0.04543	0.049096	0.10087	0.12567
15	16000000	5	0.70484	2.0159	0.027655	0.89419	0.0066684	0.0124	0.0068132	0.020423	0.026068	0.029989	0.075647	0.10365
15	21000000	5	0.65669	2.0127	0.02167	0.96852	0.0083864	0.025926	0.021216	0.029511	0.053687	0.053834	0.11512	0.13134
15	29000000	5	0.67331	2.0413	0.028906	0.95897	0.014202	0.028604	0.023744	0.032041	0.051586	0.053738	0.11084	0.1338
15	30000000	5	0.65706	2.0545	0.025213	0.97589	0.020863	0.027033	0.034634	0.055315	0.062184	0.074601	0.13429	0.16801
15	33000000	5	0.64046	1.9732	0.01532	0.96251	0.011652	0.01783	0.024368	0.044039	0.051282	0.063729	0.12269	0.15931
15	39000000	5	0.65015	2.1281	0.027811	1.0314	0.013908	0.048706	0.035157	0.029057	0.080673	0.069071	0.14273	0.13916
15	50000000	5	0.69546	2.0707	0.025287	0.95976	0.0064232	0.023378	0.014462	0.021149	0.043478	0.042195	0.098588	0.11521
15	54000000	5	0.70425	2.1855	0.038776	1.0627	0.024816	0.064884	0.048797	0.038553	0.098499	0.082698	0.16111	0.15027
15	60000000	5	0.6868	2.1147	0.038285	0.94793	0.013597	0.025082	0.013721	0.022059	0.035731	0.034203	0.080775	0.10246
15	65000000	5	0.61878	2.0834	0.017986	1.0181	0.011344	0.034627	0.031936	0.037766	0.071227	0.071642	0.14168	0.15788
15	67000000	5	0.67285	2.2104	0.048773	1.0546	0.026396	0.070791	0.046544	0.029064	0.095161	0.073814	0.14924	0.13416
15	94000000	5	0.72423	2.0216	0.023267	0.97626	0.010863	0.014698	0.016466	0.037363	0.03876	0.048603	0.099178	0.1333
15	102000000	5	0.67784	2.0341	0.017893	0.89835	0.0027272	0.0090607	0.0074072	0.022812	0.028954	0.03682	0.08738	0.11919
16	6000000	5	0.66569	2.1218	0.022896	0.9027	0.0087774	0.02153	0.01743	0.026469	0.043407	0.048581	0.10502	0.13198
16	8000000	5	0.65733	2.1852	0.039266	0.94278	0.015709	0.041725	0.024508	0.02088	0.056624	0.048016	0.10769	0.11242
16	9000000	5	0.63543	2.0896	0.024081	0.99555	0.0071113	0.028963	0.018801	0.022026	0.053031	0.047607	0.10868	0.11769
16	14000000	5	0.66132	2.0433	0.020872	0.95758	0.0051196	0.022812	0.015969	0.023461	0.047514	0.046742	0.10594	0.12209
16	15000000	5	0.64726	2.0721	0.019531	0.902	0.0091804	0.013487	0.01601	0.03514	0.037483	0.049424	0.10156	0.13872
16	20000000	5	0.69433	1.9949	0.017715	0.91366	0.0059057	0.013443	0.013668	0.030612	0.038116	0.045968	0.099645	0.13011
16	23000000	5	0.60789	2.04	0.0089799	0.95649	0.0062395	0.021319	0.025216	0.038779	0.059642	0.067824	0.13515	0.16252
16	51000000	5	0.70399	2.0371	0.025064	0.85583	0.012293	0.018785	0.018897	0.035256	0.041344	0.051043	0.10384	0.13659
16	53000000	5	0.67241	1.9238	0.019672	0.95889	0.0098036	0.021215	0.021704	0.036406	0.050909	0.056694	0.11542	0.14138
16	58000000	5	0.66412	2.0811	0.024975	0.95262	0.0089302	0.028374	0.019828	0.025194	0.051088	0.050208	0.10991	0.12642
16	82000000	5	0.70396	1.9573	0.021413	0.92672	0.0065592	0.011515	0.010595	0.028618	0.032494	0.039992	0.088671	0.12105
16	96000000	5	0.68349	2.1303	0.030984	0.94684	0.0094393	0.032809	0.018707	0.017857	0.050389	0.044186	0.10374	0.11248
16	97000000	5	0.66491	2.0572	0.014478	0.93283	0.0070843	0.015451	0.01907	0.035699	0.045352	0.056425	0.11491	0.14894
17	8000000	5	0.649	2.0087	0.0085452	0.93216	0.0074931	0.01305	0.022159	0.044502	0.049391	0.065077	0.12513	0.16505
17	9000000	5	0.67074	2.0421	0.02941	0.90566	0.0086486	0.014547	0.0087088	0.021854	0.027666	0.031791	0.077364	0.10527
17	15000000	5	0.64325	2.0576	0.023643	0.983	0.0075327	0.032838	0.021705	0.022919	0.059038	0.05206	0.11611	0.12281
17	20000000	5	0.69203	2.0183	0.026363	0.95103	0.0057156	0.014839	0.0078224	0.020678	0.030367	0.032249	0.080401	0.10438
17	39000000	5	0.68818	2.0132	0.027012	0.92902	0.0045446	0.01373	0.005186	0.016666	0.026866	0.02729	0.074035	0.096523
17	40000000	5	0.69171	1.9798	0.023399	0.88706	0.0058639	0.014007	0.010126	0.023845	0.032678	0.037464	0.087919	0.11474
17	43000000	5	0.69471	2.0899	0.040138	0.98902	0.017948	0.031115	0.021356	0.030478	0.046579	0.044149	0.094192	0.10922
17	44000000	5	0.67024	1.9723	0.0097183	0.9278	0.0058049	0.010832	0.018159	0.039532	0.043879	0.057887	0.11568	0.15422
17	68000000	5	0.66097	2.0374	0.018266	0.94223	0.0067462	0.020442	0.017884	0.028514	0.047152	0.050771	0.10965	0.1344
17	74000000	5	0.64109	2.0429	0.018486	1.0262	0.010012	0.040145	0.032974	0.034405	0.077505	0.072381	0.14639	0.15248
17	80000000	5	0.6575	2.1094	0.03624	0.94882	0.010804	0.035006	0.017077	0.015139	0.04848	0.038784	0.094894	0.10024
17	94000000	5	0.68541	2.0014	0.030349	0.91092	0.0096063	0.016558	0.010684	0.024752	0.031322	0.034721	0.081055	0.10793
18	3000000	5	0.73234	1.9304	0.036776	0.99415	0.024954	0.038752	0.036494	0.049264	0.067512	0.069424	0.12802	0.14994
18	13000000	5	0.67847	2.1289	0.025677	0.90989	0.0060943	0.018759	0.010733	0.018682	0.035037	0.036175	0.088415	0.11042
18	20000000	5	0.71872	1.9831	0.024109	0.88118	0.013204	0.021371	0.022037	0.038524	0.046462	0.056356	0.11115	0.14441
18	22000000	5	0.67402	1.9728	0.0151	0.95835	0.0063528	0.012426	0.015893	0.03444	0.040552	0.051095	0.10632	0.13991
18	24000000	5	0.65643	2.1248	0.043515	1.043	0.019465	0.059261	0.035711	0.022796	0.080992	0.060604	0.13043	0.11521
18	25000000	5	0.63512	2.0548	0.04826	1.1452	0.03712	0.079214	0.064737	0.057658	0.11945	0.10334	0.18454	0.17351
18	31000000	5	0.63891	2.0075	0.015292	0.98034	0.0075847	0.026341	0.024716	0.033441	0.059856	0.062643	0.12862	0.14935
18	33000000	5	0.6195	2.0734	0.020659	0.94701	0.0060072	0.018955	0.014612	0.025433	0.041945	0.045025	0.10128	0.12384
18	41000000	5	0.66183	2.0593	0.019174	0.95371	0.0086897	0.012475	0.015277	0.035134	0.036965	0.048486	0.10009	0.13594
18	52000000	5	0.66777	1.9175	0.023675	0.9186	0.011537	0.013895	0.015928	0.036335	0.036642	0.04687	0.095661	0.13281
18	53000000	5	0.6866	2.0911	0.01924	0.95996	0.0087566	0.015699	0.017829	0.035029	0.042489	0.052025	0.10693	0.14071
18	66000000	5	0.71132	1.9969	0.020364	0.95348	0.00865	0.01143	0.013855	0.0343	0.035207	0.045307	0.095249	0.13045
18	77000000	5	0.65835	1.9985	0.010915	0.96419	0.003235	0.017083	0.017823	0.031262	0.049603	0.055232	0.11716	0.14208
18	81000000	5	0.64936	2.057	0.016	0.9473	0.005206	0.017239	0.01613	0.029068	0.044322	0.050208	0.1081	0.13574
18	82000000	5	0.68812	2.021	0.013062	0.93999	0.0051698	0.019075	0.019237	0.031651	0.050275	0.056136	0.11812	0.14336
18	88000000	5	0.70503	2.0063	0.023271	0.93158	0.0056009	0.012514	0.0086552	0.023613	0.030472	0.035342	0.083966	0.11284
19	17000000	5	0.66984	2.0079	0.029459	0.96498	0.012036	0.018959	0.015574	0.031259	0.038236	0.042971	0.091696	0.1207
19	44000000	5	0.66955	2.0169	0.013116	0.91683	0.0052392	0.0074306	0.012985	0.034805	0.034568	0.048725	0.10131	0.14117
19	45000000	5	0.66711	2.0424	0.018864	0.8991	0.0031633	0.0082185	0.0066387	0.023205	0.02686	0.035383	0.084268	0.1177
19	49000000	5	0.65878	2.0447	0.017412	0.92958	0.0077259	0.018988	0.019317	0.034453	0.047874	0.055086	0.11366	0.1418
19	58000000	5	0.662	1.9844	0.023366	0.93821	0.0075149	0.013135	0.011027	0.028594	0.032883	0.039746	0.088039	0.1205
1	21000000	6	0.68335	1.9958	0.020992	0.89424	0.018537	0.0070357	0.023182	0.058322	0.036131	0.062758	0.10849	0.16747
1	23000000	6	0.68919	2.0352	0.022157	0.87637	0.012725	0.0094791	0.016175	0.041433	0.032649	0.049515	0.096949	0.14054
1	32000000	6	0.68926	1.96	0.01479	0.94292	0.014011	0.010754	0.024142	0.053682	0.045251	0.066291	0.11991	0.16875
1	39000000	6	0.72169	2.0443	0.039585	0.84309	0.019432	0.007848	0.010256	0.037785	0.014822	0.03308	0.065389	0.11764
1	40000000	6	0.74096	2.0253	0.050041	0.79936	0.02604	0.010643	0.012062	0.039976	0.011475	0.030217	0.056942	0.1115
1	42000000	6	0.6941	2.0341	0.038609	0.81019	0.024003	0.013207	0.019324	0.047438	0.026085	0.047594	0.085027	0.14069
1	139000000	6	0.71582	1.9753	0.029957	0.89294	0.015004	0.011934	0.014847	0.037278	0.029396	0.043032	0.086788	0.12755
1	151000000	6	0.73917	1.8708	0.027983	0.87412	0.032551	0.01277	0.037992	0.082685	0.048091	0.082631	0.12776	0.1968
1	163000000	6	0.65413	1.9448	0.023265	0.92245	0.015117	0.006825	0.016822	0.046712	0.030585	0.050347	0.094061	0.14403
1	164000000	6	0.71533	1.8648	0.031571	0.91431	0.03043	0.00968	0.030418	0.073282	0.037592	0.069669	0.1087	0.178
1	165000000	6	0.73158	1.951	0.050975	0.8091	0.031508	0.0092275	0.017404	0.054463	0.014303	0.039512	0.064038	0.12784
1	166000000	6	0.74143	1.9617	0.033114	0.9025	0.014186	0.0083544	0.0093505	0.033987	0.020875	0.033572	0.071241	0.11319
1	170000000	6	0.71133	2.0023	0.027188	0.89996	0.025236	0.0098194	0.02814	0.067278	0.038956	0.068196	0.11132	0.1745
1	180000000	6	0.69023	1.9648	0.025813	0.92111	0.011863	0.009595	0.012551	0.037473	0.02914	0.042097	0.085797	0.1258
1	183000000	6	0.69031	2.002	0.028046	0.88114	0.011567	0.0068024	0.0090469	0.033709	0.021999	0.035844	0.07608	0.11893
2	12000000	6	0.75022	1.981	0.045113	0.89007	0.02193	0.0097416	0.010584	0.039301	0.01486	0.030022	0.059471	0.10706
2	24000000	6	0.67383	1.9647	0.024356	0.90516	0.026369	0.015561	0.034458	0.069321	0.0501	0.077582	0.12855	0.18736
2	57000000	6	0.74444	1.9079	0.066694	0.85131	0.046032	0.019185	0.028437	0.068897	0.021377	0.049092	0.068637	0.13896
2	61000000	6	0.718	2.0211	0.053163	0.79347	0.035445	0.016282	0.023915	0.056258	0.02249	0.047721	0.076165	0.14065
2	62000000	6	0.76337	1.9955	0.06465	0.87026	0.043697	0.019487	0.027238	0.066055	0.023252	0.046934	0.068176	0.13003
2	65000000	6	0.66898	2.0717	0.033797	0.84847	0.021323	0.010237	0.01838	0.047625	0.026064	0.048371	0.087368	0.14303
2	72000000	6	0.69377	1.9481	0.015957	0.90277	0.013684	0.0099043	0.022258	0.04959	0.041242	0.062364	0.11475	0.16532
2	77000000	6	0.69814	1.9934	0.035099	0.87146	0.016876	0.0078145	0.010846	0.038021	0.019531	0.03519	0.071272	0.11795
2	78000000	6	0.68865	1.9897	0.029453	0.84846	0.015091	0.0091201	0.013005	0.03831	0.024578	0.041381	0.081999	0.1307
2	118000000	6	0.71039	1.8899	0.027289	0.844	0.03043	0.0097584	0.03394	0.077405	0.042167	0.077436	0.12069	0.19258
2	173000000	6	0.70929	1.9786	0.038651	0.86927	0.018774	0.0052253	0.008936	0.038901	0.01346	0.030895	0.061564	0.11343
2	175000000	6	0.74787	1.8989	0.045077	0.88508	0.048744	0.022535	0.049294	0.099572	0.053959	0.093465	0.13183	0.21199
2	178000000	6	0.75767	1.8519	0.03982	0.91372	0.025939	0.022035	0.026088	0.050811	0.0419	0.054006	0.097199	0.13696
3	11000000	6	0.71137	1.9429	0.02188	0.89808	0.0071726	0.0065689	0.0083183	0.030199	0.025156	0.036805	0.081998	0.12017
3	32000000	6	0.7235	1.9814	0.034941	0.87677	0.024817	0.008914	0.021118	0.056377	0.027324	0.05252	0.089131	0.14957
3	33000000	6	0.68899	1.9972	0.054404	0.82092	0.030054	0.014717	0.015543	0.044172	0.015411	0.033474	0.059331	0.11328
3	34000000	6	0.64221	1.914	0.014968	0.93358	0.014953	0.01323	0.026038	0.053751	0.048138	0.067953	0.12352	0.17036
3	36000000	6	0.71543	1.9454	0.044067	0.87529	0.036531	0.012863	0.030411	0.074419	0.032303	0.064261	0.096327	0.16758
3	37000000	6	0.68585	1.8831	0.021483	0.97074	0.020638	0.017071	0.030835	0.062475	0.053002	0.073455	0.12661	0.17472
3	87000000	6	0.65817	2.0018	0.011673	0.94014	0.010858	0.009748	0.021927	0.049057	0.04396	0.063901	0.11903	0.16718
3	91000000	6	0.75643	1.89	0.064526	0.89786	0.075614	0.032852	0.073249	0.13765	0.067549	0.12172	0.15305	0.25532
3	97000000	6	0.71559	1.9631	0.032343	0.9124	0.023352	0.0071954	0.020512	0.058081	0.028053	0.053367	0.090483	0.14857
3	99000000	6	0.72128	1.9045	0.039666	0.97255	0.063787	0.038654	0.080921	0.13514	0.094358	0.14378	0.20008	0.28836
3	118000000	6	0.71383	1.9837	0.032753	0.85586	0.023631	0.0092291	0.021487	0.05449	0.028632	0.053429	0.092014	0.15142
3	123000000	6	0.67337	1.9504	0.019479	0.95682	0.013847	0.011591	0.021194	0.048657	0.041473	0.059272	0.11002	0.15599
3	128000000	6	0.69465	1.9609	0.031142	0.83035	0.017778	0.0058483	0.013651	0.043532	0.021313	0.041826	0.078924	0.13313
3	129000000	6	0.69993	1.9767	0.016879	0.88493	0.019222	0.011363	0.028673	0.062509	0.046797	0.072626	0.1242	0.1811
3	132000000	6	0.68249	1.9324	0.038115	0.83969	0.03203	0.010591	0.028064	0.068948	0.030993	0.06242	0.097463	0.16619
3	134000000	6	0.72121	1.9588	0.052463	0.79829	0.028051	0.01196	0.013306	0.042054	0.012361	0.030855	0.055822	0.11122
3	135000000	6	0.72452	1.9982	0.036084	0.83314	0.023236	0.0082851	0.017908	0.050747	0.023329	0.047106	0.08245	0.13951
3	143000000	6	0.71985	1.9677	0.033473	0.9128	0.025491	0.0093978	0.022646	0.060082	0.030752	0.055781	0.092963	0.15236
3	145000000	6	0.72061	1.8975	0.040681	0.90885	0.034662	0.010673	0.029413	0.073967	0.032072	0.063977	0.096444	0.16733
3	146000000	6	0.75633	1.9511	0.049851	0.84541	0.032887	0.0076866	0.018655	0.058867	0.014301	0.042502	0.066331	0.13431
3	147000000	6	0.7138	1.9745	0.032189	0.8696	0.014894	0.0071728	0.010137	0.037012	0.020191	0.035449	0.072702	0.11908
3	150000000	6	0.79073	2.1029	0.060332	0.8678	0.037941	0.019369	0.023285	0.055317	0.021721	0.041648	0.067368	0.12326
3	154000000	6	0.71291	2.0511	0.036766	0.85458	0.017286	0.0089344	0.010587	0.035796	0.017986	0.033997	0.069352	0.1182
4	10000000	6	0.70349	2.0285	0.038362	0.8576	0.026153	0.011192	0.02137	0.054138	0.026182	0.051879	0.087819	0.1496
4	24000000	6	0.69791	2.0215	0.03045	0.84829	0.016177	0.0095271	0.014398	0.040345	0.025489	0.043617	0.084579	0.13402
4	40000000	6	0.70896	1.9972	0.020884	0.93734	0.021374	0.01766	0.032827	0.06339	0.054411	0.076687	0.13123	0.181
4	62000000	6	0.78836	1.9012	0.07632	0.87796	0.055937	0.031027	0.038892	0.077027	0.033015	0.05855	0.079453	0.1435
4	102000000	6	0.66602	2.0351	0.021699	0.88217	0.016412	0.0091541	0.020906	0.050356	0.035649	0.05771	0.10461	0.15703
4	119000000	6	0.7429	1.8404	0.024154	0.97078	0.036156	0.016652	0.046831	0.095306	0.061446	0.098525	0.14823	0.22072
5	19000000	6	0.70876	1.8982	0.027121	0.90363	0.031001	0.017048	0.038912	0.076013	0.052729	0.082917	0.13182	0.19554
5	71000000	6	0.79993	1.9445	0.057841	0.83609	0.039313	0.014465	0.023804	0.062866	0.019565	0.045463	0.068137	0.13338
5	105000000	6	0.7057	1.9715	0.045793	0.89258	0.027886	0.016684	0.020803	0.050826	0.028989	0.044238	0.078097	0.12428
5	126000000	6	0.72285	1.9821	0.038073	0.90531	0.019227	0.0074628	0.011175	0.041342	0.017725	0.035256	0.068224	0.11795
5	127000000	6	0.68777	1.8852	0.019257	0.90867	0.01538	0.007425	0.020617	0.053332	0.036855	0.058793	0.10569	0.15852
5	150000000	6	0.78128	1.9533	0.049695	0.89144	0.033312	0.01248	0.022125	0.059973	0.023154	0.046294	0.073386	0.13486
5	152000000	6	0.72557	1.9011	0.061776	1.0902	0.073949	0.060536	0.087583	0.13345	0.10858	0.13941	0.19264	0.25712
6	41000000	6	0.67977	1.8982	0.045001	0.84198	0.043542	0.019161	0.041993	0.086693	0.044717	0.081444	0.11878	0.19611
6	49000000	6	0.71535	1.9235	0.021452	0.92035	0.025904	0.0089244	0.03224	0.073738	0.044136	0.077174	0.12404	0.19307
6	82000000	6	0.74083	1.938	0.031529	0.90525	0.024878	0.0094241	0.023883	0.060367	0.03207	0.058799	0.098352	0.16062
6	84000000	6	0.676	1.9748	0.022673	0.87534	0.012954	0.012325	0.017638	0.039807	0.035323	0.051493	0.10057	0.14478
6	87000000	6	0.6893	2.012	0.021462	0.89004	0.010653	0.0088721	0.013859	0.037095	0.030273	0.046356	0.093395	0.13761
6	88000000	6	0.67939	1.9905	0.024236	0.87302	0.01089	0.0058087	0.010372	0.035568	0.023299	0.039997	0.082596	0.12935
6	96000000	6	0.73221	2.0253	0.032792	0.84329	0.018549	0.015587	0.01808	0.04047	0.031715	0.046859	0.089868	0.13621
6	98000000	6	0.69186	1.985	0.02753	0.86792	0.013822	0.0065569	0.012168	0.038897	0.023267	0.041485	0.082594	0.13181
6	102000000	6	0.66503	2.005	0.028057	0.91583	0.017887	0.013753	0.020928	0.046097	0.037167	0.053719	0.099964	0.14689
6	103000000	6	0.70209	1.9663	0.037386	0.88054	0.024286	0.0087924	0.018707	0.052804	0.024215	0.047256	0.081761	0.13943
6	117000000	6	0.66734	2.0574	0.025118	0.8515	0.010475	0.0088039	0.010863	0.031622	0.025449	0.039087	0.083375	0.12494
6	122000000	6	0.73302	1.8751	0.051667	0.9486	0.069006	0.034981	0.076098	0.13644	0.081031	0.13038	0.17381	0.26268
6	123000000	6	0.72711	2.0233	0.056384	0.88474	0.034753	0.018523	0.02238	0.054494	0.024518	0.042231	0.069643	0.12132
6	124000000	6	0.87806	1.8188	0.11996	0.92216	0.14206	0.072725	0.1335	0.22423	0.11248	0.18948	0.20781	0.34712
6	126000000	6	0.69972	2.0292	0.031668	0.86015	0.016866	0.016257	0.018022	0.036888	0.032895	0.046234	0.092242	0.13366
6	129000000	6	0.82138	1.9319	0.13492	0.79668	0.12995	0.059923	0.10041	0.1797	0.065261	0.12999	0.12754	0.25404
6	130000000	6	0.71098	2.0352	0.033073	0.88702	0.014658	0.0091532	0.010709	0.035296	0.022298	0.035347	0.073636	0.11574
6	137000000	6	0.71897	1.9097	0.018951	0.8656	0.017021	0.0063981	0.021952	0.056412	0.03593	0.061534	0.1076	0.16687
6	140000000	6	0.73528	1.9995	0.032363	0.8691	0.024293	0.0081252	0.02199	0.05755	0.028378	0.055455	0.094211	0.15627
6	142000000	6	0.7661	1.8771	0.039678	0.93631	0.06057	0.029176	0.071585	0.13237	0.080014	0.13066	0.17798	0.27148
6	145000000	6	0.72455	2.0031	0.029181	0.87351	0.016288	0.0079187	0.014688	0.042539	0.025194	0.044558	0.084853	0.13717
6	146000000	6	0.74095	2.0035	0.044828	0.85096	0.022999	0.0083817	0.011014	0.04075	0.012821	0.031472	0.060242	0.11477
6	147000000	6	0.73528	1.9552	0.058333	0.83637	0.035039	0.012332	0.017422	0.053965	0.0127	0.035033	0.055516	0.11635
7	6000000	6	0.74082	1.9514	0.044271	0.88972	0.03057	0.0094389	0.021021	0.059522	0.022278	0.047676	0.076714	0.13985
7	32000000	6	0.72373	2.0603	0.041744	0.9372	0.046398	0.034965	0.057084	0.093848	0.0738	0.10364	0.15701	0.21814
7	40000000	6	0.69564	2.0341	0.033076	0.92292	0.018705	0.017147	0.019751	0.041832	0.035549	0.049127	0.09389	0.13641
7	43000000	6	0.68165	1.9089	0.053385	0.94973	0.050134	0.033088	0.051285	0.09112	0.061657	0.087908	0.12976	0.18825
7	44000000	6	0.70927	1.7918	0.087396	0.82507	0.082607	0.034569	0.064883	0.12658	0.048374	0.09656	0.11136	0.21047
7	48000000	6	0.71978	2.0545	0.031812	0.91424	0.023125	0.019265	0.027231	0.053949	0.044064	0.060958	0.10844	0.15121
7	63000000	6	0.70702	1.9187	0.035305	0.91124	0.029992	0.016721	0.031777	0.067604	0.042737	0.068668	0.11103	0.1674
7	70000000	6	0.71332	2.0475	0.027599	0.88833	0.026342	0.014624	0.03098	0.064804	0.042938	0.07132	0.1183	0.18176
7	77000000	6	0.6656	1.9428	0.018145	0.9042	0.01846	0.016282	0.030032	0.057751	0.050926	0.073655	0.12922	0.1818
7	91000000	6	0.7198	2.0141	0.019882	0.92858	0.021824	0.014596	0.031692	0.065308	0.05048	0.075135	0.12773	0.1829
7	120000000	6	0.73168	1.9241	0.027149	0.863	0.019888	0.0036095	0.018082	0.055372	0.025449	0.052355	0.090361	0.15255
8	22000000	6	0.69888	1.9473	0.04373	0.86392	0.034477	0.010469	0.027244	0.069409	0.027131	0.059093	0.089662	0.16195
8	25000000	6	0.69643	1.9624	0.029249	0.86002	0.01296	0.0098398	0.011573	0.033712	0.024596	0.038192	0.080444	0.12282
8	28000000	6	0.71289	1.9878	0.038571	0.88143	0.025084	0.017316	0.023011	0.049081	0.034506	0.050677	0.090941	0.13835
8	47000000	6	0.75471	1.9232	0.044976	0.92308	0.025004	0.013984	0.016856	0.046147	0.02461	0.038792	0.071633	0.11588
8	49000000	6	0.70837	2.0027	0.038479	0.8844	0.023109	0.010965	0.017898	0.04868	0.025254	0.045379	0.081359	0.1337
8	50000000	6	0.75044	2.0334	0.067857	0.8122	0.051553	0.020092	0.034605	0.079334	0.024433	0.058841	0.07848	0.1565
8	78000000	6	0.72933	2.0097	0.047922	0.82569	0.026532	0.011906	0.014757	0.042944	0.015697	0.035349	0.064531	0.12087
8	80000000	6	0.66553	2.0133	0.020265	0.91899	0.01596	0.012748	0.023127	0.05104	0.042479	0.061818	0.11256	0.16075
8	102000000	6	0.73759	1.9894	0.042624	0.95255	0.024487	0.017262	0.01881	0.044804	0.029138	0.042556	0.078797	0.1227
9	20000000	6	0.76404	1.9041	0.094204	0.82008	0.075282	0.036061	0.052695	0.10425	0.03745	0.074026	0.085589	0.16635
9	77000000	6	0.67772	1.9618	0.022165	0.87766	0.019503	0.0152	0.027102	0.054904	0.045446	0.066042	0.11723	0.16647
9	82000000	6	0.69721	2.0433	0.036663	0.92664	0.019679	0.017486	0.017896	0.039168	0.031782	0.044101	0.085488	0.12753
9	99000000	6	0.67714	2.0344	0.025259	0.90865	0.01335	0.0091548	0.014961	0.041429	0.030363	0.046402	0.091007	0.13518
9	104000000	6	0.67295	1.9417	0.012578	0.95936	0.012248	0.010105	0.023545	0.051997	0.046111	0.065852	0.12092	0.16754
9	110000000	6	0.69402	1.9427	0.021059	0.95284	0.012311	0.008765	0.016441	0.043358	0.034412	0.050466	0.097364	0.14099
9	116000000	6	0.68577	2.0301	0.025067	0.87335	0.011692	0.0054548	0.010617	0.036459	0.022404	0.039946	0.081464	0.1298
9	118000000	6	0.68764	2.0221	0.015054	0.95447	0.011892	0.0081153	0.019978	0.048488	0.039202	0.059227	0.11124	0.15937
9	123000000	6	0.6446	1.9997	0.016622	0.93417	0.012008	0.0089162	0.019088	0.046585	0.038076	0.056909	0.10728	0.15399
9	124000000	6	0.74266	2.0305	0.048821	0.90385	0.027561	0.015596	0.017355	0.047266	0.023049	0.038009	0.068272	0.1151
10	6000000	6	0.77734	1.9529	0.046026	0.89623	0.025765	0.0096346	0.014183	0.046332	0.016873	0.035451	0.06374	0.1168
10	15000000	6	0.72675	1.9848	0.056877	0.89308	0.037676	0.014205	0.022942	0.060085	0.01969	0.044026	0.06809	0.12866
10	19000000	6	0.7122	1.9787	0.037616	0.84562	0.018999	0.0062736	0.010411	0.038985	0.014667	0.034234	0.066708	0.12016
10	22000000	6	0.68017	2.0059	0.02511	0.85358	0.01817	0.0098119	0.020803	0.050479	0.033214	0.056893	0.10189	0.1583
10	23000000	6	0.6946	2.0324	0.020345	0.87992	0.020199	0.012216	0.027784	0.060287	0.04359	0.069405	0.11965	0.17646
10	24000000	6	0.69265	1.9342	0.022677	0.91336	0.026379	0.010984	0.03309	0.073118	0.04611	0.077236	0.12516	0.19004
10	44000000	6	0.70352	1.8726	0.026514	0.91476	0.03459	0.013189	0.041592	0.08875	0.052008	0.090498	0.13653	0.21517
10	65000000	6	0.72176	2.0442	0.051742	0.93468	0.031157	0.019482	0.021326	0.049126	0.027061	0.041845	0.073121	0.12008
10	68000000	6	0.76814	1.952	0.042548	0.8759	0.038966	0.010384	0.03328	0.082431	0.033239	0.069718	0.10065	0.17872
10	69000000	6	0.74335	1.8703	0.032608	0.90041	0.050967	0.020225	0.060184	0.11797	0.066839	0.11735	0.16386	0.25865
10	73000000	6	0.76151	1.9651	0.06353	0.83567	0.042201	0.014216	0.022881	0.063065	0.014385	0.041209	0.059437	0.1279
10	74000000	6	0.73321	1.9787	0.039451	0.82918	0.030576	0.0093066	0.024791	0.064282	0.026825	0.056587	0.089414	0.15764
10	79000000	6	0.82937	1.7462	0.12132	0.90638	0.15171	0.08589	0.15133	0.24235	0.13654	0.21493	0.24222	0.37896
10	89000000	6	0.67623	1.965	0.026638	0.8659	0.013019	0.0067951	0.011667	0.037083	0.024223	0.040521	0.081439	0.12802
10	102000000	6	0.76454	1.9411	0.048046	0.91169	0.032037	0.017456	0.024599	0.05811	0.031108	0.049624	0.082847	0.13287
10	113000000	6	0.7785	1.9411	0.062147	0.78639	0.049776	0.020144	0.036035	0.081102	0.029836	0.062192	0.085287	0.16006
10	114000000	6	0.70056	2.0331	0.051122	0.8549	0.030416	0.015243	0.019195	0.049553	0.021362	0.040055	0.0695	0.12087
10	119000000	6	0.70909	2.0174	0.036219	0.84098	0.014846	0.0050713	0.0057859	0.031541	0.011676	0.026776	0.059643	0.1063
10	120000000	6	0.68406	2.0106	0.021416	0.89257	0.0090016	0.0056263	0.010334	0.035111	0.025665	0.040892	0.085363	0.12844
10	125000000	6	0.75686	1.9347	0.043563	0.9291	0.056176	0.022859	0.059888	0.11841	0.063137	0.11077	0.15038	0.24218
10	130000000	6	0.76063	2.0622	0.040086	0.97934	0.038485	0.025147	0.041425	0.076799	0.053377	0.079766	0.12399	0.18655
11	34000000	6	0.6655	1.9538	0.012978	0.9342	0.022731	0.011931	0.036596	0.07508	0.054893	0.087772	0.1435	0.20971
11	38000000	6	0.73953	2.0029	0.045326	0.84816	0.025756	0.01472	0.017651	0.045984	0.023366	0.041179	0.074887	0.12696
11	39000000	6	0.7384	1.9465	0.050616	0.84649	0.036368	0.011925	0.024448	0.064935	0.022307	0.050699	0.07673	0.14673
11	47000000	6	0.72623	2.1458	0.052493	0.83953	0.030214	0.017536	0.018581	0.046707	0.02087	0.039227	0.068891	0.12206
11	59000000	6	0.66526	1.9754	0.023989	0.87838	0.010397	0.0041679	0.0091723	0.035364	0.021859	0.038244	0.07977	0.12637
11	74000000	6	0.69895	1.9477	0.036721	0.89874	0.020868	0.011758	0.016739	0.045221	0.027193	0.043377	0.080802	0.12646
11	90000000	6	0.72462	1.8855	0.019207	0.93422	0.020762	0.0082247	0.027488	0.064933	0.042686	0.070016	0.11796	0.17889
11	111000000	6	0.6723	1.919	0.017963	0.94635	0.015702	0.010409	0.023515	0.054772	0.043001	0.063358	0.11379	0.16316
11	122000000	6	0.7198	1.9289	0.033466	0.92509	0.023547	0.0077015	0.020085	0.056945	0.028	0.051268	0.087617	0.145
12	32000000	6	0.68771	1.9912	0.030841	0.8383	0.011772	0.0070311	0.0073329	0.030149	0.018385	0.03143	0.069557	0.1121
12	35000000	6	0.6748	2.0104	0.024347	0.87134	0.010774	0.0093472	0.011986	0.033909	0.027804	0.041408	0.087167	0.12955
12	73000000	6	0.69835	1.9771	0.032169	0.87774	0.013115	0.0089478	0.0091297	0.032642	0.021192	0.033308	0.072191	0.11457
12	74000000	6	0.72373	1.9917	0.03882	0.83459	0.024903	0.007029	0.017238	0.050955	0.01954	0.044445	0.076991	0.1386
12	104000000	6	0.73715	1.8285	0.056672	0.93881	0.09174	0.04816	0.10643	0.18138	0.11062	0.17763	0.22639	0.3412
12	106000000	6	0.68748	1.9792	0.023168	0.88504	0.0073361	0.0044338	0.006292	0.028989	0.020346	0.033716	0.076129	0.11827
13	23000000	6	0.78773	1.9939	0.055512	0.84979	0.045368	0.016665	0.034944	0.081862	0.031351	0.064904	0.091586	0.16646
13	24000000	6	0.70933	2.0078	0.026154	0.89571	0.012027	0.010718	0.013025	0.035195	0.028859	0.042399	0.087492	0.12952
13	39000000	6	0.67326	1.9577	0.018564	0.92214	0.014007	0.0060382	0.018424	0.049757	0.033891	0.055597	0.10216	0.15496
13	41000000	6	0.71916	2.0042	0.040965	0.85562	0.02624	0.0049928	0.01557	0.053101	0.015291	0.041242	0.069708	0.13411
13	42000000	6	0.7627	1.9049	0.037907	0.86066	0.032633	0.0080737	0.02758	0.072718	0.029856	0.062343	0.095346	0.16638
13	46000000	6	0.70487	1.9819	0.038897	0.86583	0.022576	0.0069738	0.014246	0.04653	0.017356	0.040279	0.072387	0.13154
13	50000000	6	0.73019	1.9089	0.053725	0.88114	0.04261	0.012924	0.03048	0.078495	0.02688	0.059389	0.083715	0.15737
13	51000000	6	0.74557	1.8878	0.07015	0.8539	0.057456	0.019032	0.039394	0.092445	0.027746	0.064888	0.08117	0.16335
13	57000000	6	0.68622	1.9972	0.030486	0.85539	0.013822	0.0038048	0.0081369	0.035889	0.015748	0.034041	0.070261	0.12008
13	65000000	6	0.71977	1.9961	0.03192	0.93029	0.01822	0.011768	0.017068	0.044848	0.030349	0.046144	0.087282	0.13249
13	67000000	6	0.72043	1.9268	0.039947	0.95953	0.024805	0.016584	0.021707	0.05167	0.034446	0.049262	0.087416	0.13328
13	81000000	6	0.69486	2.0186	0.037972	0.88941	0.017271	0.0085379	0.0097325	0.034866	0.017507	0.032135	0.066557	0.11367
13	96000000	6	0.66723	1.973	0.01274	0.89351	0.013052	0.011892	0.024705	0.050871	0.046803	0.067297	0.12338	0.17239
13	97000000	6	0.69052	1.9281	0.025239	0.92459	0.017652	0.0070921	0.018138	0.051135	0.030357	0.05205	0.093727	0.14739
13	115000000	6	0.76611	1.9618	0.059724	0.8129	0.042164	0.012294	0.024895	0.0677	0.01656	0.047274	0.066895	0.14155
14	6000000	6	0.689	1.9591	0.17483	0.91716	0.15357	0.12991	0.13665	0.17152	0.13201	0.15306	0.1735	0.2309
14	10000000	6	0.69521	2.0491	0.035481	0.87784	0.02506	0.012908	0.023239	0.055186	0.031591	0.055814	0.095672	0.15383
14	46000000	6	0.68697	1.989	0.018241	0.88265	0.017052	0.011537	0.026086	0.0566	0.044548	0.068065	0.12037	0.17321
14	47000000	6	0.66767	1.9278	0.01871	0.9671	0.01328	0.011448	0.021121	0.048767	0.042026	0.059211	0.11069	0.15452
14	50000000	6	0.7095	2.0406	0.033745	0.86752	0.025958	0.010024	0.023901	0.060023	0.030645	0.057867	0.095965	0.15765
14	54000000	6	0.71335	1.8402	0.035615	0.89276	0.042442	0.014077	0.044841	0.096522	0.049309	0.09125	0.1309	0.21386
14	57000000	6	0.70602	1.9448	0.015266	0.90047	0.018708	0.008605	0.028009	0.064951	0.045109	0.073323	0.12416	0.18514
14	62000000	6	0.69161	2.0705	0.029437	0.88118	0.013942	0.0070708	0.010682	0.036289	0.021053	0.037773	0.077402	0.12379
14	66000000	6	0.69896	1.9989	0.036486	0.79877	0.03216	0.010355	0.029247	0.069421	0.031388	0.065325	0.10199	0.17417
14	68000000	6	0.72533	2.0134	0.057429	0.76907	0.035727	0.013158	0.01937	0.053989	0.01347	0.038846	0.061592	0.12636
14	69000000	6	0.69577	1.9864	0.015286	0.88844	0.015876	0.0097028	0.025793	0.056597	0.044382	0.068674	0.12152	0.17654
14	75000000	6	0.69578	1.9484	0.030403	0.89051	0.018957	0.0051712	0.015268	0.048767	0.023056	0.046034	0.083004	0.14014
14	104000000	6	0.71292	2.053	0.027301	0.84497	0.021356	0.0099789	0.023343	0.055813	0.034271	0.059851	0.10329	0.16189
14	121000000	6	0.73408	1.9486	0.052039	0.85757	0.036024	0.010641	0.022499	0.062972	0.018441	0.047218	0.071849	0.1391
14	124000000	6	0.75163	2.0525	0.055976	0.8699	0.041488	0.023803	0.033011	0.066037	0.036119	0.057728	0.089435	0.14465
15	11000000	6	0.73696	1.9238	0.064971	0.78455	0.049059	0.018223	0.032349	0.076043	0.024056	0.05595	0.07569	0.1521
15	36000000	6	0.6872	1.9576	0.032549	0.90111	0.020207	0.012599	0.019898	0.049481	0.03317	0.051077	0.092487	0.14012
15	57000000	6	0.78171	1.9218	0.062492	0.77984	0.051825	0.020568	0.039101	0.085423	0.032453	0.067483	0.091746	0.16719
15	61000000	6	0.67979	2.0339	0.029178	0.86843	0.016525	0.012059	0.016969	0.04122	0.030473	0.046963	0.090891	0.13743
15	75000000	6	0.73192	1.901	0.050708	0.81195	0.045961	0.011585	0.036298	0.08816	0.030365	0.070707	0.09653	0.18173
15	90000000	6	0.78695	1.9262	0.06008	0.8709	0.049202	0.01496	0.03478	0.085839	0.027427	0.063047	0.083631	0.16324
15	95000000	6	0.7197	2.0266	0.035795	0.84771	0.014763	0.0067271	0.0069339	0.030936	0.014203	0.028096	0.062694	0.10768
15	96000000	6	0.69218	1.953	0.019068	0.8901	0.0084512	0.0067847	0.01186	0.035032	0.029359	0.043968	0.091392	0.13388
15	98000000	6	0.67595	2.0091	0.015602	0.90858	0.0056495	0.0040553	0.0099288	0.034351	0.027969	0.043393	0.091317	0.13425
16	13000000	6	0.67043	1.9689	0.023342	0.90444	0.026899	0.01306	0.034651	0.07324	0.048065	0.080447	0.12914	0.1959
16	19000000	6	0.71087	1.9015	0.026542	0.88885	0.017497	0.0098112	0.019329	0.049949	0.033612	0.053317	0.097098	0.14732
16	21000000	6	0.74658	1.9091	0.037797	0.83307	0.020441	0.010319	0.014114	0.041629	0.021954	0.038258	0.07376	0.12203
16	27000000	6	0.75914	1.9921	0.045008	0.92955	0.024728	0.015507	0.017219	0.044356	0.026082	0.0389	0.072844	0.11621
16	36000000	6	0.71308	1.972	0.030318	0.89862	0.012446	0.0069347	0.0085188	0.033726	0.02029	0.033587	0.072082	0.11454
16	57000000	6	0.70001	1.9325	0.03327	0.8423	0.023115	0.010193	0.021019	0.052669	0.028751	0.053512	0.092922	0.15306
16	59000000	6	0.69369	1.9645	0.033364	0.84738	0.020053	0.010641	0.017344	0.045816	0.027333	0.046046	0.085439	0.13502
16	75000000	6	0.74884	1.9946	0.062068	0.85659	0.054772	0.020872	0.043062	0.092371	0.034891	0.075295	0.099973	0.18754
16	87000000	6	0.70526	1.9383	0.029412	0.96235	0.016931	0.015932	0.019396	0.043246	0.037566	0.049912	0.095749	0.13422
16	88000000	6	0.77542	1.8268	0.049134	0.86894	0.067681	0.033292	0.074847	0.13492	0.078554	0.13149	0.17489	0.27285
16	93000000	6	0.67038	1.9926	0.020773	0.86513	0.0098884	0.007564	0.012947	0.036014	0.028958	0.045284	0.092331	0.13716
17	4000000	6	0.71988	1.94	0.019173	0.86912	0.02151	0.010669	0.029967	0.065352	0.045294	0.074336	0.1249	0.18618
17	33000000	6	0.69708	1.9309	0.026755	0.93376	0.020443	0.012001	0.023675	0.056635	0.039183	0.05958	0.10469	0.15355
17	37000000	6	0.75466	1.9708	0.047297	0.84616	0.035022	0.012309	0.025515	0.064582	0.024578	0.053691	0.083252	0.15002
17	48000000	6	0.69046	1.9513	0.032788	0.85852	0.01827	0.0057812	0.012683	0.043413	0.01997	0.039449	0.075016	0.12864
17	49000000	6	0.71456	2.0719	0.038	0.8315	0.019036	0.0086048	0.011296	0.037618	0.016818	0.034819	0.068879	0.1202
17	58000000	6	0.65248	1.9891	0.031489	0.90248	0.027373	0.015933	0.030579	0.064855	0.043375	0.067554	0.11242	0.16915
17	59000000	6	0.73325	1.8629	0.043376	0.92779	0.04604	0.02012	0.046273	0.094031	0.051124	0.087403	0.12537	0.2007
17	70000000	6	0.7267	2.0098	0.042593	0.89067	0.024881	0.011239	0.016488	0.048397	0.022644	0.040382	0.072425	0.12339
17	76000000	6	0.7259	1.9835	0.055481	0.8846	0.037931	0.014439	0.023729	0.061677	0.021311	0.045614	0.069303	0.13291
17	77000000	6	0.74456	1.9776	0.043842	0.85894	0.041505	0.014228	0.036968	0.082815	0.037113	0.073521	0.10693	0.18561
17	82000000	6	0.69964	1.9906	0.039668	0.84855	0.028665	0.0073481	0.021043	0.059325	0.022276	0.05038	0.082293	0.14794
17	86000000	6	0.67686	2.0006	0.019454	0.87608	0.0060009	0.0057244	0.0082333	0.029701	0.025477	0.038172	0.084698	0.12488
18	40000000	6	0.65513	1.9898	0.0277	0.85855	0.022823	0.015474	0.027568	0.057856	0.041558	0.065821	0.11291	0.16964
18	59000000	6	0.74758	1.9601	0.07588	0.84066	0.064716	0.027757	0.048447	0.1003	0.038392	0.07521	0.094352	0.1733
18	60000000	6	0.71499	1.9676	0.02878	0.95055	0.03867	0.017362	0.046938	0.094505	0.058234	0.096183	0.14397	0.21673
18	62000000	6	0.6819	2.008	0.03508	0.89832	0.020244	0.0051631	0.01332	0.045911	0.018661	0.039842	0.07331	0.1294
18	64000000	6	0.72618	1.9824	0.032966	0.88221	0.014388	0.008011	0.0096263	0.034971	0.020527	0.03445	0.071571	0.11607
18	67000000	6	0.69195	1.9699	0.011344	0.96574	0.015344	0.010675	0.028371	0.060964	0.050507	0.074936	0.13095	0.18442
18	70000000	6	0.74331	2.0459	0.041931	0.8408	0.01949	0.0082205	0.0087855	0.035431	0.012802	0.029083	0.059804	0.10935
18	80000000	6	0.74495	1.9556	0.048153	0.89183	0.032694	0.0083681	0.019911	0.059979	0.017614	0.044599	0.070008	0.13564
18	85000000	6	0.78615	1.9678	0.071996	0.83523	0.056941	0.019967	0.038332	0.0894	0.026815	0.062955	0.078904	0.16091
19	8000000	6	0.80712	1.9516	0.07958	0.84336	0.077004	0.030146	0.061875	0.12484	0.046724	0.096561	0.114	0.2157
19	25000000	6	0.68561	2.0028	0.02145	0.84704	0.013835	0.0059682	0.016024	0.045353	0.029254	0.050591	0.095195	0.14923
19	26000000	6	0.6809	1.9449	0.016259	0.9243	0.019044	0.011636	0.029121	0.061393	0.047515	0.073264	0.12627	0.18321
19	39000000	6	0.7242	1.9649	0.040514	0.84916	0.023153	0.0064302	0.013405	0.047314	0.015713	0.037566	0.067451	0.12427
19	43000000	6	0.7474	1.9978	0.045684	0.84911	0.030659	0.0061806	0.018344	0.059502	0.015762	0.044015	0.069566	0.13772
19	50000000	6	0.78044	1.9645	0.064443	0.88036	0.055221	0.021082	0.042129	0.092393	0.03511	0.070906	0.093998	0.17131
19	56000000	6	0.67533	1.9874	0.024044	0.87942	0.01009	0.0080238	0.011244	0.033475	0.026926	0.040499	0.085667	0.12759
19	59000000	6	0.69163	2.0021	0.029683	0.88239	0.016569	0.0059002	0.013202	0.041863	0.022015	0.042024	0.080305	0.13392
1	4000000	7	0.68003	2.0421	0.037332	0.89724	0.011524	0.017978	0.0082754	0.021172	0.026035	0.027664	0.069669	0.094033
1	6000000	7	0.67124	2.0609	0.037815	0.86784	0.010368	0.018645	0.0066092	0.016045	0.024664	0.024184	0.06683	0.088154
1	8000000	7	0.69925	2.0404	0.034923	0.89203	0.0069051	0.011286	0.00074853	0.013292	0.015439	0.017202	0.055947	0.082452
1	18000000	7	0.65626	2.0405	0.033453	0.86978	0.0099977	0.016665	0.008328	0.020337	0.026305	0.029076	0.073444	0.1009
1	20000000	7	0.72181	2.0589	0.031998	0.88025	0.0098526	0.01482	0.0083931	0.02266	0.025295	0.031188	0.07511	0.10653
1	24000000	7	0.67513	2.0966	0.041887	0.91703	0.012618	0.02576	0.010432	0.01555	0.03135	0.027756	0.072932	0.089903
1	27000000	7	0.68724	2.0364	0.032427	0.89506	0.0071208	0.010025	0.0022089	0.017438	0.017083	0.021302	0.061066	0.09036
1	28000000	7	0.73124	2.12	0.059005	0.89255	0.018255	0.02771	0.0053123	0.0088005	0.018281	0.01002	0.043224	0.057479
1	29000000	7	0.69259	2.0468	0.035584	0.87165	0.0076155	0.011141	0.0011295	0.01397	0.014946	0.01762	0.056008	0.083783
1	30000000	7	0.70128	2.0532	0.040298	0.87292	0.009582	0.011992	0.00037379	0.013298	0.012184	0.014022	0.049459	0.076669
1	36000000	7	0.67057	1.9643	0.037383	0.88676	0.011548	0.019202	0.0091952	0.019949	0.027729	0.0287	0.072428	0.096034
1	37000000	7	0.73948	2.0768	0.058349	0.91634	0.019352	0.027261	0.006824	0.013444	0.019895	0.013181	0.04647	0.06089
1	43000000	7	0.73754	2.0562	0.047147	0.8507	0.021411	0.013636	0.010178	0.033619	0.015675	0.028192	0.059123	0.10363
1	46000000	7	0.7316	2.0979	0.040146	0.9306	0.011024	0.022606	0.0079981	0.015083	0.02778	0.024899	0.068813	0.08782
1	47000000	7	0.69904	2.0813	0.046697	0.87678	0.013381	0.016167	0.0021833	0.013895	0.013203	0.013531	0.046844	0.073021
1	48000000	7	0.72329	2.0658	0.049879	0.87353	0.014652	0.016956	0.0017362	0.013399	0.01133	0.01116	0.042722	0.068823
1	49000000	7	0.70416	2.0124	0.032614	0.91929	0.0069848	0.012537	0.0032503	0.016144	0.020335	0.022037	0.0636	0.08903
1	50000000	7	0.69935	2.0282	0.033843	0.87152	0.0082184	0.0097475	0.0023676	0.0181	0.015979	0.020983	0.05936	0.090327
1	54000000	7	0.73185	2.0798	0.049611	0.84959	0.019207	0.027306	0.012634	0.021573	0.027743	0.027985	0.067598	0.091461
1	57000000	7	0.7837	2.0911	0.067836	0.84953	0.030675	0.022409	0.010472	0.029232	0.010485	0.016538	0.038023	0.07719
1	65000000	7	0.72673	2.0524	0.057358	0.92886	0.020159	0.025959	0.0077995	0.015746	0.019948	0.015966	0.048964	0.069318
1	67000000	7	0.71296	2.0939	0.053032	0.82602	0.019915	0.020608	0.0077633	0.021615	0.016829	0.019586	0.051717	0.080442
1	73000000	7	0.69919	2.0876	0.054293	0.88806	0.016809	0.029214	0.0078484	0.0092788	0.024391	0.015844	0.053926	0.066472
1	74000000	7	0.71378	2.08	0.04899	0.88387	0.014772	0.019147	0.0039395	0.013755	0.015584	0.014675	0.048834	0.072865
1	75000000	7	0.70152	2.0564	0.050614	0.94618	0.015798	0.028456	0.0092632	0.013182	0.028714	0.020303	0.060563	0.071437
1	87000000	7	0.69157	2.0049	0.043511	0.89137	0.011446	0.018793	0.0040729	0.013132	0.019632	0.017489	0.055738	0.076857
1	89000000	7	0.72131	2.1404	0.060865	0.8491	0.024507	0.021041	0.0077416	0.022027	0.011549	0.015177	0.041897	0.074342
1	96000000	7	0.6928	2.0525	0.043093	0.87563	0.012399	0.012914	0.0020156	0.016673	0.012571	0.015352	0.049021	0.078437
1	97000000	7	0.68691	2.0345	0.034501	0.88702	0.0072211	0.01099	0.0010748	0.014278	0.01558	0.017979	0.056757	0.084211
1	99000000	7	0.70649	2.0623	0.041727	0.87699	0.010215	0.012196	8.6336e-05	0.01309	0.011176	0.012932	0.047245	0.074962
1	100000000	7	0.70441	2.0588	0.043009	0.8687	0.011133	0.011965	0.00010471	0.013624	0.010032	0.012434	0.045639	0.074659
1	101000000	7	0.69951	2.0614	0.041153	0.87819	0.0095237	0.013002	0.00012739	0.011857	0.012377	0.013014	0.048478	0.074124
1	102000000	7	0.70413	2.0596	0.042385	0.87166	0.010537	0.01226	1.6411e-05	0.012983	0.010742	0.012471	0.046348	0.074167
1	103000000	7	0.70434	2.0591	0.042408	0.8729	0.010513	0.012339	1.5025e-05	0.012878	0.010814	0.012434	0.046355	0.074022
1	104000000	7	0.69901	2.0593	0.039211	0.87968	0.0088795	0.011835	0.00018585	0.012783	0.012606	0.014291	0.05032	0.077522
1	107000000	7	0.69036	2.1144	0.058021	0.83242	0.021185	0.024406	0.0077878	0.016273	0.016491	0.015914	0.047719	0.072951
1	108000000	7	0.7013	2.0767	0.044946	0.86892	0.011674	0.013741	0.00027549	0.012335	0.010576	0.0113	0.044414	0.070867
1	109000000	7	0.71293	2.0742	0.047249	0.86113	0.013228	0.013556	0.00031234	0.013362	0.008871	0.010471	0.041665	0.069985
1	110000000	7	0.71239	2.0961	0.054793	0.85158	0.017334	0.018045	0.0019092	0.012998	0.0089993	0.0087775	0.037535	0.064088
1	111000000	7	0.70363	2.0553	0.040301	0.87399	0.0094268	0.012	9.0337e-05	0.012806	0.011974	0.013588	0.048835	0.076157
1	112000000	7	0.7018	2.0577	0.043603	0.87775	0.010819	0.013453	0.00011007	0.012129	0.011301	0.011816	0.04565	0.07181
1	113000000	7	0.70419	2.0586	0.043722	0.86949	0.011206	0.012683	5.3058e-05	0.012981	0.010293	0.011844	0.044986	0.072727
1	114000000	7	0.70838	2.0623	0.045776	0.87082	0.012221	0.013633	0.00020168	0.012878	0.009906	0.010918	0.043235	0.070357
1	115000000	7	0.70861	2.0623	0.044878	0.87039	0.01196	0.012743	0.00010309	0.013354	0.0095776	0.011377	0.043695	0.072173
1	116000000	7	0.70197	2.0567	0.038564	0.87838	0.0085691	0.011616	0.00019396	0.012857	0.012851	0.014563	0.050964	0.077995
1	117000000	7	0.70361	2.058	0.041264	0.87462	0.0099012	0.012116	2.5761e-05	0.012836	0.011399	0.01302	0.04766	0.075108
1	120000000	7	0.7321	1.9405	0.03963	0.91052	0.018963	0.014375	0.013749	0.037739	0.025304	0.037335	0.074697	0.11453
1	123000000	7	0.71248	2.0733	0.037021	0.87475	0.0084064	0.013268	0.0020402	0.013529	0.016397	0.017835	0.056733	0.082512
1	124000000	7	0.68324	2.0342	0.03006	0.90072	0.0056331	0.010033	0.0021359	0.015963	0.018656	0.021834	0.063565	0.090984
1	129000000	7	0.64719	2.0542	0.047407	0.86379	0.020153	0.03099	0.018018	0.023586	0.036634	0.035903	0.081565	0.10211
1	135000000	7	0.72088	2.0596	0.050386	0.85693	0.01511	0.016715	0.001901	0.013263	0.010691	0.011046	0.042345	0.068979
1	138000000	7	0.70938	2.0548	0.043848	0.85132	0.014002	0.020553	0.007643	0.016058	0.022326	0.022317	0.06162	0.086441
1	141000000	7	0.70767	2.0078	0.040373	0.85595	0.011785	0.011607	0.0027657	0.01867	0.013597	0.018418	0.053173	0.085174
1	142000000	7	0.72838	2.0917	0.039213	0.87298	0.01133	0.013214	0.0037627	0.01777	0.016086	0.019976	0.057273	0.086949
1	146000000	7	0.72452	2.0519	0.065225	0.87872	0.023024	0.026327	0.0055802	0.013045	0.0129	0.0078172	0.034779	0.055054
1	150000000	7	0.73773	2.1624	0.049815	0.89578	0.01615	0.026685	0.0091759	0.014914	0.026232	0.021052	0.060486	0.076681
1	152000000	7	0.6861	2.0808	0.054946	0.87486	0.017235	0.025405	0.0062201	0.011453	0.018871	0.014508	0.04953	0.067424
1	153000000	7	0.73066	2.0844	0.061811	0.89743	0.025124	0.021338	0.0083393	0.02489	0.013194	0.016648	0.041867	0.075684
1	157000000	7	0.71413	2.0129	0.039846	0.95714	0.014653	0.019248	0.010801	0.026653	0.028355	0.03055	0.071231	0.097369
1	161000000	7	0.74152	2.0426	0.060789	0.84891	0.029422	0.017775	0.012086	0.037178	0.01293	0.024334	0.048007	0.091582
1	167000000	7	0.71553	2.0432	0.046051	0.84298	0.021157	0.0082383	0.0077292	0.034878	0.0092426	0.025049	0.052457	0.10196
1	168000000	7	0.737	2.0539	0.072264	0.857	0.030234	0.025178	0.0083224	0.022245	0.0092246	0.0097121	0.030257	0.059279
1	176000000	7	0.71615	2.082	0.047594	0.88221	0.014945	0.019417	0.0051765	0.014996	0.017357	0.017127	0.052139	0.077972
1	181000000	7	0.72267	2.0849	0.046646	0.88218	0.013796	0.013147	0.0012912	0.015893	0.0098508	0.012629	0.044013	0.073405
1	182000000	7	0.71559	2.0293	0.040442	0.87533	0.011856	0.010103	0.001987	0.019074	0.011318	0.017064	0.050829	0.084025
1	186000000	7	0.72707	2.1209	0.055417	0.82379	0.020592	0.024935	0.0088227	0.017348	0.01844	0.018527	0.052189	0.078373
1	190000000	7	0.68586	2.0476	0.037066	0.87479	0.010825	0.013883	0.0049795	0.018085	0.018646	0.022674	0.06177	0.091419
1	191000000	7	0.72764	2.0424	0.053492	0.84188	0.020561	0.013565	0.0041888	0.023207	0.006841	0.0147	0.040752	0.080017
2	14000000	7	0.72959	2.0259	0.051029	0.8928	0.022781	0.017529	0.010937	0.030912	0.01788	0.026093	0.05652	0.093765
2	16000000	7	0.75124	2.0863	0.057966	0.86188	0.02427	0.01536	0.0066524	0.027498	0.0082554	0.016089	0.039946	0.079464
2	18000000	7	0.73188	2.0838	0.07135	0.89368	0.032727	0.028977	0.014342	0.030591	0.01848	0.020591	0.044152	0.075302
2	19000000	7	0.68569	2.1081	0.056744	0.87517	0.023654	0.024519	0.011783	0.02508	0.020732	0.024266	0.056657	0.087664
2	26000000	7	0.73595	2.1061	0.062763	0.84511	0.021384	0.021394	0.002896	0.013647	0.0077672	0.006364	0.031903	0.057404
2	27000000	7	0.71876	2.0595	0.049369	0.88627	0.015769	0.013769	0.0018887	0.01757	0.0090858	0.012246	0.041663	0.072822
2	29000000	7	0.70433	2.069	0.043521	0.86878	0.010717	0.014382	0.00051898	0.011194	0.01218	0.012245	0.047082	0.07206
2	30000000	7	0.70557	2.0575	0.044356	0.87082	0.011412	0.013511	0.00028773	0.012359	0.010757	0.011755	0.045236	0.072124
2	31000000	7	0.71016	2.0646	0.044392	0.86685	0.011575	0.013127	0.00020789	0.01288	0.010282	0.011733	0.044711	0.072446
2	32000000	7	0.70167	2.0761	0.04397	0.8668	0.010957	0.013964	0.00033453	0.011865	0.011471	0.011882	0.046033	0.071724
2	33000000	7	0.71426	2.0898	0.063358	0.86006	0.021385	0.022346	0.0027638	0.012071	0.0083193	0.0050857	0.030761	0.053922
2	34000000	7	0.74266	2.0633	0.065022	0.86082	0.025042	0.019444	0.0043401	0.020031	0.005642	0.0079879	0.029702	0.061943
2	40000000	7	0.74895	2.1187	0.066959	0.91831	0.024818	0.030104	0.0087772	0.01528	0.018243	0.011529	0.040282	0.057909
2	43000000	7	0.70843	2.0456	0.032269	0.87	0.008396	0.012405	0.005133	0.020158	0.021419	0.025842	0.067475	0.096173
2	47000000	7	0.72748	1.9764	0.031008	0.88959	0.011227	0.0087766	0.0074832	0.029119	0.020707	0.03097	0.070081	0.10886
2	56000000	7	0.71324	2.0969	0.06082	0.87611	0.025969	0.034786	0.016594	0.021419	0.03071	0.026177	0.062325	0.080832
2	64000000	7	0.72342	2.0774	0.040159	0.90872	0.01787	0.018917	0.014103	0.029867	0.028442	0.035353	0.076045	0.11072
2	69000000	7	0.74739	2.0212	0.049973	0.87273	0.026016	0.014397	0.014137	0.042174	0.017667	0.033142	0.061496	0.11018
2	70000000	7	0.73682	2.0458	0.051947	0.90211	0.018234	0.020666	0.0067706	0.019714	0.017844	0.01822	0.051338	0.076583
2	71000000	7	0.69561	2.0321	0.040921	0.83062	0.01783	0.012358	0.010086	0.030522	0.018045	0.030272	0.065639	0.10771
2	76000000	7	0.69655	2.081	0.046574	0.85461	0.020247	0.012678	0.00869	0.031462	0.013973	0.025558	0.056443	0.098559
2	80000000	7	0.72015	1.9987	0.044983	0.83366	0.021982	0.01276	0.012112	0.03708	0.017384	0.032335	0.064444	0.11104
2	82000000	7	0.68665	2.0257	0.032621	0.98766	0.016609	0.016501	0.016294	0.037381	0.033087	0.042764	0.086901	0.12414
2	88000000	7	0.70354	2.0522	0.035557	0.88698	0.0075053	0.010492	0.0005772	0.014238	0.014026	0.016905	0.05468	0.082958
2	90000000	7	0.68341	2.0217	0.03967	0.8702	0.016418	0.020608	0.013988	0.028033	0.029391	0.035436	0.078566	0.10995
2	95000000	7	0.66625	1.9882	0.061595	0.91047	0.026856	0.035703	0.017741	0.023485	0.032766	0.02811	0.065774	0.084633
2	97000000	7	0.73568	2.1231	0.067287	0.91314	0.024028	0.033392	0.0090698	0.011464	0.021187	0.011488	0.042825	0.054905
2	98000000	7	0.71687	2.105	0.056864	0.88312	0.019994	0.018615	0.0039421	0.017978	0.00982	0.011059	0.038425	0.067028
2	99000000	7	0.69743	2.0546	0.042138	0.87647	0.010976	0.012862	0.0013526	0.01443	0.012795	0.014625	0.049342	0.076782
2	100000000	7	0.6928	2.0784	0.033743	0.89776	0.0088102	0.019021	0.0079142	0.017381	0.0284	0.027968	0.073481	0.094985
2	101000000	7	0.72946	2.1646	0.077325	0.89131	0.034907	0.047727	0.022055	0.023078	0.036208	0.026507	0.06105	0.072919
2	107000000	7	0.70116	2.0663	0.050631	0.8886	0.017494	0.023232	0.008115	0.016295	0.021296	0.019648	0.056243	0.078531
2	109000000	7	0.72113	2.0272	0.049358	0.91191	0.022286	0.015078	0.0099552	0.033108	0.01586	0.025931	0.055997	0.097568
2	111000000	7	0.67017	2.0263	0.035689	0.8759	0.014816	0.018418	0.013507	0.027473	0.030116	0.036662	0.080744	0.11174
2	117000000	7	0.74977	2.1328	0.06628	0.82935	0.027776	0.026261	0.0099669	0.022371	0.013992	0.015466	0.041649	0.071056
2	130000000	7	0.72157	2.1104	0.053881	0.83164	0.024806	0.015392	0.010414	0.032185	0.012548	0.024516	0.052275	0.09542
2	133000000	7	0.71729	2.049	0.034611	0.8523	0.012292	0.014928	0.0093714	0.024394	0.024868	0.030894	0.072713	0.10477
2	139000000	7	0.75417	2.0833	0.053816	0.89742	0.021536	0.03296	0.015491	0.020773	0.033447	0.028516	0.068785	0.087734
2	144000000	7	0.75642	2.0686	0.05942	0.98548	0.025128	0.03618	0.017965	0.025187	0.036745	0.030135	0.068378	0.083686
2	153000000	7	0.70861	2.0665	0.054251	0.869	0.017208	0.018106	0.0023645	0.014367	0.010363	0.0096691	0.038775	0.064815
2	154000000	7	0.72692	2.0576	0.048059	0.82742	0.017393	0.01148	0.0035276	0.02183	0.0077587	0.01634	0.045303	0.084591
2	155000000	7	0.70359	2.0751	0.039285	0.86902	0.0094079	0.012575	0.0010942	0.013204	0.013499	0.015458	0.052063	0.079739
2	156000000	7	0.70651	2.0871	0.044928	0.86412	0.011747	0.014876	0.00086958	0.011932	0.011731	0.01231	0.04623	0.072738
2	157000000	7	0.70002	2.0667	0.040213	0.86432	0.0098911	0.011933	0.00061934	0.01371	0.012106	0.01449	0.049737	0.078214
2	158000000	7	0.70544	2.0637	0.043073	0.88656	0.010306	0.015666	0.0010748	0.011034	0.014407	0.013005	0.049058	0.071909
2	161000000	7	0.71862	2.0507	0.041664	0.8999	0.01066	0.021996	0.0061401	0.012024	0.025708	0.020164	0.062272	0.078072
2	164000000	7	0.70867	2.0317	0.048638	0.84881	0.019516	0.0082335	0.0037867	0.028155	0.0053068	0.017371	0.042911	0.087791
2	165000000	7	0.69748	2.0297	0.037011	0.88581	0.0094712	0.0091749	0.0011296	0.017714	0.012439	0.017513	0.053061	0.084757
2	166000000	7	0.71023	2.0653	0.045418	0.87388	0.012844	0.012478	0.00059877	0.014979	0.0093877	0.011991	0.043638	0.07359
2	167000000	7	0.70878	2.0605	0.04621	0.86576	0.012926	0.01288	0.00032134	0.014075	0.0088906	0.01129	0.042581	0.072385
2	168000000	7	0.71064	2.0411	0.043962	0.86479	0.013021	0.01004	0.00060961	0.017913	0.0081258	0.013408	0.044106	0.078012
2	169000000	7	0.70394	2.036	0.036424	0.87679	0.0090073	0.0087052	0.00069186	0.017098	0.011795	0.017243	0.052752	0.085742
2	170000000	7	0.69713	2.0085	0.030255	0.89103	0.0071734	0.0067024	0.0020334	0.020518	0.015245	0.022709	0.061279	0.096659
2	172000000	7	0.6908	2.0492	0.032287	0.90675	0.0087095	0.0087782	0.0032591	0.020866	0.016472	0.023206	0.06163	0.095119
2	174000000	7	0.71071	1.9904	0.043823	0.93198	0.019935	0.020193	0.014968	0.034066	0.030306	0.034673	0.072851	0.10335
2	179000000	7	0.69878	2.1077	0.052119	0.84159	0.021325	0.020433	0.009935	0.023574	0.017683	0.02337	0.056559	0.091633
2	181000000	7	0.69286	2.0699	0.041602	0.89306	0.0091743	0.017052	0.0016025	0.0095011	0.017122	0.014067	0.052287	0.072356
3	3000000	7	0.67316	2.0467	0.031691	0.90304	0.0057095	0.013427	0.0031123	0.014242	0.021754	0.022311	0.065358	0.088597
3	4000000	7	0.70152	2.0301	0.037981	0.87456	0.00905	0.010882	0.00087984	0.015075	0.013032	0.01638	0.052533	0.082061
3	5000000	7	0.72383	2.025	0.056752	0.85946	0.020036	0.02041	0.0051279	0.017222	0.012419	0.01253	0.041634	0.06825
3	6000000	7	0.71046	2.0693	0.057463	0.83598	0.020491	0.017872	0.0034593	0.017437	0.0078929	0.010269	0.036891	0.067338
3	7000000	7	0.72914	2.0956	0.064393	0.84248	0.02653	0.020902	0.0074065	0.023085	0.0090823	0.013216	0.037312	0.070881
3	8000000	7	0.73037	1.9761	0.038246	0.87711	0.016707	0.016378	0.013162	0.032177	0.026775	0.036095	0.076168	0.11264
3	12000000	7	0.71463	2.0672	0.044023	0.86054	0.012661	0.011694	0.0011034	0.016205	0.0096165	0.013769	0.045999	0.077676
3	13000000	7	0.70374	2.0113	0.030898	0.89325	0.0089048	0.011048	0.0060323	0.022783	0.02168	0.028486	0.069715	0.10315
3	14000000	7	0.69231	2.0722	0.050177	0.87315	0.015617	0.017781	0.0037452	0.015819	0.013949	0.01373	0.046526	0.071468
3	15000000	7	0.7637	2.1658	0.073316	0.87802	0.036947	0.033519	0.019545	0.034961	0.022853	0.027308	0.054131	0.086733
3	17000000	7	0.68665	2.0657	0.028941	0.91535	0.0065955	0.01378	0.0061315	0.018433	0.025195	0.028634	0.073706	0.10134
3	18000000	7	0.75528	1.9364	0.065139	0.86015	0.026901	0.027037	0.010655	0.022269	0.017081	0.016568	0.043903	0.070087
3	23000000	7	0.73928	2.0898	0.053265	0.83891	0.020383	0.014926	0.0050914	0.023472	0.0088219	0.016022	0.04342	0.08009
3	25000000	7	0.6754	2.056	0.047722	0.84784	0.016269	0.017056	0.0053167	0.018646	0.015112	0.01811	0.051353	0.082239
3	29000000	7	0.73054	2.0456	0.048012	0.85885	0.02196	0.012513	0.0097771	0.033793	0.014058	0.02716	0.056823	0.10247
3	38000000	7	0.71092	2.1101	0.069502	0.85107	0.027495	0.029256	0.0098347	0.018541	0.015504	0.012572	0.038923	0.061328
3	39000000	7	0.72851	2.1722	0.053807	0.83367	0.027245	0.031875	0.02266	0.033776	0.035851	0.042073	0.083527	0.11507
3	41000000	7	0.71961	2.0556	0.073842	0.92634	0.034869	0.037942	0.019743	0.03165	0.029748	0.026821	0.055802	0.079249
3	44000000	7	0.69665	2.0647	0.037907	0.87546	0.0082713	0.012479	0.00083418	0.012869	0.014412	0.01591	0.053539	0.079716
3	46000000	7	0.70479	2.0609	0.041527	0.88658	0.010348	0.013498	0.0012443	0.013828	0.013547	0.014978	0.050546	0.07735
3	47000000	7	0.68565	2.0514	0.035778	0.89528	0.0072779	0.012102	0.0010033	0.012923	0.015914	0.017011	0.055927	0.081451
3	48000000	7	0.73365	2.0935	0.062098	0.83448	0.023571	0.019124	0.0045512	0.019553	0.0066868	0.010159	0.034346	0.067212
3	49000000	7	0.72549	2.0917	0.05977	0.85284	0.024301	0.022109	0.0091127	0.022839	0.014675	0.017927	0.046033	0.079519
3	55000000	7	0.71884	2.1454	0.065609	0.88448	0.021999	0.033311	0.0080713	0.0089463	0.021369	0.010668	0.0436	0.053007
3	58000000	7	0.73348	2.0573	0.053158	0.95071	0.027235	0.024824	0.019338	0.040468	0.030385	0.038186	0.073285	0.10911
3	59000000	7	0.72314	2.1197	0.068473	0.89299	0.027073	0.030699	0.010436	0.01923	0.018441	0.014943	0.042693	0.065699
3	65000000	7	0.7082	2.1789	0.059083	0.94251	0.023712	0.037374	0.017689	0.019384	0.035769	0.02952	0.071206	0.086876
3	72000000	7	0.70285	2.0356	0.045952	0.84684	0.015171	0.013328	0.0034167	0.018913	0.011148	0.016462	0.048271	0.082494
3	73000000	7	0.70483	2.0385	0.047202	0.86897	0.014103	0.013782	0.0015328	0.015622	0.010094	0.012629	0.044036	0.073812
3	74000000	7	0.67719	2.0543	0.036113	0.88912	0.0078294	0.015622	0.0033398	0.013318	0.020829	0.020131	0.061532	0.084193
3	75000000	7	0.71446	2.1326	0.063057	0.87634	0.020743	0.025698	0.0041578	0.010727	0.01292	0.0070628	0.035395	0.054377
3	80000000	7	0.74715	2.1834	0.067338	0.90819	0.025459	0.033658	0.011243	0.014579	0.022153	0.015069	0.047217	0.06471
3	81000000	7	0.71089	2.1559	0.068468	0.84981	0.025488	0.031952	0.0091114	0.013471	0.018213	0.010863	0.040311	0.055867
3	84000000	7	0.71814	2.0784	0.057489	0.9299	0.019202	0.029502	0.0085364	0.01265	0.024357	0.01554	0.051392	0.063861
3	89000000	7	0.70921	2.0999	0.055465	0.86391	0.016592	0.020556	0.0019479	0.010227	0.011072	0.007789	0.038186	0.059715
3	112000000	7	0.67364	2.0278	0.047012	0.87865	0.016448	0.015677	0.0056141	0.020653	0.014382	0.019316	0.052235	0.085708
3	113000000	7	0.71936	2.0675	0.040689	0.89387	0.010615	0.016838	0.00391	0.013878	0.018985	0.018668	0.057743	0.08074
3	116000000	7	0.73833	2.0829	0.071704	0.8779	0.031847	0.029386	0.013436	0.028151	0.018014	0.01909	0.043378	0.072399
3	117000000	7	0.6996	2.1172	0.040427	0.93084	0.012601	0.022349	0.009833	0.019491	0.029109	0.028585	0.071824	0.094016
3	119000000	7	0.66092	2.065	0.037889	0.92177	0.012306	0.015186	0.0075464	0.023026	0.022626	0.026741	0.066093	0.096178
3	120000000	7	0.70111	2.0905	0.053519	0.84379	0.020283	0.018007	0.0064849	0.022205	0.013639	0.016916	0.046991	0.078305
3	122000000	7	0.69243	2.0277	0.036071	0.931	0.010458	0.017862	0.0083529	0.019129	0.026776	0.027987	0.071999	0.096466
3	131000000	7	0.69365	2.0646	0.03462	0.90009	0.010915	0.012004	0.0060158	0.021793	0.019196	0.026105	0.065539	0.09961
3	133000000	7	0.71692	2.0433	0.056879	0.85822	0.024003	0.019073	0.0088991	0.027804	0.014281	0.019865	0.04727	0.082922
3	144000000	7	0.71726	2.0078	0.059921	0.85619	0.027835	0.019039	0.010927	0.032908	0.013245	0.022654	0.04687	0.090146
3	151000000	7	0.72145	2.082	0.042396	0.89766	0.021496	0.019553	0.016684	0.036452	0.029564	0.038704	0.077457	0.11368
3	160000000	7	0.73367	1.9274	0.083559	0.87357	0.041648	0.037621	0.020146	0.034709	0.022861	0.021263	0.042485	0.068508
4	4000000	7	0.69396	2.0672	0.050272	0.8515	0.022381	0.018366	0.012124	0.032097	0.019407	0.028917	0.061764	0.099853
4	12000000	7	0.6584	2.1527	0.051076	0.91244	0.020353	0.030629	0.015665	0.022765	0.033262	0.031709	0.073585	0.095207
4	16000000	7	0.73393	2.0829	0.065334	0.86198	0.028723	0.020847	0.0091177	0.027803	0.0096436	0.01607	0.038624	0.077218
4	17000000	7	0.70163	2.0549	0.044407	0.86231	0.012894	0.012736	0.001591	0.016195	0.010806	0.014354	0.046933	0.077881
4	19000000	7	0.69437	2.0839	0.046229	0.88143	0.012978	0.017821	0.0034194	0.013001	0.016061	0.015068	0.050816	0.074251
4	26000000	7	0.7381	2.1944	0.078199	0.82538	0.034054	0.0382	0.015691	0.020634	0.02173	0.017135	0.044195	0.064423
4	28000000	7	0.70691	2.0527	0.047432	0.84537	0.017011	0.011928	0.0038207	0.022045	0.0095034	0.016408	0.046196	0.081822
4	30000000	7	0.68942	1.9905	0.039269	0.87708	0.010998	0.017742	0.0058596	0.015677	0.022039	0.022606	0.062903	0.087601
4	38000000	7	0.68406	2.0473	0.03416	0.88136	0.01141	0.011824	0.0068409	0.023634	0.020201	0.028159	0.06793	0.10303
4	41000000	7	0.70729	2.0885	0.074808	0.93572	0.031425	0.03806	0.015559	0.02285	0.026801	0.018704	0.047191	0.062147
4	45000000	7	0.70745	2.0515	0.04433	0.85532	0.013368	0.011241	0.0015038	0.017726	0.0093112	0.014531	0.046104	0.07943
4	46000000	7	0.68985	2.0606	0.031105	0.89355	0.0062125	0.0098418	0.0019301	0.016242	0.017423	0.02127	0.061935	0.090821
4	57000000	7	0.69397	2.0471	0.045286	0.91391	0.015324	0.018365	0.0069921	0.02057	0.020851	0.021269	0.057296	0.082141
4	67000000	7	0.69954	2.0666	0.049553	0.88246	0.014521	0.019699	0.00353	0.012585	0.01577	0.01324	0.047226	0.069806
4	69000000	7	0.727	2.0688	0.063602	0.88261	0.022828	0.02354	0.0051342	0.016432	0.011949	0.0088467	0.034819	0.057586
4	71000000	7	0.70067	2.0446	0.046065	0.86652	0.014034	0.02007	0.0053064	0.015061	0.01958	0.01774	0.054566	0.076291
4	73000000	7	0.69419	2.1515	0.062387	0.846	0.021525	0.028731	0.0073885	0.012044	0.017554	0.012301	0.043948	0.062573
4	75000000	7	0.69518	2.0667	0.037452	0.90234	0.0081559	0.016898	0.00314	0.011418	0.020782	0.018836	0.060014	0.080754
4	77000000	7	0.68611	2.0527	0.034059	0.90013	0.007848	0.017156	0.0055841	0.015272	0.025381	0.024281	0.068486	0.088795
4	78000000	7	0.71989	2.0691	0.042518	0.91557	0.011299	0.014659	0.0021447	0.014795	0.014929	0.015318	0.050949	0.076019
4	85000000	7	0.70153	2.1559	0.050536	0.89772	0.021348	0.022102	0.011534	0.024942	0.021815	0.025193	0.060114	0.089688
4	92000000	7	0.75287	2.1349	0.056352	0.84327	0.024142	0.015634	0.0076731	0.028074	0.0094455	0.018656	0.044377	0.086296
4	94000000	7	0.74665	2.029	0.050329	0.91467	0.016246	0.024987	0.0079868	0.015344	0.023989	0.019176	0.056634	0.07374
4	107000000	7	0.71227	2.0994	0.047756	0.88775	0.013137	0.019022	0.0027234	0.010518	0.015492	0.012736	0.047898	0.069359
4	108000000	7	0.74205	2.1095	0.069275	0.84611	0.025922	0.025087	0.0051201	0.015314	0.0083193	0.0057773	0.028809	0.054028
4	116000000	7	0.74213	2.031	0.04513	0.90864	0.018375	0.013078	0.008135	0.029564	0.016197	0.024817	0.057036	0.096169
4	117000000	7	0.69716	2.0769	0.042899	0.89204	0.0098632	0.017995	0.0018387	0.0096889	0.017281	0.013946	0.051649	0.071055
4	118000000	7	0.68543	2.0735	0.047479	0.90177	0.013667	0.024167	0.0066579	0.012572	0.024407	0.017928	0.057308	0.071553
4	124000000	7	0.66757	2.0073	0.029892	0.90415	0.0063038	0.011397	0.0040119	0.017236	0.021164	0.025105	0.067939	0.096695
4	125000000	7	0.70436	2.0767	0.046521	0.8764	0.012422	0.014347	0.00033817	0.012363	0.010273	0.010749	0.043035	0.069584
4	126000000	7	0.70534	2.0787	0.044323	0.87348	0.010863	0.014809	0.00036495	0.010916	0.012002	0.011676	0.046086	0.0711
4	127000000	7	0.69162	2.0608	0.038467	0.87949	0.0082701	0.012638	0.00049119	0.011865	0.014011	0.014907	0.05216	0.078028
4	128000000	7	0.71297	2.063	0.043122	0.87581	0.01084	0.013112	0.00027307	0.01271	0.011291	0.012354	0.046327	0.073148
4	129000000	7	0.69594	2.0537	0.036028	0.89381	0.0069474	0.012656	0.00066612	0.011697	0.015933	0.016188	0.055222	0.079587
4	130000000	7	0.69979	2.0704	0.045703	0.86931	0.011362	0.01593	0.00046061	0.010123	0.012328	0.010759	0.044974	0.068018
4	131000000	7	0.7111	2.0577	0.042775	0.87008	0.011136	0.011919	0.00031765	0.014086	0.010268	0.012919	0.04627	0.07559
4	132000000	7	0.69327	2.0533	0.037052	0.88294	0.0079795	0.011372	0.00040303	0.013188	0.013785	0.015679	0.052987	0.080297
4	133000000	7	0.70241	2.0635	0.039654	0.87829	0.0092315	0.011852	0.00030693	0.013081	0.012422	0.014256	0.049972	0.077237
4	134000000	7	0.70558	2.0518	0.042966	0.86483	0.011197	0.012111	0.00024792	0.013808	0.010403	0.012573	0.045814	0.074386
4	135000000	7	0.70221	2.0416	0.03991	0.86796	0.0096717	0.011468	0.00032442	0.014048	0.01195	0.014271	0.049326	0.077669
4	136000000	7	0.70343	2.056	0.042384	0.86987	0.010458	0.012827	0.00023117	0.012548	0.011317	0.012709	0.047068	0.074326
4	137000000	7	0.70858	2.0712	0.046775	0.86535	0.013147	0.013057	0.00030233	0.013894	0.0087381	0.010894	0.042012	0.071251
4	138000000	7	0.69533	2.076	0.04062	0.88663	0.0090541	0.013678	0.00035848	0.011203	0.01359	0.013491	0.049867	0.074461
4	139000000	7	0.70168	2.0626	0.041212	0.87699	0.0097086	0.012784	0.00015511	0.012131	0.012044	0.013107	0.048291	0.074762
4	140000000	7	0.70571	2.0591	0.04312	0.87051	0.010932	0.012429	3.9093e-05	0.013101	0.010464	0.012165	0.045603	0.073442
4	141000000	7	0.70891	2.0832	0.053226	0.85658	0.015992	0.016855	0.00092364	0.012307	0.0083651	0.0081667	0.037319	0.063843
4	142000000	7	0.70152	2.0825	0.046514	0.89606	0.011158	0.019384	0.0015317	0.0082319	0.016153	0.01127	0.047592	0.065473
4	143000000	7	0.73722	2.0414	0.062115	0.86434	0.02363	0.020014	0.0051638	0.019733	0.0091108	0.0098207	0.034115	0.06388
4	145000000	7	0.75485	2.0586	0.06148	0.95111	0.03484	0.029666	0.024013	0.046337	0.033318	0.039265	0.070623	0.1051
4	148000000	7	0.73222	2.1013	0.068644	0.86537	0.025447	0.024525	0.0048918	0.01601	0.0089062	0.0056475	0.028465	0.052437
4	149000000	7	0.70203	2.0686	0.044362	0.87595	0.010858	0.0156	0.00073272	0.010491	0.013174	0.011768	0.046816	0.070112
4	150000000	7	0.71327	2.049	0.040965	0.87457	0.010904	0.010223	0.00039225	0.015864	0.0099838	0.014213	0.047544	0.079205
4	151000000	7	0.70052	2.0476	0.034877	0.8728	0.0076155	0.0094486	0.00059415	0.01501	0.013285	0.017466	0.054973	0.085453
4	152000000	7	0.71301	2.062	0.042042	0.87388	0.010359	0.012587	0.00023647	0.01288	0.011352	0.012963	0.04742	0.074824
4	153000000	7	0.70912	2.0442	0.0444	0.85723	0.013041	0.011038	0.0007279	0.01697	0.0086683	0.013252	0.044362	0.076756
4	154000000	7	0.69739	2.053	0.038213	0.8779	0.008686	0.011241	0.00036543	0.013574	0.012849	0.0151	0.051366	0.079248
4	155000000	7	0.70614	2.0711	0.046311	0.85609	0.013383	0.012317	0.00053934	0.014959	0.0083525	0.011586	0.042516	0.073295
4	156000000	7	0.73182	2.0428	0.059161	0.85525	0.021903	0.015621	0.0028316	0.020077	0.0050557	0.0088212	0.032152	0.065679
5	4000000	7	0.73686	2.049	0.053994	0.89012	0.021349	0.020048	0.0087025	0.024318	0.017432	0.020426	0.051008	0.081648
5	8000000	7	0.73864	2.0201	0.078684	0.84713	0.035058	0.033459	0.014059	0.025844	0.01692	0.014922	0.037751	0.062095
5	11000000	7	0.69646	2.0316	0.0361	0.90223	0.01489	0.016258	0.012502	0.029874	0.028137	0.034484	0.077252	0.10787
5	13000000	7	0.71408	2.1166	0.042347	0.88231	0.017705	0.015788	0.010508	0.02728	0.020831	0.028943	0.065915	0.10187
5	14000000	7	0.72325	2.1381	0.051961	0.85844	0.018946	0.019657	0.0068894	0.020119	0.015288	0.018555	0.050818	0.080939
5	44000000	7	0.70042	2.1227	0.055897	0.81718	0.022993	0.024976	0.01146	0.022596	0.020299	0.023424	0.056555	0.086669
5	46000000	7	0.718	2.0857	0.068321	0.90282	0.034315	0.024338	0.015335	0.037763	0.016616	0.023927	0.045989	0.083606
5	55000000	7	0.73112	2.0775	0.048769	0.8768	0.02045	0.013831	0.008207	0.029269	0.013577	0.023963	0.054275	0.095884
5	56000000	7	0.68693	2.0808	0.034025	0.87735	0.010004	0.0084995	0.0036822	0.022351	0.015262	0.023651	0.060973	0.097259
5	57000000	7	0.6679	2.048	0.034112	0.87583	0.0094125	0.012299	0.0050578	0.020264	0.019918	0.02508	0.065439	0.09636
5	59000000	7	0.70123	2.0711	0.056551	0.84003	0.021068	0.015984	0.0039325	0.020812	0.0070494	0.012049	0.037494	0.072349
5	62000000	7	0.6966	2.0973	0.039433	0.91819	0.0096755	0.017177	0.0039787	0.012925	0.020194	0.019298	0.059253	0.082694
5	74000000	7	0.70547	2.0764	0.051035	0.8778	0.014569	0.023205	0.0043869	0.0093443	0.018457	0.012809	0.049191	0.065892
5	75000000	7	0.73955	2.0812	0.048175	0.8873	0.016042	0.02377	0.0080134	0.01465	0.022797	0.020407	0.058626	0.080812
5	78000000	7	0.80079	2.0599	0.073368	0.94838	0.044806	0.032595	0.029679	0.056306	0.032227	0.043335	0.068007	0.11248
5	80000000	7	0.72094	2.0523	0.033807	0.90187	0.012875	0.012365	0.0089127	0.02893	0.022673	0.03163	0.071338	0.10901
5	84000000	7	0.71016	2.1391	0.057572	0.86815	0.030505	0.020623	0.017447	0.040158	0.020134	0.033247	0.061835	0.10741
5	85000000	7	0.71132	2.1503	0.041912	0.90692	0.018656	0.020122	0.014032	0.02976	0.027383	0.035024	0.075197	0.11021
5	90000000	7	0.72275	2.0593	0.043133	0.88147	0.020804	0.016004	0.013734	0.036385	0.023972	0.034849	0.070174	0.11036
5	93000000	7	0.74557	2.1159	0.07394	0.82568	0.030403	0.030445	0.009605	0.018036	0.01273	0.0098322	0.033385	0.058492
5	107000000	7	0.67127	2.07	0.03642	0.87763	0.0095478	0.015469	0.0050632	0.01641	0.021098	0.023085	0.064021	0.09207
5	109000000	7	0.75734	2.0967	0.06361	0.86291	0.026502	0.024631	0.0098649	0.024374	0.015548	0.016495	0.043372	0.07032
5	111000000	7	0.71643	2.0967	0.054945	0.8676	0.015996	0.01998	0.0012965	0.0097591	0.010642	0.0070976	0.037201	0.058839
5	112000000	7	0.70571	2.0677	0.044696	0.87869	0.011336	0.014172	0.00028625	0.011957	0.011364	0.011457	0.044983	0.070643
5	113000000	7	0.70151	2.066	0.044979	0.87397	0.01182	0.013524	0.00027672	0.012823	0.010513	0.011478	0.044296	0.071224
5	114000000	7	0.71259	2.0557	0.046346	0.86566	0.013102	0.012726	0.0003294	0.014482	0.0087986	0.011153	0.042259	0.071903
5	115000000	7	0.70645	2.0685	0.043985	0.87322	0.011415	0.012814	0.00019401	0.01303	0.010336	0.011842	0.044952	0.072698
5	116000000	7	0.6988	2.0332	0.036456	0.87815	0.0083601	0.0098569	0.00065974	0.015331	0.013057	0.016813	0.053518	0.083485
5	117000000	7	0.70539	2.0554	0.039635	0.87334	0.0099046	0.010433	0.00030521	0.015303	0.011089	0.014861	0.049251	0.080205
5	118000000	7	0.7162	2.0474	0.044058	0.87166	0.012016	0.011994	0.0003436	0.014596	0.0097335	0.012258	0.044521	0.073788
5	119000000	7	0.71425	2.0637	0.045666	0.84989	0.013449	0.01169	0.00072563	0.015973	0.0081215	0.012461	0.043338	0.07595
5	120000000	7	0.70359	2.0482	0.039988	0.86558	0.010098	0.010399	0.00024796	0.01499	0.010671	0.014383	0.048589	0.079178
5	121000000	7	0.70996	2.0698	0.041957	0.87443	0.010213	0.012748	0.00025814	0.012638	0.011585	0.01299	0.04762	0.07483
5	122000000	7	0.69886	2.0731	0.041185	0.87676	0.0097707	0.013035	0.0003689	0.012159	0.012428	0.013394	0.048835	0.075209
5	123000000	7	0.70353	2.0627	0.040663	0.86853	0.010028	0.011526	0.00029041	0.013685	0.011135	0.013983	0.048609	0.077967
5	124000000	7	0.68896	2.0473	0.035315	0.89259	0.0071553	0.011082	0.00065152	0.013287	0.014903	0.01685	0.055344	0.082268
5	125000000	7	0.71048	2.0893	0.05188	0.86725	0.01446	0.018268	0.0008927	0.0099576	0.010698	0.0081495	0.039461	0.061965
5	129000000	7	0.71601	2.028	0.039433	0.87442	0.01156	0.0090422	0.0017367	0.020019	0.01123	0.017635	0.051078	0.085797
5	130000000	7	0.69014	2.0545	0.036552	0.91245	0.007089	0.014868	0.0016156	0.011048	0.018564	0.017098	0.057393	0.078812
5	131000000	7	0.68742	2.0869	0.037379	0.90481	0.0066498	0.01891	0.0027269	0.0080118	0.022367	0.017581	0.06069	0.077036
5	133000000	7	0.69446	2.1223	0.038649	0.89165	0.0075368	0.01981	0.003374	0.0081978	0.022478	0.018119	0.060896	0.078144
5	135000000	7	0.70511	2.0656	0.044176	0.87395	0.010859	0.0143	0.00020484	0.011226	0.011708	0.011453	0.04555	0.07065
5	136000000	7	0.69597	2.0724	0.038901	0.8812	0.0087595	0.012166	0.00038359	0.012767	0.013186	0.014704	0.051165	0.078009
5	137000000	7	0.70351	2.077	0.039246	0.8895	0.011037	0.011152	0.0022059	0.017768	0.013059	0.017723	0.053009	0.084818
5	139000000	7	0.70095	2.0724	0.045138	0.8728	0.011448	0.014616	0.00042249	0.011704	0.011691	0.011262	0.044867	0.069604
5	140000000	7	0.71437	2.0805	0.051511	0.86584	0.014508	0.017583	0.00079919	0.010816	0.01024	0.0084518	0.039309	0.062869
5	141000000	7	0.69535	2.0636	0.041785	0.87841	0.010107	0.013096	0.00039107	0.012328	0.012154	0.013162	0.048125	0.074792
5	142000000	7	0.70402	2.0641	0.041848	0.88177	0.010158	0.01337	0.00061202	0.012443	0.012689	0.013429	0.04862	0.07503
5	143000000	7	0.70744	2.0732	0.043759	0.8833	0.010549	0.014753	0.00031741	0.010778	0.012417	0.011761	0.046505	0.070744
5	144000000	7	0.69205	2.0334	0.030114	0.88593	0.0055448	0.0096693	0.0017984	0.016207	0.017795	0.021715	0.062827	0.092139
5	145000000	7	0.68386	2.1026	0.035963	0.94264	0.0081725	0.018194	0.0052054	0.014599	0.025118	0.022706	0.065705	0.085553
5	147000000	7	0.7122	2.0855	0.048983	0.83932	0.016249	0.01322	0.002447	0.018225	0.0085242	0.013462	0.043047	0.076943
5	148000000	7	0.69668	2.0281	0.025306	0.87205	0.006426	0.0056057	0.0043856	0.023984	0.018748	0.028962	0.070957	0.10851
5	149000000	7	0.72007	2.0395	0.041561	0.878	0.012105	0.010628	0.0015904	0.018188	0.011159	0.01559	0.048593	0.080966
5	151000000	7	0.72925	1.9752	0.058737	0.8941	0.029103	0.019098	0.013347	0.037951	0.016877	0.025835	0.051039	0.091516
6	5000000	7	0.69137	2.0055	0.033817	0.81338	0.015649	0.01572	0.014412	0.032422	0.028916	0.039592	0.082966	0.12216
6	11000000	7	0.73909	2.0572	0.051639	0.88117	0.017105	0.020339	0.0054202	0.016738	0.016076	0.015273	0.048567	0.072614
6	13000000	7	0.72443	2.0682	0.058096	0.85302	0.024864	0.019632	0.0098249	0.027647	0.014248	0.020274	0.0476	0.08384
6	15000000	7	0.71255	2.0266	0.045982	0.96458	0.016431	0.021863	0.010131	0.023337	0.026149	0.025641	0.06404	0.086537
6	17000000	7	0.73269	2.1125	0.045045	0.86089	0.017862	0.01906	0.010883	0.025473	0.02237	0.028812	0.066631	0.10012
6	19000000	7	0.71613	2.0278	0.049882	0.90803	0.021038	0.020105	0.011247	0.02783	0.021433	0.02611	0.060043	0.092631
6	22000000	7	0.7307	2.0962	0.070993	0.89047	0.031245	0.027928	0.011744	0.025406	0.014804	0.015973	0.040028	0.069952
6	25000000	7	0.69776	1.9935	0.048502	0.8714	0.018357	0.021609	0.0097553	0.021061	0.022117	0.023433	0.060046	0.087031
6	26000000	7	0.70497	2.0043	0.047912	0.85217	0.023046	0.010859	0.0098605	0.036507	0.012895	0.026972	0.054739	0.10193
6	30000000	7	0.73648	2.0978	0.044592	0.84752	0.015873	0.01599	0.0064806	0.02226	0.01638	0.022414	0.057256	0.091734
6	31000000	7	0.70368	2.0815	0.056402	0.86061	0.02205	0.019629	0.0071867	0.021643	0.012419	0.016903	0.045211	0.07919
6	43000000	7	0.6683	2.1439	0.055831	0.84038	0.020538	0.026545	0.010205	0.017817	0.022391	0.020495	0.056028	0.077601
6	44000000	7	0.72727	2.0369	0.056695	0.85007	0.019248	0.023899	0.0062718	0.014666	0.016798	0.01399	0.046002	0.067384
6	48000000	7	0.68192	1.9826	0.030885	0.93531	0.011251	0.014709	0.010748	0.028544	0.02936	0.035969	0.080162	0.11119
6	51000000	7	0.75798	2.1541	0.072664	0.85128	0.026915	0.033545	0.0087416	0.011734	0.01648	0.0088001	0.036241	0.053843
6	52000000	7	0.6928	2.0884	0.044848	0.86478	0.012597	0.020412	0.0050579	0.012644	0.019857	0.018349	0.056789	0.079987
6	57000000	7	0.71376	2.0513	0.048279	0.89194	0.014613	0.03141	0.010934	0.011007	0.033069	0.023738	0.068575	0.077273
6	58000000	7	0.68326	1.9296	0.031098	0.8977	0.011944	0.013564	0.010745	0.029925	0.028376	0.035327	0.078217	0.10956
6	63000000	7	0.72888	2.0505	0.056531	0.88234	0.022649	0.014582	0.0054206	0.025668	0.0080994	0.014582	0.0389	0.075943
6	65000000	7	0.72122	2.066	0.074911	0.83857	0.031548	0.027582	0.0097019	0.023175	0.01099	0.010528	0.031528	0.059836
6	68000000	7	0.6925	2.0675	0.031355	0.88118	0.0074584	0.010547	0.0038875	0.018977	0.019282	0.024558	0.065736	0.09584
6	75000000	7	0.6946	2.0659	0.041621	0.89282	0.01215	0.012323	0.002512	0.017326	0.012991	0.016843	0.051181	0.082557
6	76000000	7	0.71549	2.0506	0.060937	0.83669	0.022452	0.01977	0.0044449	0.017971	0.0087966	0.0099004	0.034956	0.064769
6	79000000	7	0.7079	2.0481	0.039643	0.87861	0.010159	0.016365	0.0039511	0.014636	0.019868	0.018913	0.058241	0.080662
6	83000000	7	0.69388	2.0905	0.050177	0.89584	0.015009	0.024889	0.0061288	0.011327	0.021887	0.015709	0.053321	0.068692
6	94000000	7	0.72471	2.0387	0.044801	0.90438	0.012308	0.019739	0.0041892	0.013167	0.019464	0.016941	0.054554	0.075391
6	97000000	7	0.71452	2.0212	0.044725	0.86354	0.016341	0.0145	0.0065966	0.0228	0.015575	0.021912	0.056048	0.090785
6	107000000	7	0.69293	2.1221	0.052261	0.90412	0.016347	0.029228	0.0092441	0.011343	0.02698	0.019561	0.059298	0.073375
6	116000000	7	0.74772	2.086	0.049813	0.9101	0.015784	0.018823	0.0043492	0.015716	0.015378	0.014804	0.047953	0.072263
6	118000000	7	0.69671	2.0706	0.039135	0.85046	0.012975	0.012276	0.0053791	0.020989	0.015897	0.022574	0.059628	0.093231
6	131000000	7	0.7278	2.0105	0.045744	0.88099	0.021032	0.010461	0.0088819	0.034971	0.013231	0.026754	0.055772	0.10217
6	149000000	7	0.70697	2.1071	0.054389	0.89845	0.017333	0.021625	0.0042932	0.013886	0.014754	0.012438	0.044485	0.067211
7	7000000	7	0.72655	2.0956	0.038293	0.92683	0.019166	0.021426	0.018137	0.036083	0.035258	0.041849	0.085247	0.11586
7	10000000	7	0.60166	2.1365	0.064452	0.91893	0.046221	0.044504	0.043148	0.062751	0.056268	0.067195	0.10853	0.14656
7	28000000	7	0.69491	2.0247	0.032114	0.89304	0.0063167	0.012605	0.0030346	0.015581	0.020397	0.022292	0.06448	0.088818
7	29000000	7	0.72362	2.0225	0.043335	0.8603	0.015074	0.0081332	0.0023998	0.023593	0.007918	0.016951	0.046771	0.085858
7	30000000	7	0.69168	2.0049	0.026565	0.89534	0.0053064	0.0079523	0.0033717	0.019917	0.019959	0.025976	0.068792	0.099322
7	31000000	7	0.71708	2.0463	0.057308	0.88483	0.025582	0.018621	0.01062	0.030362	0.015499	0.021847	0.048957	0.085968
7	45000000	7	0.71138	2.0896	0.055505	0.87347	0.016221	0.020477	0.001575	0.0095218	0.011025	0.007178	0.037747	0.05839
7	53000000	7	0.69665	2.098	0.033048	0.89642	0.0093251	0.016118	0.0080016	0.019974	0.026579	0.029442	0.073804	0.099621
7	54000000	7	0.72054	2.0602	0.038105	0.9259	0.01086	0.016713	0.0063255	0.018491	0.022954	0.024307	0.064671	0.092391
7	58000000	7	0.73677	2.1496	0.064835	0.93165	0.024208	0.036473	0.013289	0.016831	0.029572	0.019853	0.05526	0.065233
7	66000000	7	0.73056	2.0811	0.04348	0.84444	0.015953	0.016517	0.0079887	0.02239	0.018354	0.024709	0.061337	0.096709
7	68000000	7	0.70552	2.1109	0.061016	0.90019	0.019494	0.028241	0.0057586	0.010241	0.018483	0.010046	0.041861	0.055001
7	71000000	7	0.66602	2.21	0.053543	0.88094	0.021961	0.034555	0.017774	0.019692	0.035821	0.031774	0.0759	0.092153
7	73000000	7	0.7094	2.1444	0.051108	0.89797	0.01649	0.032947	0.011826	0.012178	0.032398	0.023773	0.066973	0.078396
7	74000000	7	0.71108	2.0596	0.059325	0.89974	0.021635	0.025398	0.0076176	0.015964	0.017438	0.014172	0.045175	0.067087
7	81000000	7	0.70747	2.092	0.044621	0.87234	0.0125	0.016205	0.002751	0.014081	0.014289	0.015565	0.050985	0.077686
7	89000000	7	0.70384	1.9976	0.044471	0.92028	0.017783	0.022836	0.01351	0.027509	0.030556	0.031988	0.072527	0.096976
7	98000000	7	0.7317	2.0517	0.066864	0.88571	0.024348	0.032299	0.0097599	0.014593	0.021394	0.013405	0.044404	0.059396
7	100000000	7	0.6953	2.1477	0.05996	0.83505	0.020286	0.023779	0.0047729	0.012267	0.012492	0.010101	0.039513	0.062813
7	102000000	7	0.70122	1.9929	0.063914	0.90184	0.026332	0.024757	0.010074	0.025354	0.017072	0.017153	0.044087	0.071705
7	109000000	7	0.72376	1.9835	0.058478	0.82938	0.026966	0.017727	0.010872	0.032971	0.013258	0.022228	0.047681	0.08759
7	116000000	7	0.71867	2.1079	0.046975	0.92279	0.012599	0.029702	0.0084581	0.0088524	0.030605	0.020068	0.06407	0.071472
7	118000000	7	0.70533	2.1449	0.055808	0.88074	0.016036	0.026851	0.0044264	0.0067208	0.018317	0.010102	0.045269	0.058836
7	119000000	7	0.6748	2.0632	0.039214	0.89747	0.011015	0.015124	0.00458	0.017368	0.018824	0.021216	0.059872	0.08684
7	121000000	7	0.68283	2.0082	0.032415	0.90376	0.0076886	0.01455	0.005313	0.017659	0.023699	0.025566	0.06871	0.093561
7	127000000	7	0.68707	2.0993	0.045439	0.88187	0.010449	0.019764	0.0017122	0.0071859	0.016922	0.012199	0.04985	0.067483
7	130000000	7	0.69391	2.0543	0.046221	0.85557	0.018223	0.012298	0.0062248	0.025911	0.011941	0.021549	0.052557	0.093004
7	142000000	7	0.73075	2.1137	0.061641	0.84894	0.02219	0.019965	0.0036459	0.016133	0.0073304	0.0084073	0.033357	0.062926
7	143000000	7	0.69726	2.055	0.043939	0.87191	0.014372	0.016185	0.0055518	0.019064	0.017117	0.020008	0.055395	0.08468
7	144000000	7	0.69886	2.0554	0.059263	0.89199	0.020759	0.024008	0.0061628	0.015615	0.01583	0.012004	0.041552	0.062603
8	9000000	7	0.70768	2.0826	0.051185	0.88664	0.018292	0.026939	0.010927	0.017681	0.026425	0.023026	0.062331	0.081147
8	10000000	7	0.70331	2.0995	0.047259	0.89826	0.014179	0.021687	0.006154	0.014884	0.021608	0.018772	0.056033	0.076067
8	12000000	7	0.70361	2.0783	0.034406	0.91775	0.0067789	0.014118	0.0027145	0.012972	0.020151	0.020162	0.061838	0.084674
8	27000000	7	0.71037	2.074	0.061457	0.78616	0.030531	0.023321	0.015533	0.034233	0.017457	0.027963	0.056072	0.097783
8	29000000	7	0.75718	2.0097	0.086879	0.91404	0.043542	0.035971	0.019889	0.037504	0.02	0.020829	0.038471	0.07156
8	32000000	7	0.66664	2.1488	0.040702	0.91032	0.01298	0.021712	0.0094461	0.017963	0.027039	0.026973	0.070462	0.092816
8	34000000	7	0.74242	2.1115	0.048008	0.84302	0.019124	0.011768	0.0059949	0.027471	0.01035	0.020913	0.049843	0.091644
8	39000000	7	0.6962	2.0012	0.050346	0.98635	0.024834	0.030168	0.02119	0.035847	0.039449	0.039768	0.080433	0.1046
8	40000000	7	0.72792	1.9546	0.038191	0.90314	0.016472	0.013976	0.011165	0.03307	0.023645	0.03282	0.07047	0.10832
8	48000000	7	0.72239	2.1406	0.055108	0.89963	0.02027	0.018817	0.0055037	0.019531	0.011931	0.014697	0.043257	0.07436
8	51000000	7	0.71358	2.041	0.065383	0.86424	0.031969	0.020501	0.012665	0.035834	0.012792	0.021243	0.042752	0.083529
8	58000000	7	0.72665	2.1485	0.062559	0.85508	0.025275	0.034953	0.014523	0.017222	0.027562	0.022364	0.058685	0.076566
8	70000000	7	0.70818	2.0664	0.063049	0.93367	0.020675	0.034207	0.0089248	0.0093207	0.025638	0.012498	0.047748	0.053954
8	71000000	7	0.73849	2.0406	0.063066	0.88758	0.024096	0.022724	0.0068237	0.020894	0.012929	0.012358	0.038067	0.064007
8	72000000	7	0.70501	2.0017	0.038651	0.90586	0.011881	0.016084	0.0068363	0.020593	0.022745	0.024113	0.063507	0.088822
8	77000000	7	0.75776	2.0372	0.063565	0.88367	0.028316	0.026086	0.01324	0.029383	0.019955	0.022645	0.050657	0.082024
8	79000000	7	0.68029	2.1241	0.03671	0.94362	0.007945	0.024345	0.0077634	0.010588	0.031484	0.025095	0.073026	0.085289
8	84000000	7	0.7196	2.1272	0.060747	0.92715	0.018815	0.029303	0.005252	0.0082308	0.018948	0.0091325	0.04172	0.053986
8	85000000	7	0.71429	2.0861	0.051437	0.90135	0.01521	0.020954	0.0033856	0.01251	0.016078	0.012212	0.045389	0.065377
8	87000000	7	0.68606	2.0765	0.034766	0.92246	0.0086564	0.014276	0.0043694	0.016227	0.02031	0.022716	0.063887	0.091271
8	90000000	7	0.70215	2.1174	0.04347	0.83721	0.014176	0.018272	0.0066315	0.017504	0.01927	0.021688	0.059488	0.087404
8	92000000	7	0.70397	2.1081	0.055118	0.94066	0.017273	0.031979	0.0093159	0.010239	0.028433	0.017051	0.056792	0.064267
8	94000000	7	0.72389	2.084	0.049728	0.92854	0.015069	0.023369	0.0061608	0.013517	0.021607	0.01656	0.053549	0.071683
8	96000000	7	0.75903	2.1151	0.073897	0.9291	0.028574	0.036095	0.011375	0.015367	0.021741	0.01186	0.040516	0.052618
8	100000000	7	0.7516	2.0315	0.054524	0.91078	0.02482	0.020651	0.012439	0.031688	0.020841	0.025984	0.056102	0.090437
8	105000000	7	0.72378	2.0716	0.058027	0.89731	0.019006	0.028185	0.0071794	0.012068	0.021527	0.013403	0.047967	0.061189
8	106000000	7	0.70988	2.1077	0.055807	0.87429	0.016191	0.021847	0.0020583	0.0086497	0.012284	0.0074286	0.038583	0.057439
8	107000000	7	0.68033	2.059	0.029982	0.90354	0.0059717	0.011435	0.0035821	0.017011	0.020877	0.024129	0.067175	0.094473
8	110000000	7	0.70053	2.0429	0.030748	0.85978	0.0076541	0.0092946	0.0037316	0.019596	0.017814	0.024821	0.065386	0.099382
8	111000000	7	0.69652	2.0678	0.040968	0.87341	0.0094317	0.014687	0.00099712	0.010688	0.014471	0.013983	0.050908	0.074947
8	112000000	7	0.70925	2.124	0.045345	0.90381	0.012888	0.022437	0.0064328	0.01395	0.023982	0.019716	0.059202	0.076155
8	114000000	7	0.7303	2.0528	0.063297	0.82602	0.024631	0.022194	0.0065238	0.019641	0.010585	0.011666	0.036879	0.065762
8	117000000	7	0.71276	1.9939	0.039981	0.84546	0.015838	0.0059868	0.004609	0.030185	0.0096812	0.023255	0.053475	0.099101
8	118000000	7	0.71228	2.0563	0.048598	0.84004	0.016118	0.01143	0.0016393	0.019147	0.0067144	0.012902	0.041284	0.077039
8	119000000	7	0.71544	2.0591	0.041211	0.86677	0.011223	0.010329	0.00071918	0.016473	0.010072	0.014774	0.047927	0.080787
8	120000000	7	0.70441	2.0581	0.040984	0.88151	0.0095715	0.012982	0.00025229	0.012121	0.012597	0.01325	0.048675	0.07458
8	121000000	7	0.68421	2.0291	0.027994	0.88916	0.0050054	0.0082541	0.0019896	0.017102	0.017907	0.023091	0.064994	0.095305
8	122000000	7	0.70365	2.0519	0.039597	0.87748	0.0092925	0.011445	0.00013507	0.013441	0.012015	0.014083	0.049462	0.077273
8	123000000	7	0.704	2.0537	0.042782	0.87617	0.01098	0.01205	0.00015605	0.013713	0.010521	0.012495	0.045893	0.074193
8	124000000	7	0.70263	2.0522	0.039988	0.87657	0.0097764	0.011242	0.00033451	0.014082	0.011612	0.01429	0.049189	0.078219
8	125000000	7	0.7098	2.0603	0.044307	0.87434	0.012093	0.012234	0.00035289	0.014257	0.0096212	0.012154	0.04446	0.073954
8	126000000	7	0.71881	2.0815	0.053855	0.85666	0.017128	0.01593	0.0012989	0.01468	0.0074121	0.0085684	0.036395	0.06512
9	4000000	7	0.76708	2.0473	0.078667	0.92813	0.034655	0.038982	0.016255	0.02437	0.025016	0.016504	0.042577	0.057113
9	6000000	7	0.74283	2.0729	0.055499	0.88742	0.027275	0.016897	0.01268	0.037433	0.015823	0.026483	0.0531	0.096045
9	10000000	7	0.72195	2.1553	0.068558	0.86827	0.026207	0.03485	0.011184	0.0137	0.022236	0.013866	0.045246	0.062014
9	11000000	7	0.72474	2.1103	0.062196	0.87442	0.022633	0.021083	0.004661	0.016656	0.0090907	0.0091967	0.034898	0.062684
9	12000000	7	0.70901	2.0697	0.052404	0.84691	0.016803	0.017048	0.002454	0.015043	0.0098835	0.011416	0.041096	0.069727
9	16000000	7	0.70132	2.2037	0.075516	0.81506	0.035687	0.034215	0.017242	0.027588	0.019606	0.021577	0.047574	0.077658
9	18000000	7	0.69746	2.0375	0.041417	0.86765	0.01335	0.014266	0.0052892	0.021184	0.017257	0.021695	0.057621	0.08728
9	23000000	7	0.67733	2.0496	0.054688	0.94847	0.019479	0.027249	0.010382	0.018287	0.025448	0.020865	0.057319	0.076795
9	44000000	7	0.73616	2.0647	0.06632	0.84615	0.025317	0.020053	0.0040891	0.019025	0.0051548	0.0068882	0.028187	0.059996
9	45000000	7	0.72275	2.063	0.050786	0.85001	0.015425	0.015529	0.0014875	0.013968	0.0089247	0.010492	0.04061	0.069392
9	46000000	7	0.73054	2.1077	0.062443	0.86513	0.020352	0.024026	0.0030853	0.010481	0.010539	0.0058217	0.033468	0.054347
9	47000000	7	0.72138	2.0892	0.061777	0.84774	0.022712	0.018933	0.0035651	0.017632	0.0063542	0.0081214	0.032003	0.063085
9	49000000	7	0.67915	2.0122	0.032746	0.90282	0.010096	0.012864	0.0070498	0.022176	0.022798	0.028452	0.070138	0.10195
9	50000000	7	0.6978	2.069	0.033517	0.90341	0.0065248	0.017938	0.0048054	0.011927	0.025224	0.023076	0.068256	0.087572
9	52000000	7	0.71837	2.1715	0.063638	0.81338	0.025148	0.026808	0.0095465	0.018478	0.015671	0.015967	0.045028	0.072624
9	53000000	7	0.73556	2.1546	0.049524	0.94306	0.014433	0.028877	0.0083935	0.0098147	0.027595	0.019285	0.060849	0.073437
9	56000000	7	0.67503	2.0131	0.03731	0.89677	0.014539	0.008654	0.0066448	0.029759	0.015782	0.026949	0.061308	0.10188
9	57000000	7	0.72706	2.141	0.068936	0.897	0.025058	0.028074	0.0062303	0.014564	0.013087	0.0071449	0.032588	0.050923
9	59000000	7	0.74159	2.116	0.067566	0.82168	0.025904	0.022785	0.0051546	0.017252	0.0070035	0.0075301	0.030001	0.058848
9	61000000	7	0.73721	2.071	0.059273	0.85372	0.019744	0.019984	0.0025929	0.013872	0.0088396	0.0075593	0.034386	0.060166
9	62000000	7	0.74771	2.0895	0.070015	0.83296	0.026531	0.02306	0.0042659	0.016809	0.0053878	0.004861	0.025653	0.053998
9	63000000	7	0.71047	2.0374	0.042638	0.87396	0.013171	0.010183	0.0016935	0.018942	0.0097694	0.015639	0.047568	0.081754
9	64000000	7	0.72086	2.0588	0.046288	0.87027	0.015069	0.011124	0.0018939	0.019813	0.0083394	0.014441	0.044424	0.079667
9	65000000	7	0.69393	2.108	0.038709	0.88394	0.0085002	0.016102	0.0023543	0.01196	0.018549	0.017309	0.05683	0.078382
9	66000000	7	0.72324	2.1391	0.065276	0.83975	0.023186	0.02515	0.0049417	0.012881	0.01031	0.0076936	0.034083	0.058316
9	67000000	7	0.71231	2.1444	0.041961	0.86189	0.011917	0.020579	0.0065239	0.013858	0.022591	0.022042	0.062899	0.086161
9	69000000	7	0.6949	2.0707	0.03988	0.86849	0.016221	0.0088945	0.0066151	0.029048	0.012998	0.025658	0.058443	0.10263
9	78000000	7	0.71901	2.025	0.045814	0.88731	0.016183	0.01309	0.0045396	0.022527	0.01286	0.018525	0.050015	0.084893
9	80000000	7	0.70153	2.0675	0.062695	0.87522	0.023754	0.027642	0.0091417	0.017865	0.018661	0.014856	0.045099	0.066414
9	83000000	7	0.74422	2.0946	0.070288	0.88053	0.028249	0.030613	0.010354	0.018509	0.017081	0.012926	0.039646	0.061011
9	84000000	7	0.75916	2.1434	0.068948	0.93933	0.027874	0.03908	0.016084	0.020028	0.032094	0.021611	0.055431	0.066546
9	87000000	7	0.71249	2.0843	0.054526	0.88992	0.015103	0.029538	0.0061743	0.0069235	0.024046	0.013184	0.051603	0.06034
9	89000000	7	0.75804	1.9681	0.055049	0.8813	0.02878	0.028021	0.021352	0.040935	0.033627	0.039185	0.075045	0.10741
9	96000000	7	0.73058	2.0712	0.044728	0.94305	0.015147	0.020401	0.0083562	0.021869	0.024223	0.024392	0.062124	0.086583
9	97000000	7	0.70409	2.0342	0.032271	0.90601	0.0098494	0.011623	0.0062631	0.023172	0.021909	0.027261	0.068144	0.099513
9	98000000	7	0.73636	2.0142	0.042227	0.86864	0.015839	0.0086036	0.004449	0.027208	0.010646	0.021238	0.051537	0.093266
9	101000000	7	0.66345	2.0783	0.044707	0.86328	0.013269	0.017576	0.0044591	0.014897	0.017086	0.017474	0.05404	0.078311
9	102000000	7	0.71026	2.139	0.056323	0.91046	0.017107	0.029435	0.0065758	0.0083162	0.02283	0.012483	0.048875	0.059836
9	103000000	7	0.68873	2.1018	0.045793	0.94206	0.013314	0.030106	0.010452	0.011886	0.033734	0.023886	0.069171	0.07525
9	106000000	7	0.70247	2.0914	0.041148	0.89117	0.011706	0.019425	0.006201	0.014816	0.022446	0.021747	0.06235	0.084622
9	107000000	7	0.68125	2.0689	0.038963	0.89699	0.0091642	0.014312	0.0021545	0.013268	0.016712	0.016951	0.055282	0.079544
9	108000000	7	0.71195	2.1334	0.064177	0.88014	0.020045	0.027867	0.0037646	0.0072867	0.013904	0.0051918	0.034765	0.048254
9	109000000	7	0.70911	2.0207	0.041051	0.85508	0.014901	0.010584	0.0050546	0.024595	0.013405	0.021581	0.054745	0.09152
9	112000000	7	0.7372	2.1017	0.052401	0.85531	0.017795	0.02106	0.0057858	0.015757	0.01561	0.015308	0.048223	0.073005
9	113000000	7	0.74796	2.189	0.066992	0.83594	0.027886	0.031382	0.012587	0.019777	0.019667	0.01827	0.048102	0.07374
9	114000000	7	0.67314	2.0557	0.041875	0.91013	0.014603	0.018645	0.0085085	0.021952	0.023899	0.025047	0.06376	0.090086
9	115000000	7	0.75351	2.0648	0.060679	0.83618	0.023774	0.017232	0.0047731	0.023086	0.0066808	0.011714	0.034688	0.070361
9	119000000	7	0.7304	2.0758	0.052544	0.84633	0.018538	0.013632	0.0027576	0.01985	0.0070556	0.012314	0.039533	0.074024
9	120000000	7	0.71628	1.997	0.028414	0.87452	0.0088919	0.0044722	0.0042456	0.026909	0.015674	0.027812	0.066282	0.10726
9	121000000	7	0.70948	2.06	0.048775	0.86058	0.015156	0.01397	0.001794	0.016083	0.0095096	0.012163	0.04237	0.072576
9	122000000	7	0.70968	2.0814	0.046277	0.88804	0.01252	0.016473	0.0017157	0.012044	0.01319	0.01255	0.046577	0.072013
10	10000000	7	0.68674	2.0341	0.042781	0.84378	0.019727	0.012944	0.010995	0.033614	0.017892	0.031602	0.065344	0.10999
10	11000000	7	0.78027	2.0118	0.064516	0.87234	0.02669	0.0264	0.010057	0.022302	0.01671	0.015489	0.042876	0.068992
10	27000000	7	0.69594	2.0396	0.038865	0.91944	0.014688	0.013681	0.0081114	0.026941	0.020109	0.02762	0.064663	0.10049
10	31000000	7	0.70378	2.0881	0.056104	0.89808	0.020952	0.035581	0.015611	0.018062	0.036192	0.027699	0.069543	0.079125
10	32000000	7	0.71398	2.0511	0.065377	0.87141	0.024013	0.034061	0.011012	0.013936	0.024687	0.015243	0.048989	0.059942
10	33000000	7	0.70885	1.9817	0.038802	0.86761	0.013366	0.010916	0.0052975	0.024337	0.015562	0.023316	0.058685	0.093689
10	42000000	7	0.69964	2.0373	0.032837	0.88189	0.0082753	0.015241	0.0063961	0.018906	0.025439	0.026761	0.070406	0.094241
10	43000000	7	0.73028	2.0734	0.054283	0.82756	0.01942	0.020641	0.0060927	0.018963	0.014458	0.016305	0.047164	0.076489
10	61000000	7	0.70475	2.0686	0.04663	0.86346	0.013575	0.013484	0.0012273	0.014865	0.0097679	0.012323	0.044135	0.07372
10	62000000	7	0.72764	2.0448	0.059536	0.83929	0.02343	0.015048	0.0043774	0.023612	0.0050486	0.01189	0.034517	0.073425
10	66000000	7	0.7654	2.0731	0.063553	0.86699	0.028247	0.02482	0.011792	0.027985	0.016704	0.020264	0.04688	0.0781
10	77000000	7	0.69541	2.0446	0.033676	0.8808	0.0082812	0.0090885	0.0020629	0.018369	0.014883	0.020502	0.058505	0.090107
10	78000000	7	0.73159	2.063	0.066161	0.89151	0.026123	0.024886	0.0081673	0.020974	0.013956	0.011685	0.037106	0.061361
10	80000000	7	0.72021	2.0722	0.059333	0.87096	0.018886	0.020883	0.0020333	0.011664	0.0094941	0.0061169	0.033536	0.055968
10	81000000	7	0.70858	2.0601	0.04702	0.89679	0.012187	0.017156	0.0012492	0.011068	0.01379	0.011116	0.045214	0.066409
10	85000000	7	0.70953	2.0493	0.033561	0.87899	0.0088533	0.012527	0.0046928	0.01979	0.0203	0.024539	0.065209	0.095216
10	86000000	7	0.72502	2.0412	0.05	0.88626	0.016234	0.019658	0.0050988	0.016716	0.017018	0.015923	0.049404	0.072233
10	87000000	7	0.69449	2.0043	0.050046	0.82921	0.022537	0.011048	0.0079329	0.032745	0.009898	0.022824	0.049555	0.094721
10	90000000	7	0.69598	2.0591	0.046575	0.93694	0.015501	0.021136	0.0081087	0.020249	0.023732	0.02235	0.060043	0.081518
10	91000000	7	0.72959	2.083	0.063872	0.9347	0.022312	0.034886	0.010513	0.012388	0.026643	0.014647	0.049373	0.05718
10	94000000	7	0.74025	2.1391	0.067867	0.90073	0.022957	0.031283	0.0061907	0.0086697	0.016327	0.0064075	0.035548	0.048581
10	96000000	7	0.70467	2.0579	0.047963	0.86911	0.022863	0.013369	0.011527	0.035444	0.016021	0.029513	0.059868	0.10608
10	104000000	7	0.82038	2.083	0.060582	0.86037	0.033367	0.020203	0.018162	0.043654	0.018833	0.033586	0.059383	0.10968
10	109000000	7	0.72949	2.0971	0.061205	0.91647	0.021383	0.029268	0.0082404	0.014642	0.021264	0.013875	0.046085	0.060765
10	110000000	7	0.74487	2.1735	0.067128	0.87762	0.024881	0.035786	0.011281	0.0128	0.024305	0.014508	0.047917	0.058255
10	111000000	7	0.73755	2.0452	0.050357	0.9174	0.017877	0.020842	0.0075958	0.01978	0.019427	0.019988	0.054018	0.080948
10	121000000	7	0.70748	2.033	0.031597	0.85804	0.010226	0.0064532	0.0047649	0.026333	0.015559	0.027301	0.064952	0.1059
10	128000000	7	0.6841	2.0367	0.03324	0.91572	0.0063734	0.016011	0.004097	0.012989	0.023713	0.02241	0.0663	0.0865
11	4000000	7	0.6637	2.0745	0.041564	0.91491	0.0088542	0.022679	0.0043891	0.0070337	0.024387	0.017292	0.060441	0.073076
11	5000000	7	0.68968	2.0605	0.037189	0.91591	0.006744	0.01993	0.0037083	0.0086539	0.024606	0.019093	0.063287	0.077853
11	12000000	7	0.72222	1.9734	0.03785	0.8544	0.015384	0.015567	0.010976	0.028875	0.023906	0.032636	0.072184	0.10877
11	13000000	7	0.6819	2.0755	0.033022	0.9046	0.0075791	0.01323	0.0043936	0.017101	0.021388	0.023981	0.066311	0.092513
11	14000000	7	0.70767	2.0666	0.047692	0.87182	0.014504	0.015553	0.0025523	0.01501	0.012074	0.013531	0.046097	0.073612
11	16000000	7	0.72125	2.0098	0.045377	0.88292	0.015746	0.012735	0.0043688	0.022579	0.013154	0.018439	0.049875	0.083276
11	22000000	7	0.73685	2.0776	0.052767	0.98906	0.02739	0.029947	0.022108	0.039736	0.037876	0.041789	0.080782	0.1086
11	24000000	7	0.74011	2.0368	0.061317	0.97467	0.025326	0.037536	0.017277	0.022618	0.036307	0.027308	0.065069	0.078243
11	27000000	7	0.68284	2.1301	0.057299	0.84541	0.022673	0.022438	0.0089617	0.021609	0.01633	0.018349	0.049027	0.079308
11	28000000	7	0.65641	2.0839	0.036588	0.92184	0.011498	0.014724	0.0065467	0.020663	0.02127	0.025611	0.065496	0.09595
11	31000000	7	0.69767	2.1149	0.047942	0.85105	0.016639	0.024094	0.0098036	0.019189	0.025436	0.023581	0.062408	0.081754
11	40000000	7	0.69916	2.0801	0.050166	0.92317	0.017119	0.023183	0.0078521	0.016402	0.0222	0.019225	0.055327	0.076394
11	42000000	7	0.7868	2.0443	0.06724	0.86096	0.031541	0.02224	0.012342	0.031641	0.012379	0.019502	0.042413	0.08227
11	48000000	7	0.79143	2.1082	0.071377	0.89438	0.032556	0.033065	0.016452	0.028523	0.023517	0.021848	0.049282	0.073338
11	52000000	7	0.69009	2.0816	0.031872	0.89751	0.00599	0.013886	0.0032056	0.013936	0.021514	0.022443	0.065688	0.08977
11	53000000	7	0.69149	2.0957	0.036522	0.87589	0.0081383	0.014832	0.0027992	0.012627	0.018391	0.019327	0.060128	0.084652
11	54000000	7	0.71186	2.0561	0.04516	0.88648	0.012289	0.015114	0.0015217	0.013064	0.012779	0.013023	0.046764	0.072871
11	58000000	7	0.73031	2.0136	0.034811	0.89905	0.015014	0.011578	0.010703	0.033451	0.023463	0.033941	0.072485	0.11047
11	60000000	7	0.70811	2.0583	0.04465	0.87432	0.01196	0.013983	0.0010808	0.013305	0.011857	0.012778	0.046205	0.073185
11	61000000	7	0.70028	2.0937	0.048672	0.87329	0.01263	0.020952	0.0025178	0.0082612	0.016538	0.011714	0.047618	0.066202
11	63000000	7	0.68406	2.1076	0.038911	0.84828	0.013771	0.013024	0.0065927	0.023172	0.0176	0.024995	0.061862	0.097666
11	65000000	7	0.68699	2.0512	0.040535	0.90117	0.011547	0.019111	0.0064526	0.015689	0.023472	0.021958	0.062834	0.084982
11	66000000	7	0.71098	1.9981	0.037634	0.85641	0.011016	0.010374	0.0033204	0.021122	0.014861	0.020708	0.056406	0.089031
11	67000000	7	0.72894	2.0571	0.056413	0.8617	0.025906	0.015444	0.0095098	0.032523	0.010766	0.022011	0.047158	0.090362
11	68000000	7	0.74134	2.0752	0.053313	0.88066	0.021891	0.011413	0.00483	0.027485	0.0060006	0.016153	0.040573	0.083331
11	69000000	7	0.69879	2.0481	0.036439	0.87706	0.007245	0.012927	0.0010147	0.011977	0.016141	0.016588	0.055684	0.080213
11	70000000	7	0.70506	2.0829	0.046245	0.87361	0.011783	0.01618	0.00065186	0.010299	0.012201	0.010891	0.044939	0.068291
11	71000000	7	0.66774	2.0202	0.026084	0.89165	0.0057191	0.0094403	0.0049795	0.021173	0.022537	0.028565	0.072869	0.10351
11	75000000	7	0.72315	2.1045	0.068196	0.88614	0.023497	0.029437	0.0055071	0.010402	0.014296	0.0057374	0.032902	0.048296
11	76000000	7	0.71509	2.0926	0.050549	0.87806	0.013527	0.019031	0.0011841	0.0090006	0.012684	0.0088491	0.041786	0.061663
11	77000000	7	0.70999	2.0522	0.041141	0.87938	0.010542	0.01156	0.00056151	0.014638	0.011387	0.014132	0.048236	0.077668
11	78000000	7	0.70896	2.0911	0.047934	0.88663	0.011615	0.020983	0.0018089	0.0070891	0.016634	0.010872	0.047286	0.06377
11	79000000	7	0.70719	2.0647	0.042595	0.85165	0.011933	0.011117	0.00083584	0.015909	0.0097293	0.014291	0.047084	0.079416
11	80000000	7	0.70634	2.0916	0.047024	0.89544	0.011508	0.020572	0.0022517	0.0082057	0.017369	0.012201	0.048878	0.066914
11	81000000	7	0.70392	2.1166	0.041759	0.87436	0.012852	0.016009	0.0053092	0.017156	0.017526	0.020446	0.057886	0.086978
11	83000000	7	0.67457	2.0447	0.03855	0.90421	0.01239	0.015917	0.0072906	0.019942	0.021923	0.025046	0.065115	0.092723
11	85000000	7	0.70719	2.0914	0.048964	0.86276	0.013941	0.017355	0.0017845	0.011699	0.011993	0.011191	0.043846	0.068382
11	87000000	7	0.69198	2.0856	0.040938	0.86962	0.0098844	0.013569	0.00097599	0.012586	0.013337	0.014646	0.050754	0.077253
11	88000000	7	0.69922	2.0822	0.044294	0.89773	0.010453	0.01737	0.0011832	0.0092561	0.015189	0.012127	0.04848	0.069389
11	89000000	7	0.7135	2.022	0.036782	0.91966	0.011356	0.0099746	0.0038619	0.022609	0.015656	0.022291	0.058511	0.093434
11	91000000	7	0.73321	2.0038	0.060417	0.97496	0.032596	0.0271	0.02076	0.041988	0.029516	0.035424	0.065909	0.099833
11	95000000	7	0.71868	2.0761	0.052801	0.86032	0.016717	0.015202	0.0011494	0.014617	0.0072773	0.0089453	0.037026	0.066848
11	96000000	7	0.68416	2.0487	0.033198	0.85987	0.0079347	0.0081459	0.0015543	0.017846	0.01351	0.020292	0.05816	0.09183
11	97000000	7	0.69064	2.0646	0.035968	0.87859	0.0072406	0.011794	0.00067799	0.012548	0.014928	0.016627	0.055205	0.081506
11	98000000	7	0.70146	2.0678	0.044708	0.88222	0.010973	0.015173	0.00035627	0.010685	0.012324	0.011205	0.045492	0.069206
11	99000000	7	0.69597	2.0092	0.031657	0.88476	0.0070024	0.0083903	0.0016784	0.017665	0.015702	0.020856	0.059855	0.091598
11	101000000	7	0.71533	2.0668	0.052474	0.85986	0.015151	0.017607	0.00094643	0.011192	0.0097262	0.0082893	0.038599	0.062795
11	102000000	7	0.71557	2.0706	0.050869	0.86472	0.014401	0.016547	0.00063142	0.011461	0.0096345	0.0086127	0.039302	0.063929
11	103000000	7	0.71279	2.0606	0.046602	0.85676	0.013301	0.012828	0.00045283	0.014623	0.0086337	0.011322	0.042251	0.07242
11	104000000	7	0.71349	2.0464	0.038555	0.8846	0.0095386	0.01146	0.0012955	0.015754	0.013898	0.016426	0.052437	0.080857
11	106000000	7	0.69075	2.0358	0.039685	0.90268	0.008526	0.017609	0.0026141	0.010519	0.020101	0.016423	0.056479	0.075267
11	107000000	7	0.71912	2.1056	0.049047	0.88845	0.012166	0.021453	0.0020041	0.0070598	0.016552	0.010567	0.046583	0.063171
11	108000000	7	0.72471	2.0717	0.045581	0.89433	0.01238	0.017035	0.0022211	0.012383	0.015112	0.013177	0.047949	0.071014
11	109000000	7	0.7082	2.0742	0.058563	0.8585	0.020271	0.018443	0.0028174	0.015685	0.0077898	0.0082377	0.034417	0.063222
11	114000000	7	0.71941	2.0598	0.05565	0.85714	0.018569	0.01579	0.0015481	0.015807	0.0062865	0.0081052	0.034318	0.064525
11	115000000	7	0.70764	2.0477	0.043311	0.86046	0.012283	0.01064	0.00054379	0.016374	0.009006	0.013357	0.045262	0.077364
11	116000000	7	0.70512	2.0612	0.045452	0.87148	0.011668	0.014662	0.00037067	0.011369	0.011215	0.010919	0.044353	0.069439
11	117000000	7	0.70331	2.0609	0.042225	0.87379	0.010288	0.012587	2.9833e-05	0.012521	0.0112	0.01247	0.04675	0.073752
11	118000000	7	0.70572	2.058	0.043208	0.86712	0.011163	0.012145	7.0943e-05	0.013459	0.010072	0.012202	0.045331	0.073969
11	119000000	7	0.73154	2.0547	0.058244	0.85223	0.020941	0.015131	0.0021503	0.019333	0.0045475	0.0084428	0.032035	0.065914
11	120000000	7	0.7154	2.0705	0.04882	0.8655	0.013737	0.015007	0.00049531	0.012427	0.0092402	0.0097229	0.040757	0.067707
11	121000000	7	0.68939	2.0363	0.030759	0.92359	0.0049133	0.014103	0.0030283	0.012879	0.022982	0.021992	0.066267	0.087275
12	11000000	7	0.71709	2.0075	0.05342	0.81559	0.023333	0.016185	0.0093378	0.029196	0.013335	0.022351	0.050837	0.090786
12	14000000	7	0.68413	2.0141	0.030335	0.87494	0.01129	0.013481	0.010594	0.027984	0.027255	0.035283	0.080131	0.11264
12	17000000	7	0.74037	2.0828	0.06408	0.9068	0.024974	0.032046	0.011926	0.019685	0.024369	0.019066	0.051023	0.069948
12	36000000	7	0.76471	1.989	0.07805	0.88585	0.033682	0.039571	0.015714	0.021808	0.025455	0.016378	0.042667	0.057418
12	38000000	7	0.73193	2.0246	0.042836	0.86613	0.014888	0.013448	0.0055609	0.022562	0.015687	0.021338	0.055952	0.088186
12	43000000	7	0.72775	2.046	0.033249	0.90227	0.012314	0.013438	0.0098021	0.028069	0.025379	0.033078	0.075275	0.10851
12	46000000	7	0.75607	2.0723	0.052914	0.86497	0.018871	0.015834	0.0040054	0.020199	0.010122	0.013724	0.042201	0.074504
12	48000000	7	0.72362	2.0243	0.052145	0.86269	0.018148	0.015502	0.0035078	0.019263	0.010212	0.0131	0.041937	0.072886
12	51000000	7	0.71648	2.1267	0.071083	0.89474	0.026943	0.034201	0.010027	0.013674	0.020122	0.010931	0.039938	0.053496
12	54000000	7	0.71424	2.0436	0.045666	0.84549	0.017472	0.0166	0.0084872	0.022808	0.017501	0.024307	0.059745	0.094451
12	55000000	7	0.68112	2.0238	0.040512	0.92942	0.016825	0.021595	0.014371	0.029844	0.031717	0.036555	0.078732	0.10918
12	63000000	7	0.70646	2.0777	0.054655	0.85213	0.019124	0.01831	0.0044103	0.018257	0.011228	0.012927	0.041746	0.071548
12	71000000	7	0.71806	2.1219	0.040331	0.91025	0.012477	0.023825	0.010023	0.016342	0.029316	0.027941	0.072404	0.092626
12	76000000	7	0.68184	2.0933	0.056399	0.9224	0.017307	0.02938	0.0072135	0.0096805	0.023701	0.014165	0.05069	0.061124
12	78000000	7	0.74556	2.0868	0.06311	0.86556	0.024574	0.026234	0.0090365	0.019679	0.016835	0.014501	0.043349	0.066819
12	81000000	7	0.73893	2.0924	0.054951	0.88761	0.020323	0.026089	0.0097594	0.019741	0.022906	0.020679	0.055089	0.076791
12	84000000	7	0.70426	2.0644	0.036412	0.89381	0.007398	0.014226	0.0021889	0.012658	0.018763	0.018135	0.058528	0.080696
12	85000000	7	0.7219	2.0628	0.05827	0.8661	0.019649	0.018851	0.0024453	0.014814	0.0080347	0.0078992	0.034436	0.062011
12	86000000	7	0.68761	2.044	0.034886	0.91699	0.006579	0.016534	0.0034752	0.011367	0.022731	0.020323	0.063557	0.083488
12	94000000	7	0.70753	2.0813	0.043372	0.86055	0.012613	0.020605	0.0063524	0.015164	0.022819	0.020504	0.060103	0.082168
12	95000000	7	0.70127	2.0481	0.056187	0.82315	0.025162	0.015813	0.0092776	0.030255	0.01084	0.021444	0.047169	0.090242
12	108000000	7	0.71562	2.0521	0.047683	0.83678	0.017785	0.0094322	0.0031311	0.024003	0.0061252	0.016016	0.043545	0.084567
12	109000000	7	0.71263	2.0324	0.03988	0.86239	0.012082	0.0083066	0.0015933	0.020634	0.009626	0.017515	0.05004	0.087084
12	110000000	7	0.68441	2.0375	0.032295	0.88505	0.0073126	0.0088884	0.0019318	0.017588	0.015529	0.021037	0.060091	0.092239
12	111000000	7	0.70692	2.0533	0.037335	0.89317	0.00817	0.011792	0.00077464	0.013367	0.014182	0.016205	0.053666	0.080932
12	112000000	7	0.71995	2.0607	0.0434	0.86031	0.012712	0.010434	0.00089078	0.01749	0.0087059	0.014046	0.045664	0.079182
13	5000000	7	0.73009	2.0901	0.03839	0.86766	0.013385	0.014107	0.0075736	0.024039	0.020674	0.0268	0.065037	0.098746
13	6000000	7	0.72485	2.0785	0.051372	0.8684	0.022698	0.016608	0.010091	0.030919	0.016159	0.024841	0.054707	0.093648
13	7000000	7	0.73918	2.0179	0.054994	0.877	0.023442	0.017595	0.0089301	0.029141	0.014788	0.020614	0.048778	0.083511
13	11000000	7	0.71171	2.139	0.06235	0.93671	0.023668	0.036358	0.013625	0.014772	0.030294	0.020373	0.056978	0.069031
13	15000000	7	0.68651	2.0626	0.062468	0.85211	0.026177	0.026201	0.010774	0.023633	0.01765	0.018478	0.046769	0.075663
13	16000000	7	0.70476	2.1031	0.052955	0.87486	0.021123	0.021706	0.0099135	0.02445	0.019119	0.022891	0.055258	0.087654
13	17000000	7	0.68939	2.0649	0.049458	0.88421	0.017102	0.029999	0.012567	0.017463	0.031913	0.026427	0.067951	0.08466
13	20000000	7	0.72762	2.0924	0.047851	0.92981	0.017144	0.024048	0.010388	0.019326	0.025742	0.02458	0.063605	0.086925
13	22000000	7	0.67909	2.0203	0.03768	0.94184	0.015756	0.014971	0.01077	0.030852	0.02478	0.031938	0.070171	0.10548
13	28000000	7	0.73075	2.054	0.067945	0.88084	0.033413	0.025329	0.015217	0.035259	0.017696	0.023214	0.047074	0.083156
13	31000000	7	0.69175	2.0467	0.042497	0.89224	0.013053	0.016053	0.0053121	0.018606	0.018291	0.020701	0.057684	0.085416
13	33000000	7	0.69694	1.9418	0.031412	0.8833	0.01345	0.011501	0.011482	0.033412	0.02614	0.037089	0.078415	0.11825
13	36000000	7	0.71528	2.1145	0.068545	0.8393	0.02589	0.025634	0.0063096	0.016361	0.01022	0.0085209	0.032703	0.059679
13	45000000	7	0.72613	2.0948	0.053936	0.86999	0.016631	0.01908	0.0021997	0.012293	0.010573	0.0094978	0.039747	0.064649
13	47000000	7	0.73908	2.0189	0.046582	0.81931	0.020429	0.0097145	0.0070875	0.031748	0.0095595	0.023756	0.05178	0.099538
13	53000000	7	0.70255	2.04	0.035135	0.87726	0.0093706	0.0088736	0.0023234	0.019628	0.013942	0.020499	0.057178	0.090802
13	54000000	7	0.73263	2.0491	0.052287	0.83422	0.018878	0.012287	0.0026184	0.021025	0.0054834	0.012754	0.038987	0.077139
13	55000000	7	0.70903	2.0858	0.056272	0.8571	0.017143	0.019953	0.0017461	0.010623	0.0096553	0.0074332	0.036742	0.060074
13	56000000	7	0.72039	2.0481	0.049183	0.85773	0.015006	0.013908	0.001092	0.015292	0.0084669	0.011003	0.040703	0.070819
13	58000000	7	0.71377	2.0777	0.042524	0.84507	0.015808	0.0097299	0.0048303	0.025055	0.010678	0.021363	0.053231	0.094681
13	59000000	7	0.7121	2.0688	0.036836	0.89404	0.011228	0.010647	0.0041693	0.020912	0.015757	0.022237	0.05899	0.093256
13	63000000	7	0.72782	2.0431	0.063949	0.88279	0.031257	0.01924	0.012477	0.037269	0.012949	0.02289	0.044849	0.087839
13	77000000	7	0.71142	2.1182	0.073382	0.92943	0.028691	0.038367	0.01284	0.016273	0.025602	0.013885	0.043499	0.053959
13	79000000	7	0.71577	2.104	0.051703	0.86547	0.020312	0.019982	0.0088375	0.022686	0.016766	0.021873	0.054493	0.088816
13	86000000	7	0.72831	2.1007	0.053315	0.92023	0.015164	0.027112	0.0058267	0.0089608	0.022356	0.013605	0.050981	0.063016
13	87000000	7	0.71701	2.0942	0.060626	0.87581	0.019046	0.027025	0.00485	0.0091593	0.016054	0.0088343	0.040636	0.055744
13	88000000	7	0.75422	2.0783	0.065266	0.85815	0.025286	0.020969	0.0055032	0.020876	0.0078159	0.0097916	0.032427	0.064042
[truncated: 1,034 more rows]

## Sheet: genes (0,24,72h)
gene	k-means cluster	distance to cluster 1 centroid	distance to cluster 2 centroid	distance to cluster 3 centroid	distance to cluster 4 centroid	distance to cluster 5 centroid	distance to cluster 6 centroid	distance to cluster 7 centroid	distance to cluster 8 centroid	distance to cluster 9 centroid	distance to cluster 10 centroid	distance to cluster 11 centroid	distance to cluster 12 centroid
[truncated: 15,491 more rows]
