# Supplementary material for: Whole-genome 3D architectural screen reveals modulators of brain DNA structure
Source: bioRxiv. 2026 Apr 17:2026.04.15.718501. Preprint. [Version 1] doi: 10.64898/2026.04.15.718501 (PMC13104906; doi:10.64898/2026.04.15.718501)
Supplement: Supplement 9 [file media-9.xlsx]

## Sheet: Raw_Data
experiment	sample_id	cell_type	treatment	time	concentration	contact_greater_10Mb	interchromosomal	saddle	AB_balance	insulation	log2P2LL	log2AA	log2BB	log2AB
experiment-01	experiment-01_plate-c_human_hek293_drug-panel-1a_24h_sample-0001	human_hek293	DMSO	24h	2.5 uM	9.67899	17.6748	1.53245	0.208999	0.312156	1.08963	1.67949	1.45299	0.541433
experiment-01	experiment-01_plate-c_human_hek293_drug-panel-1a_24h_sample-0002	human_hek293	SB939	24h	2.5 uM	19.6807	28.9544	0.815287	0.0877387	0.258944	0.907106	1.35838	1.27823	0.749187
experiment-01	experiment-01_plate-c_human_hek293_drug-panel-1a_24h_sample-0003	human_hek293	PCI-34051	24h	2.5 uM	10.205	19.0763	1.50931	0.206926	0.309915	1.06091	1.65987	1.43808	0.544123
experiment-01	experiment-01_plate-c_human_hek293_drug-panel-1a_24h_sample-0004	human_hek293	4-iodo-SAHA	24h	2.5 uM	16.7055	24.0835	0.873536	0.148411	0.258693	0.958132	1.41143	1.27345	0.732712
experiment-01	experiment-01_plate-c_human_hek293_drug-panel-1a_24h_sample-0005	human_hek293	Sulforaphane	24h	2.5 uM	10.2697	18.7659	1.54756	0.193081	0.311362	1.05434	1.65521	1.44787	0.530766
experiment-01	experiment-01_plate-c_human_hek293_drug-panel-1a_24h_sample-0006	human_hek293	Sirtinol	24h	2.5 uM	10.2307	19.3962	1.56737	0.207354	0.317841	1.07683	1.67402	1.44991	0.527042
experiment-01	experiment-01_plate-c_human_hek293_drug-panel-1a_24h_sample-0007	human_hek293	C646	24h	2.5 uM	10.0077	18.899	1.54132	0.209287	0.320804	1.03948	1.68112	1.45411	0.538586
experiment-01	experiment-01_plate-c_human_hek293_drug-panel-1a_24h_sample-0008	human_hek293	Garcinol	24h	2.5 uM	10.0942	19.4635	1.5642	0.175399	0.314559	1.04459	1.65762	1.46786	0.528461
experiment-01	experiment-01_plate-c_human_hek293_drug-panel-1a_24h_sample-0009	human_hek293	Ellagic_Acid	24h	2.5 uM	10.0561	18.6889	1.54657	0.192826	0.31969	1.1447	1.66791	1.45923	0.535247
experiment-01	experiment-01_plate-c_human_hek293_drug-panel-1a_24h_sample-0010	human_hek293	Scriptaid	24h	2.5 uM	17.1217	24.8302	0.860219	0.153956	0.254528	0.87054	1.41	1.26728	0.737416
experiment-01	experiment-01_plate-c_human_hek293_drug-panel-1a_24h_sample-0011	human_hek293	Suberohydroxamic_Acid	24h	2.5 uM	10.8727	20.5424	1.55973	0.175117	0.321351	0.938381	1.66627	1.47581	0.53292
experiment-01	experiment-01_plate-c_human_hek293_drug-panel-1a_24h_sample-0012	human_hek293	Zebularine	24h	2.5 uM	9.42131	17.547	1.6043	0.18742	0.323889	1.06824	1.68387	1.47873	0.520084
experiment-01	experiment-01_plate-c_human_hek293_drug-panel-1a_24h_sample-0013	human_hek293	DMSO	24h	2.5 uM	9.71031	17.6624	1.53914	0.208121	0.312291	1.01926	1.68072	1.45494	0.539474
experiment-01	experiment-01_plate-c_human_hek293_drug-panel-1a_24h_sample-0014	human_hek293	Apicidin	24h	2.5 uM	18.1413	23.8736	1.08736	0.147571	0.237327	0.826542	1.50413	1.35788	0.673461
experiment-01	experiment-01_plate-c_human_hek293_drug-panel-1a_24h_sample-0015	human_hek293	Cl-Amidine	24h	2.5 uM	10.1799	19.245	1.50638	0.234905	0.30521	1.02457	1.67323	1.42182	0.54472
experiment-01	experiment-01_plate-c_human_hek293_drug-panel-1a_24h_sample-0016	human_hek293	F-Amidine	24h	2.5 uM	10.2367	19.4122	1.52661	0.219756	0.30795	1.02229	1.68227	1.44459	0.542652
experiment-01	experiment-01_plate-c_human_hek293_drug-panel-1a_24h_sample-0017	human_hek293	SGC-CBP30	24h	2.5 uM	10.3046	19.6921	1.53994	0.239433	0.31105	1.01937	1.67595	1.41966	0.53229
experiment-01	experiment-01_plate-c_human_hek293_drug-panel-1a_24h_sample-0018	human_hek293	I-BET762	24h	2.5 uM	10.9206	20.1416	1.2735	0.0835779	0.264639	1.05413	1.50614	1.42137	0.605488
experiment-01	experiment-01_plate-c_human_hek293_drug-panel-1a_24h_sample-0019	human_hek293	UNC0638	24h	2.5 uM	10.2158	19.4258	1.53941	0.204336	0.305026	1.01162	1.66793	1.44766	0.53592
experiment-01	experiment-01_plate-c_human_hek293_drug-panel-1a_24h_sample-0020	human_hek293	UNC669	24h	2.5 uM	9.97571	19.0283	1.52514	0.261236	0.310499	1.0826	1.69457	1.4139	0.540012
experiment-01	experiment-01_plate-c_human_hek293_drug-panel-1a_24h_sample-0021	human_hek293	CAY10669	24h	2.5 uM	10.0276	19.0605	1.55692	0.214338	0.316302	1.06861	1.67493	1.44369	0.529974
experiment-01	experiment-01_plate-c_human_hek293_drug-panel-1a_24h_sample-0022	human_hek293	Zebularine	24h	2.5 uM	10.1733	18.9926	1.48613	0.26548	0.307701	0.944914	1.68952	1.40555	0.552421
experiment-01	experiment-01_plate-c_human_hek293_drug-panel-1a_24h_sample-0023	human_hek293	Delphinidin	24h	2.5 uM	9.7415	18.0848	1.52903	0.228655	0.313266	1.05077	1.68857	1.44108	0.542226
experiment-01	experiment-01_plate-c_human_hek293_drug-panel-1a_24h_sample-0024	human_hek293	UNC0646	24h	2.5 uM	9.62267	17.1433	1.58359	0.213211	0.313913	1.05556	1.6991	1.46567	0.527964
experiment-01	experiment-01_plate-c_human_hek293_drug-panel-1a_24h_sample-0025	human_hek293	DMSO	24h	2.5 uM	9.86096	18.2441	1.5766	0.218746	0.322952	1.18396	1.69944	1.46035	0.529695
experiment-01	experiment-01_plate-c_human_hek293_drug-panel-1a_24h_sample-0026	human_hek293	ITF-2357	24h	2.5 uM	19.0127	28.2131	0.87513	0.130557	0.262669	0.935999	1.41011	1.2881	0.735538
experiment-01	experiment-01_plate-c_human_hek293_drug-panel-1a_24h_sample-0027	human_hek293	UNC0631	24h	2.5 uM	10.5891	19.8546	1.51439	0.180474	0.30688	1.00623	1.65298	1.45862	0.544598
experiment-01	experiment-01_plate-c_human_hek293_drug-panel-1a_24h_sample-0028	human_hek293	UNC0646	24h	2.5 uM	10.7326	20.2838	1.53739	0.226143	0.307841	0.932771	1.68012	1.43636	0.536826
experiment-01	experiment-01_plate-c_human_hek293_drug-panel-1a_24h_sample-0029	human_hek293	2,4-Pyridinedicarboxylic-Acid	24h	2.5 uM	10.1285	19.8525	1.52696	0.230698	0.31818	1.02007	1.67205	1.42496	0.53734
experiment-01	experiment-01_plate-c_human_hek293_drug-panel-1a_24h_sample-0030	human_hek293	PFI-1	24h	2.5 uM	10.2464	20.0351	1.46339	0.112423	0.277634	1.02689	1.59045	1.47122	0.555143
experiment-01	experiment-01_plate-c_human_hek293_drug-panel-1a_24h_sample-0031	human_hek293	5-Azacytidine	24h	2.5 uM	10.9325	22.2003	1.48731	0.13745	0.271282	0.990602	1.60313	1.45744	0.545819
experiment-01	experiment-01_plate-c_human_hek293_drug-panel-1a_24h_sample-0032	human_hek293	SGI-1027	24h	2.5 uM	9.93511	20.6748	1.3812	0.152174	0.29564	1.04096	1.58551	1.42679	0.57821
experiment-01	experiment-01_plate-c_human_hek293_drug-panel-1a_24h_sample-0033	human_hek293	Decitabine	24h	2.5 uM	9.39509	19.4842	1.61614	0.222569	0.304888	1.13013	1.69549	1.4531	0.513547
experiment-01	experiment-01_plate-c_human_hek293_drug-panel-1a_24h_sample-0034	human_hek293	I-BET151	24h	2.5 uM	11.0074	21.2532	1.22759	0.0507308	0.254889	0.984511	1.48554	1.43421	0.623409
experiment-01	experiment-01_plate-c_human_hek293_drug-panel-1a_24h_sample-0035	human_hek293	JQ1	24h	2.5 uM	11.7275	18.9488	1.10005	0.125136	0.239317	1.03366	1.48457	1.36123	0.663781
experiment-01	experiment-01_plate-c_human_hek293_drug-panel-1a_24h_sample-0036	human_hek293	Tenovin-1	24h	2.5 uM	11.0569	26.404	1.48702	0.120366	0.316497	0.955902	1.56821	1.44268	0.537067
experiment-01	experiment-01_plate-c_human_hek293_drug-panel-1a_24h_sample-0037	human_hek293	Sirtinol	24h	2.5 uM	9.91865	18.1183	1.57833	0.221151	0.320308	1.10872	1.6948	1.45394	0.527206
experiment-01	experiment-01_plate-c_human_hek293_drug-panel-1a_24h_sample-0038	human_hek293	4-Phenylbutyrate	24h	2.5 uM	10.4792	19.3666	1.59095	0.209993	0.317453	1.01775	1.68732	1.45876	0.522174
experiment-01	experiment-01_plate-c_human_hek293_drug-panel-1a_24h_sample-0039	human_hek293	IOX1	24h	2.5 uM	10.2127	19.112	1.57235	0.232337	0.314666	0.961733	1.6954	1.44321	0.527696
experiment-01	experiment-01_plate-c_human_hek293_drug-panel-1a_24h_sample-0040	human_hek293	Gemcitabine	24h	2.5 uM	8.63614	22.034	1.29874	0.21706	0.273375	0.87592	1.56153	1.34341	0.5904
experiment-01	experiment-01_plate-c_human_hek293_drug-panel-1a_24h_sample-0041	human_hek293	(R)-PFI-2	24h	2.5 uM	10.3716	19.5633	1.56876	0.225971	0.318003	1.07804	1.69348	1.44796	0.529488
experiment-01	experiment-01_plate-c_human_hek293_drug-panel-1a_24h_sample-0042	human_hek293	Daminozide	24h	2.5 uM	9.60676	18.4182	1.58483	0.22423	0.31177	1.01609	1.69314	1.44941	0.523808
experiment-01	experiment-01_plate-c_human_hek293_drug-panel-1a_24h_sample-0043	human_hek293	GSK-J1	24h	2.5 uM	9.95544	18.5881	1.551	0.210766	0.306687	1.03238	1.67345	1.44599	0.532289
experiment-01	experiment-01_plate-c_human_hek293_drug-panel-1a_24h_sample-0044	human_hek293	GSK-J4	24h	2.5 uM	10.1545	19.7754	1.5933	0.224064	0.315586	1.1292	1.6946	1.45084	0.52122
experiment-01	experiment-01_plate-c_human_hek293_drug-panel-1a_24h_sample-0045	human_hek293	CI-994	24h	2.5 uM	12.2	22.4906	1.55022	0.163047	0.329417	0.988311	1.65061	1.47422	0.533497
experiment-01	experiment-01_plate-c_human_hek293_drug-panel-1a_24h_sample-0046	human_hek293	CPTH2	24h	2.5 uM	10.6704	19.5558	1.54339	0.218258	0.32108	1.08665	1.68343	1.44708	0.537004
experiment-01	experiment-01_plate-c_human_hek293_drug-panel-1a_24h_sample-0047	human_hek293	Butyrolactone3	24h	2.5 uM	9.97619	17.8771	1.52582	0.261276	0.311294	1.07259	1.68869	1.40896	0.53788
experiment-01	experiment-01_plate-c_human_hek293_drug-panel-1a_24h_sample-0048	human_hek293	CAY10603	24h	2.5 uM	13.6477	19.5874	1.15035	0.101099	0.301675	0.969982	1.49787	1.3965	0.651982
experiment-01	experiment-01_plate-c_human_hek293_drug-panel-1a_24h_sample-0049	human_hek293	CI-994	24h	2.5 uM	12.2276	22.1655	1.54178	0.129432	0.328346	1.10299	1.62715	1.48752	0.534884
experiment-01	experiment-01_plate-c_human_hek293_drug-panel-1a_24h_sample-0050	human_hek293	Valproic-Acid	24h	2.5 uM	10.5097	19.5871	1.53318	0.193419	0.313951	1.0247	1.67176	1.462	0.541381
experiment-01	experiment-01_plate-c_human_hek293_drug-panel-1a_24h_sample-0051	human_hek293	Tenovin-1	24h	2.5 uM	12.1764	29.4634	1.52321	0.138903	0.321087	1.01874	1.58687	1.44121	0.526751
experiment-01	experiment-01_plate-c_human_hek293_drug-panel-1a_24h_sample-0052	human_hek293	Tenovin-6	24h	2.5 uM	11.7777	28.6706	1.50309	0.115288	0.311192	1.01574	1.57419	1.45329	0.534044
experiment-01	experiment-01_plate-c_human_hek293_drug-panel-1a_24h_sample-0053	human_hek293	BIX01294	24h	2.5 uM	10.4036	19.9984	1.54547	0.198392	0.307876	1.09278	1.65775	1.44476	0.531437
experiment-01	experiment-01_plate-c_human_hek293_drug-panel-1a_24h_sample-0054	human_hek293	AnacardicAcid	24h	2.5 uM	10.4802	20.0792	1.49891	0.241553	0.307151	1.03469	1.68751	1.42735	0.55105
experiment-01	experiment-01_plate-c_human_hek293_drug-panel-1a_24h_sample-0055	human_hek293	AGK2	24h	2.5 uM	10.2523	20.0146	1.51338	0.227628	0.313752	1.12716	1.68372	1.43796	0.546746
experiment-01	experiment-01_plate-c_human_hek293_drug-panel-1a_24h_sample-0056	human_hek293	CAY10603	24h	2.5 uM	16.5746	24.181	0.959162	0.141492	0.270461	0.924634	1.45165	1.31604	0.711789
experiment-01	experiment-01_plate-c_human_hek293_drug-panel-1a_24h_sample-0057	human_hek293	Splitomicin	24h	2.5 uM	10.0752	19.3803	1.56238	0.256491	0.315549	1.09083	1.71281	1.43383	0.532714
experiment-01	experiment-01_plate-c_human_hek293_drug-panel-1a_24h_sample-0058	human_hek293	CBHA	24h	2.5 uM	15.3825	23.4274	1.06114	0.0919397	0.28837	0.95816	1.45451	1.36471	0.67556
experiment-01	experiment-01_plate-c_human_hek293_drug-panel-1a_24h_sample-0059	human_hek293	Salermide	24h	2.5 uM	10.1587	18.6334	1.49616	0.247301	0.311476	1.05523	1.67213	1.40872	0.546076
experiment-01	experiment-01_plate-c_human_hek293_drug-panel-1a_24h_sample-0060	human_hek293	3-Deazaneplanocin_A	24h	2.5 uM	9.37942	18.471	1.61104	0.139912	0.310905	1.03814	1.65421	1.50131	0.5165
experiment-01	experiment-01_plate-c_human_hek293_drug-panel-1a_24h_sample-0061	human_hek293	GSK-J1	24h	2.5 uM	10.1614	18.5423	1.57891	0.188083	0.312902	1.02677	1.6756	1.4708	0.526604
experiment-01	experiment-01_plate-c_human_hek293_drug-panel-1a_24h_sample-0062	human_hek293	Pimelic-Diphenylamide-106	24h	2.5 uM	11.6512	21.1105	1.5814	0.142953	0.318972	0.998172	1.64729	1.49189	0.52449
experiment-01	experiment-01_plate-c_human_hek293_drug-panel-1a_24h_sample-0063	human_hek293	Panobinostat	24h	2.5 uM	19.0915	29.6139	0.899537	0.0920818	0.243093	0.875964	1.3914	1.30536	0.72281
experiment-01	experiment-01_plate-c_human_hek293_drug-panel-1a_24h_sample-0064	human_hek293	MS-275	24h	2.5 uM	15.2145	26.6499	1.3327	0.0993259	0.30546	1.07224	1.53335	1.43133	0.588524
experiment-01	experiment-01_plate-c_human_hek293_drug-panel-1a_24h_sample-0065	human_hek293	HNHA	24h	2.5 uM	10.0177	19.3484	1.52939	0.26534	0.310215	1.03238	1.70551	1.41899	0.541201
experiment-01	experiment-01_plate-c_human_hek293_drug-panel-1a_24h_sample-0066	human_hek293	RG108	24h	2.5 uM	10.4113	19.7454	1.52964	0.227989	0.309284	1.01257	1.68416	1.43798	0.540696
experiment-01	experiment-01_plate-c_human_hek293_drug-panel-1a_24h_sample-0067	human_hek293	2',3',5'-triacetyl-5-Azacytidine	24h	2.5 uM	10.1377	19.7763	1.51788	0.221413	0.307411	1.02338	1.6715	1.43369	0.542165
experiment-01	experiment-01_plate-c_human_hek293_drug-panel-1a_24h_sample-0068	human_hek293	UNC0224	24h	2.5 uM	9.94995	19.0052	1.53622	0.2202	0.312958	1.05178	1.68713	1.44831	0.540531
experiment-01	experiment-01_plate-c_human_hek293_drug-panel-1a_24h_sample-0069	human_hek293	Chidamide	24h	2.5 uM	13.9042	25.4972	1.37613	0.116945	0.322641	1.00115	1.55881	1.43744	0.577153
experiment-01	experiment-01_plate-c_human_hek293_drug-panel-1a_24h_sample-0070	human_hek293	3-Deazaneplanocin_A	24h	2.5 uM	9.83079	19.9965	1.58657	0.171378	0.307031	0.94009	1.67017	1.4831	0.524958
experiment-01	experiment-01_plate-c_human_hek293_drug-panel-1a_24h_sample-0071	human_hek293	5-Nitroso-8-quinolinol	24h	2.5 uM	7.94607	17.8937	1.47038	0.175159	0.313994	1.0866	1.60622	1.42258	0.54653
experiment-01	experiment-01_plate-c_human_hek293_drug-panel-1a_24h_sample-0072	human_hek293	5-Nitroso-8-quinolinol	24h	2.5 uM	7.43914	16.6073	1.46846	0.171455	0.310836	1.03824	1.61209	1.43145	0.549918
experiment-01	experiment-01_plate-c_human_hek293_drug-panel-1a_24h_sample-0073	human_hek293	JQ1	24h	2.5 uM	12.204	18.6395	1.03052	0.0929196	0.234348	0.849386	1.44502	1.35488	0.685324
experiment-01	experiment-01_plate-c_human_hek293_drug-panel-1a_24h_sample-0074	human_hek293	Pyroxamide	24h	2.5 uM	12.8888	22.9906	1.49737	0.0759711	0.313174	1.03026	1.57936	1.49834	0.545059
experiment-01	experiment-01_plate-c_human_hek293_drug-panel-1a_24h_sample-0075	human_hek293	N-Oxalylglycine	24h	2.5 uM	10.7416	19.9537	1.52285	0.212989	0.311453	0.971944	1.6672	1.43837	0.540367
experiment-01	experiment-01_plate-c_human_hek293_drug-panel-1a_24h_sample-0076	human_hek293	AMI-1	24h	2.5 uM	10.3809	19.2959	1.53391	0.222956	0.312661	0.988483	1.68289	1.44192	0.53956
experiment-01	experiment-01_plate-c_human_hek293_drug-panel-1a_24h_sample-0077	human_hek293	EPZ005687	24h	2.5 uM	10.3247	19.6531	1.53389	0.199065	0.313657	1.10324	1.66052	1.4465	0.536497
experiment-01	experiment-01_plate-c_human_hek293_drug-panel-1a_24h_sample-0078	human_hek293	SGC0946	24h	2.5 uM	10.1439	19.0461	1.49102	0.212853	0.313798	1.06901	1.66082	1.43301	0.550332
experiment-01	experiment-01_plate-c_human_hek293_drug-panel-1a_24h_sample-0079	human_hek293	UNC1215	24h	2.5 uM	10.0651	18.9189	1.52558	0.23944	0.310713	1.04009	1.6859	1.42808	0.540806
experiment-01	experiment-01_plate-c_human_hek293_drug-panel-1a_24h_sample-0080	human_hek293	AK-7	24h	2.5 uM	10.4264	19.5913	1.48448	0.219706	0.309674	1.03699	1.66269	1.42782	0.55224
experiment-01	experiment-01_plate-c_human_hek293_drug-panel-1a_24h_sample-0081	human_hek293	JNJ-26481585	24h	2.5 uM	19.9516	30.1791	0.968995	0.05839	0.247669	0.937769	1.3998	1.34428	0.700924
experiment-01	experiment-01_plate-c_human_hek293_drug-panel-1a_24h_sample-0082	human_hek293	GSK343	24h	2.5 uM	10.1209	19.2013	1.48861	0.236232	0.320064	1.08894	1.67236	1.41977	0.550948
experiment-01	experiment-01_plate-c_human_hek293_drug-panel-1a_24h_sample-0083	human_hek293	Bromosporine	24h	2.5 uM	11.1881	20.0208	1.10846	0.125789	0.257129	0.911539	1.47918	1.35567	0.657388
experiment-01	experiment-01_plate-c_human_hek293_drug-panel-1a_24h_sample-0084	human_hek293	N-Oxalylglycine	24h	2.5 uM	9.70459	17.7605	1.58306	0.209699	0.322507	1.07682	1.69467	1.46541	0.527376
experiment-01	experiment-01_plate-c_human_hek293_drug-panel-1a_24h_sample-0085	human_hek293	UNC669	24h	2.5 uM	9.81036	17.6908	1.60083	0.212478	0.314939	1.10449	1.69735	1.46491	0.521278
experiment-01	experiment-01_plate-c_human_hek293_drug-panel-1a_24h_sample-0086	human_hek293	GSK2801	24h	2.5 uM	9.99157	18.2868	1.57086	0.194343	0.31787	1.10156	1.68196	1.46999	0.530486
experiment-01	experiment-01_plate-c_human_hek293_drug-panel-1a_24h_sample-0087	human_hek293	Plumbagin	24h	2.5 uM	9.28195	18.0831	1.24212	0.172014	0.299182	0.998425	1.55119	1.37684	0.618915
experiment-01	experiment-01_plate-c_human_hek293_drug-panel-1a_24h_sample-0088	human_hek293	SIRT1/2i	24h	2.5 uM	10.3419	19.2096	1.47723	0.208545	0.313377	0.97399	1.66561	1.44143	0.557991
experiment-01	experiment-01_plate-c_human_hek293_drug-panel-1a_24h_sample-0089	human_hek293	I-CBP112	24h	2.5 uM	10.177	18.6587	1.47693	0.214768	0.309851	1.01788	1.64778	1.41987	0.551031
experiment-01	experiment-01_plate-c_human_hek293_drug-panel-1a_24h_sample-0090	human_hek293	SGC-CBP30	24h	2.5 uM	10.1442	18.6548	1.53101	0.202067	0.314947	1.03134	1.65724	1.44064	0.535989
experiment-01	experiment-01_plate-c_human_hek293_drug-panel-1a_24h_sample-0091	human_hek293	UNC0642	24h	2.5 uM	10.0138	18.2153	1.54643	0.202988	0.316182	1.01008	1.6555	1.43821	0.529575
experiment-01	experiment-01_plate-c_human_hek293_drug-panel-1a_24h_sample-0092	human_hek293	UNC1999	24h	2.5 uM	10.1019	18.9857	1.53191	0.201724	0.318558	0.994211	1.67339	1.45503	0.540934
experiment-01	experiment-01_plate-c_human_hek293_drug-panel-1a_24h_sample-0093	human_hek293	(R)-PFI-2	24h	2.5 uM	9.94905	18.0756	1.51451	0.197092	0.317343	0.943079	1.65271	1.44167	0.541541
experiment-01	experiment-01_plate-c_human_hek293_drug-panel-1a_24h_sample-0094	human_hek293	LMK_235	24h	2.5 uM	18.5935	25.2131	0.809556	0.123054	0.258979	0.856407	1.37925	1.26649	0.754774
experiment-01	experiment-01_plate-c_human_hek293_drug-panel-1a_24h_sample-0095	human_hek293	HPOB	24h	2.5 uM	10.1904	18.5214	1.51305	0.189417	0.315389	1.0988	1.64692	1.44428	0.541532
experiment-01	experiment-01_plate-c_human_hek293_drug-panel-1a_24h_sample-0096	human_hek293	UNC1215	24h	2.5 uM	9.36317	16.5262	1.61849	0.19524	0.315615	1.09204	1.68685	1.47334	0.5146
experiment-01	experiment-01_plate-c_human_hek293_drug-panel-1a_24h_sample-0097	human_hek293	DMSO	24h	2.5 uM	8.21175	14.2379	1.62363	0.189793	0.331017	1.04741	1.69687	1.4877	0.516726
experiment-01	experiment-01_plate-c_human_hek293_drug-panel-1a_24h_sample-0098	human_hek293	HDAC6i	24h	2.5 uM	8.31	14.6972	1.66406	0.210407	0.329872	1.08968	1.72453	1.4905	0.507252
experiment-01	experiment-01_plate-c_human_hek293_drug-panel-1a_24h_sample-0099	human_hek293	2-hexyl-4-Pentynoic-Acid	24h	2.5 uM	8.35077	14.858	1.62095	0.219181	0.330511	1.13361	1.72147	1.47883	0.520245
experiment-01	experiment-01_plate-c_human_hek293_drug-panel-1a_24h_sample-0100	human_hek293	PFI-3	24h	2.5 uM	8.47945	14.9924	1.65446	0.207603	0.337177	1.12047	1.70364	1.47531	0.504907
experiment-01	experiment-01_plate-c_human_hek293_drug-panel-1a_24h_sample-0101	human_hek293	JIB-04	24h	2.5 uM	7.12939	17.0851	1.52149	0.107453	0.311118	0.986176	1.58415	1.47045	0.531999
experiment-01	experiment-01_plate-c_human_hek293_drug-panel-1a_24h_sample-0102	human_hek293	CAY10683	24h	2.5 uM	8.27167	14.5634	1.66189	0.205104	0.331688	1.07529	1.72408	1.4956	0.508748
experiment-01	experiment-01_plate-c_human_hek293_drug-panel-1a_24h_sample-0103	human_hek293	GSK126	24h	2.5 uM	8.23639	14.7667	1.63508	0.200214	0.33613	1.06794	1.6935	1.47406	0.509903
experiment-01	experiment-01_plate-c_human_hek293_drug-panel-1a_24h_sample-0104	human_hek293	CPI-203	24h	2.5 uM	10.3597	16.2797	1.14467	0.0790112	0.261983	0.948879	1.46735	1.38915	0.645988
experiment-01	experiment-01_plate-c_human_hek293_drug-panel-1a_24h_sample-0105	human_hek293	SP-2509	24h	2.5 uM	6.92536	14.1236	1.72982	0.108886	0.33974	1.21034	1.6801	1.55796	0.488121
experiment-01	experiment-01_plate-c_human_hek293_drug-panel-1a_24h_sample-0106	human_hek293	6-Thioguanine	24h	2.5 uM	9.21415	15.2256	1.48406	0.243662	0.270332	1.00936	1.67525	1.41492	0.552341
experiment-01	experiment-01_plate-c_human_hek293_drug-panel-1a_24h_sample-0107	human_hek293	Tubastatin-A	24h	2.5 uM	8.20229	14.4108	1.74122	0.205029	0.335902	1.04712	1.74747	1.51596	0.488071
experiment-01	experiment-01_plate-c_human_hek293_drug-panel-1a_24h_sample-0108	human_hek293	PRT4165	24h	2.5 uM	8.00378	13.8987	1.72303	0.214838	0.328235	1.14719	1.74005	1.4993	0.490619
experiment-01	experiment-01_plate-c_human_hek293_drug-panel-1a_24h_sample-0109	human_hek293	DMSO	24h	2.5 uM	8.43372	14.6791	1.66265	0.209309	0.336304	1.12428	1.72984	1.49623	0.509489
experiment-01	experiment-01_plate-c_human_hek293_drug-panel-1a_24h_sample-0110	human_hek293	OTX015	24h	2.5 uM	8.50227	14.7957	1.58092	0.197415	0.327283	1.01103	1.67729	1.46278	0.524812
experiment-01	experiment-01_plate-c_human_hek293_drug-panel-1a_24h_sample-0111	human_hek293	A-366	24h	2.5 uM	8.46729	14.7867	1.61066	0.173879	0.330119	1.15722	1.69354	1.50125	0.523065
experiment-01	experiment-01_plate-c_human_hek293_drug-panel-1a_24h_sample-0112	human_hek293	OICR-9429	24h	2.5 uM	8.6397	15.1221	1.62925	0.231733	0.329843	1.0256	1.72041	1.46512	0.51487
experiment-01	experiment-01_plate-c_human_hek293_drug-panel-1a_24h_sample-0113	human_hek293	EPZ004777	24h	2.5 uM	8.65825	15.0473	1.61185	0.226659	0.334746	0.984677	1.70158	1.45419	0.51625
experiment-01	experiment-01_plate-c_human_hek293_drug-panel-1a_24h_sample-0114	human_hek293	EPZ6438	24h	2.5 uM	8.54845	15.1704	1.59542	0.182385	0.332374	1.0075	1.67311	1.47442	0.520799
experiment-01	experiment-01_plate-c_human_hek293_drug-panel-1a_24h_sample-0115	human_hek293	EPZ5676	24h	2.5 uM	8.56319	14.9359	1.63559	0.21696	0.333312	1.11061	1.69879	1.4616	0.50857
experiment-01	experiment-01_plate-c_human_hek293_drug-panel-1a_24h_sample-0116	human_hek293	MC-1568	24h	2.5 uM	8.70505	15.2329	1.63898	0.207975	0.333817	1.06931	1.70914	1.47969	0.511942
experiment-01	experiment-01_plate-c_human_hek293_drug-panel-1a_24h_sample-0117	human_hek293	PBIT	24h	2.5 uM	8.61432	14.7974	1.67398	0.221463	0.341317	1.13327	1.73614	1.48908	0.50537
experiment-01	experiment-01_plate-c_human_hek293_drug-panel-1a_24h_sample-0118	human_hek293	Octyl-Œ±-hydroxyglutarate	24h	2.5 uM	8.26461	14.2704	1.65959	0.219527	0.335102	1.08607	1.72604	1.48241	0.507783
experiment-01	experiment-01_plate-c_human_hek293_drug-panel-1a_24h_sample-0119	human_hek293	a-Hydroxyglutaric-Acid	24h	2.5 uM	8.36547	14.3874	1.67924	0.19464	0.331111	1.20512	1.7162	1.4996	0.502062
experiment-01	experiment-01_plate-c_human_hek293_drug-panel-1a_24h_sample-0120	human_hek293	Cyproheptadine	24h	2.5 uM	8.28068	14.3789	1.68198	0.227194	0.322646	0.953435	1.73838	1.48509	0.502303
experiment-01	experiment-01_plate-c_human_hek293_drug-panel-1a_24h_sample-0121	human_hek293	DMSO	24h	2.5 uM	8.55248	14.8752	1.66638	0.200859	0.33886	1.18635	1.70929	1.48714	0.503506
experiment-01	experiment-01_plate-c_human_hek293_drug-panel-1a_24h_sample-0122	human_hek293	UNC0379	24h	2.5 uM	8.11995	15.3361	1.6535	0.19408	0.32931	1.22786	1.70515	1.49052	0.507903
experiment-01	experiment-01_plate-c_human_hek293_drug-panel-1a_24h_sample-0123	human_hek293	RVX-208	24h	2.5 uM	8.57021	14.7676	1.63264	0.212695	0.321919	1.12123	1.71557	1.4804	0.515347
experiment-01	experiment-01_plate-c_human_hek293_drug-panel-1a_24h_sample-0124	human_hek293	CUDC-101	24h	2.5 uM	17.2321	23.1126	0.905848	0.115225	0.276401	1.00509	1.40818	1.30009	0.722727
experiment-01	experiment-01_plate-c_human_hek293_drug-panel-1a_24h_sample-0125	human_hek293	LAQ824	24h	2.5 uM	17.6986	24.3329	0.90065	0.0857059	0.278957	1.02234	1.40104	1.32024	0.72882
experiment-01	experiment-01_plate-c_human_hek293_drug-panel-1a_24h_sample-0126	human_hek293	GSK-LSD1	24h	2.5 uM	8.71247	15.2107	1.61602	0.240084	0.335605	1.16876	1.72835	1.46339	0.520627
experiment-01	experiment-01_plate-c_human_hek293_drug-panel-1a_24h_sample-0127	human_hek293	BVT-948	24h	2.5 uM	8.64374	15.2893	1.71697	0.225845	0.334753	1.02528	1.74733	1.49413	0.493004
experiment-01	experiment-01_plate-c_human_hek293_drug-panel-1a_24h_sample-0128	human_hek293	RGFP966	24h	2.5 uM	9.09278	15.9322	1.69305	0.175112	0.342578	1.3105	1.70447	1.50965	0.497018
experiment-01	experiment-01_plate-c_human_hek293_drug-panel-1a_24h_sample-0129	human_hek293	BG45	24h	2.5 uM	8.91349	15.1414	1.67224	0.220635	0.349716	1.16824	1.73006	1.48472	0.504345
experiment-01	experiment-01_plate-c_human_hek293_drug-panel-1a_24h_sample-0130	human_hek293	UMB-32	24h	2.5 uM	8.32456	14.6143	1.58349	0.125821	0.315347	1.18082	1.6352	1.49863	0.522839
experiment-01	experiment-01_plate-c_human_hek293_drug-panel-1a_24h_sample-0131	human_hek293	EPZ015666	24h	2.5 uM	8.32449	14.6617	1.71018	0.196671	0.344027	1.156	1.72793	1.50773	0.494445
experiment-01	experiment-01_plate-c_human_hek293_drug-panel-1a_24h_sample-0132	human_hek293	Todralazine	24h	2.5 uM	8.55226	14.6433	1.63337	0.229447	0.324839	1.08521	1.7171	1.46462	0.512789
experiment-01	experiment-01_plate-c_human_hek293_drug-panel-1a_24h_sample-0133	human_hek293	JIB-04	24h	2.5 uM	7.67911	18.296	1.5658	0.104363	0.317504	0.999526	1.59363	1.48242	0.519527
experiment-01	experiment-01_plate-c_human_hek293_drug-panel-1a_24h_sample-0134	human_hek293	BI-2536	24h	2.5 uM	18.8702	13.0192	0.344468	0.0934532	0.129115	0.580391	1.19987	1.12461	0.915377
experiment-01	experiment-01_plate-c_human_hek293_drug-panel-1a_24h_sample-0135	human_hek293	BAZ2-ICR	24h	2.5 uM	8.90224	15.6722	1.58595	0.23041	0.331981	1.09604	1.69662	1.44619	0.523441
experiment-01	experiment-01_plate-c_human_hek293_drug-panel-1a_24h_sample-0136	human_hek293	OG-L002	24h	2.5 uM	8.99359	15.8957	1.60631	0.22561	0.335056	0.957418	1.69803	1.45221	0.517326
experiment-01	experiment-01_plate-c_human_hek293_drug-panel-1a_24h_sample-0137	human_hek293	ML-324	24h	2.5 uM	8.6525	15.5388	1.50562	0.220395	0.327504	1.11122	1.67009	1.43349	0.546509
experiment-01	experiment-01_plate-c_human_hek293_drug-panel-1a_24h_sample-0138	human_hek293	GSK484	24h	2.5 uM	8.87265	15.4666	1.63351	0.231637	0.329848	1.10545	1.72244	1.46694	0.513974
experiment-01	experiment-01_plate-c_human_hek293_drug-panel-1a_24h_sample-0139	human_hek293	Resminostat	24h	2.5 uM	14.0122	19.633	1.02482	0.0937423	0.297708	1.08984	1.44482	1.35393	0.687755
experiment-01	experiment-01_plate-c_human_hek293_drug-panel-1a_24h_sample-0140	human_hek293	NI-57	24h	2.5 uM	8.76054	15.2304	1.55631	0.223498	0.332474	1.16446	1.68929	1.44686	0.533177
experiment-01	experiment-01_plate-c_human_hek293_drug-panel-1a_24h_sample-0141	human_hek293	PFI-4	24h	2.5 uM	8.50618	14.7322	1.64541	0.202161	0.337794	1.01906	1.69769	1.47571	0.507199
experiment-01	experiment-01_plate-c_human_hek293_drug-panel-1a_24h_sample-0142	human_hek293	Tasquinimod	24h	2.5 uM	8.41168	14.6076	1.65958	0.2161	0.335822	1.19586	1.73455	1.49325	0.510848
experiment-01	experiment-01_plate-c_human_hek293_drug-panel-1a_24h_sample-0143	human_hek293	MM-102	24h	2.5 uM	8.53567	14.6379	1.68712	0.207777	0.333457	1.12426	1.7177	1.48731	0.49765
experiment-01	experiment-01_plate-c_human_hek293_drug-panel-1a_24h_sample-0144	human_hek293	EED226	24h	2.5 uM	8.72553	15.0656	1.63788	0.197136	0.332839	1.03239	1.70353	1.48596	0.512438
experiment-01	experiment-01_plate-c_human_hek293_drug-panel-1a_24h_sample-0145	human_hek293	SP-2509	24h	2.5 uM	7.99051	16.6442	1.69936	0.143233	0.3413	1.0674	1.68057	1.52173	0.493029
experiment-01	experiment-01_plate-c_human_hek293_drug-panel-1a_24h_sample-0146	human_hek293	TC-E-5003	24h	2.5 uM	9.70252	16.8964	1.51487	0.13982	0.318	1.01717	1.62429	1.47426	0.542134
experiment-01	experiment-01_plate-c_human_hek293_drug-panel-1a_24h_sample-0147	human_hek293	L002	24h	2.5 uM	9.15429	16.4208	1.66827	0.187477	0.328444	1.07707	1.70484	1.49709	0.503713
experiment-01	experiment-01_plate-c_human_hek293_drug-panel-1a_24h_sample-0148	human_hek293	BI-9564	24h	2.5 uM	9.02253	15.8565	1.62987	0.239925	0.332881	1.11826	1.72646	1.46195	0.515115
experiment-01	experiment-01_plate-c_human_hek293_drug-panel-1a_24h_sample-0149	human_hek293	RN-1	24h	2.5 uM	9.02346	15.9162	1.57658	0.225957	0.331304	1.03739	1.71027	1.46233	0.531848
experiment-01	experiment-01_plate-c_human_hek293_drug-panel-1a_24h_sample-0150	human_hek293	Mocetinostat	24h	2.5 uM	14.673	19.017	1.05513	0.198187	0.258065	0.874241	1.51005	1.31623	0.680079
experiment-01	experiment-01_plate-c_human_hek293_drug-panel-1a_24h_sample-0151	human_hek293	A-196	24h	2.5 uM	8.99789	15.7737	1.61923	0.207441	0.330226	1.12694	1.68073	1.45563	0.510457
experiment-01	experiment-01_plate-c_human_hek293_drug-panel-1a_24h_sample-0152	human_hek293	MS049	24h	2.5 uM	8.66889	14.8404	1.61212	0.183236	0.33262	1.16921	1.69187	1.49007	0.520433
experiment-01	experiment-01_plate-c_human_hek293_drug-panel-1a_24h_sample-0153	human_hek293	GSK591	24h	2.5 uM	8.54776	15.2472	1.69546	0.182442	0.335958	1.13038	1.7121	1.50872	0.497224
experiment-01	experiment-01_plate-c_human_hek293_drug-panel-1a_24h_sample-0154	human_hek293	MS023	24h	2.5 uM	8.38699	15.4178	1.73941	0.181539	0.343547	1.13812	1.73801	1.53251	0.489748
experiment-01	experiment-01_plate-c_human_hek293_drug-panel-1a_24h_sample-0155	human_hek293	PRT4165	24h	2.5 uM	8.52666	14.6091	1.64269	0.253835	0.341397	1.15609	1.73788	1.4575	0.511674
experiment-01	experiment-01_plate-c_human_hek293_drug-panel-1a_24h_sample-0156	human_hek293	TrichostatinA	24h	2.5 uM	15.3531	21.529	0.948878	0.120937	0.284046	1.07337	1.42814	1.31331	0.710083
experiment-01	experiment-01_plate-c_human_hek293_drug-panel-1a_24h_sample-0157	human_hek293	6-Thioguanine	24h	2.5 uM	9.66198	16.6577	1.51965	0.221515	0.288595	1.05895	1.67806	1.43922	0.543607
experiment-01	experiment-01_plate-c_human_hek293_drug-panel-1a_24h_sample-0158	human_hek293	A-196	24h	2.5 uM	9.23442	16.0805	1.59616	0.219513	0.330559	1.07156	1.69362	1.45458	0.520643
experiment-01	experiment-01_plate-c_human_hek293_drug-panel-1a_24h_sample-0159	human_hek293	EPZ020411	24h	2.5 uM	9.07406	16.1117	1.64819	0.227705	0.333393	1.10325	1.7241	1.47237	0.5099
experiment-01	experiment-01_plate-c_human_hek293_drug-panel-1a_24h_sample-0160	human_hek293	GSK2879552	24h	2.5 uM	9.20759	16.5142	1.57745	0.224152	0.334442	1.01143	1.70091	1.45614	0.528922
experiment-01	experiment-01_plate-c_human_hek293_drug-panel-1a_24h_sample-0161	human_hek293	Cyproheptadine	24h	2.5 uM	9.15199	16.1465	1.61968	0.217796	0.328619	1.10192	1.71218	1.47226	0.518123
experiment-01	experiment-01_plate-c_human_hek293_drug-panel-1a_24h_sample-0162	human_hek293	CPTH6	24h	2.5 uM	9.22172	16.1243	1.63193	0.214263	0.337725	1.13075	1.70973	1.47376	0.513584
experiment-01	experiment-01_plate-c_human_hek293_drug-panel-1a_24h_sample-0163	human_hek293	CeMMEC1	24h	2.5 uM	9.20596	16.105	1.61892	0.214896	0.328068	1.05831	1.70546	1.46944	0.516841
experiment-01	experiment-01_plate-c_human_hek293_drug-panel-1a_24h_sample-0164	human_hek293	PCI-24781	24h	2.5 uM	16.7272	23.6406	0.899001	0.102974	0.291997	0.933443	1.40105	1.30453	0.725446
experiment-01	experiment-01_plate-c_human_hek293_drug-panel-1a_24h_sample-0165	human_hek293	BML-278	24h	2.5 uM	8.99873	15.7295	1.69083	0.202136	0.33909	1.12823	1.7146	1.49044	0.49638
experiment-01	experiment-01_plate-c_human_hek293_drug-panel-1a_24h_sample-0166	human_hek293	CeMMEC13	24h	2.5 uM	9.00376	15.59	1.60952	0.187909	0.338802	1.12397	1.69484	1.48787	0.521499
experiment-01	experiment-01_plate-c_human_hek293_drug-panel-1a_24h_sample-0167	human_hek293	4'-bromo-Resveratrol	24h	2.5 uM	8.90906	15.5034	1.63915	0.205062	0.339984	1.10485	1.70274	1.47712	0.51044
experiment-01	experiment-01_plate-c_human_hek293_drug-panel-1a_24h_sample-0168	human_hek293	RSC-133	24h	2.5 uM	8.84795	15.4791	1.55846	0.238911	0.331883	1.16434	1.70674	1.44627	0.535243
experiment-01	experiment-01_plate-c_human_hek293_drug-panel-1a_24h_sample-0169	human_hek293	OICR-9429	24h	2.5 uM	9.10969	16.2446	1.59701	0.192151	0.332014	1.04994	1.69455	1.48324	0.525228
experiment-01	experiment-01_plate-c_human_hek293_drug-panel-1a_24h_sample-0170	human_hek293	AZD-5153	24h	2.5 uM	10.4767	16.5111	1.24941	0.125248	0.260595	1.00221	1.53253	1.40509	0.61781
experiment-01	experiment-01_plate-c_human_hek293_drug-panel-1a_24h_sample-0171	human_hek293	Todralazine	24h	2.5 uM	9.30448	16.71	1.62379	0.208348	0.329056	1.1487	1.70403	1.47488	0.515752
experiment-01	experiment-01_plate-c_human_hek293_drug-panel-1a_24h_sample-0172	human_hek293	HDAC3i	24h	2.5 uM	9.89364	17.0961	1.52784	0.187065	0.337342	1.12366	1.64235	1.44262	0.534927
experiment-01	experiment-01_plate-c_human_hek293_drug-panel-1a_24h_sample-0173	human_hek293	NCH-51	24h	2.5 uM	9.32528	16.8625	1.71589	0.162908	0.329363	1.01707	1.69626	1.51514	0.4888
experiment-01	experiment-01_plate-c_human_hek293_drug-panel-1a_24h_sample-0174	human_hek293	UF010	24h	2.5 uM	10.0633	18.1266	1.62205	0.167103	0.338382	1.15176	1.67813	1.49459	0.515369
experiment-01	experiment-01_plate-c_human_hek293_drug-panel-1a_24h_sample-0175	human_hek293	RGFP109	24h	2.5 uM	10.3458	18.1981	1.65867	0.157412	0.341027	1.17962	1.68722	1.51282	0.506776
experiment-01	experiment-01_plate-c_human_hek293_drug-panel-1a_24h_sample-0176	human_hek293	C-7280948	24h	2.5 uM	9.19701	15.9982	1.63551	0.222926	0.32762	1.10079	1.72208	1.47552	0.514584
experiment-01	experiment-01_plate-c_human_hek293_drug-panel-1a_24h_sample-0177	human_hek293	EED226	24h	2.5 uM	9.18417	16.1816	1.62235	0.232811	0.342752	1.19036	1.70475	1.4507	0.512455
experiment-01	experiment-01_plate-c_human_hek293_drug-panel-1a_24h_sample-0178	human_hek293	CAY10722	24h	2.5 uM	10.1288	16.8745	1.41606	0.196712	0.335922	1.16419	1.62767	1.42021	0.571071
experiment-01	experiment-01_plate-c_human_hek293_drug-panel-1a_24h_sample-0179	human_hek293	PAOA	24h	2.5 uM	9.84276	17.1615	1.64203	0.16691	0.347305	1.18725	1.68524	1.50113	0.510463
experiment-01	experiment-01_plate-c_human_hek293_drug-panel-1a_24h_sample-0180	human_hek293	CAY10591	24h	2.5 uM	9.8346	16.2658	1.45162	0.186244	0.320191	1.06214	1.65123	1.45125	0.567149
experiment-01	experiment-01_plate-c_human_hek293_drug-panel-1a_24h_sample-0181	human_hek293	EPZ5676	24h	2.5 uM	9.11117	15.9479	1.60272	0.182274	0.338703	1.10115	1.68087	1.48138	0.520593
experiment-01	experiment-01_plate-c_human_hek293_drug-panel-1a_24h_sample-0182	human_hek293	TMP-195	24h	2.5 uM	9.38556	16.3434	1.65875	0.178271	0.334787	1.06524	1.69714	1.49987	0.506268
experiment-01	experiment-01_plate-c_human_hek293_drug-panel-1a_24h_sample-0183	human_hek293	Bufexamac	24h	2.5 uM	9.24404	16.3585	1.66375	0.191522	0.333264	1.14726	1.70498	1.49302	0.504673
experiment-01	experiment-01_plate-c_human_hek293_drug-panel-1a_24h_sample-0184	human_hek293	TrichostatinA	24h	2.5 uM	18.6656	25.8623	0.855727	0.09926	0.271517	0.886235	1.3884	1.29609	0.741706
experiment-01	experiment-01_plate-c_human_hek293_drug-panel-1a_24h_sample-0185	human_hek293	CAY10398	24h	2.5 uM	9.47919	16.9259	1.7406	0.108705	0.333394	1.04421	1.67693	1.55522	0.483603
experiment-01	experiment-01_plate-c_human_hek293_drug-panel-1a_24h_sample-0186	human_hek293	RSC-133	24h	2.5 uM	9.32842	16.4483	1.56613	0.240039	0.332449	1.0604	1.69856	1.43821	0.529663
experiment-01	experiment-01_plate-c_human_hek293_drug-panel-1a_24h_sample-0187	human_hek293	BML-210	24h	2.5 uM	9.72236	17.129	1.67454	0.148137	0.339216	1.13554	1.69032	1.52537	0.503681
experiment-01	experiment-01_plate-c_human_hek293_drug-panel-1a_24h_sample-0188	human_hek293	CAY10591	24h	2.5 uM	9.44648	16.2933	1.64256	0.206296	0.334499	1.04522	1.70473	1.47759	0.509627
experiment-01	experiment-01_plate-c_human_hek293_drug-panel-1a_24h_sample-0189	human_hek293	EX-527	24h	2.5 uM	8.89454	15.6265	1.66195	0.196249	0.340063	1.06149	1.70968	1.49224	0.505924
experiment-01	experiment-01_plate-c_human_hek293_drug-panel-1a_24h_sample-0190	human_hek293	SAHA	24h	2.5 uM	16.1133	21.0555	0.862492	0.13703	0.265004	0.992118	1.4059	1.27851	0.738217
experiment-01	experiment-01_plate-c_human_hek293_drug-panel-1a_24h_sample-0191	human_hek293	Tranylcypromine	24h	2.5 uM	8.93943	15.5159	1.66024	0.20908	0.335928	1.05495	1.72094	1.48876	0.507752
experiment-01	experiment-01_plate-c_human_hek293_drug-panel-1a_24h_sample-0192	human_hek293	SAHA	24h	2.5 uM	15.7867	21.0463	0.843883	0.135356	0.261116	0.888085	1.40289	1.27725	0.746611
experiment-01	experiment-01_plate-c_human_hek293_drug-panel-1a_24h_sample-0193	human_hek293	DMSO	24h	2.5 uM	8.27631	11.8126	1.60686	0.262645	0.318842	1.12803	1.72876	1.44102	0.520339
experiment-01	experiment-01_plate-c_human_hek293_drug-panel-1a_24h_sample-0194	human_hek293	PCI-34051	24h	2.5 uM	8.44377	11.8272	1.61174	0.264604	0.310609	1.12875	1.73765	1.44647	0.520926
experiment-01	experiment-01_plate-c_human_hek293_drug-panel-1a_24h_sample-0196	human_hek293	Sulforaphane	24h	2.5 uM	8.29124	11.3619	1.64278	0.283772	0.321053	1.09209	1.7561	1.44253	0.512161
experiment-01	experiment-01_plate-c_human_hek293_drug-panel-1a_24h_sample-0197	human_hek293	Sirtinol	24h	2.5 uM	7.98726	11.5756	1.65647	0.256287	0.326544	1.10971	1.73822	1.45531	0.506519
experiment-01	experiment-01_plate-c_human_hek293_drug-panel-1a_24h_sample-0198	human_hek293	C646	24h	2.5 uM	7.97803	11.7477	1.68731	0.24515	0.32135	1.02197	1.75603	1.48161	0.502654
experiment-01	experiment-01_plate-c_human_hek293_drug-panel-1a_24h_sample-0199	human_hek293	Garcinol	24h	2.5 uM	7.91349	11.7936	1.72056	0.233895	0.323649	1.24909	1.75291	1.49056	0.492082
experiment-01	experiment-01_plate-c_human_hek293_drug-panel-1a_24h_sample-0200	human_hek293	Ellagic_Acid	24h	2.5 uM	7.82442	11.333	1.68974	0.271372	0.328675	1.12078	1.77724	1.4725	0.503683
experiment-01	experiment-01_plate-c_human_hek293_drug-panel-1a_24h_sample-0201	human_hek293	Scriptaid	24h	2.5 uM	14.4587	14.3794	0.86726	0.182428	0.254477	0.902862	1.43316	1.26292	0.738977
experiment-01	experiment-01_plate-c_human_hek293_drug-panel-1a_24h_sample-0202	human_hek293	Suberohydroxamic_Acid	24h	2.5 uM	8.86788	13.6945	1.71119	0.184963	0.330857	1.12744	1.72192	1.51472	0.494247
experiment-01	experiment-01_plate-c_human_hek293_drug-panel-1a_24h_sample-0203	human_hek293	Zebularine	24h	2.5 uM	7.78651	11.5798	1.74307	0.241092	0.330552	1.07249	1.78386	1.50933	0.491892
experiment-01	experiment-01_plate-c_human_hek293_drug-panel-1a_24h_sample-0204	human_hek293	DMSO	24h	2.5 uM	8.06746	11.4833	1.57363	0.28067	0.32225	1.09914	1.73558	1.42874	0.531543
experiment-01	experiment-01_plate-c_human_hek293_drug-panel-1a_24h_sample-0205	human_hek293	Apicidin	24h	2.5 uM	15.2579	15.3709	1.07444	0.152076	0.242103	0.78813	1.49698	1.34721	0.67529
experiment-01	experiment-01_plate-c_human_hek293_drug-panel-1a_24h_sample-0206	human_hek293	Cl-Amidine	24h	2.5 uM	7.88388	11.2328	1.61601	0.254826	0.309445	1.13656	1.72923	1.44925	0.518467
experiment-01	experiment-01_plate-c_human_hek293_drug-panel-1a_24h_sample-0207	human_hek293	F-Amidine	24h	2.5 uM	7.95484	11.1871	1.59494	0.28852	0.31296	1.03905	1.73704	1.42219	0.522912
experiment-01	experiment-01_plate-c_human_hek293_drug-panel-1a_24h_sample-0208	human_hek293	SGC-CBP30	24h	2.5 uM	8.06933	11.4437	1.5868	0.278	0.313255	1.15477	1.73731	1.43282	0.527684
experiment-01	experiment-01_plate-c_human_hek293_drug-panel-1a_24h_sample-0209	human_hek293	I-BET762	24h	2.5 uM	8.59884	11.814	1.28786	0.117586	0.268123	0.91688	1.53644	1.41618	0.604636
experiment-01	experiment-01_plate-c_human_hek293_drug-panel-1a_24h_sample-0210	human_hek293	UNC0638	24h	2.5 uM	8.13517	11.6297	1.61943	0.271794	0.314067	0.97705	1.74321	1.44388	0.51864
experiment-01	experiment-01_plate-c_human_hek293_drug-panel-1a_24h_sample-0211	human_hek293	UNC669	24h	2.5 uM	8.25015	12.0397	1.573	0.305438	0.308599	1.18071	1.73763	1.40608	0.528314
experiment-01	experiment-01_plate-c_human_hek293_drug-panel-1a_24h_sample-0212	human_hek293	CAY10669	24h	2.5 uM	7.6164	11.1333	1.62764	0.303916	0.319566	1.2021	1.77261	1.4359	0.519166
experiment-01	experiment-01_plate-c_human_hek293_drug-panel-1a_24h_sample-0213	human_hek293	Zebularine	24h	2.5 uM	7.9359	11.4759	1.60879	0.304052	0.319634	1.07275	1.75509	1.42157	0.52077
experiment-01	experiment-01_plate-c_human_hek293_drug-panel-1a_24h_sample-0214	human_hek293	Delphinidin	24h	2.5 uM	8.02988	11.6201	1.58265	0.302611	0.318297	1.03267	1.76084	1.42766	0.532271
experiment-01	experiment-01_plate-c_human_hek293_drug-panel-1a_24h_sample-0215	human_hek293	UNC0646	24h	2.5 uM	8.3236	12.0172	1.58854	0.23362	0.315812	1.1609	1.71487	1.4585	0.527586
experiment-01	experiment-01_plate-c_human_hek293_drug-panel-1a_24h_sample-0216	human_hek293	DMSO	24h	2.5 uM	7.63792	10.6619	1.65094	0.335554	0.322442	1.0206	1.79133	1.41959	0.511231
experiment-01	experiment-01_plate-c_human_hek293_drug-panel-1a_24h_sample-0217	human_hek293	ITF-2357	24h	2.5 uM	14.9568	15.7914	0.903473	0.181386	0.280828	1.00612	1.43698	1.26721	0.722827
experiment-01	experiment-01_plate-c_human_hek293_drug-panel-1a_24h_sample-0218	human_hek293	UNC0631	24h	2.5 uM	7.96156	10.62	1.61336	0.256151	0.308085	1.1893	1.71193	1.43343	0.514007
experiment-01	experiment-01_plate-c_human_hek293_drug-panel-1a_24h_sample-0219	human_hek293	UNC0646	24h	2.5 uM	8.03631	10.8018	1.62614	0.272635	0.317291	1.27523	1.75355	1.4516	0.519159
experiment-01	experiment-01_plate-c_human_hek293_drug-panel-1a_24h_sample-0220	human_hek293	2,4-Pyridinedicarboxylic-Acid	24h	2.5 uM	7.7403	10.6656	1.74051	0.309658	0.317468	1.07276	1.81218	1.46213	0.489942
experiment-01	experiment-01_plate-c_human_hek293_drug-panel-1a_24h_sample-0221	human_hek293	PFI-1	24h	2.5 uM	7.95446	11.1459	1.51916	0.205492	0.282523	0.914677	1.67664	1.45405	0.546132
experiment-01	experiment-01_plate-c_human_hek293_drug-panel-1a_24h_sample-0222	human_hek293	5-Azacytidine	24h	2.5 uM	8.45731	12.6955	1.625	0.193569	0.268057	1.1818	1.69222	1.47975	0.514191
experiment-01	experiment-01_plate-c_human_hek293_drug-panel-1a_24h_sample-0223	human_hek293	SGI-1027	24h	2.5 uM	7.606	11.77	1.49321	0.246556	0.300166	0.927581	1.69129	1.4256	0.553591
experiment-01	experiment-01_plate-c_human_hek293_drug-panel-1a_24h_sample-0224	human_hek293	Decitabine	24h	2.5 uM	6.85965	11.3682	1.78518	0.292663	0.316181	1.01283	1.80018	1.46966	0.474355
experiment-01	experiment-01_plate-c_human_hek293_drug-panel-1a_24h_sample-0225	human_hek293	I-BET151	24h	2.5 uM	8.5066	12.0533	1.30434	0.135414	0.252644	1.03474	1.5484	1.40967	0.59887
experiment-01	experiment-01_plate-c_human_hek293_drug-panel-1a_24h_sample-0226	human_hek293	JQ1	24h	2.5 uM	10.1818	11.8267	1.06142	0.158501	0.233203	0.907734	1.49243	1.33715	0.677912
experiment-01	experiment-01_plate-c_human_hek293_drug-panel-1a_24h_sample-0227	human_hek293	Tenovin-1	24h	2.5 uM	8.38278	16.0556	1.75895	0.106076	0.315859	1.06842	1.66742	1.54922	0.4752
experiment-01	experiment-01_plate-c_human_hek293_drug-panel-1a_24h_sample-0228	human_hek293	Sirtinol	24h	2.5 uM	7.89773	11.2514	1.65547	0.283235	0.32265	1.05175	1.75154	1.43932	0.506443
experiment-01	experiment-01_plate-c_human_hek293_drug-panel-1a_24h_sample-0229	human_hek293	4-Phenylbutyrate	24h	2.5 uM	7.75283	10.8056	1.62994	0.309147	0.318809	1.13588	1.78259	1.43876	0.52041
experiment-01	experiment-01_plate-c_human_hek293_drug-panel-1a_24h_sample-0230	human_hek293	IOX1	24h	2.5 uM	8.04289	11.1346	1.44571	0.125041		1.03529	1.53738	1.40974	0.540959
experiment-01	experiment-01_plate-c_human_hek293_drug-panel-1a_24h_sample-0232	human_hek293	(R)-PFI-2	24h	2.5 uM	7.58385	10.2302	1.63916	0.336749	0.318957	1.19591	1.77996	1.40941	0.511963
experiment-01	experiment-01_plate-c_human_hek293_drug-panel-1a_24h_sample-0233	human_hek293	Daminozide	24h	2.5 uM	7.67364	10.5865	1.67203	0.309479	0.31256	1.06226	1.7972	1.45022	0.509537
experiment-01	experiment-01_plate-c_human_hek293_drug-panel-1a_24h_sample-0234	human_hek293	GSK-J1	24h	2.5 uM	7.5669	10.3645	1.71185	0.286066	0.318562	1.166	1.76492	1.44747	0.490322
experiment-01	experiment-01_plate-c_human_hek293_drug-panel-1a_24h_sample-0235	human_hek293	GSK-J4	24h	2.5 uM	7.50103	11.1084	1.75214	0.279876	0.317287	1.04201	1.79156	1.47564	0.484955
experiment-01	experiment-01_plate-c_human_hek293_drug-panel-1a_24h_sample-0236	human_hek293	CI-994	24h	2.5 uM	8.65804	12.6715	1.68743	0.209518	0.350037	1.12196	1.73096	1.49698	0.501105
experiment-01	experiment-01_plate-c_human_hek293_drug-panel-1a_24h_sample-0237	human_hek293	CPTH2	24h	2.5 uM	7.65179	10.5533	1.76635	0.299098	0.324596	1.22911	1.80278	1.46523	0.480316
experiment-01	experiment-01_plate-c_human_hek293_drug-panel-1a_24h_sample-0238	human_hek293	Butyrolactone3	24h	2.5 uM	7.58546	10.6594	1.68618	0.297574	0.314394	1.16451	1.7844	1.45182	0.502827
experiment-01	experiment-01_plate-c_human_hek293_drug-panel-1a_24h_sample-0239	human_hek293	CAY10603	24h	2.5 uM	11.2246	13.082	1.16993	0.107155	0.308944	1.06677	1.51168	1.40347	0.64781
experiment-01	experiment-01_plate-c_human_hek293_drug-panel-1a_24h_sample-0240	human_hek293	CI-994	24h	2.5 uM	8.94176	13.4462	1.67849	0.162479	0.349442	1.13442	1.70163	1.52038	0.503292
experiment-01	experiment-01_plate-c_human_hek293_drug-panel-1a_24h_sample-0241	human_hek293	Valproic-Acid	24h	2.5 uM	7.76714	10.7627	1.64515	0.296339	0.324867	1.07664	1.76405	1.43649	0.511629
experiment-01	experiment-01_plate-c_human_hek293_drug-panel-1a_24h_sample-0242	human_hek293	Tenovin-1	24h	2.5 uM	7.78618	15.011	1.92512	0.201663	0.322549	1.09169	1.771	1.53997	0.43592
experiment-01	experiment-01_plate-c_human_hek293_drug-panel-1a_24h_sample-0243	human_hek293	Tenovin-6	24h	2.5 uM	7.69896	14.1823	1.80792	0.179551	0.311971	0.954077	1.7299	1.52746	0.465156
experiment-01	experiment-01_plate-c_human_hek293_drug-panel-1a_24h_sample-0244	human_hek293	BIX01294	24h	2.5 uM	7.6095	10.4016	1.70961	0.284631	0.327291	1.04988	1.793	1.47197	0.499122
experiment-01	experiment-01_plate-c_human_hek293_drug-panel-1a_24h_sample-0245	human_hek293	AnacardicAcid	24h	2.5 uM	7.55729	10.3554	1.66865	0.284391	0.316095	0.982898	1.77122	1.45433	0.507295
experiment-01	experiment-01_plate-c_human_hek293_drug-panel-1a_24h_sample-0246	human_hek293	AGK2	24h	2.5 uM	7.52028	10.3153	1.67393	0.283157	0.331579	1.09245	1.76801	1.45293	0.504719
experiment-01	experiment-01_plate-c_human_hek293_drug-panel-1a_24h_sample-0247	human_hek293	CAY10603	24h	2.5 uM	12.2099	12.6187	1.02935	0.135694	0.285002	1.01981	1.47168	1.33957	0.688658
experiment-01	experiment-01_plate-c_human_hek293_drug-panel-1a_24h_sample-0248	human_hek293	CBHA	24h	2.5 uM	12.1967	13.3869	1.07654	0.166885	0.298058	1.02705	1.50598	1.34147	0.675081
experiment-01	experiment-01_plate-c_human_hek293_drug-panel-1a_24h_sample-0249	human_hek293	Salermide	24h	2.5 uM	7.44848	10.3621	1.73046	0.281315	0.318611	1.15612	1.77898	1.46381	0.488616
experiment-01	experiment-01_plate-c_human_hek293_drug-panel-1a_24h_sample-0250	human_hek293	3-Deazaneplanocin_A	24h	2.5 uM	7.14865	11.5558	1.87215	0.156507	0.329133	1.12945	1.73544	1.55702	0.449695
experiment-01	experiment-01_plate-c_human_hek293_drug-panel-1a_24h_sample-0251	human_hek293	GSK-J1	24h	2.5 uM	7.38205	10.5059	1.73975	0.248797	0.344564	1.231	1.78429	1.50165	0.491942
experiment-01	experiment-01_plate-c_human_hek293_drug-panel-1a_24h_sample-0252	human_hek293	Pimelic-Diphenylamide-106	24h	2.5 uM	8.48241	12.174	1.81597	0.194071	0.352903	1.14681	1.7555	1.53454	0.467207
experiment-01	experiment-01_plate-c_human_hek293_drug-panel-1a_24h_sample-0253	human_hek293	Panobinostat	24h	2.5 uM	15.1027	16.9704	0.929403	0.147259	0.263335	1.05676	1.44441	1.30425	0.721627
experiment-01	experiment-01_plate-c_human_hek293_drug-panel-1a_24h_sample-0254	human_hek293	MS-275	24h	2.5 uM	11.1959	15.0564	1.46467	0.103983	0.328918	1.19397	1.59315	1.48236	0.557156
experiment-01	experiment-01_plate-c_human_hek293_drug-panel-1a_24h_sample-0255	human_hek293	HNHA	24h	2.5 uM	7.48789	10.3928	1.75159	0.28987	0.334519	1.16743	1.79296	1.4666	0.484002
experiment-01	experiment-01_plate-c_human_hek293_drug-panel-1a_24h_sample-0256	human_hek293	RG108	24h	2.5 uM	7.47231	10.3841	1.6841	0.223714	0.328391	1.16503	1.73624	1.48684	0.501505
experiment-01	experiment-01_plate-c_human_hek293_drug-panel-1a_24h_sample-0257	human_hek293	2',3',5'-triacetyl-5-Azacytidine	24h	2.5 uM	7.6002	11.9777	1.65454	0.173685	0.328895	1.05313	1.69356	1.50147	0.507432
experiment-01	experiment-01_plate-c_human_hek293_drug-panel-1a_24h_sample-0258	human_hek293	UNC0224	24h	2.5 uM	7.64056	10.5283	1.77251	0.259078	0.345711	1.12835	1.76526	1.47509	0.474226
experiment-01	experiment-01_plate-c_human_hek293_drug-panel-1a_24h_sample-0259	human_hek293	Chidamide	24h	2.5 uM	10.4083	14.0819	1.52378	0.108318	0.341351	1.08515	1.61729	1.50031	0.54211
experiment-01	experiment-01_plate-c_human_hek293_drug-panel-1a_24h_sample-0260	human_hek293	5-Nitroso-8-quinolinol	24h	2.5 uM	7.30022	12.6728	1.42587	0.265796		0.975974	1.68039	1.39765	0.572816
experiment-01	experiment-01_plate-c_human_hek293_drug-panel-1a_24h_sample-0261	human_hek293	5-Nitroso-8-quinolinol	24h	2.5 uM	5.42504	9.6292	1.76189	0.228971	0.351212	1.23525	1.74998	1.49316	0.478141
experiment-01	experiment-01_plate-c_human_hek293_drug-panel-1a_24h_sample-0262	human_hek293	JQ1	24h	2.5 uM	10.5141	11.8899	0.987165	0.116249	0.222538	0.8748	1.42846	1.31788	0.692721
experiment-01	experiment-01_plate-c_human_hek293_drug-panel-1a_24h_sample-0264	human_hek293	N-Oxalylglycine	24h	2.5 uM	7.91434	11.0496	1.726	0.26648	0.321358	1.09935	1.79003	1.48814	0.495476
experiment-01	experiment-01_plate-c_human_hek293_drug-panel-1a_24h_sample-0265	human_hek293	AMI-1	24h	2.5 uM	7.46486	10.1872	1.66289	0.31831	0.318833	0.954402	1.78557	1.43204	0.508068
experiment-01	experiment-01_plate-c_human_hek293_drug-panel-1a_24h_sample-0266	human_hek293	EPZ005687	24h	2.5 uM	7.35064	10.2493	1.68294	0.216439	0.328623	1.15665	1.73101	1.48986	0.501564
experiment-01	experiment-01_plate-c_human_hek293_drug-panel-1a_24h_sample-0267	human_hek293	SGC0946	24h	2.5 uM	7.17277	9.9033	1.64439	0.243349	0.329836	1.17425	1.70629	1.44144	0.503449
experiment-01	experiment-01_plate-c_human_hek293_drug-panel-1a_24h_sample-0268	human_hek293	UNC1215	24h	2.5 uM	7.52468	10.1711	1.62391	0.264128	0.320472	1.08177	1.76319	1.46821	0.524223
experiment-01	experiment-01_plate-c_human_hek293_drug-panel-1a_24h_sample-0269	human_hek293	AK-7	24h	2.5 uM	7.32158	9.8268	1.63079	0.22822	0.317509	1.04107	1.71147	1.46106	0.512225
experiment-01	experiment-01_plate-c_human_hek293_drug-panel-1a_24h_sample-0270	human_hek293	JNJ-26481585	24h	2.5 uM	14.9436	16.5131	1.07427	0.0845444	0.264061	1.03996	1.46224	1.37902	0.674672
experiment-01	experiment-01_plate-c_human_hek293_drug-panel-1a_24h_sample-0271	human_hek293	GSK343	24h	2.5 uM	7.21692	10.1735	1.67084	0.266144	0.330823	1.07537	1.75339	1.45802	0.504306
experiment-01	experiment-01_plate-c_human_hek293_drug-panel-1a_24h_sample-0272	human_hek293	Bromosporine	24h	2.5 uM	8.58662	10.566	1.14124	0.132498	0.248053	1.10258	1.50299	1.3711	0.65151
experiment-01	experiment-01_plate-c_human_hek293_drug-panel-1a_24h_sample-0273	human_hek293	N-Oxalylglycine	24h	2.5 uM	7.35437	10.0505	1.6453	0.256743	0.322554	1.19664	1.73179	1.44947	0.508492
experiment-01	experiment-01_plate-c_human_hek293_drug-panel-1a_24h_sample-0274	human_hek293	UNC669	24h	2.5 uM	7.64513	10.4181	1.45889	0.32893		1.08096	1.72126	1.37034	0.562323
experiment-01	experiment-01_plate-c_human_hek293_drug-panel-1a_24h_sample-0275	human_hek293	GSK2801	24h	2.5 uM	7.51394	10.2225	1.66576	0.217534	0.324313	1.07006	1.71608	1.47589	0.50302
experiment-01	experiment-01_plate-c_human_hek293_drug-panel-1a_24h_sample-0276	human_hek293	Plumbagin	24h	2.5 uM	7.27192	9.9567	1.33806	0.229467	0.310361	1.22201	1.62987	1.3902	0.597296
experiment-01	experiment-01_plate-c_human_hek293_drug-panel-1a_24h_sample-0277	human_hek293	SIRT1/2i	24h	2.5 uM	7.40774	10.2684	1.62473	0.185322	0.330596	1.21927	1.65947	1.45942	0.505683
experiment-01	experiment-01_plate-c_human_hek293_drug-panel-1a_24h_sample-0278	human_hek293	I-CBP112	24h	2.5 uM	7.591	10.2127	1.53927	0.226062	0.315527	1.30332	1.69575	1.44981	0.54113
experiment-01	experiment-01_plate-c_human_hek293_drug-panel-1a_24h_sample-0279	human_hek293	SGC-CBP30	24h	2.5 uM	8.31072	12.4217	1.28296	0.0333392		1.25968	1.48444	1.45053	0.603067
experiment-01	experiment-01_plate-c_human_hek293_drug-panel-1a_24h_sample-0280	human_hek293	UNC0642	24h	2.5 uM	7.59421	10.2442	1.65828	0.262369	0.324248	1.20961	1.75006	1.45905	0.508349
experiment-01	experiment-01_plate-c_human_hek293_drug-panel-1a_24h_sample-0281	human_hek293	UNC1999	24h	2.5 uM	7.18999	10.1723	1.6524	0.256744	0.331366	1.14497	1.74053	1.45678	0.508551
experiment-01	experiment-01_plate-c_human_hek293_drug-panel-1a_24h_sample-0282	human_hek293	(R)-PFI-2	24h	2.5 uM	7.1973	10.1438	1.74007	0.25807	0.331406	1.05153	1.81538	1.51803	0.498937
experiment-01	experiment-01_plate-c_human_hek293_drug-panel-1a_24h_sample-0283	human_hek293	LMK_235	24h	2.5 uM	14.61	14.8376	0.847889	0.162511	0.278174	1.02839	1.41277	1.26227	0.743122
experiment-01	experiment-01_plate-c_human_hek293_drug-panel-1a_24h_sample-0284	human_hek293	HPOB	24h	2.5 uM	7.41807	10.716	1.70894	0.221803	0.338826	1.19842	1.73064	1.48401	0.491657
experiment-01	experiment-01_plate-c_human_hek293_drug-panel-1a_24h_sample-0285	human_hek293	UNC1215	24h	2.5 uM	7.98362	11.7831	1.49019	0.195196		1.30565	1.61277	1.40868	0.537767
experiment-01	experiment-01_plate-c_human_hek293_drug-panel-1a_24h_sample-0286	human_hek293	DMSO	24h	2.5 uM	9.01045	15.5254	1.64511	0.27382	0.326107	1.12299	1.74112	1.44013	0.50856
experiment-01	experiment-01_plate-c_human_hek293_drug-panel-1a_24h_sample-0287	human_hek293	HDAC6i	24h	2.5 uM	8.99933	15.2715	1.65475	0.210924	0.326938	1.02664	1.71345	1.4804	0.50717
experiment-01	experiment-01_plate-c_human_hek293_drug-panel-1a_24h_sample-0288	human_hek293	2-hexyl-4-Pentynoic-Acid	24h	2.5 uM	9.21563	15.639	1.60313	0.239941	0.325321	1.06552	1.72063	1.457	0.522978
experiment-01	experiment-01_plate-c_human_hek293_drug-panel-1a_24h_sample-0289	human_hek293	PFI-3	24h	2.5 uM	9.24504	16.0826	1.60828	0.227523	0.322106	1.09108	1.70754	1.45841	0.5192
experiment-01	experiment-01_plate-c_human_hek293_drug-panel-1a_24h_sample-0290	human_hek293	JIB-04	24h	2.5 uM	6.51194	14.9683	1.59914	0.150915	0.298634	0.905315	1.62108	1.46008	0.508506
experiment-01	experiment-01_plate-c_human_hek293_drug-panel-1a_24h_sample-0291	human_hek293	CAY10683	24h	2.5 uM	8.28489	12.9587	1.72229	0.280617	0.330543	1.05689	1.7874	1.47146	0.493827
experiment-01	experiment-01_plate-c_human_hek293_drug-panel-1a_24h_sample-0292	human_hek293	GSK126	24h	2.5 uM	8.79822	15.0095	1.59576	0.22357	0.331268	1.04478	1.70652	1.46154	0.524071
experiment-01	experiment-01_plate-c_human_hek293_drug-panel-1a_24h_sample-0293	human_hek293	CPI-203	24h	2.5 uM	9.78065	14.0642	1.2273	0.149452	0.254044	1.02252	1.53895	1.38751	0.624967
experiment-01	experiment-01_plate-c_human_hek293_drug-panel-1a_24h_sample-0294	human_hek293	SP-2509	24h	2.5 uM	6.67626	12.5682	1.79819	0.182075	0.337895	1.08624	1.7089	1.50628	0.462238
experiment-01	experiment-01_plate-c_human_hek293_drug-panel-1a_24h_sample-0295	human_hek293	6-Thioguanine	24h	2.5 uM	8.67161	13.3407	1.57753	0.297528	0.267765	0.973224	1.74045	1.41611	0.528809
experiment-01	experiment-01_plate-c_human_hek293_drug-panel-1a_24h_sample-0296	human_hek293	Tubastatin-A	24h	2.5 uM	8.06519	12.9205	1.71187	0.237758	0.332941	0.987917	1.74181	1.47716	0.491317
experiment-01	experiment-01_plate-c_human_hek293_drug-panel-1a_24h_sample-0297	human_hek293	PRT4165	24h	2.5 uM	7.9641	12.731	1.69025	0.231618	0.3247	1.11719	1.72019	1.46505	0.493508
experiment-01	experiment-01_plate-c_human_hek293_drug-panel-1a_24h_sample-0298	human_hek293	DMSO	24h	2.5 uM	8.73788	14.2364	1.69103	0.217566	0.327085	1.06165	1.74598	1.50157	0.502892
experiment-01	experiment-01_plate-c_human_hek293_drug-panel-1a_24h_sample-0299	human_hek293	OTX015	24h	2.5 uM	9.05332	15.0971	1.61363	0.244379	0.315321	1.05411	1.72743	1.45826	0.520502
experiment-01	experiment-01_plate-c_human_hek293_drug-panel-1a_24h_sample-0300	human_hek293	A-366	24h	2.5 uM	9.00892	14.8956	1.62056	0.207014	0.325676	1.0391	1.70605	1.478	0.517739
experiment-01	experiment-01_plate-c_human_hek293_drug-panel-1a_24h_sample-0301	human_hek293	OICR-9429	24h	2.5 uM	9.20028	15.7938	1.59425	0.21751	0.32567	1.07088	1.71061	1.47121	0.526898
experiment-01	experiment-01_plate-c_human_hek293_drug-panel-1a_24h_sample-0302	human_hek293	EPZ004777	24h	2.5 uM	8.82394	14.6302	1.61391	0.22953	0.324963	1.07085	1.71112	1.45944	0.51793
experiment-01	experiment-01_plate-c_human_hek293_drug-panel-1a_24h_sample-0303	human_hek293	EPZ6438	24h	2.5 uM	8.62866	14.2764	1.60649	0.232119	0.329847	1.15407	1.71573	1.46075	0.521571
experiment-01	experiment-01_plate-c_human_hek293_drug-panel-1a_24h_sample-0304	human_hek293	EPZ5676	24h	2.5 uM	8.57478	13.9638	1.66444	0.254356	0.330004	1.05739	1.74589	1.46368	0.506256
experiment-01	experiment-01_plate-c_human_hek293_drug-panel-1a_24h_sample-0305	human_hek293	MC-1568	24h	2.5 uM	8.51845	13.8211	1.65857	0.23463	0.32117	1.02077	1.73448	1.47414	0.508171
experiment-01	experiment-01_plate-c_human_hek293_drug-panel-1a_24h_sample-0306	human_hek293	PBIT	24h	2.5 uM	8.34453	13.4232	1.66048	0.251764	0.328052	1.06661	1.74461	1.46524	0.507694
experiment-01	experiment-01_plate-c_human_hek293_drug-panel-1a_24h_sample-0307	human_hek293	Octyl-Œ±-hydroxyglutarate	24h	2.5 uM	8.31526	13.2567	1.69197	0.238839	0.323478	1.10124	1.74854	1.48176	0.499895
experiment-01	experiment-01_plate-c_human_hek293_drug-panel-1a_24h_sample-0308	human_hek293	a-Hydroxyglutaric-Acid	24h	2.5 uM	8.10635	12.7862	1.69326	0.271016	0.331136	1.03926	1.76922	1.46622	0.500243
experiment-01	experiment-01_plate-c_human_hek293_drug-panel-1a_24h_sample-0309	human_hek293	Cyproheptadine	24h	2.5 uM	8.02521	12.7566	1.68602	0.240405	0.320941	1.04985	1.75571	1.48622	0.503769
experiment-01	experiment-01_plate-c_human_hek293_drug-panel-1a_24h_sample-0310	human_hek293	DMSO	24h	2.5 uM	9.20045	15.7353	1.66017	0.199091	0.327342	1.13669	1.72762	1.50493	0.511392
experiment-01	experiment-01_plate-c_human_hek293_drug-panel-1a_24h_sample-0311	human_hek293	UNC0379	24h	2.5 uM	8.69796	16.2836	1.61221	0.236376	0.315593	1.04612	1.703	1.44563	0.514952
experiment-01	experiment-01_plate-c_human_hek293_drug-panel-1a_24h_sample-0312	human_hek293	RVX-208	24h	2.5 uM	9.18168	15.1299	1.57938	0.233962	0.315862	1.0319	1.70992	1.45394	0.529353
experiment-01	experiment-01_plate-c_human_hek293_drug-panel-1a_24h_sample-0313	human_hek293	CUDC-101	24h	2.5 uM	17.6448	22.4707	0.90996	0.12008	0.267799	0.92883	1.42494	1.31114	0.72807
experiment-01	experiment-01_plate-c_human_hek293_drug-panel-1a_24h_sample-0314	human_hek293	LAQ824	24h	2.5 uM	17.9952	23.4271	0.896433	0.109369	0.265272	0.963713	1.40986	1.30693	0.729749
experiment-01	experiment-01_plate-c_human_hek293_drug-panel-1a_24h_sample-0315	human_hek293	GSK-LSD1	24h	2.5 uM	8.06894	12.3676	1.76238	0.273794	0.331526	1.08068	1.79054	1.48103	0.482167
experiment-01	experiment-01_plate-c_human_hek293_drug-panel-1a_24h_sample-0316	human_hek293	BVT-948	24h	2.5 uM	8.63336	14.472	1.76155	0.21435	0.326467	1.11712	1.74477	1.50388	0.479065
experiment-01	experiment-01_plate-c_human_hek293_drug-panel-1a_24h_sample-0317	human_hek293	RGFP966	24h	2.5 uM	9.21602	15.6194	1.65335	0.219204	0.331883	1.11435	1.70492	1.4646	0.503796
experiment-01	experiment-01_plate-c_human_hek293_drug-panel-1a_24h_sample-0318	human_hek293	BG45	24h	2.5 uM	9.02022	14.769	1.66349	0.230972	0.331615	1.07221	1.74172	1.48405	0.509147
experiment-01	experiment-01_plate-c_human_hek293_drug-panel-1a_24h_sample-0319	human_hek293	UMB-32	24h	2.5 uM	8.36665	14.0134	1.62574	0.132489	0.306173	1.02938	1.65025	1.50545	0.511293
experiment-01	experiment-01_plate-c_human_hek293_drug-panel-1a_24h_sample-0320	human_hek293	EPZ015666	24h	2.5 uM	8.20972	13.6869	1.66766	0.26895	0.328981	1.21573	1.75737	1.45848	0.506118
experiment-01	experiment-01_plate-c_human_hek293_drug-panel-1a_24h_sample-0321	human_hek293	JIB-04	24h	2.5 uM	6.73375	15.5138	1.51504	0.109365	0.295143	1.01931	1.56322	1.4491	0.526986
experiment-01	experiment-01_plate-c_human_hek293_drug-panel-1a_24h_sample-0322	human_hek293	BI-2536	24h	2.5 uM	17.3128	10.3251	0.41307	0.110087	0.146294	0.710019	1.23854	1.14755	0.896005
experiment-01	experiment-01_plate-c_human_hek293_drug-panel-1a_24h_sample-0323	human_hek293	BAZ2-ICR	24h	2.5 uM	9.34389	15.9368	1.61115	0.254272	0.324572	1.04497	1.72287	1.44447	0.518395
experiment-01	experiment-01_plate-c_human_hek293_drug-panel-1a_24h_sample-0324	human_hek293	OG-L002	24h	2.5 uM	9.35332	15.9484	1.60009	0.258693	0.325908	1.05914	1.7186	1.43649	0.520365
experiment-01	experiment-01_plate-c_human_hek293_drug-panel-1a_24h_sample-0325	human_hek293	ML-324	24h	2.5 uM	9.0379	15.5389	1.51902	0.263875	0.323598	1.07568	1.70159	1.41716	0.5441
experiment-01	experiment-01_plate-c_human_hek293_drug-panel-1a_24h_sample-0326	human_hek293	GSK484	24h	2.5 uM	9.45137	16.3757	1.64823	0.236067	0.324714	1.02998	1.72559	1.46513	0.508971
experiment-01	experiment-01_plate-c_human_hek293_drug-panel-1a_24h_sample-0327	human_hek293	Resminostat	24h	2.5 uM	14.5549	19.1687	1.02335	0.109262	0.308409	0.965508	1.44763	1.34204	0.686223
experiment-01	experiment-01_plate-c_human_hek293_drug-panel-1a_24h_sample-0328	human_hek293	NI-57	24h	2.5 uM	9.20253	15.9117	1.5946	0.215218	0.326471	1.00936	1.69434	1.45953	0.522145
experiment-01	experiment-01_plate-c_human_hek293_drug-panel-1a_24h_sample-0329	human_hek293	PFI-4	24h	2.5 uM	8.87719	14.8356	1.6512	0.221698	0.328717	0.989377	1.71561	1.47123	0.507304
experiment-01	experiment-01_plate-c_human_hek293_drug-panel-1a_24h_sample-0330	human_hek293	Tasquinimod	24h	2.5 uM	8.54956	14.1209	1.68627	0.240399	0.329835	1.00847	1.74141	1.47412	0.49958
experiment-01	experiment-01_plate-c_human_hek293_drug-panel-1a_24h_sample-0331	human_hek293	MM-102	24h	2.5 uM	8.41849	13.7216	1.67458	0.224522	0.326327	1.18174	1.74429	1.4929	0.507034
experiment-01	experiment-01_plate-c_human_hek293_drug-panel-1a_24h_sample-0332	human_hek293	EED226	24h	2.5 uM	8.26541	13.5541	1.66212	0.261761	0.331062	1.12614	1.74494	1.4554	0.505612
experiment-01	experiment-01_plate-c_human_hek293_drug-panel-1a_24h_sample-0333	human_hek293	SP-2509	24h	2.5 uM	6.93198	13.739	1.68353	0.188417	0.325601	1.00009	1.70665	1.49771	0.498791
experiment-01	experiment-01_plate-c_human_hek293_drug-panel-1a_24h_sample-0334	human_hek293	TC-E-5003	24h	2.5 uM	9.12746	15.1176	1.54535	0.182198	0.313983	1.00182	1.66308	1.46577	0.535992
experiment-01	experiment-01_plate-c_human_hek293_drug-panel-1a_24h_sample-0335	human_hek293	L002	24h	2.5 uM	9.01145	15.2309	1.67656	0.216781	0.318051	1.03831	1.72967	1.48835	0.50334
experiment-01	experiment-01_plate-c_human_hek293_drug-panel-1a_24h_sample-0336	human_hek293	BI-9564	24h	2.5 uM	9.01467	15.2004	1.64082	0.226133	0.320035	1.04915	1.7228	1.47287	0.512383
experiment-01	experiment-01_plate-c_human_hek293_drug-panel-1a_24h_sample-0337	human_hek293	RN-1	24h	2.5 uM	9.26272	15.4676	1.61445	0.238731	0.32565	1.09579	1.72233	1.45966	0.519601
experiment-01	experiment-01_plate-c_human_hek293_drug-panel-1a_24h_sample-0338	human_hek293	Mocetinostat	24h	2.5 uM	15.8807	18.2755	0.976735	0.215364	0.240204	0.867312	1.49163	1.28478	0.705387
experiment-01	experiment-01_plate-c_human_hek293_drug-panel-1a_24h_sample-0339	human_hek293	A-196	24h	2.5 uM	9.11446	15.3018	1.65015	0.220719	0.328494	1.00368	1.72102	1.47687	0.509435
experiment-01	experiment-01_plate-c_human_hek293_drug-panel-1a_24h_sample-0340	human_hek293	MS049	24h	2.5 uM	8.62564	14.2067	1.64425	0.236809	0.3302	0.998649	1.74059	1.4771	0.514689
experiment-01	experiment-01_plate-c_human_hek293_drug-panel-1a_24h_sample-0341	human_hek293	GSK591	24h	2.5 uM	8.55445	14.3967	1.69524	0.219023	0.327959	1.05208	1.73555	1.49109	0.498199
experiment-01	experiment-01_plate-c_human_hek293_drug-panel-1a_24h_sample-0342	human_hek293	MS023	24h	2.5 uM	7.93437	13.5835	1.81574	0.204414	0.338423	1.22986	1.76129	1.5286	0.467262
experiment-01	experiment-01_plate-c_human_hek293_drug-panel-1a_24h_sample-0343	human_hek293	PRT4165	24h	2.5 uM	8.1009	12.9634	1.72323	0.261026	0.326728	0.989103	1.77743	1.48325	0.493779
experiment-01	experiment-01_plate-c_human_hek293_drug-panel-1a_24h_sample-0344	human_hek293	TrichostatinA	24h	2.5 uM	16.6335	19.7121	0.848144	0.112044	0.261634	1.09165	1.394	1.28983	0.745433
experiment-01	experiment-01_plate-c_human_hek293_drug-panel-1a_24h_sample-0345	human_hek293	6-Thioguanine	24h	2.5 uM	9.51162	15.4504	1.53888	0.219227	0.265611	0.998391	1.68612	1.44842	0.539379
experiment-01	experiment-01_plate-c_human_hek293_drug-panel-1a_24h_sample-0346	human_hek293	A-196	24h	2.5 uM	9.10519	15.1647	1.65673	0.245022	0.328289	1.08066	1.73547	1.46439	0.507431
experiment-01	experiment-01_plate-c_human_hek293_drug-panel-1a_24h_sample-0347	human_hek293	EPZ020411	24h	2.5 uM	9.28297	15.9573	1.64627	0.239374	0.324637	1.09478	1.73082	1.4662	0.51067
experiment-01	experiment-01_plate-c_human_hek293_drug-panel-1a_24h_sample-0348	human_hek293	GSK2879552	24h	2.5 uM	9.28767	15.6721	1.62337	0.246697	0.325807	1.0117	1.72563	1.4544	0.516083
experiment-01	experiment-01_plate-c_human_hek293_drug-panel-1a_24h_sample-0349	human_hek293	Cyproheptadine	24h	2.5 uM	9.19766	15.5159	1.66405	0.247363	0.327622	1.04888	1.75633	1.47959	0.51055
experiment-01	experiment-01_plate-c_human_hek293_drug-panel-1a_24h_sample-0350	human_hek293	CPTH6	24h	2.5 uM	9.0435	15.0148	1.68209	0.228331	0.328106	1.0699	1.73043	1.47714	0.49979
experiment-01	experiment-01_plate-c_human_hek293_drug-panel-1a_24h_sample-0351	human_hek293	CeMMEC1	24h	2.5 uM	8.73517	14.3959	1.64938	0.235543	0.324652	1.0487	1.73958	1.47754	0.512773
experiment-01	experiment-01_plate-c_human_hek293_drug-panel-1a_24h_sample-0352	human_hek293	PCI-24781	24h	2.5 uM	17.8914	21.8172	0.846536	0.0875566	0.282996	0.970244	1.37872	1.29754	0.744159
experiment-01	experiment-01_plate-c_human_hek293_drug-panel-1a_24h_sample-0353	human_hek293	BML-278	24h	2.5 uM	8.58521	13.896	1.68786	0.234113	0.334357	1.08372	1.73579	1.47578	0.498416
experiment-01	experiment-01_plate-c_human_hek293_drug-panel-1a_24h_sample-0354	human_hek293	CeMMEC13	24h	2.5 uM	8.19254	13.347	1.69144	0.253897	0.33398	0.925583	1.75522	1.47198	0.4996
experiment-01	experiment-01_plate-c_human_hek293_drug-panel-1a_24h_sample-0355	human_hek293	4'-bromo-Resveratrol	24h	2.5 uM	7.88474	12.6063	1.67791	0.281397	0.33302	1.11741	1.75269	1.4421	0.499242
experiment-01	experiment-01_plate-c_human_hek293_drug-panel-1a_24h_sample-0356	human_hek293	RSC-133	24h	2.5 uM	7.74671	12.0043	1.62399	0.260928	0.334975	1.08434	1.72097	1.43624	0.512158
experiment-01	experiment-01_plate-c_human_hek293_drug-panel-1a_24h_sample-0357	human_hek293	OICR-9429	24h	2.5 uM	8.79	14.772	1.66524	0.234667	0.323097	1.16238	1.72683	1.4676	0.503589
experiment-01	experiment-01_plate-c_human_hek293_drug-panel-1a_24h_sample-0358	human_hek293	AZD-5153	24h	2.5 uM	10.1069	14.203	1.18273	0.145089	0.233834	0.882107	1.52229	1.37664	0.638514
experiment-01	experiment-01_plate-c_human_hek293_drug-panel-1a_24h_sample-0359	human_hek293	Todralazine	24h	2.5 uM	9.02016	15.0819	1.63841	0.248763	0.329372	1.10461	1.74139	1.46559	0.515059
experiment-01	experiment-01_plate-c_human_hek293_drug-panel-1a_24h_sample-0360	human_hek293	HDAC3i	24h	2.5 uM	9.12724	15.2347	1.63772	0.207319	0.331665	0.938795	1.70788	1.47928	0.512119
experiment-01	experiment-01_plate-c_human_hek293_drug-panel-1a_24h_sample-0361	human_hek293	NCH-51	24h	2.5 uM	8.81436	15.1307	1.71962	0.194378	0.329401	1.06315	1.72848	1.5106	0.49174
experiment-01	experiment-01_plate-c_human_hek293_drug-panel-1a_24h_sample-0362	human_hek293	UF010	24h	2.5 uM	9.8153	16.9661	1.64653	0.145694	0.333108	1.10951	1.68539	1.5235	0.51247
experiment-01	experiment-01_plate-c_human_hek293_drug-panel-1a_24h_sample-0363	human_hek293	RGFP109	24h	2.5 uM	9.99493	16.7822	1.6662	0.156303	0.340906	1.10482	1.69089	1.51727	0.505416
experiment-01	experiment-01_plate-c_human_hek293_drug-panel-1a_24h_sample-0364	human_hek293	C-7280948	24h	2.5 uM	8.77437	14.3063	1.6513	0.266918	0.327495	1.04631	1.74111	1.44702	0.507475
experiment-01	experiment-01_plate-c_human_hek293_drug-panel-1a_24h_sample-0365	human_hek293	EED226	24h	2.5 uM	8.72896	14.4749	1.67235	0.238979	0.333894	1.05476	1.74894	1.48196	0.506833
experiment-01	experiment-01_plate-c_human_hek293_drug-panel-1a_24h_sample-0366	human_hek293	CAY10722	24h	2.5 uM	8.43004	13.9619	1.67615	0.240766	0.333961	1.06022	1.745	1.47679	0.504076
experiment-01	experiment-01_plate-c_human_hek293_drug-panel-1a_24h_sample-0367	human_hek293	PAOA	24h	2.5 uM	9.33163	15.2601	1.68376	0.175552	0.34538	1.1341	1.71059	1.51461	0.501956
experiment-01	experiment-01_plate-c_human_hek293_drug-panel-1a_24h_sample-0368	human_hek293	CAY10591	24h	2.5 uM	8.18814	13.066	1.67898	0.273187	0.319874	1.0026	1.77334	1.46742	0.506049
experiment-01	experiment-01_plate-c_human_hek293_drug-panel-1a_24h_sample-0369	human_hek293	EPZ5676	24h	2.5 uM	8.82922	14.7963	1.64489	0.199571	0.33382	1.22535	1.68932	1.47107	0.505299
experiment-01	experiment-01_plate-c_human_hek293_drug-panel-1a_24h_sample-0370	human_hek293	TMP-195	24h	2.5 uM	8.9811	14.9786	1.66407	0.215374	0.330124	1.07209	1.72711	1.4876	0.507197
experiment-01	experiment-01_plate-c_human_hek293_drug-panel-1a_24h_sample-0371	human_hek293	Bufexamac	24h	2.5 uM	8.95442	15.2593	1.6552	0.213015	0.329419	1.13952	1.70438	1.47043	0.503991
experiment-01	experiment-01_plate-c_human_hek293_drug-panel-1a_24h_sample-0372	human_hek293	TrichostatinA	24h	2.5 uM	17.5735	22.2505	0.861373	0.125002	0.288869	0.919917	1.399	1.28288	0.738092
experiment-01	experiment-01_plate-c_human_hek293_drug-panel-1a_24h_sample-0373	human_hek293	CAY10398	24h	2.5 uM	9.07775	15.5341	1.70954	0.160479	0.325346	1.07906	1.70285	1.52359	0.493252
experiment-01	experiment-01_plate-c_human_hek293_drug-panel-1a_24h_sample-0374	human_hek293	RSC-133	24h	2.5 uM	8.76619	15.0065	1.6019	0.224356	0.333288	1.03562	1.70522	1.45963	0.521321
experiment-01	experiment-01_plate-c_human_hek293_drug-panel-1a_24h_sample-0375	human_hek293	BML-210	24h	2.5 uM	9.23454	15.3552	1.6905	0.180819	0.333313	1.0459	1.70669	1.50565	0.497622
experiment-01	experiment-01_plate-c_human_hek293_drug-panel-1a_24h_sample-0376	human_hek293	CAY10591	24h	2.5 uM	8.83687	14.4448	1.6244	0.233583	0.327887	1.05757	1.72686	1.46873	0.518238
experiment-01	experiment-01_plate-c_human_hek293_drug-panel-1a_24h_sample-0377	human_hek293	EX-527	24h	2.5 uM	8.5334	14.1807	1.65182	0.253783	0.332066	1.07236	1.73156	1.45225	0.506604
experiment-01	experiment-01_plate-c_human_hek293_drug-panel-1a_24h_sample-0378	human_hek293	SAHA	24h	2.5 uM	15.5941	18.5184	0.831493	0.168313	0.264065	0.93446	1.41419	1.25846	0.750945
experiment-01	experiment-01_plate-c_human_hek293_drug-panel-1a_24h_sample-0379	human_hek293	Tranylcypromine	24h	2.5 uM	8.35213	13.7107	1.60272	0.237435	0.329646	0.929962	1.72947	1.46703	0.526232
experiment-01	experiment-01_plate-c_human_hek293_drug-panel-1a_24h_sample-0380	human_hek293	SAHA	24h	2.5 uM	15.3409	17.3547	0.80859	0.172961	0.25381	0.962064	1.40136	1.24303	0.754895
experiment-02	experiment-02_plate-c_human_ipsc_drug-panel-1b_24h_sample-0001	human_ipsc	TSA	24h	2.5 uM	16.8877	54.8422			0.24067	1.10114
experiment-02	experiment-02_plate-c_human_ipsc_drug-panel-1b_24h_sample-0002	human_ipsc	TSA	24h	2.5 uM	15.2876	48.9647			0.241743	1.00062
experiment-02	experiment-02_plate-c_human_ipsc_drug-panel-1b_24h_sample-0003	human_ipsc	TC-E-5003	24h	2.5 uM	9.03154	25.3569			0.344784	1.12966
experiment-02	experiment-02_plate-c_human_ipsc_drug-panel-1b_24h_sample-0004	human_ipsc	TC-E-5003	24h	2.5 uM	7.87933	22.3425			0.352447	1.23709
experiment-02	experiment-02_plate-c_human_ipsc_drug-panel-1b_24h_sample-0005	human_ipsc	Pyroxamide	24h	2.5 uM	8.16046	27.712			0.351999	1.25217
experiment-02	experiment-02_plate-c_human_ipsc_drug-panel-1b_24h_sample-0006	human_ipsc	Pyroxamide	24h	2.5 uM	7.58993	24.2453			0.349936	1.22883
experiment-02	experiment-02_plate-c_human_ipsc_drug-panel-1b_24h_sample-0007	human_ipsc	JQ1	24h	2.5 uM	7.97865	30.333			0.351914	1.30234
experiment-02	experiment-02_plate-c_human_ipsc_drug-panel-1b_24h_sample-0008	human_ipsc	JQ1	24h	2.5 uM	8.19466	29.7706			0.352806	1.27864
experiment-02	experiment-02_plate-c_human_ipsc_drug-panel-1b_24h_sample-0009	human_ipsc	CI-994	24h	2.5 uM	7.72545	23.8162			0.350627	1.26298
experiment-02	experiment-02_plate-c_human_ipsc_drug-panel-1b_24h_sample-0010	human_ipsc	CI-994	24h	2.5 uM	7.55682	25.6023			0.350912	1.32159
experiment-02	experiment-02_plate-c_human_ipsc_drug-panel-1b_24h_sample-0011	human_ipsc	DMSO	24h	2.5 uM	6.37396	18.2983			0.369088	1.31168
experiment-02	experiment-02_plate-c_human_ipsc_drug-panel-1b_24h_sample-0012	human_ipsc	DMSO	24h	2.5 uM	6.4693	20.329			0.37456	1.31687
experiment-03	experiment-03_plate-c_mouse_primary-cerebellar-granule_drug-panel-1a_72h_sample-0001	mouse_granule	DMSO	72h	2.5 uM	34.8731	46.5033	1.04657	-0.479035	0.0790126	0.329258	1.14827	1.60046	0.665352
experiment-03	experiment-03_plate-c_mouse_primary-cerebellar-granule_drug-panel-1a_72h_sample-0002	mouse_granule	DMSO	72h	2.5 uM	29.2588	44.3421	1.29371	-0.539953	0.158426	0.538754	1.19109	1.73176	0.596118
experiment-03	experiment-03_plate-c_mouse_primary-cerebellar-granule_drug-panel-1a_72h_sample-0003	mouse_granule	SB939	72h	2.5 uM	27.8855	62.3065	1.18825	-0.344751	0.221093	0.839637	1.23379	1.56683	0.614504
experiment-03	experiment-03_plate-c_mouse_primary-cerebellar-granule_drug-panel-1a_72h_sample-0004	mouse_granule	SB939	72h	2.5 uM	30.9632	68.7732	1.11603	-0.250036	0.24074	0.846158	1.25468	1.49211	0.63363
experiment-03	experiment-03_plate-c_mouse_primary-cerebellar-granule_drug-panel-1a_72h_sample-0005	mouse_granule	PCI-34051	72h	2.5 uM	24.9307	51.2067	1.4351	-0.765753	0.278164	0.487701	1.13012	1.92149	0.564275
experiment-03	experiment-03_plate-c_mouse_primary-cerebellar-granule_drug-panel-1a_72h_sample-0006	mouse_granule	PCI-34051	72h	2.5 uM	21.6318	37.9925	1.57621	-0.674285	0.34129	1.00216	1.19984	1.91472	0.522252
experiment-03	experiment-03_plate-c_mouse_primary-cerebellar-granule_drug-panel-1a_72h_sample-0007	mouse_granule	4-iodo-SAHA	72h	2.5 uM	25.1889	59.6161	1.25295	-0.521249	0.299328	0.841648	1.1825	1.69712	0.604129
experiment-03	experiment-03_plate-c_mouse_primary-cerebellar-granule_drug-panel-1a_72h_sample-0008	mouse_granule	4-iodo-SAHA	72h	2.5 uM	26.0436	58.9919	1.2702	-0.519269	0.274268	0.782803	1.19554	1.71348	0.603043
experiment-03	experiment-03_plate-c_mouse_primary-cerebellar-granule_drug-panel-1a_72h_sample-0009	mouse_granule	Sulforaphane	72h	2.5 uM	21.1462	42.8107	1.60471	-0.66888	0.352687	0.929276	1.21177	1.92651	0.515938
experiment-03	experiment-03_plate-c_mouse_primary-cerebellar-granule_drug-panel-1a_72h_sample-0010	mouse_granule	Sulforaphane	72h	2.5 uM	30.2407	54.3406	1.24914	-0.586669	0.174617	0.369108	1.15925	1.74094	0.610054
experiment-03	experiment-03_plate-c_mouse_primary-cerebellar-granule_drug-panel-1a_72h_sample-0011	mouse_granule	Sirtinol	72h	2.5 uM	23.5652	39.4137	1.46265	-0.654149	0.288257	0.91461	1.18756	1.86885	0.554472
experiment-03	experiment-03_plate-c_mouse_primary-cerebellar-granule_drug-panel-1a_72h_sample-0012	mouse_granule	Sirtinol	72h	2.5 uM	36.1284	55.877	1.14998	-0.579303	0.168353	0.342846	1.13025	1.68873	0.635161
experiment-03	experiment-03_plate-c_mouse_primary-cerebellar-granule_drug-panel-1a_72h_sample-0013	mouse_granule	C646	72h	2.5 uM	27.5985	47.2919	1.29081	-0.604027	0.187791	0.415631	1.15789	1.75994	0.59629
experiment-03	experiment-03_plate-c_mouse_primary-cerebellar-granule_drug-panel-1a_72h_sample-0014	mouse_granule	C646	72h	2.5 uM	39.4308	59.505	1.11497	-0.527555	0.139555	0.276374	1.14234	1.64666	0.643842
experiment-03	experiment-03_plate-c_mouse_primary-cerebellar-granule_drug-panel-1a_72h_sample-0015	mouse_granule	Garcinol	72h	2.5 uM	37.0612	57.3214	1.18837	-0.538106	0.155326	0.368408	1.15506	1.67722	0.621399
experiment-03	experiment-03_plate-c_mouse_primary-cerebellar-granule_drug-panel-1a_72h_sample-0016	mouse_granule	Garcinol	72h	2.5 uM	41.8696	61.5389	1.05687	-0.542172	0.137888	0.238321	1.11502	1.62365	0.658203
experiment-03	experiment-03_plate-c_mouse_primary-cerebellar-granule_drug-panel-1a_72h_sample-0017	mouse_granule	Ellagic_Acid	72h	2.5 uM	39.0532	62.0202	1.13097	-0.549473	0.137062	0.250115	1.12807	1.65099	0.634473
experiment-03	experiment-03_plate-c_mouse_primary-cerebellar-granule_drug-panel-1a_72h_sample-0018	mouse_granule	Ellagic_Acid	72h	2.5 uM	36.732	59.9814	1.13643	-0.588065	0.17309	0.269577	1.12079	1.68481	0.638113
experiment-03	experiment-03_plate-c_mouse_primary-cerebellar-granule_drug-panel-1a_72h_sample-0019	mouse_granule	Scriptaid	72h	2.5 uM	40.111	72.6038	1.03872	-0.566608	0.210474	0.520016	1.11815	1.65603	0.67518
experiment-03	experiment-03_plate-c_mouse_primary-cerebellar-granule_drug-panel-1a_72h_sample-0020	mouse_granule	Scriptaid	72h	2.5 uM	39.7038	72.519	1.03258	-0.568759	0.208314	0.565707	1.10844	1.64409	0.672769
experiment-03	experiment-03_plate-c_mouse_primary-cerebellar-granule_drug-panel-1a_72h_sample-0021	mouse_granule	Suberohydroxamic_Acid	72h	2.5 uM	35.4114	64.8989	1.22308	-0.686488	0.131454	0.236702	1.10186	1.77328	0.61581
experiment-03	experiment-03_plate-c_mouse_primary-cerebellar-granule_drug-panel-1a_72h_sample-0022	mouse_granule	Suberohydroxamic_Acid	72h	2.5 uM	36.7877	65.4742	1.18171	-0.649912	0.129265	0.25403	1.11417	1.74822	0.630912
experiment-03	experiment-03_plate-c_mouse_primary-cerebellar-granule_drug-panel-1a_72h_sample-0023	mouse_granule	DMSO	72h	2.5 uM	42.9673	61.8139	0.980104	-0.465185	0.108477	0.304805	1.1342	1.56576	0.684363
experiment-03	experiment-03_plate-c_mouse_primary-cerebellar-granule_drug-panel-1a_72h_sample-0024	mouse_granule	DMSO	72h	2.5 uM	49.7023	67.6658	0.725872	-0.318993	-0.0111846	0.278291	1.11316	1.38862	0.756327
experiment-03	experiment-03_plate-c_mouse_primary-cerebellar-granule_drug-panel-1a_72h_sample-0025	mouse_granule	DMSO	72h	2.5 uM	26.0462	37.0212	1.36278	-0.590369	0.198196	0.756545	1.20419	1.81307	0.586604
experiment-03	experiment-03_plate-c_mouse_primary-cerebellar-granule_drug-panel-1a_72h_sample-0026	mouse_granule	DMSO	72h	2.5 uM	19.5425	37.3393	1.67824	-0.6944	0.354491	0.990879	1.22271	1.97861	0.500148
experiment-03	experiment-03_plate-c_mouse_primary-cerebellar-granule_drug-panel-1a_72h_sample-0027	mouse_granule	SB939	72h	2.5 uM	30.5712	67.8067	1.02255	-0.378873	0.259814	0.82041	1.16195	1.51091	0.657851
experiment-03	experiment-03_plate-c_mouse_primary-cerebellar-granule_drug-panel-1a_72h_sample-0028	mouse_granule	SB939	72h	2.5 uM	29.0231	64.345	1.09436	-0.449326	0.207044	1.00851	1.1663	1.59247	0.646027
experiment-03	experiment-03_plate-c_mouse_primary-cerebellar-granule_drug-panel-1a_72h_sample-0029	mouse_granule	PCI-34051	72h	2.5 uM	21.9818	41.5537	1.55391	-0.569433	0.315258	0.951272	1.2424	1.84365	0.525532
experiment-03	experiment-03_plate-c_mouse_primary-cerebellar-granule_drug-panel-1a_72h_sample-0030	mouse_granule	PCI-34051	72h	2.5 uM	18.6576	36.2977	1.79712	-0.67085	0.372964	0.988902	1.25401	1.99639	0.467649
experiment-03	experiment-03_plate-c_mouse_primary-cerebellar-granule_drug-panel-1a_72h_sample-0031	mouse_granule	4-iodo-SAHA	72h	2.5 uM	22.6779	54.6617	1.34565	-0.546914	0.268455	0.885636	1.20015	1.75337	0.58107
experiment-03	experiment-03_plate-c_mouse_primary-cerebellar-granule_drug-panel-1a_72h_sample-0032	mouse_granule	4-iodo-SAHA	72h	2.5 uM	23.1662	53.7967	1.46545	-0.603098	0.301968	0.916754	1.19404	1.81372	0.54459
experiment-03	experiment-03_plate-c_mouse_primary-cerebellar-granule_drug-panel-1a_72h_sample-0033	mouse_granule	Sulforaphane	72h	2.5 uM	17.9562	33.4273	1.95645	-0.656743	0.36926	1.07293	1.31436	2.07211	0.436283
experiment-03	experiment-03_plate-c_mouse_primary-cerebellar-granule_drug-panel-1a_72h_sample-0034	mouse_granule	Sulforaphane	72h	2.5 uM	21.5285	43.0555	1.63857	-0.721254	0.337414	0.88534	1.18521	1.95396	0.504111
experiment-03	experiment-03_plate-c_mouse_primary-cerebellar-granule_drug-panel-1a_72h_sample-0035	mouse_granule	Sirtinol	72h	2.5 uM	21.7846	42.9824	1.62855	-0.720237	0.357536	0.923668	1.18975	1.96005	0.509344
experiment-03	experiment-03_plate-c_mouse_primary-cerebellar-granule_drug-panel-1a_72h_sample-0036	mouse_granule	Sirtinol	72h	2.5 uM	23.137	49.1014	1.42588	-0.694693	0.263097	0.506086	1.13633	1.8392	0.553735
experiment-03	experiment-03_plate-c_mouse_primary-cerebellar-granule_drug-panel-1a_72h_sample-0037	mouse_granule	C646	72h	2.5 uM	24.47	51.0552	1.39756	-0.71593	0.271105	0.576894	1.12607	1.84961	0.564741
experiment-03	experiment-03_plate-c_mouse_primary-cerebellar-granule_drug-panel-1a_72h_sample-0038	mouse_granule	C646	72h	2.5 uM	25.5195	53.969	1.3214	-0.679532	0.210569	0.392132	1.12408	1.80035	0.585099
experiment-03	experiment-03_plate-c_mouse_primary-cerebellar-granule_drug-panel-1a_72h_sample-0039	mouse_granule	Garcinol	72h	2.5 uM	20.4297	40.0428	1.72511	-0.731393	0.359742	1.0287	1.20742	2.0046	0.485777
experiment-03	experiment-03_plate-c_mouse_primary-cerebellar-granule_drug-panel-1a_72h_sample-0040	mouse_granule	Garcinol	72h	2.5 uM	30.1488	58.4263	1.29927	-0.618711	0.155067	0.244497	1.13863	1.74837	0.586537
experiment-03	experiment-03_plate-c_mouse_primary-cerebellar-granule_drug-panel-1a_72h_sample-0041	mouse_granule	Ellagic_Acid	72h	2.5 uM	32.3742	62.8605	1.21871	-0.591278	0.115925	0.22004	1.12864	1.70039	0.607772
experiment-03	experiment-03_plate-c_mouse_primary-cerebellar-granule_drug-panel-1a_72h_sample-0042	mouse_granule	Ellagic_Acid	72h	2.5 uM	31.8212	61.8722	1.18847	-0.615543	0.151364	0.150108	1.11892	1.71434	0.621573
experiment-03	experiment-03_plate-c_mouse_primary-cerebellar-granule_drug-panel-1a_72h_sample-0043	mouse_granule	Scriptaid	72h	2.5 uM	33.3734	68.0502	1.17029	-0.557178	0.239287	0.772079	1.14748	1.68839	0.630034
experiment-03	experiment-03_plate-c_mouse_primary-cerebellar-granule_drug-panel-1a_72h_sample-0044	mouse_granule	Scriptaid	72h	2.5 uM	40.689	69.8916	1.1882	-0.668501	0.178874	0.388955	1.11266	1.76848	0.632196
experiment-03	experiment-03_plate-c_mouse_primary-cerebellar-granule_drug-panel-1a_72h_sample-0045	mouse_granule	Suberohydroxamic_Acid	72h	2.5 uM	34.2418	63.2036	1.22516	-0.699463	0.133787	0.161776	1.09589	1.77962	0.615003
experiment-03	experiment-03_plate-c_mouse_primary-cerebellar-granule_drug-panel-1a_72h_sample-0046	mouse_granule	Suberohydroxamic_Acid	72h	2.5 uM	24.0998	51.4514	1.42153	-0.796289	0.224543	0.422641	1.10203	1.91382	0.562934
experiment-03	experiment-03_plate-c_mouse_primary-cerebellar-granule_drug-panel-1a_72h_sample-0047	mouse_granule	DMSO	72h	2.5 uM	33.4833	62.1644	1.11852	-0.513824	0.150113	0.272923	1.14056	1.62852	0.637673
experiment-03	experiment-03_plate-c_mouse_primary-cerebellar-granule_drug-panel-1a_72h_sample-0048	mouse_granule	DMSO	72h	2.5 uM	34.9242	50.6842	1.15443	-0.5319	0.107176	0.212109	1.16083	1.67837	0.63775
experiment-03	experiment-03_plate-c_mouse_primary-cerebellar-granule_drug-panel-1a_72h_sample-0049	mouse_granule	DMSO	72h	2.5 uM	21.4408	35.8216	1.53789	-0.647282	0.300963	0.955015	1.219	1.90922	0.538662
experiment-03	experiment-03_plate-c_mouse_primary-cerebellar-granule_drug-panel-1a_72h_sample-0050	mouse_granule	DMSO	72h	2.5 uM	24.8499	49.9356	1.4822	-0.7113	0.310535	0.608017	1.15485	1.89082	0.545089
experiment-03	experiment-03_plate-c_mouse_primary-cerebellar-granule_drug-panel-1a_72h_sample-0051	mouse_granule	Apicidin	72h	2.5 uM	39.7437	73.8148	0.922999	-0.62554	0.197094	0.508146	1.05191	1.62287	0.705355
experiment-03	experiment-03_plate-c_mouse_primary-cerebellar-granule_drug-panel-1a_72h_sample-0052	mouse_granule	Apicidin	72h	2.5 uM	30.1713	68.816	1.04229	-0.477026	0.305012	0.890148	1.12302	1.5631	0.652128
experiment-03	experiment-03_plate-c_mouse_primary-cerebellar-granule_drug-panel-1a_72h_sample-0053	mouse_granule	Cl-Amidine	72h	2.5 uM	22.0336	43.473	1.59427	-0.747179	0.365404	0.856597	1.15715	1.94229	0.513254
experiment-03	experiment-03_plate-c_mouse_primary-cerebellar-granule_drug-panel-1a_72h_sample-0054	mouse_granule	Cl-Amidine	72h	2.5 uM	18.4795	36.0789	1.82855	-0.7295	0.384551	1.05029	1.24587	2.06573	0.466185
experiment-03	experiment-03_plate-c_mouse_primary-cerebellar-granule_drug-panel-1a_72h_sample-0055	mouse_granule	F-Amidine	72h	2.5 uM	21.1544	41.5379	1.64777	-0.727775	0.354048	0.938391	1.19832	1.98452	0.507874
experiment-03	experiment-03_plate-c_mouse_primary-cerebellar-granule_drug-panel-1a_72h_sample-0056	mouse_granule	F-Amidine	72h	2.5 uM	18.4403	35.4265	1.82985	-0.681486	0.347868	0.933285	1.24783	2.00127	0.456976
experiment-03	experiment-03_plate-c_mouse_primary-cerebellar-granule_drug-panel-1a_72h_sample-0057	mouse_granule	DMSO	72h	2.5 uM	17.9359	34.8334	1.75115	-0.682794	0.3885	0.978427	1.24253	1.99456	0.480812
experiment-03	experiment-03_plate-c_mouse_primary-cerebellar-granule_drug-panel-1a_72h_sample-0058	mouse_granule	DMSO	72h	2.5 uM	23.0569	45.2417	1.54411	-0.755624	0.346878	0.747154	1.15389	1.94818	0.531859
experiment-03	experiment-03_plate-c_mouse_primary-cerebellar-granule_drug-panel-1a_72h_sample-0059	mouse_granule	I-BET762	72h	2.5 uM	18.0294	33.28	1.73802	-0.603841	0.376866	0.971775	1.27983	1.94503	0.483377
experiment-03	experiment-03_plate-c_mouse_primary-cerebellar-granule_drug-panel-1a_72h_sample-0060	mouse_granule	I-BET762	72h	2.5 uM	20.6056	40.5958	1.46183	-0.630437	0.319009	0.680857	1.19295	1.84673	0.551749
experiment-03	experiment-03_plate-c_mouse_primary-cerebellar-granule_drug-panel-1a_72h_sample-0061	mouse_granule	UNC0638	72h	2.5 uM	25.6861	52.0611	1.32636	-0.508222	0.238502	0.478881	1.21307	1.72535	0.585883
experiment-03	experiment-03_plate-c_mouse_primary-cerebellar-granule_drug-panel-1a_72h_sample-0062	mouse_granule	UNC0638	72h	2.5 uM	27.9565	55.1421	1.25545	-0.529375	0.213718	0.384266	1.17921	1.70196	0.60341
experiment-03	experiment-03_plate-c_mouse_primary-cerebellar-granule_drug-panel-1a_72h_sample-0063	mouse_granule	UNC669	72h	2.5 uM	20.9912	41.2046	1.71619	-0.744776	0.370476	0.912721	1.19401	2.00083	0.486178
experiment-03	experiment-03_plate-c_mouse_primary-cerebellar-granule_drug-panel-1a_72h_sample-0064	mouse_granule	UNC669	72h	2.5 uM	24.8826	52.7569	1.3083	-0.699747	0.241199	0.427126	1.1135	1.80856	0.589959
experiment-03	experiment-03_plate-c_mouse_primary-cerebellar-granule_drug-panel-1a_72h_sample-0065	mouse_granule	CAY10669	72h	2.5 uM	25.1999	51.823	1.34466	-0.707164	0.251163	0.401088	1.1172	1.82393	0.579031
experiment-03	experiment-03_plate-c_mouse_primary-cerebellar-granule_drug-panel-1a_72h_sample-0066	mouse_granule	CAY10669	72h	2.5 uM	27.924	56.2114	1.28652	-0.66362	0.207605	0.285284	1.12788	1.78662	0.597386
experiment-03	experiment-03_plate-c_mouse_primary-cerebellar-granule_drug-panel-1a_72h_sample-0067	mouse_granule	Zebularine	72h	2.5 uM	23.7518	46.5477	1.53177	-0.710633	0.322164	0.797252	1.16697	1.90978	0.532052
experiment-03	experiment-03_plate-c_mouse_primary-cerebellar-granule_drug-panel-1a_72h_sample-0068	mouse_granule	Zebularine	72h	2.5 uM	24.5837	49.6945	1.42384	-0.747336	0.305032	0.566137	1.12436	1.88744	0.561277
experiment-03	experiment-03_plate-c_mouse_primary-cerebellar-granule_drug-panel-1a_72h_sample-0069	mouse_granule	Delphinidin	72h	2.5 uM	24.178	50.4398	1.36501	-0.683648	0.251087	0.37191	1.12793	1.81167	0.57062
experiment-03	experiment-03_plate-c_mouse_primary-cerebellar-granule_drug-panel-1a_72h_sample-0070	mouse_granule	Delphinidin	72h	2.5 uM	24.4738	51.1704	1.37058	-0.682826	0.304615	0.495015	1.13367	1.81986	0.571118
experiment-03	experiment-03_plate-c_mouse_primary-cerebellar-granule_drug-panel-1a_72h_sample-0071	mouse_granule	DMSO	72h	2.5 uM	21.1804	40.4183	1.54722	-0.529763	0.312644	0.907605	1.2626	1.8228	0.527863
experiment-03	experiment-03_plate-c_mouse_primary-cerebellar-granule_drug-panel-1a_72h_sample-0072	mouse_granule	DMSO	72h	2.5 uM	26.3335	46.3008	1.31993	-0.591892	0.228722	0.466662	1.16947	1.76266	0.58724
experiment-03	experiment-03_plate-c_mouse_primary-cerebellar-granule_drug-panel-1a_72h_sample-0073	mouse_granule	DMSO	72h	2.5 uM	20.5981	36.4727	1.58465	-0.620606	0.341432	1.00178	1.23589	1.9002	0.522793
experiment-03	experiment-03_plate-c_mouse_primary-cerebellar-granule_drug-panel-1a_72h_sample-0074	mouse_granule	DMSO	72h	2.5 uM	19.971	37.648	1.67495	-0.670279	0.368772	0.995222	1.22908	1.95594	0.498739
experiment-03	experiment-03_plate-c_mouse_primary-cerebellar-granule_drug-panel-1a_72h_sample-0075	mouse_granule	Apicidin	72h	2.5 uM	28.7516	62.6871	1.11181	-0.320742	0.202428	0.995929	1.2071	1.50764	0.628072
experiment-03	experiment-03_plate-c_mouse_primary-cerebellar-granule_drug-panel-1a_72h_sample-0076	mouse_granule	Apicidin	72h	2.5 uM	26.0775	58.704	1.15542	-0.362341	0.266875	0.957616	1.20744	1.55218	0.619447
experiment-03	experiment-03_plate-c_mouse_primary-cerebellar-granule_drug-panel-1a_72h_sample-0077	mouse_granule	Cl-Amidine	72h	2.5 uM	17.416	32.2455	1.80803	-0.705634	0.400386	1.05733	1.24549	2.03122	0.467881
experiment-03	experiment-03_plate-c_mouse_primary-cerebellar-granule_drug-panel-1a_72h_sample-0078	mouse_granule	Cl-Amidine	72h	2.5 uM	20.6734	39.3841	1.67637	-0.713561	0.376453	0.961149	1.20763	1.98032	0.498703
experiment-03	experiment-03_plate-c_mouse_primary-cerebellar-granule_drug-panel-1a_72h_sample-0079	mouse_granule	F-Amidine	72h	2.5 uM	19.0408	35.711	1.7615	-0.729535	0.373307	0.982018	1.21487	2.01439	0.476223
experiment-03	experiment-03_plate-c_mouse_primary-cerebellar-granule_drug-panel-1a_72h_sample-0080	mouse_granule	F-Amidine	72h	2.5 uM	19.3401	36.8589	1.7767	-0.737025	0.379535	0.9755	1.21932	2.03228	0.474491
experiment-03	experiment-03_plate-c_mouse_primary-cerebellar-granule_drug-panel-1a_72h_sample-0081	mouse_granule	DMSO	72h	2.5 uM	17.3067	31.8256	1.941	-0.698016	0.383274	1.06935	1.2866	2.08722	0.439331
experiment-03	experiment-03_plate-c_mouse_primary-cerebellar-granule_drug-panel-1a_72h_sample-0082	mouse_granule	DMSO	72h	2.5 uM	20.4552	39.7318	1.70973	-0.722695	0.358973	0.929086	1.20562	1.98958	0.488413
experiment-03	experiment-03_plate-c_mouse_primary-cerebellar-granule_drug-panel-1a_72h_sample-0083	mouse_granule	I-BET762	72h	2.5 uM	17.0914	31.3641	1.73791	-0.579286	0.374949	1.04408	1.3023	1.94578	0.486895
experiment-03	experiment-03_plate-c_mouse_primary-cerebellar-granule_drug-panel-1a_72h_sample-0084	mouse_granule	I-BET762	72h	2.5 uM	18.7487	34.702	1.6815	-0.625411	0.382907	1.06994	1.24882	1.92649	0.494964
experiment-03	experiment-03_plate-c_mouse_primary-cerebellar-granule_drug-panel-1a_72h_sample-0085	mouse_granule	UNC0638	72h	2.5 uM	23.1174	47.5344	1.45296	-0.561334	0.337846	0.85827	1.21436	1.79195	0.549058
experiment-03	experiment-03_plate-c_mouse_primary-cerebellar-granule_drug-panel-1a_72h_sample-0086	mouse_granule	UNC0638	72h	2.5 uM	23.1089	47.5938	1.44832	-0.568007	0.325341	0.753792	1.22288	1.81288	0.556224
experiment-03	experiment-03_plate-c_mouse_primary-cerebellar-granule_drug-panel-1a_72h_sample-0087	mouse_granule	UNC669	72h	2.5 uM	20.4636	39.4421	1.73202	-0.751074	0.366203	0.897138	1.20455	2.02731	0.486444
experiment-03	experiment-03_plate-c_mouse_primary-cerebellar-granule_drug-panel-1a_72h_sample-0088	mouse_granule	UNC669	72h	2.5 uM	23.9927	47.2124	1.48184	-0.736382	0.344522	0.756732	1.14191	1.90241	0.544982
experiment-03	experiment-03_plate-c_mouse_primary-cerebellar-granule_drug-panel-1a_72h_sample-0089	mouse_granule	CAY10669	72h	2.5 uM	24.4005	47.5868	1.47355	-0.707835	0.331376	0.68308	1.15266	1.8827	0.546508
experiment-03	experiment-03_plate-c_mouse_primary-cerebellar-granule_drug-panel-1a_72h_sample-0090	mouse_granule	CAY10669	72h	2.5 uM	25.8557	51.869	1.37207	-0.693003	0.304176	0.549298	1.13634	1.83706	0.574369
experiment-03	experiment-03_plate-c_mouse_primary-cerebellar-granule_drug-panel-1a_72h_sample-0091	mouse_granule	Zebularine	72h	2.5 uM	21.0019	39.7759	1.70486	-0.705983	0.358101	0.906191	1.21497	1.98193	0.490326
experiment-03	experiment-03_plate-c_mouse_primary-cerebellar-granule_drug-panel-1a_72h_sample-0092	mouse_granule	Zebularine	72h	2.5 uM	21.9796	42.9236	1.58973	-0.751627	0.361292	0.829866	1.16759	1.96586	0.520518
experiment-03	experiment-03_plate-c_mouse_primary-cerebellar-granule_drug-panel-1a_72h_sample-0093	mouse_granule	Delphinidin	72h	2.5 uM	25.5627	51.4904	1.35275	-0.690794	0.302015	0.581109	1.1271	1.81933	0.576832
experiment-03	experiment-03_plate-c_mouse_primary-cerebellar-granule_drug-panel-1a_72h_sample-0094	mouse_granule	Delphinidin	72h	2.5 uM	19.8425	39.5315	1.65728	-0.700866	0.305403	0.870269	1.21243	1.97078	0.504597
experiment-03	experiment-03_plate-c_mouse_primary-cerebellar-granule_drug-panel-1a_72h_sample-0095	mouse_granule	DMSO	72h	2.5 uM	19.4945	36.4493	1.76905	-0.686832	0.358797	1.01092	1.24281	2.0006	0.475812
experiment-03	experiment-03_plate-c_mouse_primary-cerebellar-granule_drug-panel-1a_72h_sample-0096	mouse_granule	DMSO	72h	2.5 uM	24.6378	47.9448	1.33606	-0.582847	0.248151	0.492194	1.18058	1.76828	0.584022
experiment-03	experiment-03_plate-c_mouse_primary-cerebellar-granule_drug-panel-1a_72h_sample-0097	mouse_granule	DMSO	72h	2.5 uM	18.3628	32.0049	1.7594	-0.595543	0.360047	1.12116	1.2913	1.95121	0.478872
experiment-03	experiment-03_plate-c_mouse_primary-cerebellar-granule_drug-panel-1a_72h_sample-0098	mouse_granule	DMSO	72h	2.5 uM	19.3562	38.1032	1.73797	-0.727321	0.377459	0.984775	1.22028	2.02025	0.48574
experiment-03	experiment-03_plate-c_mouse_primary-cerebellar-granule_drug-panel-1a_72h_sample-0099	mouse_granule	ITF-2357	72h	2.5 uM	26.7216	65.2683	1.1224	-0.413587	0.283677	0.88181	1.17143	1.56034	0.627389
experiment-03	experiment-03_plate-c_mouse_primary-cerebellar-granule_drug-panel-1a_72h_sample-0100	mouse_granule	ITF-2357	72h	2.5 uM	27.5125	62.8612	1.1237	-0.344785	0.224985	0.862151	1.21072	1.53757	0.630616
experiment-03	experiment-03_plate-c_mouse_primary-cerebellar-granule_drug-panel-1a_72h_sample-0101	mouse_granule	UNC0631	72h	2.5 uM	17.248	33.2683	1.84398	-0.708038	0.382983	1.01952	1.27671	2.08562	0.468293
experiment-03	experiment-03_plate-c_mouse_primary-cerebellar-granule_drug-panel-1a_72h_sample-0102	mouse_granule	UNC0631	72h	2.5 uM	19.0614	36.0533	1.80219	-0.684757	0.3763	0.935509	1.2649	2.03324	0.472854
experiment-03	experiment-03_plate-c_mouse_primary-cerebellar-granule_drug-panel-1a_72h_sample-0103	mouse_granule	UNC0646	72h	2.5 uM	21.7177	59.0718	1.07375	-0.330155	0.236215	0.841811	1.19965	1.50813	0.643208
experiment-03	experiment-03_plate-c_mouse_primary-cerebellar-granule_drug-panel-1a_72h_sample-0104	mouse_granule	UNC0646	72h	2.5 uM	20.4813	56.183	1.19513	-0.439159	0.299212	0.971998	1.18519	1.60689	0.609718
experiment-03	experiment-03_plate-c_mouse_primary-cerebellar-granule_drug-panel-1a_72h_sample-0105	mouse_granule	2,4-Pyridinedicarboxylic-Acid	72h	2.5 uM	15.8312	28.5535	2.0701	-0.679566	0.383702	1.10028	1.32645	2.12452	0.410911
experiment-03	experiment-03_plate-c_mouse_primary-cerebellar-granule_drug-panel-1a_72h_sample-0106	mouse_granule	2,4-Pyridinedicarboxylic-Acid	72h	2.5 uM	19.9431	38.306	1.75046	-0.714494	0.373427	1.00452	1.22012	2.00211	0.478836
experiment-03	experiment-03_plate-c_mouse_primary-cerebellar-granule_drug-panel-1a_72h_sample-0107	mouse_granule	PFI-1	72h	2.5 uM	18.3126	34.7393	1.72894	-0.654264	0.366779	1.03582	1.23869	1.94946	0.480889
experiment-03	experiment-03_plate-c_mouse_primary-cerebellar-granule_drug-panel-1a_72h_sample-0108	mouse_granule	PFI-1	72h	2.5 uM	17.0225	32.7124	1.71421	-0.641932	0.358933	1.07945	1.26397	1.97232	0.493159
experiment-03	experiment-03_plate-c_mouse_primary-cerebellar-granule_drug-panel-1a_72h_sample-0109	mouse_granule	5-Azacytidine	72h	2.5 uM	19.9085	39.3575	1.66832	-0.735141	0.370992	0.926999	1.19332	1.98635	0.500191
experiment-03	experiment-03_plate-c_mouse_primary-cerebellar-granule_drug-panel-1a_72h_sample-0110	mouse_granule	5-Azacytidine	72h	2.5 uM	19.2719	37.1155	1.76907	-0.737128	0.361964	1.02061	1.22907	2.04868	0.480841
experiment-03	experiment-03_plate-c_mouse_primary-cerebellar-granule_drug-panel-1a_72h_sample-0111	mouse_granule	SGI-1027	72h	2.5 uM	32.9582	64.0993	1.08821	-0.258762	0.127041	0.468456	1.23867	1.48201	0.639831
experiment-03	experiment-03_plate-c_mouse_primary-cerebellar-granule_drug-panel-1a_72h_sample-0112	mouse_granule	SGI-1027	72h	2.5 uM	32.5099	65.1735	1.06791	-0.244332	0.178472	0.534955	1.23355	1.4612	0.642711
experiment-03	experiment-03_plate-c_mouse_primary-cerebellar-granule_drug-panel-1a_72h_sample-0113	mouse_granule	Decitabine	72h	2.5 uM	21.3415	41.478	1.60412	-0.718771	0.338857	0.963539	1.19931	1.9738	0.521877
experiment-03	experiment-03_plate-c_mouse_primary-cerebellar-granule_drug-panel-1a_72h_sample-0114	mouse_granule	Decitabine	72h	2.5 uM	20.0117	37.9131	1.68204	-0.748325	0.367949	0.974167	1.19631	2.0096	0.499549
experiment-03	experiment-03_plate-c_mouse_primary-cerebellar-granule_drug-panel-1a_72h_sample-0115	mouse_granule	I-BET151	72h	2.5 uM	16.235	31.3266	1.68976	-0.55894	0.376886	1.02145	1.29166	1.90285	0.495115
experiment-03	experiment-03_plate-c_mouse_primary-cerebellar-granule_drug-panel-1a_72h_sample-0116	mouse_granule	I-BET151	72h	2.5 uM	16.9036	32.1998	1.66725	-0.597567	0.351932	1.08457	1.26594	1.91557	0.500856
experiment-03	experiment-03_plate-c_mouse_primary-cerebellar-granule_drug-panel-1a_72h_sample-0117	mouse_granule	JQ1	72h	2.5 uM	17.6682	37.9905	1.48295	-0.593118	0.339262	0.952728	1.22341	1.84552	0.548964
experiment-03	experiment-03_plate-c_mouse_primary-cerebellar-granule_drug-panel-1a_72h_sample-0118	mouse_granule	JQ1	72h	2.5 uM	17.0572	39.8912	1.45573	-0.622609	0.354715	1.07771	1.19342	1.83746	0.552487
experiment-03	experiment-03_plate-c_mouse_primary-cerebellar-granule_drug-panel-1a_72h_sample-0119	mouse_granule	DMSO	72h	2.5 uM	20.8611	40.9147	1.72395	-0.753143	0.357213	0.859349	1.19872	2.0204	0.487246
experiment-03	experiment-03_plate-c_mouse_primary-cerebellar-granule_drug-panel-1a_72h_sample-0120	mouse_granule	DMSO	72h	2.5 uM	21.7313	39.12	1.50469	-0.59076	0.336531	0.910781	1.22699	1.8479	0.541804
experiment-03	experiment-03_plate-c_mouse_primary-cerebellar-granule_drug-panel-1a_72h_sample-0121	mouse_granule	DMSO	72h	2.5 uM	21.6089	38.3121	1.50345	-0.61253	0.320948	1.00623	1.21301	1.85462	0.540992
experiment-03	experiment-03_plate-c_mouse_primary-cerebellar-granule_drug-panel-1a_72h_sample-0122	mouse_granule	DMSO	72h	2.5 uM	38.7587	55.405	1.22102	-0.50961	0.157211	0.578471	1.14938	1.63633	0.597507
experiment-03	experiment-03_plate-c_mouse_primary-cerebellar-granule_drug-panel-1a_72h_sample-0123	mouse_granule	ITF-2357	72h	2.5 uM	40.5048	69.2533	1.31807	-0.319029	0.157979	0.600959	1.26758	1.5813	0.571302
experiment-03	experiment-03_plate-c_mouse_primary-cerebellar-granule_drug-panel-1a_72h_sample-0124	mouse_granule	ITF-2357	72h	2.5 uM	31.5984	69.1801	1.09189	-0.460134	0.243635	0.77307	1.16276	1.59957	0.647968
experiment-03	experiment-03_plate-c_mouse_primary-cerebellar-granule_drug-panel-1a_72h_sample-0125	mouse_granule	UNC0631	72h	2.5 uM	21.4691	40.7861	1.66956	-0.663698	0.360726	0.824672	1.23691	1.95943	0.502381
experiment-03	experiment-03_plate-c_mouse_primary-cerebellar-granule_drug-panel-1a_72h_sample-0126	mouse_granule	UNC0631	72h	2.5 uM	22.3487	42.279	1.61908	-0.592523	0.321469	0.968857	1.24795	1.88177	0.50943
experiment-03	experiment-03_plate-c_mouse_primary-cerebellar-granule_drug-panel-1a_72h_sample-0127	mouse_granule	UNC0646	72h	2.5 uM	23.8853	62.9954	0.97893	-0.282725	0.207773	0.84372	1.1873	1.44434	0.66759
experiment-03	experiment-03_plate-c_mouse_primary-cerebellar-granule_drug-panel-1a_72h_sample-0128	mouse_granule	UNC0646	72h	2.5 uM	30.1514	46.7286	1.77514	-0.406005	0.185435	0.609269	1.33375	1.76724	0.453004
experiment-03	experiment-03_plate-c_mouse_primary-cerebellar-granule_drug-panel-1a_72h_sample-0129	mouse_granule	2,4-Pyridinedicarboxylic-Acid	72h	2.5 uM	30.9571	45.4937	1.69073	-0.47069	0.197182	0.652277	1.29108	1.78915	0.477081
experiment-03	experiment-03_plate-c_mouse_primary-cerebellar-granule_drug-panel-1a_72h_sample-0130	mouse_granule	2,4-Pyridinedicarboxylic-Acid	72h	2.5 uM	20.8714	39.5906	1.64066	-0.708464	0.347671	0.953505	1.20635	1.97125	0.509543
experiment-03	experiment-03_plate-c_mouse_primary-cerebellar-granule_drug-panel-1a_72h_sample-0131	mouse_granule	PFI-1	72h	2.5 uM	18.6571	34.0874	1.75714	-0.662939	0.359886	0.977272	1.26123	1.99691	0.481934
experiment-03	experiment-03_plate-c_mouse_primary-cerebellar-granule_drug-panel-1a_72h_sample-0132	mouse_granule	PFI-1	72h	2.5 uM	20.5895	39.2708	1.58637	-0.7148	0.335312	0.784234	1.19739	1.96522	0.526588
experiment-03	experiment-03_plate-c_mouse_primary-cerebellar-granule_drug-panel-1a_72h_sample-0133	mouse_granule	5-Azacytidine	72h	2.5 uM	24.7004	49.7965	1.36132	-0.712407	0.280274	0.500629	1.11687	1.83003	0.573505
experiment-03	experiment-03_plate-c_mouse_primary-cerebellar-granule_drug-panel-1a_72h_sample-0134	mouse_granule	SGI-1027	72h	2.5 uM	35.1475	63.5704	1.18204	-0.275417	0.107841	0.448513	1.25667	1.52101	0.612099
experiment-03	experiment-03_plate-c_mouse_primary-cerebellar-granule_drug-panel-1a_72h_sample-0135	mouse_granule	SGI-1027	72h	2.5 uM	46.318	75.1081	0.92295	-0.1526	0.0537976	0.40033	1.22323	1.35971	0.681158
experiment-03	experiment-03_plate-c_mouse_primary-cerebellar-granule_drug-panel-1a_72h_sample-0136	mouse_granule	Decitabine	72h	2.5 uM	27.1273	52.0442	1.42197	-0.515582	0.205404	0.417485	1.22072	1.74511	0.553427
experiment-03	experiment-03_plate-c_mouse_primary-cerebellar-granule_drug-panel-1a_72h_sample-0137	mouse_granule	Decitabine	72h	2.5 uM	25.7129	49.7801	1.45361	-0.56287	0.256286	0.477464	1.21232	1.79084	0.548238
experiment-03	experiment-03_plate-c_mouse_primary-cerebellar-granule_drug-panel-1a_72h_sample-0138	mouse_granule	I-BET151	72h	2.5 uM	19.2391	38.1309	1.55739	-0.578625	0.345678	0.881917	1.24472	1.8589	0.527252
experiment-03	experiment-03_plate-c_mouse_primary-cerebellar-granule_drug-panel-1a_72h_sample-0139	mouse_granule	I-BET151	72h	2.5 uM	20.9451	41.26	1.5066	-0.571505	0.293529	0.605949	1.23218	1.83111	0.539046
experiment-03	experiment-03_plate-c_mouse_primary-cerebellar-granule_drug-panel-1a_72h_sample-0140	mouse_granule	JQ1	72h	2.5 uM	21.8608	44.0415	1.3231	-0.551937	0.195835	0.418754	1.19838	1.75689	0.590573
experiment-03	experiment-03_plate-c_mouse_primary-cerebellar-granule_drug-panel-1a_72h_sample-0141	mouse_granule	JQ1	72h	2.5 uM	21.966	45.3987	1.30328	-0.525713	0.216314	0.449838	1.20603	1.73625	0.596111
experiment-03	experiment-03_plate-c_mouse_primary-cerebellar-granule_drug-panel-1a_72h_sample-0142	mouse_granule	DMSO	72h	2.5 uM	24.7131	51.2922	1.31494	-0.670752	0.247059	0.418545	1.12205	1.7862	0.584474
experiment-03	experiment-03_plate-c_mouse_primary-cerebellar-granule_drug-panel-1a_72h_sample-0143	mouse_granule	DMSO	72h	2.5 uM	23.4441	48.6768	1.32191	-0.619941	0.211244	0.436236	1.1519	1.77026	0.58444
experiment-03	experiment-03_plate-c_mouse_primary-cerebellar-granule_drug-panel-1a_72h_sample-0144	mouse_granule	DMSO	72h	2.5 uM	19.8878	35.2827	1.69036	-0.637992	0.334899	1.04904	1.24514	1.93764	0.493092
experiment-03	experiment-03_plate-c_mouse_primary-cerebellar-granule_drug-panel-1a_72h_sample-0145	mouse_granule	DMSO	72h	2.5 uM	20.7681	41.1178	1.60861	-0.728913	0.380933	0.988293	1.185	1.964	0.516301
experiment-03	experiment-03_plate-c_mouse_primary-cerebellar-granule_drug-panel-1a_72h_sample-0146	mouse_granule	4-Phenylbutyrate	72h	2.5 uM	21.3135	42.089	1.67917	-0.741242	0.356046	0.956073	1.1883	1.98639	0.495667
experiment-03	experiment-03_plate-c_mouse_primary-cerebellar-granule_drug-panel-1a_72h_sample-0147	mouse_granule	4-Phenylbutyrate	72h	2.5 uM	17.5496	34.4135	1.7744	-0.707094	0.391457	1.05969	1.24509	2.03263	0.479066
experiment-03	experiment-03_plate-c_mouse_primary-cerebellar-granule_drug-panel-1a_72h_sample-0148	mouse_granule	IOX1	72h	2.5 uM	16.7856	31.0797	1.86191	-0.634447	0.375007	1.0582	1.29956	2.01737	0.456265
experiment-03	experiment-03_plate-c_mouse_primary-cerebellar-granule_drug-panel-1a_72h_sample-0149	mouse_granule	IOX1	72h	2.5 uM	17.5402	33.9523	1.78604	-0.698243	0.379833	1.05654	1.24337	2.01741	0.47276
experiment-03	experiment-03_plate-c_mouse_primary-cerebellar-granule_drug-panel-1a_72h_sample-0150	mouse_granule	Gemcitabine	72h	2.5 uM	17.8619	34.6537	1.73567	-0.742224	0.383487	1.00201	1.21346	2.02981	0.486928
experiment-03	experiment-03_plate-c_mouse_primary-cerebellar-granule_drug-panel-1a_72h_sample-0151	mouse_granule	Gemcitabine	72h	2.5 uM	19.7998	37.4661	1.68872	-0.739234	0.377102	0.975735	1.19846	2.00057	0.496172
experiment-03	experiment-03_plate-c_mouse_primary-cerebellar-granule_drug-panel-1a_72h_sample-0152	mouse_granule	DMSO	72h	2.5 uM	18.797	35.1479	1.727	-0.659901	0.370711	0.941321	1.24194	1.96224	0.48396
experiment-03	experiment-03_plate-c_mouse_primary-cerebellar-granule_drug-panel-1a_72h_sample-0153	mouse_granule	DMSO	72h	2.5 uM	19.9981	38.4039	1.62324	-0.737875	0.360197	0.934063	1.18779	1.9809	0.514287
experiment-03	experiment-03_plate-c_mouse_primary-cerebellar-granule_drug-panel-1a_72h_sample-0154	mouse_granule	Daminozide	72h	2.5 uM	20.0098	38.6575	1.66199	-0.735932	0.369608	1.05462	1.19216	1.98551	0.502075
experiment-03	experiment-03_plate-c_mouse_primary-cerebellar-granule_drug-panel-1a_72h_sample-0155	mouse_granule	Daminozide	72h	2.5 uM	21.8337	42.7342	1.61397	-0.739213	0.348339	0.959514	1.18124	1.97181	0.515047
experiment-03	experiment-03_plate-c_mouse_primary-cerebellar-granule_drug-panel-1a_72h_sample-0156	mouse_granule	GSK-J1	72h	2.5 uM	21.0598	40.3586	1.61477	-0.689914	0.363944	0.952196	1.19157	1.92223	0.508357
experiment-03	experiment-03_plate-c_mouse_primary-cerebellar-granule_drug-panel-1a_72h_sample-0157	mouse_granule	GSK-J1	72h	2.5 uM	21.3635	40.8828	1.64599	-0.710771	0.348403	0.907087	1.19944	1.9631	0.505258
experiment-03	experiment-03_plate-c_mouse_primary-cerebellar-granule_drug-panel-1a_72h_sample-0158	mouse_granule	GSK-J4	72h	2.5 uM	19.8204	38.3026	1.73133	-0.741925	0.372839	0.986583	1.20045	2.00763	0.483096
experiment-03	experiment-03_plate-c_mouse_primary-cerebellar-granule_drug-panel-1a_72h_sample-0159	mouse_granule	GSK-J4	72h	2.5 uM	23.2367	45.4118	1.60932	-0.792963	0.326071	0.71107	1.16247	2.01413	0.52057
experiment-03	experiment-03_plate-c_mouse_primary-cerebellar-granule_drug-panel-1a_72h_sample-0160	mouse_granule	CI-994	72h	2.5 uM	23.4802	41.229	1.8331	-0.874561	0.345992	0.9185	1.19035	2.18245	0.473305
experiment-03	experiment-03_plate-c_mouse_primary-cerebellar-granule_drug-panel-1a_72h_sample-0161	mouse_granule	CI-994	72h	2.5 uM	22.6862	40.4652	1.84688	-0.928238	0.359691	1.00326	1.1676	2.22189	0.471128
experiment-03	experiment-03_plate-c_mouse_primary-cerebellar-granule_drug-panel-1a_72h_sample-0162	mouse_granule	CPTH2	72h	2.5 uM	20.7669	40.4659	1.73415	-0.732554	0.364539	0.917416	1.20283	1.9986	0.481154
experiment-03	experiment-03_plate-c_mouse_primary-cerebellar-granule_drug-panel-1a_72h_sample-0163	mouse_granule	CPTH2	72h	2.5 uM	20.5868	40.1477	1.67817	-0.759865	0.351053	0.908688	1.18228	2.002	0.497511
experiment-03	experiment-03_plate-c_mouse_primary-cerebellar-granule_drug-panel-1a_72h_sample-0164	mouse_granule	Butyrolactone3	72h	2.5 uM	23.1009	45.9432	1.50363	-0.755106	0.346239	0.695297	1.14049	1.92487	0.540523
experiment-03	experiment-03_plate-c_mouse_primary-cerebellar-granule_drug-panel-1a_72h_sample-0165	mouse_granule	Butyrolactone3	72h	2.5 uM	20.4414	40.5035	1.74118	-0.805048	0.359902	1.01613	1.17862	2.05929	0.48427
experiment-03	experiment-03_plate-c_mouse_primary-cerebellar-granule_drug-panel-1a_72h_sample-0166	mouse_granule	DMSO	72h	2.5 uM	20.6	40.0284	1.74823	-0.707956	0.334159	0.917671	1.22852	2.00677	0.48152
experiment-03	experiment-03_plate-c_mouse_primary-cerebellar-granule_drug-panel-1a_72h_sample-0167	mouse_granule	DMSO	72h	2.5 uM	23.2186	45.231	1.4395	-0.610648	0.304537	0.679889	1.17965	1.80126	0.549522
experiment-03	experiment-03_plate-c_mouse_primary-cerebellar-granule_drug-panel-1a_72h_sample-0168	mouse_granule	DMSO	72h	2.5 uM	22.1101	40.5257	1.50824	-0.620552	0.3279	0.872223	1.20486	1.85243	0.53738
experiment-03	experiment-03_plate-c_mouse_primary-cerebellar-granule_drug-panel-1a_72h_sample-0169	mouse_granule	DMSO	72h	2.5 uM	19.3506	38.3883	1.74756	-0.706889	0.368695	1.04595	1.22994	2.00761	0.482079
experiment-03	experiment-03_plate-c_mouse_primary-cerebellar-granule_drug-panel-1a_72h_sample-0170	mouse_granule	4-Phenylbutyrate	72h	2.5 uM	22.9917	45.6621	1.5502	-0.780827	0.350442	0.838189	1.14026	1.9591	0.529156
experiment-03	experiment-03_plate-c_mouse_primary-cerebellar-granule_drug-panel-1a_72h_sample-0171	mouse_granule	4-Phenylbutyrate	72h	2.5 uM	18.2401	33.8323	1.72269	-0.750142	0.404553	1.06401	1.2003	2.01886	0.487675
experiment-03	experiment-03_plate-c_mouse_primary-cerebellar-granule_drug-panel-1a_72h_sample-0172	mouse_granule	IOX1	72h	2.5 uM	21.1765	42.1611	1.64429	-0.731021	0.356384	0.914338	1.18361	1.96458	0.50356
experiment-03	experiment-03_plate-c_mouse_primary-cerebellar-granule_drug-panel-1a_72h_sample-0173	mouse_granule	IOX1	72h	2.5 uM	19.2355	36.6967	1.68747	-0.736475	0.373675	0.986593	1.19369	1.98882	0.494037
experiment-03	experiment-03_plate-c_mouse_primary-cerebellar-granule_drug-panel-1a_72h_sample-0174	mouse_granule	Gemcitabine	72h	2.5 uM	16.8911	31.6437	1.8244	-0.678644	0.363274	1.03699	1.26563	2.0258	0.464683
experiment-03	experiment-03_plate-c_mouse_primary-cerebellar-granule_drug-panel-1a_72h_sample-0175	mouse_granule	Gemcitabine	72h	2.5 uM	19.2509	36.4719	1.70913	-0.700903	0.358878	0.932995	1.22423	1.99001	0.491528
experiment-03	experiment-03_plate-c_mouse_primary-cerebellar-granule_drug-panel-1a_72h_sample-0176	mouse_granule	DMSO	72h	2.5 uM	17.0293	30.4862	1.91454	-0.752031	0.382689	0.992963	1.23354	2.07748	0.439135
experiment-03	experiment-03_plate-c_mouse_primary-cerebellar-granule_drug-panel-1a_72h_sample-0177	mouse_granule	DMSO	72h	2.5 uM	20.6411	39.9552	1.68082	-0.735498	0.375523	0.969401	1.19236	1.98525	0.495557
experiment-03	experiment-03_plate-c_mouse_primary-cerebellar-granule_drug-panel-1a_72h_sample-0178	mouse_granule	Daminozide	72h	2.5 uM	20.8001	40.4643	1.62659	-0.742114	0.356431	0.976293	1.18245	1.97779	0.511726
experiment-03	experiment-03_plate-c_mouse_primary-cerebellar-granule_drug-panel-1a_72h_sample-0179	mouse_granule	Daminozide	72h	2.5 uM	21.4142	41.9364	1.59316	-0.726251	0.358976	0.985474	1.17115	1.93748	0.515169
experiment-03	experiment-03_plate-c_mouse_primary-cerebellar-granule_drug-panel-1a_72h_sample-0180	mouse_granule	GSK-J1	72h	2.5 uM	22.0218	42.6916	1.54876	-0.72432	0.341026	0.887269	1.16674	1.9276	0.52883
experiment-03	experiment-03_plate-c_mouse_primary-cerebellar-granule_drug-panel-1a_72h_sample-0181	mouse_granule	GSK-J1	72h	2.5 uM	21.8338	41.3426	1.58539	-0.732126	0.358974	0.914175	1.17528	1.95225	0.5211
experiment-03	experiment-03_plate-c_mouse_primary-cerebellar-granule_drug-panel-1a_72h_sample-0182	mouse_granule	GSK-J4	72h	2.5 uM	21.3585	41.5055	1.65193	-0.783867	0.347536	0.985627	1.16401	2.00413	0.504074
experiment-03	experiment-03_plate-c_mouse_primary-cerebellar-granule_drug-panel-1a_72h_sample-0183	mouse_granule	GSK-J4	72h	2.5 uM	21.8867	44.0821	1.61734	-0.762244	0.342673	0.867012	1.17392	1.99112	0.515799
experiment-03	experiment-03_plate-c_mouse_primary-cerebellar-granule_drug-panel-1a_72h_sample-0184	mouse_granule	CI-994	72h	2.5 uM	22.1554	41.4156	1.79404	-0.878093	0.358043	1.06759	1.18168	2.17187	0.48352
experiment-03	experiment-03_plate-c_mouse_primary-cerebellar-granule_drug-panel-1a_72h_sample-0185	mouse_granule	CI-994	72h	2.5 uM	24.0772	44.6322	1.72267	-0.857928	0.350195	0.963878	1.17378	2.1274	0.50011
experiment-03	experiment-03_plate-c_mouse_primary-cerebellar-granule_drug-panel-1a_72h_sample-0186	mouse_granule	CPTH2	72h	2.5 uM	20.0113	39.6369	1.68156	-0.709119	0.370434	0.959673	1.21569	1.98741	0.499275
experiment-03	experiment-03_plate-c_mouse_primary-cerebellar-granule_drug-panel-1a_72h_sample-0187	mouse_granule	CPTH2	72h	2.5 uM	20.2995	40.3871	1.67695	-0.75781	0.363461	0.972865	1.18807	2.00893	0.499921
experiment-03	experiment-03_plate-c_mouse_primary-cerebellar-granule_drug-panel-1a_72h_sample-0188	mouse_granule	Butyrolactone3	72h	2.5 uM	23.2296	47.0974	1.4612	-0.732142	0.317676	0.646263	1.13438	1.88432	0.548183
experiment-03	experiment-03_plate-c_mouse_primary-cerebellar-granule_drug-panel-1a_72h_sample-0189	mouse_granule	Butyrolactone3	72h	2.5 uM	22.9886	46.5957	1.49034	-0.714689	0.334299	0.816359	1.16023	1.90409	0.54534
experiment-03	experiment-03_plate-c_mouse_primary-cerebellar-granule_drug-panel-1a_72h_sample-0190	mouse_granule	DMSO	72h	2.5 uM	23.2926	46.7936	1.50633	-0.72368	0.330053	0.80498	1.15124	1.90114	0.537226
experiment-03	experiment-03_plate-c_mouse_primary-cerebellar-granule_drug-panel-1a_72h_sample-0191	mouse_granule	DMSO	72h	2.5 uM	19.4167	38.6596	1.67006	-0.596906	0.292446	0.888904	1.26753	1.91711	0.500373
experiment-03	experiment-03_plate-c_mouse_primary-cerebellar-granule_drug-panel-1a_72h_sample-0192	mouse_granule	DMSO	72h	2.5 uM	22.9917	41.3747	1.43973	-0.568379	0.290983	0.95869	1.20887	1.79259	0.553223
experiment-03	experiment-03_plate-c_mouse_primary-cerebellar-granule_drug-panel-1a_72h_sample-0193	mouse_granule	DMSO	72h	2.5 uM	22.5567	44.9769	1.57673	-0.762726	0.350845	0.847853	1.15394	1.95788	0.521604
experiment-03	experiment-03_plate-c_mouse_primary-cerebellar-granule_drug-panel-1a_72h_sample-0194	mouse_granule	Valproic-Acid	72h	2.5 uM	23.7677	47.2631	1.47363	-0.743688	0.313545	0.756614	1.13584	1.90191	0.54691
experiment-03	experiment-03_plate-c_mouse_primary-cerebellar-granule_drug-panel-1a_72h_sample-0195	mouse_granule	Valproic-Acid	72h	2.5 uM	23.701	48.1202	1.44274	-0.721923	0.321435	0.866657	1.14624	1.89058	0.558576
experiment-03	experiment-03_plate-c_mouse_primary-cerebellar-granule_drug-panel-1a_72h_sample-0196	mouse_granule	Tenovin-1	72h	2.5 uM	21.1601	41.8517	1.57276	-0.764511	0.355263	0.934469	1.155	1.96211	0.523929
experiment-03	experiment-03_plate-c_mouse_primary-cerebellar-granule_drug-panel-1a_72h_sample-0197	mouse_granule	Tenovin-1	72h	2.5 uM	19.8084	38.7665	1.69045	-0.748722	0.374069	0.961741	1.19159	2.00223	0.494769
experiment-03	experiment-03_plate-c_mouse_primary-cerebellar-granule_drug-panel-1a_72h_sample-0198	mouse_granule	Tenovin-6	72h	2.5 uM	20.7361	46.1097	1.39404	-0.565203	0.324952	0.961463	1.20255	1.7793	0.567294
experiment-03	experiment-03_plate-c_mouse_primary-cerebellar-granule_drug-panel-1a_72h_sample-0199	mouse_granule	Tenovin-6	72h	2.5 uM	22.2025	48.6516	1.39268	-0.608516	0.338191	0.93692	1.18066	1.80014	0.567628
experiment-03	experiment-03_plate-c_mouse_primary-cerebellar-granule_drug-panel-1a_72h_sample-0200	mouse_granule	BIX01294	72h	2.5 uM	20.9074	39.8386	1.6831	-0.733248	0.35249	0.911921	1.19834	1.99209	0.49677
experiment-03	experiment-03_plate-c_mouse_primary-cerebellar-granule_drug-panel-1a_72h_sample-0201	mouse_granule	BIX01294	72h	2.5 uM	21.8826	41.5138	1.61345	-0.647776	0.337415	0.939373	1.22757	1.92329	0.514876
experiment-03	experiment-03_plate-c_mouse_primary-cerebellar-granule_drug-panel-1a_72h_sample-0202	mouse_granule	AnacardicAcid	72h	2.5 uM	21.6344	41.9032	1.58391	-0.730534	0.338909	0.847438	1.17628	1.95175	0.521718
experiment-03	experiment-03_plate-c_mouse_primary-cerebellar-granule_drug-panel-1a_72h_sample-0203	mouse_granule	AnacardicAcid	72h	2.5 uM	20.9423	40.9502	1.58693	-0.756218	0.339695	0.917946	1.16049	1.96013	0.519394
experiment-03	experiment-03_plate-c_mouse_primary-cerebellar-granule_drug-panel-1a_72h_sample-0204	mouse_granule	AGK2	72h	2.5 uM	21.5734	42.2022	1.50786	-0.735478	0.333466	0.827209	1.15022	1.91505	0.538924
experiment-03	experiment-03_plate-c_mouse_primary-cerebellar-granule_drug-panel-1a_72h_sample-0205	mouse_granule	AGK2	72h	2.5 uM	21.2864	40.9608	1.58512	-0.71202	0.342391	0.858043	1.18517	1.94142	0.52104
experiment-03	experiment-03_plate-c_mouse_primary-cerebellar-granule_drug-panel-1a_72h_sample-0206	mouse_granule	CAY10603	72h	2.5 uM	26.9921	55.2633	1.35364	-0.615172	0.25892	0.787568	1.17976	1.80709	0.584384
experiment-03	experiment-03_plate-c_mouse_primary-cerebellar-granule_drug-panel-1a_72h_sample-0207	mouse_granule	CAY10603	72h	2.5 uM	27.4255	55.6577	1.26984	-0.593626	0.257727	0.665226	1.16175	1.75311	0.604404
experiment-03	experiment-03_plate-c_mouse_primary-cerebellar-granule_drug-panel-1a_72h_sample-0208	mouse_granule	Splitomicin	72h	2.5 uM	24.643	48.8378	1.38258	-0.750111	0.310022	0.63081	1.10691	1.86173	0.569285
experiment-03	experiment-03_plate-c_mouse_primary-cerebellar-granule_drug-panel-1a_72h_sample-0209	mouse_granule	Splitomicin	72h	2.5 uM	25.0548	53.6529	1.23682	-0.660396	0.168181	0.296724	1.10813	1.75141	0.606661
experiment-03	experiment-03_plate-c_mouse_primary-cerebellar-granule_drug-panel-1a_72h_sample-0210	mouse_granule	CBHA	72h	2.5 uM	24.1261	50.6255	1.6244	-0.753106	0.306834	1.00147	1.18056	1.98974	0.514135
experiment-03	experiment-03_plate-c_mouse_primary-cerebellar-granule_drug-panel-1a_72h_sample-0211	mouse_granule	CBHA	72h	2.5 uM	25.1757	50.4858	1.55755	-0.719857	0.29877	0.926114	1.17995	1.9434	0.530544
experiment-03	experiment-03_plate-c_mouse_primary-cerebellar-granule_drug-panel-1a_72h_sample-0212	mouse_granule	Salermide	72h	2.5 uM	23.8334	47.3312	1.41085	-0.736044	0.319894	0.717162	1.12597	1.87542	0.564397
experiment-03	experiment-03_plate-c_mouse_primary-cerebellar-granule_drug-panel-1a_72h_sample-0213	mouse_granule	Salermide	72h	2.5 uM	23.064	46.7073	1.44208	-0.7509	0.299199	0.653805	1.11666	1.87916	0.551287
experiment-03	experiment-03_plate-c_mouse_primary-cerebellar-granule_drug-panel-1a_72h_sample-0214	mouse_granule	DMSO	72h	2.5 uM	20.7969	40.5662	1.64944	-0.708752	0.34155	0.879054	1.20609	1.97122	0.506406
experiment-03	experiment-03_plate-c_mouse_primary-cerebellar-granule_drug-panel-1a_72h_sample-0215	mouse_granule	DMSO	72h	2.5 uM	20.3101	37.3177	1.56721	-0.604513	0.303018	0.950274	1.23491	1.87764	0.525184
experiment-03	experiment-03_plate-c_mouse_primary-cerebellar-granule_drug-panel-1a_72h_sample-0216	mouse_granule	DMSO	72h	2.5 uM	18.4821	33.7473	1.64475	-0.586292	0.353008	1.03731	1.26559	1.90013	0.5062
experiment-03	experiment-03_plate-c_mouse_primary-cerebellar-granule_drug-panel-1a_72h_sample-0217	mouse_granule	DMSO	72h	2.5 uM	22.4941	44.7507	1.57765	-0.725228	0.329353	0.80149	1.17205	1.93759	0.520908
experiment-03	experiment-03_plate-c_mouse_primary-cerebellar-granule_drug-panel-1a_72h_sample-0218	mouse_granule	Valproic-Acid	72h	2.5 uM	22.9728	45.2791	1.51071	-0.777721	0.336178	0.835165	1.12493	1.92861	0.535802
experiment-03	experiment-03_plate-c_mouse_primary-cerebellar-granule_drug-panel-1a_72h_sample-0219	mouse_granule	Valproic-Acid	72h	2.5 uM	17.4069	32.012	1.87457	-0.720247	0.403167	1.08068	1.25906	2.07425	0.454511
experiment-03	experiment-03_plate-c_mouse_primary-cerebellar-granule_drug-panel-1a_72h_sample-0220	mouse_granule	Tenovin-1	72h	2.5 uM	17.3518	32.9133	1.77959	-0.721667	0.388526	1.07836	1.24024	2.04526	0.478477
experiment-03	experiment-03_plate-c_mouse_primary-cerebellar-granule_drug-panel-1a_72h_sample-0221	mouse_granule	Tenovin-1	72h	2.5 uM	17.7048	32.6943	1.82757	-0.721881	0.377551	0.987048	1.24121	2.04717	0.463234
experiment-03	experiment-03_plate-c_mouse_primary-cerebellar-granule_drug-panel-1a_72h_sample-0222	mouse_granule	Tenovin-6	72h	2.5 uM	22.0201	50.5084	1.32957	-0.581697	0.323936	1.00187	1.1797	1.76555	0.585939
experiment-03	experiment-03_plate-c_mouse_primary-cerebellar-granule_drug-panel-1a_72h_sample-0223	mouse_granule	Tenovin-6	72h	2.5 uM	22.0858	50.4445	1.32682	-0.494343	0.322921	1.03494	1.21609	1.71307	0.58385
experiment-03	experiment-03_plate-c_mouse_primary-cerebellar-granule_drug-panel-1a_72h_sample-0224	mouse_granule	BIX01294	72h	2.5 uM	21.0951	40.4847	1.70853	-0.663723	0.357834	1.00841	1.23717	1.95989	0.489106
experiment-03	experiment-03_plate-c_mouse_primary-cerebellar-granule_drug-panel-1a_72h_sample-0225	mouse_granule	BIX01294	72h	2.5 uM	23.311	44.4941	1.54414	-0.630877	0.316421	0.792341	1.22011	1.88935	0.533119
experiment-03	experiment-03_plate-c_mouse_primary-cerebellar-granule_drug-panel-1a_72h_sample-0226	mouse_granule	AnacardicAcid	72h	2.5 uM	22.2919	43.6549	1.49958	-0.693216	0.328992	0.733222	1.16231	1.87932	0.537844
experiment-03	experiment-03_plate-c_mouse_primary-cerebellar-granule_drug-panel-1a_72h_sample-0227	mouse_granule	AnacardicAcid	72h	2.5 uM	21.637	42.039	1.51959	-0.760966	0.329624	0.868034	1.13916	1.93044	0.535315
experiment-03	experiment-03_plate-c_mouse_primary-cerebellar-granule_drug-panel-1a_72h_sample-0228	mouse_granule	AGK2	72h	2.5 uM	22.2689	43.821	1.39427	-0.756986	0.287338	0.577751	1.11208	1.87936	0.569028
experiment-03	experiment-03_plate-c_mouse_primary-cerebellar-granule_drug-panel-1a_72h_sample-0229	mouse_granule	AGK2	72h	2.5 uM	24.1038	49.0329	1.29207	-0.705285	0.233043	0.452297	1.10677	1.80455	0.594441
experiment-03	experiment-03_plate-c_mouse_primary-cerebellar-granule_drug-panel-1a_72h_sample-0230	mouse_granule	CAY10603	72h	2.5 uM	29.369	57.1599	1.25526	-0.56042	0.192103	0.397352	1.1648	1.71773	0.603771
experiment-03	experiment-03_plate-c_mouse_primary-cerebellar-granule_drug-panel-1a_72h_sample-0231	mouse_granule	CAY10603	72h	2.5 uM	30.4494	61.0415	1.18092	-0.588558	0.162036	0.369285	1.13451	1.70601	0.626435
experiment-03	experiment-03_plate-c_mouse_primary-cerebellar-granule_drug-panel-1a_72h_sample-0232	mouse_granule	Splitomicin	72h	2.5 uM	24.7233	50.3332	1.281	-0.687299	0.206461	0.360016	1.10038	1.7719	0.590984
experiment-03	experiment-03_plate-c_mouse_primary-cerebellar-granule_drug-panel-1a_72h_sample-0233	mouse_granule	Splitomicin	72h	2.5 uM	24.3322	48.7991	1.34715	-0.724174	0.275298	0.543973	1.11489	1.84175	0.581078
experiment-03	experiment-03_plate-c_mouse_primary-cerebellar-granule_drug-panel-1a_72h_sample-0234	mouse_granule	CBHA	72h	2.5 uM	26.6488	55.1489	1.51879	-0.738343	0.256466	0.871794	1.15776	1.93144	0.53903
experiment-03	experiment-03_plate-c_mouse_primary-cerebellar-granule_drug-panel-1a_72h_sample-0235	mouse_granule	CBHA	72h	2.5 uM	26.5788	53.7591	1.48478	-0.664403	0.246675	0.841539	1.18553	1.87896	0.547475
experiment-03	experiment-03_plate-c_mouse_primary-cerebellar-granule_drug-panel-1a_72h_sample-0236	mouse_granule	Salermide	72h	2.5 uM	23.7526	49.6259	1.22167	-0.667228	0.179238	0.354807	1.10812	1.75972	0.614845
experiment-03	experiment-03_plate-c_mouse_primary-cerebellar-granule_drug-panel-1a_72h_sample-0237	mouse_granule	Salermide	72h	2.5 uM	22.1993	44.18	1.44756	-0.694606	0.315794	0.798355	1.14458	1.85244	0.549415
experiment-03	experiment-03_plate-c_mouse_primary-cerebellar-granule_drug-panel-1a_72h_sample-0238	mouse_granule	DMSO	72h	2.5 uM	24.2496	50.8156	1.266	-0.690703	0.211635	0.360269	1.10318	1.78061	0.599558
experiment-03	experiment-03_plate-c_mouse_primary-cerebellar-granule_drug-panel-1a_72h_sample-0239	mouse_granule	DMSO	72h	2.5 uM	20.4334	39.3104	1.62959	-0.614827	0.28679	0.779709	1.23055	1.88444	0.503352
experiment-03	experiment-03_plate-c_mouse_primary-cerebellar-granule_drug-panel-1a_72h_sample-0240	mouse_granule	DMSO	72h	2.5 uM	18.8993	37.0402	1.71047	-0.625691	0.36589	1.03519	1.24235	1.91689	0.482671
experiment-03	experiment-03_plate-c_mouse_primary-cerebellar-granule_drug-panel-1a_72h_sample-0241	mouse_granule	DMSO	72h	2.5 uM	20.2862	39.6672	1.65913	-0.702187	0.363941	1.00455	1.20627	1.96257	0.501676
experiment-03	experiment-03_plate-c_mouse_primary-cerebellar-granule_drug-panel-1a_72h_sample-0242	mouse_granule	Pimelic-Diphenylamide-106	72h	2.5 uM	22.4303	42.6516	1.70128	-0.882492	0.389941	0.997465	1.15667	2.13238	0.505711
experiment-03	experiment-03_plate-c_mouse_primary-cerebellar-granule_drug-panel-1a_72h_sample-0243	mouse_granule	Pimelic-Diphenylamide-106	72h	2.5 uM	20.7287	38.1826	1.86707	-0.860793	0.393729	1.00566	1.2068	2.19159	0.4658
experiment-03	experiment-03_plate-c_mouse_primary-cerebellar-granule_drug-panel-1a_72h_sample-0244	mouse_granule	Panobinostat	72h	2.5 uM	27.0124	63.1405	1.19809	-0.386831	0.200731	0.765523	1.21495	1.58857	0.610961
experiment-03	experiment-03_plate-c_mouse_primary-cerebellar-granule_drug-panel-1a_72h_sample-0245	mouse_granule	Panobinostat	72h	2.5 uM	31.8396	70.4284	1.12575	-0.400812	0.176627	0.779335	1.18594	1.56574	0.630497
experiment-03	experiment-03_plate-c_mouse_primary-cerebellar-granule_drug-panel-1a_72h_sample-0246	mouse_granule	MS-275	72h	2.5 uM	25.7283	61.3732	1.1341	-0.36638	0.315092	0.899349	1.20616	1.55488	0.628991
experiment-03	experiment-03_plate-c_mouse_primary-cerebellar-granule_drug-panel-1a_72h_sample-0247	mouse_granule	MS-275	72h	2.5 uM	24.1764	59.5535	1.09033	-0.370844	0.314831	0.872872	1.19478	1.54499	0.643373
experiment-03	experiment-03_plate-c_mouse_primary-cerebellar-granule_drug-panel-1a_72h_sample-0248	mouse_granule	HNHA	72h	2.5 uM	20.3324	40.0325	1.61088	-0.707529	0.335625	0.817613	1.18176	1.92983	0.509364
experiment-03	experiment-03_plate-c_mouse_primary-cerebellar-granule_drug-panel-1a_72h_sample-0249	mouse_granule	HNHA	72h	2.5 uM	20.7662	40.4065	1.61624	-0.751987	0.327781	0.897697	1.16861	1.96806	0.511567
experiment-03	experiment-03_plate-c_mouse_primary-cerebellar-granule_drug-panel-1a_72h_sample-0250	mouse_granule	RG108	72h	2.5 uM	20.7025	40.2011	1.62113	-0.765916	0.376275	0.84944	1.16685	1.98416	0.512166
experiment-03	experiment-03_plate-c_mouse_primary-cerebellar-granule_drug-panel-1a_72h_sample-0251	mouse_granule	RG108	72h	2.5 uM	19.5827	36.826	1.62938	-0.722864	0.363981	0.933228	1.18085	1.94894	0.505816
experiment-03	experiment-03_plate-c_mouse_primary-cerebellar-granule_drug-panel-1a_72h_sample-0252	mouse_granule	2',3',5'-triacetyl-5-Azacytidine	72h	2.5 uM	19.9455	38.5024	1.6339	-0.713037	0.368136	0.948696	1.20037	1.96771	0.510403
experiment-03	experiment-03_plate-c_mouse_primary-cerebellar-granule_drug-panel-1a_72h_sample-0253	mouse_granule	2',3',5'-triacetyl-5-Azacytidine	72h	2.5 uM	22.6554	44.5271	1.44141	-0.754105	0.327083	0.783124	1.1179	1.88543	0.552924
experiment-03	experiment-03_plate-c_mouse_primary-cerebellar-granule_drug-panel-1a_72h_sample-0254	mouse_granule	UNC0224	72h	2.5 uM	20.743	49.8376	1.37038	-0.584342	0.296919	0.94414	1.17857	1.76709	0.569677
experiment-03	experiment-03_plate-c_mouse_primary-cerebellar-granule_drug-panel-1a_72h_sample-0255	mouse_granule	UNC0224	72h	2.5 uM	21.1519	49.977	1.41437	-0.541242	0.290315	0.874868	1.20884	1.75913	0.556753
experiment-03	experiment-03_plate-c_mouse_primary-cerebellar-granule_drug-panel-1a_72h_sample-0256	mouse_granule	Chidamide	72h	2.5 uM	33.189	68.1052	1.07798	-0.316389	0.209422	0.577866	1.1991	1.49313	0.637643
experiment-03	experiment-03_plate-c_mouse_primary-cerebellar-granule_drug-panel-1a_72h_sample-0257	mouse_granule	Chidamide	72h	2.5 uM	33.3049	67.15	1.10405	-0.339124	0.211014	0.650769	1.20802	1.52813	0.636441
experiment-03	experiment-03_plate-c_mouse_primary-cerebellar-granule_drug-panel-1a_72h_sample-0258	mouse_granule	3-Deazaneplanocin_A	72h	2.5 uM	17.7468	39.1793	1.85926	-0.680395	0.341472	0.983667	1.27258	2.0394	0.456422
experiment-03	experiment-03_plate-c_mouse_primary-cerebellar-granule_drug-panel-1a_72h_sample-0259	mouse_granule	3-Deazaneplanocin_A	72h	2.5 uM	18.9337	42.0158	1.65729	-0.682824	0.279281	0.91867	1.22498	1.96644	0.505895
experiment-03	experiment-03_plate-c_mouse_primary-cerebellar-granule_drug-panel-1a_72h_sample-0260	mouse_granule	5-Nitroso-8-quinolinol	72h	2.5 uM	35.8653	67.7574	0.908	-0.128767	-0.00852802	0.470449	1.24184	1.35777	0.692696
experiment-03	experiment-03_plate-c_mouse_primary-cerebellar-granule_drug-panel-1a_72h_sample-0261	mouse_granule	5-Nitroso-8-quinolinol	72h	2.5 uM	33.6801	66.5291	0.921236	-0.179091	0.0342523	0.637636	1.21477	1.37532	0.683857
experiment-03	experiment-03_plate-c_mouse_primary-cerebellar-granule_drug-panel-1a_72h_sample-0264	mouse_granule	DMSO	72h	2.5 uM	20.907	40.2093	1.4944	-0.625654	0.332258	1.01274	1.21053	1.86774	0.546286
experiment-03	experiment-03_plate-c_mouse_primary-cerebellar-granule_drug-panel-1a_72h_sample-0265	mouse_granule	DMSO	72h	2.5 uM	15.1222	27.7712	2.12039	-0.649192	0.400039	1.14057	1.37008	2.14869	0.404631
experiment-03	experiment-03_plate-c_mouse_primary-cerebellar-granule_drug-panel-1a_72h_sample-0266	mouse_granule	Pimelic-Diphenylamide-106	72h	2.5 uM	20.8547	39.6339	1.81235	-0.853829	0.397776	1.02686	1.20227	2.17285	0.480492
experiment-03	experiment-03_plate-c_mouse_primary-cerebellar-granule_drug-panel-1a_72h_sample-0267	mouse_granule	Pimelic-Diphenylamide-106	72h	2.5 uM	21.116	39.4734	1.8263	-0.818678	0.384534	0.978616	1.22324	2.15753	0.476667
experiment-03	experiment-03_plate-c_mouse_primary-cerebellar-granule_drug-panel-1a_72h_sample-0268	mouse_granule	Panobinostat	72h	2.5 uM	30.4288	70.7348	1.03253	-0.341485	0.17626	0.725372	1.18193	1.49757	0.654937
experiment-03	experiment-03_plate-c_mouse_primary-cerebellar-granule_drug-panel-1a_72h_sample-0269	mouse_granule	Panobinostat	72h	2.5 uM	27.4539	70.3734	1.036	-0.297901	0.199824	0.853811	1.20765	1.48463	0.656481
experiment-03	experiment-03_plate-c_mouse_primary-cerebellar-granule_drug-panel-1a_72h_sample-0270	mouse_granule	MS-275	72h	2.5 uM	22.8893	63.9883	1.02165	-0.292247	0.329068	0.958345	1.21067	1.48252	0.663268
experiment-03	experiment-03_plate-c_mouse_primary-cerebellar-granule_drug-panel-1a_72h_sample-0271	mouse_granule	MS-275	72h	2.5 uM	22.8916	58.6731	1.11479	-0.394522	0.349999	0.917727	1.19107	1.56567	0.636473
experiment-03	experiment-03_plate-c_mouse_primary-cerebellar-granule_drug-panel-1a_72h_sample-0272	mouse_granule	HNHA	72h	2.5 uM	19.8925	37.8188	1.62776	-0.709261	0.364797	0.962677	1.19792	1.95856	0.510702
experiment-03	experiment-03_plate-c_mouse_primary-cerebellar-granule_drug-panel-1a_72h_sample-0273	mouse_granule	HNHA	72h	2.5 uM	20.8436	41.3083	1.58282	-0.726731	0.341668	0.856518	1.18514	1.96127	0.52518
experiment-03	experiment-03_plate-c_mouse_primary-cerebellar-granule_drug-panel-1a_72h_sample-0274	mouse_granule	RG108	72h	2.5 uM	19.4824	37.3993	1.63724	-0.712729	0.346716	0.965899	1.19643	1.96082	0.507481
experiment-03	experiment-03_plate-c_mouse_primary-cerebellar-granule_drug-panel-1a_72h_sample-0275	mouse_granule	RG108	72h	2.5 uM	18.7302	35.2773	1.75259	-0.693254	0.347035	0.98812	1.23892	2.00324	0.481086
experiment-03	experiment-03_plate-c_mouse_primary-cerebellar-granule_drug-panel-1a_72h_sample-0276	mouse_granule	2',3',5'-triacetyl-5-Azacytidine	72h	2.5 uM	18.6276	36.1786	1.77961	-0.700046	0.360915	0.998222	1.23149	2.00062	0.470695
experiment-03	experiment-03_plate-c_mouse_primary-cerebellar-granule_drug-panel-1a_72h_sample-0277	mouse_granule	2',3',5'-triacetyl-5-Azacytidine	72h	2.5 uM	21.1584	41.6559	1.48975	-0.729694	0.324377	0.89922	1.15146	1.90945	0.544956
experiment-03	experiment-03_plate-c_mouse_primary-cerebellar-granule_drug-panel-1a_72h_sample-0278	mouse_granule	UNC0224	72h	2.5 uM	19.7312	47.0584	1.49893	-0.544495	0.278354	0.914091	1.23277	1.79801	0.536169
experiment-03	experiment-03_plate-c_mouse_primary-cerebellar-granule_drug-panel-1a_72h_sample-0279	mouse_granule	UNC0224	72h	2.5 uM	21.3499	49.2668	1.34346	-0.571921	0.248108	0.622092	1.17863	1.75204	0.577452
experiment-03	experiment-03_plate-c_mouse_primary-cerebellar-granule_drug-panel-1a_72h_sample-0280	mouse_granule	Chidamide	72h	2.5 uM	28.4874	64.2076	1.12722	-0.331577	0.256928	0.700287	1.21197	1.52513	0.626517
experiment-03	experiment-03_plate-c_mouse_primary-cerebellar-granule_drug-panel-1a_72h_sample-0281	mouse_granule	Chidamide	72h	2.5 uM	27.27	65.3704	1.05676	-0.331166	0.257421	0.735122	1.20599	1.51717	0.654526
experiment-03	experiment-03_plate-c_mouse_primary-cerebellar-granule_drug-panel-1a_72h_sample-0282	mouse_granule	3-Deazaneplanocin_A	72h	2.5 uM	16.9328	36.1694	1.85009	-0.703695	0.349436	0.971815	1.24986	2.03562	0.455656
experiment-03	experiment-03_plate-c_mouse_primary-cerebellar-granule_drug-panel-1a_72h_sample-0283	mouse_granule	3-Deazaneplanocin_A	72h	2.5 uM	16.9249	35.4327	1.90494	-0.686213	0.348411	1.01436	1.27777	2.056	0.445103
experiment-03	experiment-03_plate-c_mouse_primary-cerebellar-granule_drug-panel-1a_72h_sample-0284	mouse_granule	5-Nitroso-8-quinolinol	72h	2.5 uM	28.1457	63.1644	0.894559	-0.176416	0.168961	0.634575	1.20713	1.36415	0.691561
experiment-03	experiment-03_plate-c_mouse_primary-cerebellar-granule_drug-panel-1a_72h_sample-0285	mouse_granule	5-Nitroso-8-quinolinol	72h	2.5 uM	26.6005	60.7936	0.990205	-0.203656	0.170721	0.665919	1.23027	1.4168	0.666277
experiment-03	experiment-03_plate-c_mouse_primary-cerebellar-granule_drug-panel-1a_72h_sample-0286	mouse_granule	DMSO	72h	2.5 uM	20.7213	39.598	1.56595	-0.690378	0.320872	0.825635	1.18622	1.91422	0.523594
experiment-03	experiment-03_plate-c_mouse_primary-cerebellar-granule_drug-panel-1a_72h_sample-0288	mouse_granule	DMSO	72h	2.5 uM	20.6407	37.9619	1.50217	-0.554489	0.321743	0.965614	1.22883	1.80472	0.535457
experiment-03	experiment-03_plate-c_mouse_primary-cerebellar-granule_drug-panel-1a_72h_sample-0289	mouse_granule	DMSO	72h	2.5 uM	16.1295	29.7521	2.07217	-0.684057	0.381709	1.11781	1.3348	2.14456	0.413699
experiment-03	experiment-03_plate-c_mouse_primary-cerebellar-granule_drug-panel-1a_72h_sample-0290	mouse_granule	Pyroxamide	72h	2.5 uM	24.3225	44.5119	1.64943	-0.870522	0.341761	0.895118	1.14221	2.08832	0.514891
experiment-03	experiment-03_plate-c_mouse_primary-cerebellar-granule_drug-panel-1a_72h_sample-0291	mouse_granule	Pyroxamide	72h	2.5 uM	24.2536	44.7013	1.65227	-0.860769	0.300638	0.778733	1.14927	2.08708	0.514805
experiment-03	experiment-03_plate-c_mouse_primary-cerebellar-granule_drug-panel-1a_72h_sample-0292	mouse_granule	N-Oxalylglycine	72h	2.5 uM	20.7757	39.8893	1.65038	-0.737252	0.334407	0.942617	1.18413	1.97393	0.50301
experiment-03	experiment-03_plate-c_mouse_primary-cerebellar-granule_drug-panel-1a_72h_sample-0293	mouse_granule	N-Oxalylglycine	72h	2.5 uM	19.7167	38.8188	1.69412	-0.735059	0.358936	0.910788	1.20555	2.00659	0.496345
experiment-03	experiment-03_plate-c_mouse_primary-cerebellar-granule_drug-panel-1a_72h_sample-0294	mouse_granule	AMI-1	72h	2.5 uM	19.2946	37.5876	1.76162	-0.754931	0.374483	0.974987	1.2059	2.03502	0.477903
experiment-03	experiment-03_plate-c_mouse_primary-cerebellar-granule_drug-panel-1a_72h_sample-0295	mouse_granule	AMI-1	72h	2.5 uM	19.6223	37.2911	1.64762	-0.689947	0.359103	0.91346	1.20607	1.94567	0.502963
experiment-03	experiment-03_plate-c_mouse_primary-cerebellar-granule_drug-panel-1a_72h_sample-0296	mouse_granule	EPZ005687	72h	2.5 uM	16.5923	29.6841	1.92224	-0.666452	0.359652	1.11902	1.29642	2.05764	0.442475
experiment-03	experiment-03_plate-c_mouse_primary-cerebellar-granule_drug-panel-1a_72h_sample-0297	mouse_granule	EPZ005687	72h	2.5 uM	16.9542	31.552	1.92693	-0.660595	0.381816	1.09721	1.29734	2.05075	0.440254
experiment-03	experiment-03_plate-c_mouse_primary-cerebellar-granule_drug-panel-1a_72h_sample-0298	mouse_granule	SGC0946	72h	2.5 uM	19.6639	38.5701	1.6986	-0.785561	0.355484	0.93918	1.1706	2.01783	0.491154
experiment-03	experiment-03_plate-c_mouse_primary-cerebellar-granule_drug-panel-1a_72h_sample-0299	mouse_granule	SGC0946	72h	2.5 uM	19.2664	36.7017	1.72288	-0.716143	0.370651	0.914167	1.21988	2.004	0.488328
experiment-03	experiment-03_plate-c_mouse_primary-cerebellar-granule_drug-panel-1a_72h_sample-0300	mouse_granule	UNC1215	72h	2.5 uM	18.9333	34.954	1.71601	-0.750874	0.354946	0.968354	1.20321	2.02477	0.491282
experiment-03	experiment-03_plate-c_mouse_primary-cerebellar-granule_drug-panel-1a_72h_sample-0301	mouse_granule	UNC1215	72h	2.5 uM	19.9396	38.0241	1.61905	-0.740566	0.363446	0.882299	1.18127	1.97369	0.513549
experiment-03	experiment-03_plate-c_mouse_primary-cerebellar-granule_drug-panel-1a_72h_sample-0302	mouse_granule	AK-7	72h	2.5 uM	23.3922	48.5556	1.37203	-0.718401	0.216508	0.397072	1.12363	1.84877	0.57419
experiment-03	experiment-03_plate-c_mouse_primary-cerebellar-granule_drug-panel-1a_72h_sample-0303	mouse_granule	AK-7	72h	2.5 uM	22.1826	44.6468	1.49602	-0.764029	0.277057	0.563235	1.12915	1.91756	0.540075
experiment-03	experiment-03_plate-c_mouse_primary-cerebellar-granule_drug-panel-1a_72h_sample-0304	mouse_granule	JNJ-26481585	72h	2.5 uM	31.3543	65.816	1.18659	-0.408989	0.185158	0.761159	1.20661	1.60208	0.616986
experiment-03	experiment-03_plate-c_mouse_primary-cerebellar-granule_drug-panel-1a_72h_sample-0305	mouse_granule	JNJ-26481585	72h	2.5 uM	33.343	68.9307	1.10831	-0.455104	0.192909	0.676369	1.15448	1.58266	0.634793
experiment-03	experiment-03_plate-c_mouse_primary-cerebellar-granule_drug-panel-1a_72h_sample-0306	mouse_granule	GSK343	72h	2.5 uM	18.5427	34.4544	1.79206	-0.727395	0.385014	1.01889	1.24118	2.05496	0.475896
experiment-03	experiment-03_plate-c_mouse_primary-cerebellar-granule_drug-panel-1a_72h_sample-0307	mouse_granule	GSK343	72h	2.5 uM	19.0689	35.3827	1.73889	-0.711549	0.370739	0.913274	1.21957	1.99713	0.481863
experiment-03	experiment-03_plate-c_mouse_primary-cerebellar-granule_drug-panel-1a_72h_sample-0308	mouse_granule	Bromosporine	72h	2.5 uM	18.752	37.2971	1.49453	-0.581608	0.303394	0.78526	1.22468	1.83276	0.542537
experiment-03	experiment-03_plate-c_mouse_primary-cerebellar-granule_drug-panel-1a_72h_sample-0309	mouse_granule	Bromosporine	72h	2.5 uM	16.4404	33.4154	1.5898	-0.561978	0.367971	0.966779	1.25286	1.84958	0.515343
experiment-03	experiment-03_plate-c_mouse_primary-cerebellar-granule_drug-panel-1a_72h_sample-0310	mouse_granule	DMSO	72h	2.5 uM	19.4143	36.1732	1.76188	-0.708229	0.361574	0.892147	1.22367	1.99923	0.475159
experiment-03	experiment-03_plate-c_mouse_primary-cerebellar-granule_drug-panel-1a_72h_sample-0311	mouse_granule	DMSO	72h	2.5 uM	19.725	37.2678	1.80288	-0.673382	0.354841	0.982854	1.25842	2.00694	0.46793
experiment-03	experiment-03_plate-c_mouse_primary-cerebellar-granule_drug-panel-1a_72h_sample-0312	mouse_granule	DMSO	72h	2.5 uM	20.382	40.3899	1.58608	-0.663334	0.34716	0.972035	1.19763	1.89673	0.515329
experiment-03	experiment-03_plate-c_mouse_primary-cerebellar-granule_drug-panel-1a_72h_sample-0313	mouse_granule	DMSO	72h	2.5 uM	16.7885	30.9272	2.03031	-0.647321	0.385187	1.14917	1.32495	2.07521	0.416181
experiment-03	experiment-03_plate-c_mouse_primary-cerebellar-granule_drug-panel-1a_72h_sample-0314	mouse_granule	Pyroxamide	72h	2.5 uM	23.8414	44.7415	1.69166	-0.85228	0.346545	0.977953	1.16048	2.09507	0.50391
experiment-03	experiment-03_plate-c_mouse_primary-cerebellar-granule_drug-panel-1a_72h_sample-0315	mouse_granule	Pyroxamide	72h	2.5 uM	24.6978	46.1658	1.62179	-0.842229	0.294113	0.791199	1.15203	2.06538	0.522722
experiment-03	experiment-03_plate-c_mouse_primary-cerebellar-granule_drug-panel-1a_72h_sample-0316	mouse_granule	N-Oxalylglycine	72h	2.5 uM	20.2063	39.1466	1.65287	-0.744381	0.342884	0.976399	1.17547	1.96921	0.500016
experiment-03	experiment-03_plate-c_mouse_primary-cerebellar-granule_drug-panel-1a_72h_sample-0317	mouse_granule	N-Oxalylglycine	72h	2.5 uM	20.6874	40.3788	1.63266	-0.734988	0.33557	0.86874	1.18574	1.97353	0.509421
experiment-03	experiment-03_plate-c_mouse_primary-cerebellar-granule_drug-panel-1a_72h_sample-0318	mouse_granule	AMI-1	72h	2.5 uM	19.3375	37.3994	1.68587	-0.70505	0.371905	0.991357	1.21372	1.97861	0.496113
experiment-03	experiment-03_plate-c_mouse_primary-cerebellar-granule_drug-panel-1a_72h_sample-0319	mouse_granule	AMI-1	72h	2.5 uM	19.5966	36.8493	1.66866	-0.694776	0.383477	0.971934	1.20585	1.95182	0.496614
experiment-03	experiment-03_plate-c_mouse_primary-cerebellar-granule_drug-panel-1a_72h_sample-0320	mouse_granule	EPZ005687	72h	2.5 uM	17.1806	33.2063	1.77736	-0.68133	0.393382	1.0754	1.24799	2.00129	0.473935
experiment-03	experiment-03_plate-c_mouse_primary-cerebellar-granule_drug-panel-1a_72h_sample-0321	mouse_granule	EPZ005687	72h	2.5 uM	16.9929	32.681	1.87157	-0.68614	0.385398	1.03153	1.2738	2.04951	0.454092
experiment-03	experiment-03_plate-c_mouse_primary-cerebellar-granule_drug-panel-1a_72h_sample-0322	mouse_granule	SGC0946	72h	2.5 uM	19.0171	36.8713	1.7522	-0.737122	0.381041	0.988444	1.21692	2.02843	0.48169
experiment-03	experiment-03_plate-c_mouse_primary-cerebellar-granule_drug-panel-1a_72h_sample-0323	mouse_granule	SGC0946	72h	2.5 uM	18.6113	36.3543	1.82199	-0.721194	0.363738	0.986171	1.24399	2.05077	0.465929
experiment-03	experiment-03_plate-c_mouse_primary-cerebellar-granule_drug-panel-1a_72h_sample-0324	mouse_granule	UNC1215	72h	2.5 uM	18.6158	35.6933	1.76297	-0.764469	0.378228	0.979516	1.20495	2.0469	0.479065
experiment-03	experiment-03_plate-c_mouse_primary-cerebellar-granule_drug-panel-1a_72h_sample-0325	mouse_granule	UNC1215	72h	2.5 uM	18.7212	36.0826	1.76381	-0.747664	0.353835	0.933624	1.21051	2.03254	0.47749
experiment-03	experiment-03_plate-c_mouse_primary-cerebellar-granule_drug-panel-1a_72h_sample-0326	mouse_granule	AK-7	72h	2.5 uM	20.6196	40.7984	1.62992	-0.750394	0.317524	0.799243	1.17578	1.97796	0.509496
experiment-03	experiment-03_plate-c_mouse_primary-cerebellar-granule_drug-panel-1a_72h_sample-0327	mouse_granule	AK-7	72h	2.5 uM	19.3779	37.0559	1.7378	-0.72047	0.345381	0.957782	1.2093	1.99258	0.480003
experiment-03	experiment-03_plate-c_mouse_primary-cerebellar-granule_drug-panel-1a_72h_sample-0328	mouse_granule	JNJ-26481585	72h	2.5 uM	29.8272	67.155	1.12938	-0.396386	0.206552	0.904015	1.18172	1.55539	0.625582
experiment-03	experiment-03_plate-c_mouse_primary-cerebellar-granule_drug-panel-1a_72h_sample-0329	mouse_granule	GSK343	72h	2.5 uM	17.1413	32.2803	1.94743	-0.711651	0.380625	1.05585	1.27752	2.09217	0.436843
experiment-03	experiment-03_plate-c_mouse_primary-cerebellar-granule_drug-panel-1a_72h_sample-0330	mouse_granule	GSK343	72h	2.5 uM	17.0206	31.3138	1.9403	-0.709804	0.377154	1.04763	1.28617	2.10364	0.44163
experiment-03	experiment-03_plate-c_mouse_primary-cerebellar-granule_drug-panel-1a_72h_sample-0331	mouse_granule	Bromosporine	72h	2.5 uM	16.4033	32.6618	1.56651	-0.557597	0.364179	1.02481	1.27377	1.87476	0.531509
experiment-03	experiment-03_plate-c_mouse_primary-cerebellar-granule_drug-panel-1a_72h_sample-0332	mouse_granule	Bromosporine	72h	2.5 uM	15.8343	32.0253	1.59086	-0.520687	0.364527	1.04039	1.28072	1.83737	0.51756
experiment-03	experiment-03_plate-c_mouse_primary-cerebellar-granule_drug-panel-1a_72h_sample-0333	mouse_granule	DMSO	72h	2.5 uM	17.6045	32.297	1.88236	-0.704527	0.379722	1.00061	1.27347	2.07527	0.454156
experiment-03	experiment-03_plate-c_mouse_primary-cerebellar-granule_drug-panel-1a_72h_sample-0334	mouse_granule	DMSO	72h	2.5 uM	20.6397	35.4322	1.57141	-0.598157	0.300585	0.903614	1.23163	1.86442	0.520878
experiment-03	experiment-03_plate-c_mouse_primary-cerebellar-granule_drug-panel-1a_72h_sample-0335	mouse_granule	DMSO	72h	2.5 uM	25.0688	38.7343	1.44545	-0.609204	0.258099	0.837855	1.20162	1.83297	0.55712
experiment-03	experiment-03_plate-c_mouse_primary-cerebellar-granule_drug-panel-1a_72h_sample-0336	mouse_granule	DMSO	72h	2.5 uM	18.9616	36.382	1.81424	-0.692144	0.384044	1.0705	1.24453	2.01076	0.462826
experiment-03	experiment-03_plate-c_mouse_primary-cerebellar-granule_drug-panel-1a_72h_sample-0337	mouse_granule	GSK2801	72h	2.5 uM	22.0861	46.5611	1.44936	-0.638396	0.337746	1.07254	1.19095	1.85383	0.557476
experiment-03	experiment-03_plate-c_mouse_primary-cerebellar-granule_drug-panel-1a_72h_sample-0338	mouse_granule	GSK2801	72h	2.5 uM	21.4322	43.9194	1.54665	-0.756512	0.26196	0.625823	1.14871	1.94063	0.528748
experiment-03	experiment-03_plate-c_mouse_primary-cerebellar-granule_drug-panel-1a_72h_sample-0339	mouse_granule	Plumbagin	72h	2.5 uM	34.0089	46.1893	1.51032	-0.191204	0.0610054	0.560579	1.40015	1.59858	0.526327
experiment-03	experiment-03_plate-c_mouse_primary-cerebellar-granule_drug-panel-1a_72h_sample-0340	mouse_granule	Plumbagin	72h	2.5 uM	35.3138	47.5776	1.49486	-0.185338	-0.0379576	0.543681	1.39882	1.59058	0.530343
experiment-03	experiment-03_plate-c_mouse_primary-cerebellar-granule_drug-panel-1a_72h_sample-0341	mouse_granule	SIRT1/2i	72h	2.5 uM	19.982	39.7595	1.61612	-0.735673	0.338789	0.847519	1.16755	1.94418	0.507542
experiment-03	experiment-03_plate-c_mouse_primary-cerebellar-granule_drug-panel-1a_72h_sample-0342	mouse_granule	SIRT1/2i	72h	2.5 uM	17.972	32.7502	1.92273	-0.746699	0.374002	1.06217	1.24701	2.09243	0.440395
experiment-03	experiment-03_plate-c_mouse_primary-cerebellar-granule_drug-panel-1a_72h_sample-0343	mouse_granule	I-CBP112	72h	2.5 uM	20.3858	42.552	1.49779	-0.716239	0.311164	0.763391	1.16179	1.9087	0.543625
experiment-03	experiment-03_plate-c_mouse_primary-cerebellar-granule_drug-panel-1a_72h_sample-0344	mouse_granule	I-CBP112	72h	2.5 uM	20.0435	40.9384	1.49134	-0.743262	0.33509	0.805879	1.14804	1.92178	0.545939
experiment-03	experiment-03_plate-c_mouse_primary-cerebellar-granule_drug-panel-1a_72h_sample-0345	mouse_granule	SGC-CBP30	72h	2.5 uM	19.774	40.1306	1.51525	-0.701472	0.328332	0.928572	1.17721	1.91434	0.54077
experiment-03	experiment-03_plate-c_mouse_primary-cerebellar-granule_drug-panel-1a_72h_sample-0346	mouse_granule	SGC-CBP30	72h	2.5 uM	18.5498	37.6049	1.67744	-0.705177	0.352242	0.960557	1.20187	1.95946	0.494175
experiment-03	experiment-03_plate-c_mouse_primary-cerebellar-granule_drug-panel-1a_72h_sample-0347	mouse_granule	UNC0642	72h	2.5 uM	21.4112	41.6486	1.5474	-0.583039	0.283235	0.707738	1.24302	1.86205	0.531162
experiment-03	experiment-03_plate-c_mouse_primary-cerebellar-granule_drug-panel-1a_72h_sample-0348	mouse_granule	UNC0642	72h	2.5 uM	22.7449	45.0363	1.44234	-0.566979	0.266122	0.527288	1.20901	1.79105	0.551965
experiment-03	experiment-03_plate-c_mouse_primary-cerebellar-granule_drug-panel-1a_72h_sample-0349	mouse_granule	UNC1999	72h	2.5 uM	21.1757	45.2351	1.4053	-0.701075	0.265249	0.546926	1.13349	1.84273	0.561818
experiment-03	experiment-03_plate-c_mouse_primary-cerebellar-granule_drug-panel-1a_72h_sample-0350	mouse_granule	UNC1999	72h	2.5 uM	20.5323	43.6105	1.41957	-0.720251	0.303926	0.713487	1.14063	1.87916	0.564436
experiment-03	experiment-03_plate-c_mouse_primary-cerebellar-granule_drug-panel-1a_72h_sample-0351	mouse_granule	(R)-PFI-2	72h	2.5 uM	20.7336	42.8553	1.53069	-0.789741	0.32016	0.746321	1.12832	1.9506	0.532825
experiment-03	experiment-03_plate-c_mouse_primary-cerebellar-granule_drug-panel-1a_72h_sample-0352	mouse_granule	(R)-PFI-2	72h	2.5 uM	21.4745	44.6534	1.40043	-0.737976	0.314104	0.753117	1.10667	1.84574	0.55921
experiment-03	experiment-03_plate-c_mouse_primary-cerebellar-granule_drug-panel-1a_72h_sample-0353	mouse_granule	LMK_235	72h	2.5 uM	24.279	58.8785	1.27341	-0.461549	0.297677	0.941444	1.20664	1.66157	0.593262
experiment-03	experiment-03_plate-c_mouse_primary-cerebellar-granule_drug-panel-1a_72h_sample-0354	mouse_granule	LMK_235	72h	2.5 uM	23.25	55.1058	1.35751	-0.482011	0.300379	0.943526	1.23337	1.72263	0.576799
experiment-03	experiment-03_plate-c_mouse_primary-cerebellar-granule_drug-panel-1a_72h_sample-0355	mouse_granule	HPOB	72h	2.5 uM	22.6991	45.8375	1.48112	-0.763015	0.30714	0.704137	1.12544	1.90991	0.543648
experiment-03	experiment-03_plate-c_mouse_primary-cerebellar-granule_drug-panel-1a_72h_sample-0356	mouse_granule	HPOB	72h	2.5 uM	21.0013	41.8632	1.67953	-0.816636	0.323079	0.860157	1.16129	2.04538	0.500537
experiment-03	experiment-03_plate-c_mouse_primary-cerebellar-granule_drug-panel-1a_72h_sample-0357	mouse_granule	DMSO	72h	2.5 uM	19.4653	37.7543	1.65739	-0.643159	0.352447	0.959259	1.23551	1.92955	0.501679
experiment-03	experiment-03_plate-c_mouse_primary-cerebellar-granule_drug-panel-1a_72h_sample-0358	mouse_granule	DMSO	72h	2.5 uM	18.9034	37.313	1.73037	-0.713303	0.326202	0.935385	1.22081	2.00158	0.485572
experiment-03	experiment-03_plate-c_mouse_primary-cerebellar-granule_drug-panel-1a_72h_sample-0359	mouse_granule	DMSO	72h	2.5 uM	28.2725	39.3626	1.29813	-0.577242	0.175321	0.666327	1.18301	1.76504	0.599418
experiment-03	experiment-03_plate-c_mouse_primary-cerebellar-granule_drug-panel-1a_72h_sample-0360	mouse_granule	DMSO	72h	2.5 uM	28.8318	45.2821	1.31369	-0.551559	0.205366	0.607538	1.19506	1.75156	0.592697
experiment-03	experiment-03_plate-c_mouse_primary-cerebellar-granule_drug-panel-1a_72h_sample-0361	mouse_granule	GSK2801	72h	2.5 uM	28.7946	61.5287	1.05025	-0.408325	0.240289	0.770989	1.16654	1.54816	0.655443
experiment-03	experiment-03_plate-c_mouse_primary-cerebellar-granule_drug-panel-1a_72h_sample-0362	mouse_granule	GSK2801	72h	2.5 uM	36.6072	71.082	0.880145	-0.228665	0.178472	0.465805	1.19128	1.39588	0.702817
experiment-03	experiment-03_plate-c_mouse_primary-cerebellar-granule_drug-panel-1a_72h_sample-0363	mouse_granule	Plumbagin	72h	2.5 uM	30.0082	39.393	1.65885	-0.267471	0.0760928	0.618446	1.40984	1.69702	0.491959
experiment-03	experiment-03_plate-c_mouse_primary-cerebellar-granule_drug-panel-1a_72h_sample-0364	mouse_granule	Plumbagin	72h	2.5 uM	46.5198	62.1551	1.37647	-0.0658096	0.010783	0.377857	1.40734	1.47302	0.554701
experiment-03	experiment-03_plate-c_mouse_primary-cerebellar-granule_drug-panel-1a_72h_sample-0365	mouse_granule	SIRT1/2i	72h	2.5 uM	27.1401	50.2792	1.27537	-0.53556	0.188724	0.356161	1.1721	1.69896	0.593044
experiment-03	experiment-03_plate-c_mouse_primary-cerebellar-granule_drug-panel-1a_72h_sample-0366	mouse_granule	SIRT1/2i	72h	2.5 uM	28.5854	52.0993	1.25675	-0.549787	0.186157	0.370258	1.16551	1.70616	0.600878
experiment-03	experiment-03_plate-c_mouse_primary-cerebellar-granule_drug-panel-1a_72h_sample-0367	mouse_granule	I-CBP112	72h	2.5 uM	22.5752	47.5639	1.5064	-0.692888	0.305532	0.60039	1.16865	1.88915	0.538154
experiment-03	experiment-03_plate-c_mouse_primary-cerebellar-granule_drug-panel-1a_72h_sample-0368	mouse_granule	I-CBP112	72h	2.5 uM	24.7673	52.8729	1.32878	-0.638521	0.207853	0.362208	1.14353	1.78017	0.58197
experiment-03	experiment-03_plate-c_mouse_primary-cerebellar-granule_drug-panel-1a_72h_sample-0369	mouse_granule	SGC-CBP30	72h	2.5 uM	25.5641	45.847	1.38619	-0.649404	0.203732	0.413524	1.15833	1.81687	0.569116
experiment-03	experiment-03_plate-c_mouse_primary-cerebellar-granule_drug-panel-1a_72h_sample-0370	mouse_granule	SGC-CBP30	72h	2.5 uM	26.1665	46.9105	1.37482	-0.687244	0.180678	0.419308	1.14257	1.83977	0.574996
experiment-03	experiment-03_plate-c_mouse_primary-cerebellar-granule_drug-panel-1a_72h_sample-0371	mouse_granule	UNC0642	72h	2.5 uM	37.6406	58.145	1.27189	-0.591522	0.178797	0.385846	1.16642	1.7576	0.605444
experiment-03	experiment-03_plate-c_mouse_primary-cerebellar-granule_drug-panel-1a_72h_sample-0372	mouse_granule	UNC0642	72h	2.5 uM	38.2455	59.8395	1.27106	-0.603126	0.173854	0.325031	1.16046	1.76274	0.605619
experiment-03	experiment-03_plate-c_mouse_primary-cerebellar-granule_drug-panel-1a_72h_sample-0373	mouse_granule	UNC1999	72h	2.5 uM	39.3791	62.4257	1.1518	-0.559083	0.157573	0.310278	1.14152	1.68184	0.635347
experiment-03	experiment-03_plate-c_mouse_primary-cerebellar-granule_drug-panel-1a_72h_sample-0374	mouse_granule	UNC1999	72h	2.5 uM	34.0722	57.8022	1.19129	-0.510765	0.174823	0.428558	1.17259	1.67072	0.622558
experiment-03	experiment-03_plate-c_mouse_primary-cerebellar-granule_drug-panel-1a_72h_sample-0375	mouse_granule	(R)-PFI-2	72h	2.5 uM	32.7031	62.2394	1.17786	-0.559817	0.140139	0.207322	1.13383	1.67136	0.619956
experiment-03	experiment-03_plate-c_mouse_primary-cerebellar-granule_drug-panel-1a_72h_sample-0376	mouse_granule	(R)-PFI-2	72h	2.5 uM	27.1887	56.8122	1.25297	-0.60976	0.144558	0.315729	1.12658	1.71916	0.597011
experiment-03	experiment-03_plate-c_mouse_primary-cerebellar-granule_drug-panel-1a_72h_sample-0377	mouse_granule	LMK_235	72h	2.5 uM	31.2333	65.0156	1.19455	-0.298439	0.230493	0.713155	1.25463	1.54296	0.611167
experiment-03	experiment-03_plate-c_mouse_primary-cerebellar-granule_drug-panel-1a_72h_sample-0378	mouse_granule	LMK_235	72h	2.5 uM	37.1572	75.9567	0.902149	-0.251177	0.21753	0.828359	1.19144	1.41802	0.698147
experiment-03	experiment-03_plate-c_mouse_primary-cerebellar-granule_drug-panel-1a_72h_sample-0379	mouse_granule	HPOB	72h	2.5 uM	24.8787	54.153	1.29722	-0.708716	0.150669	0.286015	1.10452	1.80517	0.591989
experiment-03	experiment-03_plate-c_mouse_primary-cerebellar-granule_drug-panel-1a_72h_sample-0380	mouse_granule	HPOB	72h	2.5 uM	27.0919	57.1746	1.25117	-0.722127	0.141844	0.309139	1.08867	1.79589	0.605913
experiment-03	experiment-03_plate-c_mouse_primary-cerebellar-granule_drug-panel-1a_72h_sample-0381	mouse_granule	DMSO	72h	2.5 uM	27.4233	45.9802	1.31102	-0.516627	0.156173	0.351707	1.20964	1.73052	0.592497
experiment-03	experiment-03_plate-c_mouse_primary-cerebellar-granule_drug-panel-1a_72h_sample-0382	mouse_granule	DMSO	72h	2.5 uM	31.6386	45.6307	1.20689	-0.522631	0.104953	0.39451	1.17846	1.69294	0.621947
experiment-03	experiment-03_plate-c_mouse_primary-cerebellar-granule_drug-panel-1a_72h_sample-0383	mouse_granule	DMSO	72h	2.5 uM	38.7864	50.1417	1.02911	-0.511143	0.0775931	0.448263	1.14276	1.62863	0.679007
experiment-03	experiment-03_plate-c_mouse_primary-cerebellar-granule_drug-panel-1a_72h_sample-0384	mouse_granule	DMSO	72h	2.5 uM	31.1964	45.1183	1.28306	-0.582992	0.216249	0.747483	1.17995	1.76751	0.605587
experiment-03	experiment-03_plate-c_mouse_primary-cerebellar-granule_drug-panel-1a_72h_sample-0385	mouse_granule	HDAC6i	72h	2.5 uM	23.2266	38.8675	1.50455	-0.628996	0.309898	0.718615	1.23318	1.9071	0.553382
experiment-03	experiment-03_plate-c_mouse_primary-cerebellar-granule_drug-panel-1a_72h_sample-0386	mouse_granule	HDAC6i	72h	2.5 uM	33.1892	50.2937	1.19453	-0.667472	0.178715	0.48993	1.10418	1.75376	0.62436
experiment-03	experiment-03_plate-c_mouse_primary-cerebellar-granule_drug-panel-1a_72h_sample-0387	mouse_granule	2-hexyl-4-Pentynoic-Acid	72h	2.5 uM	31.9553	54.2152	1.09499	-0.503584	0.233562	0.397537	1.14984	1.63016	0.650715
experiment-03	experiment-03_plate-c_mouse_primary-cerebellar-granule_drug-panel-1a_72h_sample-0388	mouse_granule	2-hexyl-4-Pentynoic-Acid	72h	2.5 uM	33.718	59.324	1.00929	-0.511511	0.25214	0.481827	1.13009	1.611	0.680874
experiment-03	experiment-03_plate-c_mouse_primary-cerebellar-granule_drug-panel-1a_72h_sample-0389	mouse_granule	PFI-3	72h	2.5 uM	29.1436	47.6744	1.15445	-0.494186	0.269886	0.444937	1.17399	1.6536	0.635129
experiment-03	experiment-03_plate-c_mouse_primary-cerebellar-granule_drug-panel-1a_72h_sample-0390	mouse_granule	PFI-3	72h	2.5 uM	31.8083	57.017	0.966149	-0.478937	0.188707	0.349014	1.12286	1.56495	0.687906
experiment-03	experiment-03_plate-c_mouse_primary-cerebellar-granule_drug-panel-1a_72h_sample-0391	mouse_granule	JIB-04	72h	2.5 uM	51.746	75.8274	0.92096	0.0331079	-0.112006	0.323379	1.31125	1.2815	0.68469
experiment-03	experiment-03_plate-c_mouse_primary-cerebellar-granule_drug-panel-1a_72h_sample-0392	mouse_granule	JIB-04	72h	2.5 uM	54.2253	79.063	0.924666	0.171816	-0.145405	0.44684	1.37629	1.22177	0.684332
experiment-03	experiment-03_plate-c_mouse_primary-cerebellar-granule_drug-panel-1a_72h_sample-0393	mouse_granule	CAY10683	72h	2.5 uM	32.9493	57.8087	1.08831	-0.542562	0.248293	0.470067	1.12679	1.64123	0.650916
experiment-03	experiment-03_plate-c_mouse_primary-cerebellar-granule_drug-panel-1a_72h_sample-0394	mouse_granule	CAY10683	72h	2.5 uM	34.5013	56.7446	1.05003	-0.519659	0.197735	0.43736	1.12815	1.61734	0.662976
experiment-03	experiment-03_plate-c_mouse_primary-cerebellar-granule_drug-panel-1a_72h_sample-0395	mouse_granule	GSK126	72h	2.5 uM	32.6298	49.3855	1.2026	-0.496177	0.198489	0.392448	1.20039	1.69311	0.628603
experiment-03	experiment-03_plate-c_mouse_primary-cerebellar-granule_drug-panel-1a_72h_sample-0396	mouse_granule	GSK126	72h	2.5 uM	42.8545	65.6222	0.9655	-0.462233	0.110618	0.231855	1.1273	1.55304	0.686302
experiment-03	experiment-03_plate-c_mouse_primary-cerebellar-granule_drug-panel-1a_72h_sample-0397	mouse_granule	CPI-203	72h	2.5 uM	34.6064	60.0828	1.01082	-0.483703	0.142357	0.336584	1.13532	1.58755	0.675631
experiment-03	experiment-03_plate-c_mouse_primary-cerebellar-granule_drug-panel-1a_72h_sample-0398	mouse_granule	CPI-203	72h	2.5 uM	36.1235	66.7875	0.839999	-0.390555	0.180789	0.421598	1.12637	1.47656	0.727056
experiment-03	experiment-03_plate-c_mouse_primary-cerebellar-granule_drug-panel-1a_72h_sample-0399	mouse_granule	SP-2509	72h	2.5 uM	54.5862	83.4536	0.707095	0.0728946	-0.151729	0.054076	1.26726	1.20482	0.757141
experiment-03	experiment-03_plate-c_mouse_primary-cerebellar-granule_drug-panel-1a_72h_sample-0400	mouse_granule	SP-2509	72h	2.5 uM	53.6817	82.3584	0.734263	0.0558196	-0.0729004	0.325169	1.26164	1.21375	0.744009
experiment-03	experiment-03_plate-c_mouse_primary-cerebellar-granule_drug-panel-1a_72h_sample-0401	mouse_granule	6-Thioguanine	72h	2.5 uM	34.2588	57.7725	1.15352	-0.472727	0.138703	0.260528	1.1672	1.61976	0.626404
experiment-03	experiment-03_plate-c_mouse_primary-cerebellar-granule_drug-panel-1a_72h_sample-0402	mouse_granule	6-Thioguanine	72h	2.5 uM	37.9228	60.8291	0.975854	-0.483903	0.231691	0.322018	1.10684	1.54793	0.674894
experiment-03	experiment-03_plate-c_mouse_primary-cerebellar-granule_drug-panel-1a_72h_sample-0403	mouse_granule	Tubastatin-A	72h	2.5 uM	33.6228	60.4019	1.03625	-0.431929	0.163776	0.322862	1.15453	1.55751	0.661187
experiment-03	experiment-03_plate-c_mouse_primary-cerebellar-granule_drug-panel-1a_72h_sample-0404	mouse_granule	Tubastatin-A	72h	2.5 uM	34.3577	59.0398	1.12791	-0.458055	0.147128	0.267146	1.17747	1.61748	0.639452
experiment-03	experiment-03_plate-c_mouse_primary-cerebellar-granule_drug-panel-1a_72h_sample-0405	mouse_granule	DMSO	72h	2.5 uM	35.8258	52.8992	1.18295	-0.567641	0.133148	0.221623	1.15318	1.70912	0.630348
experiment-03	experiment-03_plate-c_mouse_primary-cerebellar-granule_drug-panel-1a_72h_sample-0406	mouse_granule	DMSO	72h	2.5 uM	45.9727	61.5881	0.904021	-0.387399	0.0388604	0.236853	1.14086	1.49229	0.703572
experiment-03	experiment-03_plate-c_mouse_primary-cerebellar-granule_drug-panel-1a_72h_sample-0407	mouse_granule	DMSO	72h	2.5 uM	35.1973	49.0467	1.18224	-0.56767	0.171438	0.682936	1.16009	1.7194	0.634445
experiment-03	experiment-03_plate-c_mouse_primary-cerebellar-granule_drug-panel-1a_72h_sample-0408	mouse_granule	DMSO	72h	2.5 uM	24.4061	39.2397	1.46117	-0.626205	0.328395	0.744157	1.2049	1.85976	0.556541
experiment-03	experiment-03_plate-c_mouse_primary-cerebellar-granule_drug-panel-1a_72h_sample-0409	mouse_granule	HDAC6i	72h	2.5 uM	24.7783	38.1549	1.55875	-0.625839	0.314593	0.657882	1.22961	1.89741	0.530724
experiment-03	experiment-03_plate-c_mouse_primary-cerebellar-granule_drug-panel-1a_72h_sample-0410	mouse_granule	HDAC6i	72h	2.5 uM	27.7972	40.173	1.50965	-0.616272	0.293366	0.487627	1.23078	1.88667	0.547418
experiment-03	experiment-03_plate-c_mouse_primary-cerebellar-granule_drug-panel-1a_72h_sample-0411	mouse_granule	2-hexyl-4-Pentynoic-Acid	72h	2.5 uM	30.0648	52.5728	1.13832	-0.608713	0.307516	0.471567	1.11648	1.70252	0.640318
experiment-03	experiment-03_plate-c_mouse_primary-cerebellar-granule_drug-panel-1a_72h_sample-0412	mouse_granule	2-hexyl-4-Pentynoic-Acid	72h	2.5 uM	34.767	59.4894	1.03351	-0.505673	0.155462	0.205835	1.12421	1.59613	0.664469
experiment-03	experiment-03_plate-c_mouse_primary-cerebellar-granule_drug-panel-1a_72h_sample-0413	mouse_granule	PFI-3	72h	2.5 uM	25.3476	46.7764	1.23994	-0.662322	0.287304	0.43854	1.1206	1.77349	0.612664
experiment-03	experiment-03_plate-c_mouse_primary-cerebellar-granule_drug-panel-1a_72h_sample-0414	mouse_granule	PFI-3	72h	2.5 uM	33.2859	57.3672	1.13902	-0.532195	0.158639	0.22797	1.14827	1.66054	0.637695
experiment-03	experiment-03_plate-c_mouse_primary-cerebellar-granule_drug-panel-1a_72h_sample-0415	mouse_granule	JIB-04	72h	2.5 uM	51.9194	74.7995	0.946411	-0.0118048	-0.171873	0.415644	1.28193	1.29247	0.667956
experiment-03	experiment-03_plate-c_mouse_primary-cerebellar-granule_drug-panel-1a_72h_sample-0416	mouse_granule	JIB-04	72h	2.5 uM	52.8375	78.3542	0.959601	0.147292	-0.00725382	0.41592	1.38621	1.25167	0.678198
experiment-03	experiment-03_plate-c_mouse_primary-cerebellar-granule_drug-panel-1a_72h_sample-0417	mouse_granule	CAY10683	72h	2.5 uM	33.8474	56.3378	1.22833	-0.554504	0.163444	0.202402	1.15812	1.70089	0.610127
experiment-03	experiment-03_plate-c_mouse_primary-cerebellar-granule_drug-panel-1a_72h_sample-0418	mouse_granule	CAY10683	72h	2.5 uM	33.301	53.9836	1.29174	-0.625333	0.129673	0.155287	1.14689	1.76915	0.59554
experiment-03	experiment-03_plate-c_mouse_primary-cerebellar-granule_drug-panel-1a_72h_sample-0419	mouse_granule	GSK126	72h	2.5 uM	25.3314	47.0321	1.37747	-0.548776	0.246447	0.563458	1.18885	1.73911	0.563478
experiment-03	experiment-03_plate-c_mouse_primary-cerebellar-granule_drug-panel-1a_72h_sample-0420	mouse_granule	GSK126	72h	2.5 uM	37.4806	59.9165	1.19084	-0.519184	0.116049	0.216141	1.15646	1.65738	0.6163
experiment-03	experiment-03_plate-c_mouse_primary-cerebellar-granule_drug-panel-1a_72h_sample-0421	mouse_granule	CPI-203	72h	2.5 uM	35.1942	55.5448	1.14642	-0.529523	0.154257	0.318667	1.14613	1.65438	0.632557
experiment-03	experiment-03_plate-c_mouse_primary-cerebellar-granule_drug-panel-1a_72h_sample-0422	mouse_granule	CPI-203	72h	2.5 uM	35.9019	56.3949	1.12723	-0.570589	0.126313	0.25877	1.13181	1.68088	0.643816
experiment-03	experiment-03_plate-c_mouse_primary-cerebellar-granule_drug-panel-1a_72h_sample-0423	mouse_granule	SP-2509	72h	2.5 uM	55.5019	82.2053	0.767777	0.0198265	-0.110259	0.387856	1.25805	1.24088	0.733835
experiment-03	experiment-03_plate-c_mouse_primary-cerebellar-granule_drug-panel-1a_72h_sample-0424	mouse_granule	SP-2509	72h	2.5 uM	56.4744	81.987	0.762548	0.0314725	-0.0963012	0.240619	1.26297	1.23571	0.736428
experiment-03	experiment-03_plate-c_mouse_primary-cerebellar-granule_drug-panel-1a_72h_sample-0425	mouse_granule	6-Thioguanine	72h	2.5 uM	35.5723	57.0675	1.26382	-0.589367	0.129829	0.161737	1.14567	1.72376	0.597474
experiment-03	experiment-03_plate-c_mouse_primary-cerebellar-granule_drug-panel-1a_72h_sample-0426	mouse_granule	6-Thioguanine	72h	2.5 uM	38.1047	61.4126	1.16738	-0.583666	0.125173	0.0853342	1.12409	1.68461	0.625259
experiment-03	experiment-03_plate-c_mouse_primary-cerebellar-granule_drug-panel-1a_72h_sample-0427	mouse_granule	Tubastatin-A	72h	2.5 uM	25.0989	45.9194	1.63936	-0.644127	0.107898	0.227749	1.22107	1.90828	0.50226
experiment-03	experiment-03_plate-c_mouse_primary-cerebellar-granule_drug-panel-1a_72h_sample-0428	mouse_granule	Tubastatin-A	72h	2.5 uM	31.2425	52.8956	1.54347	-0.66362	0.134884	0.146966	1.20119	1.90274	0.532416
experiment-03	experiment-03_plate-c_mouse_primary-cerebellar-granule_drug-panel-1a_72h_sample-0431	mouse_granule	DMSO	72h	2.5 uM	29.8235	43.8086	1.27792	-0.525906	0.231984	0.63151	1.19566	1.72156	0.601515
experiment-03	experiment-03_plate-c_mouse_primary-cerebellar-granule_drug-panel-1a_72h_sample-0432	mouse_granule	DMSO	72h	2.5 uM	25.1154	38.2965	1.52948	-0.602423	0.313756	0.610626	1.24514	1.89046	0.543088
experiment-03	experiment-03_plate-c_mouse_primary-cerebellar-granule_drug-panel-1a_72h_sample-0433	mouse_granule	OTX015	72h	2.5 uM	25.4332	38.0524	1.51387	-0.624744	0.309945	0.622373	1.21635	1.87553	0.541344
experiment-03	experiment-03_plate-c_mouse_primary-cerebellar-granule_drug-panel-1a_72h_sample-0434	mouse_granule	OTX015	72h	2.5 uM	32.0433	46.2013	1.2964	-0.604522	0.239454	0.24802	1.15787	1.76051	0.594093
experiment-03	experiment-03_plate-c_mouse_primary-cerebellar-granule_drug-panel-1a_72h_sample-0435	mouse_granule	A-366	72h	2.5 uM	29.6396	50.341	1.24078	-0.585975	0.296976	0.461998	1.15557	1.73456	0.61147
experiment-03	experiment-03_plate-c_mouse_primary-cerebellar-granule_drug-panel-1a_72h_sample-0436	mouse_granule	A-366	72h	2.5 uM	30.8095	54.648	1.08811	-0.546941	0.306996	0.446744	1.12207	1.63932	0.649448
experiment-03	experiment-03_plate-c_mouse_primary-cerebellar-granule_drug-panel-1a_72h_sample-0437	mouse_granule	OICR-9429	72h	2.5 uM	26.6032	41.0695	1.42405	-0.606094	0.298386	0.499732	1.21182	1.84455	0.569499
experiment-03	experiment-03_plate-c_mouse_primary-cerebellar-granule_drug-panel-1a_72h_sample-0438	mouse_granule	OICR-9429	72h	2.5 uM	27.4074	43.017	1.37792	-0.66204	0.284666	0.410463	1.16272	1.83979	0.577641
experiment-03	experiment-03_plate-c_mouse_primary-cerebellar-granule_drug-panel-1a_72h_sample-0439	mouse_granule	EPZ004777	72h	2.5 uM	25.5673	37.201	1.47625	-0.637871	0.325531	0.609158	1.20955	1.8821	0.555606
experiment-03	experiment-03_plate-c_mouse_primary-cerebellar-granule_drug-panel-1a_72h_sample-0440	mouse_granule	EPZ004777	72h	2.5 uM	31.0679	46.913	1.27963	-0.55579	0.270147	0.386618	1.1819	1.73737	0.601225
experiment-03	experiment-03_plate-c_mouse_primary-cerebellar-granule_drug-panel-1a_72h_sample-0441	mouse_granule	EPZ6438	72h	2.5 uM	29.3603	48.6587	1.15056	-0.585938	0.254867	0.299665	1.13787	1.70795	0.640948
experiment-03	experiment-03_plate-c_mouse_primary-cerebellar-granule_drug-panel-1a_72h_sample-0442	mouse_granule	EPZ6438	72h	2.5 uM	29.7385	49.323	1.1707	-0.584341	0.261763	0.274451	1.14196	1.7122	0.633915
experiment-03	experiment-03_plate-c_mouse_primary-cerebellar-granule_drug-panel-1a_72h_sample-0443	mouse_granule	EPZ5676	72h	2.5 uM	23.7691	38.0272	1.43384	-0.590595	0.304689	0.580963	1.21669	1.83218	0.564261
experiment-03	experiment-03_plate-c_mouse_primary-cerebellar-granule_drug-panel-1a_72h_sample-0444	mouse_granule	EPZ5676	72h	2.5 uM	34.9012	58.5116	1.02466	-0.547965	0.18144	0.205939	1.1033	1.61305	0.667577
experiment-03	experiment-03_plate-c_mouse_primary-cerebellar-granule_drug-panel-1a_72h_sample-0445	mouse_granule	MC-1568	72h	2.5 uM	28.284	44.5021	1.34043	-0.596131	0.302699	0.536915	1.17515	1.77643	0.582795
experiment-03	experiment-03_plate-c_mouse_primary-cerebellar-granule_drug-panel-1a_72h_sample-0446	mouse_granule	MC-1568	72h	2.5 uM	33.3761	58.1735	0.987272	-0.582511	0.203524	0.195663	1.08542	1.62537	0.683703
experiment-03	experiment-03_plate-c_mouse_primary-cerebellar-granule_drug-panel-1a_72h_sample-0447	mouse_granule	PBIT	72h	2.5 uM	35.2163	60.3386	0.994359	-0.540361	0.132084	0.158269	1.10324	1.60449	0.679585
experiment-03	experiment-03_plate-c_mouse_primary-cerebellar-granule_drug-panel-1a_72h_sample-0448	mouse_granule	PBIT	72h	2.5 uM	35.478	60.3628	1.00866	-0.558228	0.162097	0.165899	1.09322	1.60972	0.671692
experiment-03	experiment-03_plate-c_mouse_primary-cerebellar-granule_drug-panel-1a_72h_sample-0449	mouse_granule	Octyl-Œ±-hydroxyglutarate	72h	2.5 uM	35.2832	55.8903	1.07904	-0.616388	0.217428	0.24847	1.09025	1.67139	0.653603
experiment-03	experiment-03_plate-c_mouse_primary-cerebellar-granule_drug-panel-1a_72h_sample-0450	mouse_granule	Octyl-Œ±-hydroxyglutarate	72h	2.5 uM	36.3186	58.2207	0.991356	-0.572863	0.237354	0.232525	1.07983	1.60622	0.67555
experiment-03	experiment-03_plate-c_mouse_primary-cerebellar-granule_drug-panel-1a_72h_sample-0451	mouse_granule	a-Hydroxyglutaric-Acid	72h	2.5 uM	33.3945	54.8897	1.13789	-0.587738	0.148483	0.137617	1.12573	1.69185	0.640186
experiment-03	experiment-03_plate-c_mouse_primary-cerebellar-granule_drug-panel-1a_72h_sample-0452	mouse_granule	a-Hydroxyglutaric-Acid	72h	2.5 uM	33.3718	55.2788	1.10832	-0.585564	0.148011	0.109076	1.10777	1.66235	0.642438
experiment-03	experiment-03_plate-c_mouse_primary-cerebellar-granule_drug-panel-1a_72h_sample-0453	mouse_granule	DMSO	72h	2.5 uM	32.6515	53.7108	1.16805	-0.617871	0.133989	0.204	1.1206	1.71968	0.631995
experiment-03	experiment-03_plate-c_mouse_primary-cerebellar-granule_drug-panel-1a_72h_sample-0454	mouse_granule	DMSO	72h	2.5 uM	37.1352	56.761	1.21137	-0.556559	0.102788	0.163724	1.15875	1.70424	0.618203
experiment-03	experiment-03_plate-c_mouse_primary-cerebellar-granule_drug-panel-1a_72h_sample-0455	mouse_granule	DMSO	72h	2.5 uM	28.2844	43.4084	1.35983	-0.58066	0.303328	0.718992	1.20568	1.80314	0.586162
experiment-03	experiment-03_plate-c_mouse_primary-cerebellar-granule_drug-panel-1a_72h_sample-0456	mouse_granule	DMSO	72h	2.5 uM	25.8551	41.5217	1.36718	-0.616628	0.309749	0.457022	1.18647	1.81919	0.582567
experiment-03	experiment-03_plate-c_mouse_primary-cerebellar-granule_drug-panel-1a_72h_sample-0457	mouse_granule	OTX015	72h	2.5 uM	24.6887	36.0578	1.50075	-0.629718	0.314412	0.665024	1.21965	1.88711	0.548918
experiment-03	experiment-03_plate-c_mouse_primary-cerebellar-granule_drug-panel-1a_72h_sample-0458	mouse_granule	OTX015	72h	2.5 uM	26.2738	37.507	1.4879	-0.61116	0.317866	0.533413	1.22763	1.87518	0.553124
experiment-03	experiment-03_plate-c_mouse_primary-cerebellar-granule_drug-panel-1a_72h_sample-0459	mouse_granule	A-366	72h	2.5 uM	24.3638	39.0036	1.46834	-0.622365	0.344824	0.651682	1.21349	1.86804	0.55683
experiment-03	experiment-03_plate-c_mouse_primary-cerebellar-granule_drug-panel-1a_72h_sample-0460	mouse_granule	A-366	72h	2.5 uM	28.1722	43.6731	1.36881	-0.636384	0.298479	0.426813	1.17145	1.82094	0.579342
experiment-03	experiment-03_plate-c_mouse_primary-cerebellar-granule_drug-panel-1a_72h_sample-0461	mouse_granule	OICR-9429	72h	2.5 uM	23.4345	37.8654	1.36551	-0.633742	0.316109	0.518031	1.18	1.83087	0.584256
experiment-03	experiment-03_plate-c_mouse_primary-cerebellar-granule_drug-panel-1a_72h_sample-0462	mouse_granule	OICR-9429	72h	2.5 uM	20.9235	35.8002	1.49302	-0.599448	0.317151	0.638805	1.2285	1.86135	0.548864
experiment-03	experiment-03_plate-c_mouse_primary-cerebellar-granule_drug-panel-1a_72h_sample-0463	mouse_granule	EPZ004777	72h	2.5 uM	21.5389	36.0174	1.40913	-0.654492	0.32997	0.619506	1.18478	1.86492	0.574166
experiment-03	experiment-03_plate-c_mouse_primary-cerebellar-granule_drug-panel-1a_72h_sample-0464	mouse_granule	EPZ004777	72h	2.5 uM	27.5982	41.7767	1.38378	-0.605992	0.297342	0.439026	1.20935	1.84066	0.584402
experiment-03	experiment-03_plate-c_mouse_primary-cerebellar-granule_drug-panel-1a_72h_sample-0465	mouse_granule	EPZ6438	72h	2.5 uM	24.4734	42.2743	1.36595	-0.672557	0.292751	0.579579	1.14901	1.83141	0.57817
experiment-03	experiment-03_plate-c_mouse_primary-cerebellar-granule_drug-panel-1a_72h_sample-0466	mouse_granule	EPZ6438	72h	2.5 uM	21.9545	37.8708	1.53125	-0.661268	0.31553	0.785251	1.19707	1.89314	0.534574
experiment-03	experiment-03_plate-c_mouse_primary-cerebellar-granule_drug-panel-1a_72h_sample-0467	mouse_granule	EPZ5676	72h	2.5 uM	22.0698	38.5214	1.48338	-0.663868	0.330106	0.730686	1.18391	1.87571	0.547137
experiment-03	experiment-03_plate-c_mouse_primary-cerebellar-granule_drug-panel-1a_72h_sample-0468	mouse_granule	EPZ5676	72h	2.5 uM	25.2687	45.3195	1.38155	-0.617734	0.264183	0.503422	1.18363	1.81624	0.575684
experiment-03	experiment-03_plate-c_mouse_primary-cerebellar-granule_drug-panel-1a_72h_sample-0469	mouse_granule	MC-1568	72h	2.5 uM	23.7057	43.1008	1.38079	-0.707218	0.32341	0.670076	1.13903	1.85963	0.575756
experiment-03	experiment-03_plate-c_mouse_primary-cerebellar-granule_drug-panel-1a_72h_sample-0470	mouse_granule	MC-1568	72h	2.5 uM	27.2097	51.6408	1.20408	-0.689673	0.262614	0.526982	1.10246	1.77818	0.625165
experiment-03	experiment-03_plate-c_mouse_primary-cerebellar-granule_drug-panel-1a_72h_sample-0471	mouse_granule	PBIT	72h	2.5 uM	24.3615	43.4662	1.42846	-0.588035	0.235861	0.373142	1.19734	1.79984	0.556767
experiment-03	experiment-03_plate-c_mouse_primary-cerebellar-granule_drug-panel-1a_72h_sample-0472	mouse_granule	PBIT	72h	2.5 uM	25.1039	43.795	1.41768	-0.618588	0.252993	0.517581	1.17931	1.81068	0.559599
experiment-03	experiment-03_plate-c_mouse_primary-cerebellar-granule_drug-panel-1a_72h_sample-0473	mouse_granule	Octyl-Œ±-hydroxyglutarate	72h	2.5 uM	23.8612	42.6666	1.52144	-0.688434	0.28088	0.710559	1.18199	1.90482	0.537627
experiment-03	experiment-03_plate-c_mouse_primary-cerebellar-granule_drug-panel-1a_72h_sample-0474	mouse_granule	Octyl-Œ±-hydroxyglutarate	72h	2.5 uM	26.0414	47.5449	1.3222	-0.638468	0.201403	0.248637	1.14982	1.7899	0.587835
experiment-03	experiment-03_plate-c_mouse_primary-cerebellar-granule_drug-panel-1a_72h_sample-0475	mouse_granule	a-Hydroxyglutaric-Acid	72h	2.5 uM	23.8229	42.3884	1.49284	-0.670331	0.275923	0.654041	1.17265	1.86619	0.539867
experiment-03	experiment-03_plate-c_mouse_primary-cerebellar-granule_drug-panel-1a_72h_sample-0476	mouse_granule	a-Hydroxyglutaric-Acid	72h	2.5 uM	23.4789	43.2858	1.49472	-0.674637	0.286511	0.67773	1.1814	1.88575	0.544187
experiment-03	experiment-03_plate-c_mouse_primary-cerebellar-granule_drug-panel-1a_72h_sample-0477	mouse_granule	DMSO	72h	2.5 uM	23.9192	43.788	1.54929	-0.686084	0.248644	0.5445	1.18805	1.91147	0.529519
experiment-03	experiment-03_plate-c_mouse_primary-cerebellar-granule_drug-panel-1a_72h_sample-0478	mouse_granule	DMSO	72h	2.5 uM	25.837	48.0498	1.35602	-0.498997	0.21388	0.452827	1.21733	1.72036	0.573816
experiment-03	experiment-03_plate-c_mouse_primary-cerebellar-granule_drug-panel-1a_72h_sample-0479	mouse_granule	DMSO	72h	2.5 uM	30.6544	47.8249	1.26034	-0.544997	0.252252	0.468463	1.18495	1.72887	0.60818
experiment-03	experiment-03_plate-c_mouse_primary-cerebellar-granule_drug-panel-1a_72h_sample-0480	mouse_granule	DMSO	72h	2.5 uM	24.7691	38.5452	1.41227	-0.63376	0.315704	0.613377	1.18633	1.84071	0.56866
experiment-03	experiment-03_plate-c_mouse_primary-cerebellar-granule_drug-panel-1a_72h_sample-0481	mouse_granule	UNC0379	72h	2.5 uM	26.2291	40.9444	1.42814	-0.587932	0.343839	0.64028	1.22505	1.84135	0.569751
experiment-03	experiment-03_plate-c_mouse_primary-cerebellar-granule_drug-panel-1a_72h_sample-0482	mouse_granule	UNC0379	72h	2.5 uM	25.148	37.7523	1.44033	-0.585667	0.322284	0.654762	1.22355	1.83622	0.563736
experiment-03	experiment-03_plate-c_mouse_primary-cerebellar-granule_drug-panel-1a_72h_sample-0483	mouse_granule	RVX-208	72h	2.5 uM	25.0965	36.2117	1.46598	-0.641339	0.340429	0.647545	1.20668	1.88214	0.559062
experiment-03	experiment-03_plate-c_mouse_primary-cerebellar-granule_drug-panel-1a_72h_sample-0484	mouse_granule	RVX-208	72h	2.5 uM	27.4433	39.888	1.36696	-0.642961	0.314425	0.556488	1.17378	1.83289	0.582853
experiment-03	experiment-03_plate-c_mouse_primary-cerebellar-granule_drug-panel-1a_72h_sample-0485	mouse_granule	CUDC-101	72h	2.5 uM	38.9809	78.4142	0.853722	-0.0875494	0.0932328	0.653873	1.24806	1.32614	0.712225
experiment-03	experiment-03_plate-c_mouse_primary-cerebellar-granule_drug-panel-1a_72h_sample-0486	mouse_granule	CUDC-101	72h	2.5 uM	43.1352	81.0863	0.777918	-0.131993	0.117889	0.664126	1.20314	1.31841	0.735292
experiment-03	experiment-03_plate-c_mouse_primary-cerebellar-granule_drug-panel-1a_72h_sample-0487	mouse_granule	LAQ824	72h	2.5 uM	39.0645	78.0824	0.902728	-0.218077	0.128669	0.599909	1.20537	1.40206	0.697322
experiment-03	experiment-03_plate-c_mouse_primary-cerebellar-granule_drug-panel-1a_72h_sample-0488	mouse_granule	LAQ824	72h	2.5 uM	39.6613	79.3295	0.891615	-0.167877	0.0811216	0.636276	1.21549	1.36549	0.695587
experiment-03	experiment-03_plate-c_mouse_primary-cerebellar-granule_drug-panel-1a_72h_sample-0489	mouse_granule	GSK-LSD1	72h	2.5 uM	22.4346	39.4256	1.50428	-0.706939	0.345175	0.780179	1.17629	1.9201	0.545748
experiment-03	experiment-03_plate-c_mouse_primary-cerebellar-granule_drug-panel-1a_72h_sample-0490	mouse_granule	GSK-LSD1	72h	2.5 uM	21.5385	37.9472	1.6417	-0.717388	0.346618	0.818297	1.20434	1.98018	0.510285
experiment-03	experiment-03_plate-c_mouse_primary-cerebellar-granule_drug-panel-1a_72h_sample-0491	mouse_granule	BVT-948	72h	2.5 uM	29.9755	46.2926	1.36977	-0.238383	0.122619	0.468592	1.34398	1.58546	0.566777
experiment-03	experiment-03_plate-c_mouse_primary-cerebellar-granule_drug-panel-1a_72h_sample-0492	mouse_granule	BVT-948	72h	2.5 uM	35.454	54.1332	1.23446	-0.149447	0.0820285	0.41513	1.33515	1.48088	0.598411
experiment-03	experiment-03_plate-c_mouse_primary-cerebellar-granule_drug-panel-1a_72h_sample-0493	mouse_granule	RGFP966	72h	2.5 uM	22.706	39.5562	1.49022	-0.635663	0.323238	0.781393	1.20042	1.86504	0.545589
experiment-03	experiment-03_plate-c_mouse_primary-cerebellar-granule_drug-panel-1a_72h_sample-0494	mouse_granule	RGFP966	72h	2.5 uM	23.6929	41.9644	1.50131	-0.652191	0.297407	0.765988	1.19583	1.87931	0.543122
experiment-03	experiment-03_plate-c_mouse_primary-cerebellar-granule_drug-panel-1a_72h_sample-0495	mouse_granule	BG45	72h	2.5 uM	23.0754	41.5797	1.66014	-0.798402	0.336454	0.947863	1.1872	2.06475	0.514473
experiment-03	experiment-03_plate-c_mouse_primary-cerebellar-granule_drug-panel-1a_72h_sample-0496	mouse_granule	BG45	72h	2.5 uM	21.8687	39.2833	1.75634	-0.83442	0.358922	0.904066	1.1868	2.11624	0.488847
experiment-03	experiment-03_plate-c_mouse_primary-cerebellar-granule_drug-panel-1a_72h_sample-0497	mouse_granule	UMB-32	72h	2.5 uM	19.252	34.353	1.62534	-0.619842	0.363161	0.956166	1.24136	1.9076	0.510342
experiment-03	experiment-03_plate-c_mouse_primary-cerebellar-granule_drug-panel-1a_72h_sample-0498	mouse_granule	UMB-32	72h	2.5 uM	19.494	34.7883	1.59148	-0.643915	0.343626	0.911348	1.22243	1.91012	0.519737
experiment-03	experiment-03_plate-c_mouse_primary-cerebellar-granule_drug-panel-1a_72h_sample-0499	mouse_granule	EPZ015666	72h	2.5 uM	19.6008	35.1591	1.67405	-0.662714	0.334785	0.841908	1.23927	1.96184	0.501571
experiment-03	experiment-03_plate-c_mouse_primary-cerebellar-granule_drug-panel-1a_72h_sample-0500	mouse_granule	EPZ015666	72h	2.5 uM	19.1931	35.5244	1.69522	-0.701435	0.351072	0.869123	1.22448	1.99115	0.496505
experiment-03	experiment-03_plate-c_mouse_primary-cerebellar-granule_drug-panel-1a_72h_sample-0501	mouse_granule	DMSO	72h	2.5 uM	19.8113	35.1389	1.82621	-0.727204	0.290431	0.917173	1.22743	2.03191	0.459575
experiment-03	experiment-03_plate-c_mouse_primary-cerebellar-granule_drug-panel-1a_72h_sample-0502	mouse_granule	DMSO	72h	2.5 uM	21.0794	36.9265	1.76775	-0.593639	0.274282	0.759871	1.29063	1.94762	0.475481
experiment-03	experiment-03_plate-c_mouse_primary-cerebellar-granule_drug-panel-1a_72h_sample-0503	mouse_granule	DMSO	72h	2.5 uM	25.3944	41.3294	1.38651	-0.589047	0.302996	0.594294	1.19658	1.79995	0.57307
experiment-03	experiment-03_plate-c_mouse_primary-cerebellar-granule_drug-panel-1a_72h_sample-0504	mouse_granule	DMSO	72h	2.5 uM	24.0383	45.0736	1.28292	-0.620441	0.265125	0.525014	1.15469	1.77516	0.602033
experiment-03	experiment-03_plate-c_mouse_primary-cerebellar-granule_drug-panel-1a_72h_sample-0505	mouse_granule	UNC0379	72h	2.5 uM	27.0905	44.206	1.26577	-0.618501	0.311641	0.560961	1.15565	1.77425	0.609237
experiment-03	experiment-03_plate-c_mouse_primary-cerebellar-granule_drug-panel-1a_72h_sample-0506	mouse_granule	UNC0379	72h	2.5 uM	27.8982	46.2517	1.25334	-0.672835	0.291591	0.559709	1.12312	1.79047	0.61109
experiment-03	experiment-03_plate-c_mouse_primary-cerebellar-granule_drug-panel-1a_72h_sample-0507	mouse_granule	RVX-208	72h	2.5 uM	24.0809	40.9483	1.37813	-0.692419	0.306083	0.604347	1.14508	1.85043	0.576212
experiment-03	experiment-03_plate-c_mouse_primary-cerebellar-granule_drug-panel-1a_72h_sample-0508	mouse_granule	RVX-208	72h	2.5 uM	23.8247	40.8062	1.30745	-0.700888	0.318157	0.672125	1.12371	1.8266	0.596017
experiment-03	experiment-03_plate-c_mouse_primary-cerebellar-granule_drug-panel-1a_72h_sample-0509	mouse_granule	CUDC-101	72h	2.5 uM	31.5631	68.829	1.15815	-0.352391	0.20704	0.697024	1.21464	1.55071	0.619559
experiment-03	experiment-03_plate-c_mouse_primary-cerebellar-granule_drug-panel-1a_72h_sample-0510	mouse_granule	CUDC-101	72h	2.5 uM	33.587	71.6202	1.04474	-0.211675	0.163049	0.67645	1.25825	1.4571	0.65811
experiment-03	experiment-03_plate-c_mouse_primary-cerebellar-granule_drug-panel-1a_72h_sample-0511	mouse_granule	LAQ824	72h	2.5 uM	33.9947	73.2671	1.01356	-0.313335	0.139714	0.585431	1.19542	1.4854	0.663934
experiment-03	experiment-03_plate-c_mouse_primary-cerebellar-granule_drug-panel-1a_72h_sample-0512	mouse_granule	LAQ824	72h	2.5 uM	37.8138	76.9015	0.966708	-0.210959	0.149628	0.742971	1.23081	1.42461	0.679354
experiment-03	experiment-03_plate-c_mouse_primary-cerebellar-granule_drug-panel-1a_72h_sample-0513	mouse_granule	GSK-LSD1	72h	2.5 uM	22.7384	39.8036	1.55611	-0.720574	0.347783	0.825608	1.178	1.94115	0.530358
experiment-03	experiment-03_plate-c_mouse_primary-cerebellar-granule_drug-panel-1a_72h_sample-0514	mouse_granule	GSK-LSD1	72h	2.5 uM	22.3578	39.9008	1.57488	-0.722998	0.312465	0.740646	1.17428	1.93827	0.522395
experiment-03	experiment-03_plate-c_mouse_primary-cerebellar-granule_drug-panel-1a_72h_sample-0515	mouse_granule	BVT-948	72h	2.5 uM	35.4182	54.1274	1.22517	-0.138967	0.0431146	0.516564	1.33866	1.47402	0.601561
experiment-03	experiment-03_plate-c_mouse_primary-cerebellar-granule_drug-panel-1a_72h_sample-0516	mouse_granule	BVT-948	72h	2.5 uM	38.7146	58.6847	1.17496	-0.0999808	0.0551949	0.422506	1.33676	1.43269	0.61329
experiment-03	experiment-03_plate-c_mouse_primary-cerebellar-granule_drug-panel-1a_72h_sample-0517	mouse_granule	RGFP966	72h	2.5 uM	25.1019	43.5372	1.35031	-0.738413	0.295925	0.692281	1.10264	1.83958	0.576981
experiment-03	experiment-03_plate-c_mouse_primary-cerebellar-granule_drug-panel-1a_72h_sample-0518	mouse_granule	RGFP966	72h	2.5 uM	26.7292	45.7115	1.20728	-0.657878	0.295097	0.699002	1.11846	1.76466	0.624318
experiment-03	experiment-03_plate-c_mouse_primary-cerebellar-granule_drug-panel-1a_72h_sample-0519	mouse_granule	BG45	72h	2.5 uM	24.1458	43.4375	1.52866	-0.854855	0.32018	0.676471	1.11208	2.01128	0.541277
experiment-03	experiment-03_plate-c_mouse_primary-cerebellar-granule_drug-panel-1a_72h_sample-0520	mouse_granule	BG45	72h	2.5 uM	25.6468	45.0395	1.43697	-0.878941	0.295119	0.616454	1.091	2.00638	0.571996
experiment-03	experiment-03_plate-c_mouse_primary-cerebellar-granule_drug-panel-1a_72h_sample-0521	mouse_granule	UMB-32	72h	2.5 uM	20.9683	40.5487	1.44434	-0.630134	0.248459	0.907529	1.18751	1.83791	0.555861
experiment-03	experiment-03_plate-c_mouse_primary-cerebellar-granule_drug-panel-1a_72h_sample-0522	mouse_granule	UMB-32	72h	2.5 uM	27.5267	47.0855	1.14882	-0.603444	0.319934	0.611676	1.12918	1.7156	0.641489
experiment-03	experiment-03_plate-c_mouse_primary-cerebellar-granule_drug-panel-1a_72h_sample-0523	mouse_granule	EPZ015666	72h	2.5 uM	24.7145	44.8893	1.12763	-0.67088	0.272339	0.57416	1.08262	1.72358	0.642155
experiment-03	experiment-03_plate-c_mouse_primary-cerebellar-granule_drug-panel-1a_72h_sample-0524	mouse_granule	EPZ015666	72h	2.5 uM	24.729	46.1133	1.20898	-0.70745	0.295928	0.547668	1.09611	1.78986	0.624196
experiment-03	experiment-03_plate-c_mouse_primary-cerebellar-granule_drug-panel-1a_72h_sample-0525	mouse_granule	DMSO	72h	2.5 uM	25.23	45.595	1.1884	-0.733783	0.28042	0.468708	1.07566	1.78882	0.628452
experiment-03	experiment-03_plate-c_mouse_primary-cerebellar-granule_drug-panel-1a_72h_sample-0526	mouse_granule	DMSO	72h	2.5 uM	25.2065	48.5585	1.38298	-0.595075	0.160878	1.03589	1.18673	1.79261	0.571179
experiment-03	experiment-03_plate-c_mouse_primary-cerebellar-granule_drug-panel-1a_72h_sample-0527	mouse_granule	DMSO	72h	2.5 uM	26.9659	42.5711	1.3376	-0.538555	0.294107	0.617447	1.21614	1.76646	0.590075
experiment-03	experiment-03_plate-c_mouse_primary-cerebellar-granule_drug-panel-1a_72h_sample-0528	mouse_granule	DMSO	72h	2.5 uM	25.9874	38.6637	1.49473	-0.618611	0.313037	0.585572	1.22083	1.87446	0.549178
experiment-03	experiment-03_plate-c_mouse_primary-cerebellar-granule_drug-panel-1a_72h_sample-0529	mouse_granule	BI-2536	72h	2.5 uM	25.1062	52.5741	1.1015	-0.432382	0.334462	0.931628	1.18977	1.60555	0.651354
experiment-03	experiment-03_plate-c_mouse_primary-cerebellar-granule_drug-panel-1a_72h_sample-0530	mouse_granule	BI-2536	72h	2.5 uM	22.1266	47.3695	1.10661	-0.499207	0.304039	0.940271	1.16677	1.64915	0.653832
experiment-03	experiment-03_plate-c_mouse_primary-cerebellar-granule_drug-panel-1a_72h_sample-0531	mouse_granule	BAZ2-ICR	72h	2.5 uM	25.2842	36.8638	1.44921	-0.623782	0.338848	0.62548	1.20312	1.8539	0.559773
experiment-03	experiment-03_plate-c_mouse_primary-cerebellar-granule_drug-panel-1a_72h_sample-0532	mouse_granule	BAZ2-ICR	72h	2.5 uM	25.9407	37.3156	1.45659	-0.622451	0.325953	0.624955	1.20939	1.86184	0.559509
experiment-03	experiment-03_plate-c_mouse_primary-cerebellar-granule_drug-panel-1a_72h_sample-0533	mouse_granule	OG-L002	72h	2.5 uM	20.1403	33.7004	1.47575	-0.702188	0.335762	0.61988	1.16467	1.89488	0.550024
experiment-03	experiment-03_plate-c_mouse_primary-cerebellar-granule_drug-panel-1a_72h_sample-0534	mouse_granule	OG-L002	72h	2.5 uM	23.2668	39.3672	1.33067	-0.691418	0.344322	0.672587	1.14165	1.84362	0.593447
experiment-03	experiment-03_plate-c_mouse_primary-cerebellar-granule_drug-panel-1a_72h_sample-0535	mouse_granule	ML-324	72h	2.5 uM	24.8788	40.8199	1.33393	-0.507912	0.292676	0.614385	1.21169	1.72301	0.582077
experiment-03	experiment-03_plate-c_mouse_primary-cerebellar-granule_drug-panel-1a_72h_sample-0536	mouse_granule	ML-324	72h	2.5 uM	26.8635	42.4233	1.35748	-0.546925	0.293359	0.580072	1.20493	1.76037	0.578626
experiment-03	experiment-03_plate-c_mouse_primary-cerebellar-granule_drug-panel-1a_72h_sample-0537	mouse_granule	GSK484	72h	2.5 uM	23.2623	40.327	1.40493	-0.646636	0.316835	0.597759	1.17641	1.84169	0.569873
experiment-03	experiment-03_plate-c_mouse_primary-cerebellar-granule_drug-panel-1a_72h_sample-0538	mouse_granule	GSK484	72h	2.5 uM	23.0193	39.7508	1.43335	-0.631036	0.301647	0.646446	1.1907	1.84401	0.561833
experiment-03	experiment-03_plate-c_mouse_primary-cerebellar-granule_drug-panel-1a_72h_sample-0539	mouse_granule	Resminostat	72h	2.5 uM	33.1371	73.9592	0.917488	-0.205791	0.229666	0.813179	1.21965	1.40665	0.695221
experiment-03	experiment-03_plate-c_mouse_primary-cerebellar-granule_drug-panel-1a_72h_sample-0540	mouse_granule	Resminostat	72h	2.5 uM	32.9286	70.2973	1.04268	-0.314465	0.22241	0.778245	1.20321	1.49625	0.655192
experiment-03	experiment-03_plate-c_mouse_primary-cerebellar-granule_drug-panel-1a_72h_sample-0541	mouse_granule	NI-57	72h	2.5 uM	23.1879	38.6571	1.27255	-0.660868	0.326254	0.644563	1.14323	1.80748	0.610689
experiment-03	experiment-03_plate-c_mouse_primary-cerebellar-granule_drug-panel-1a_72h_sample-0542	mouse_granule	NI-57	72h	2.5 uM	24.7284	41.6128	1.20618	-0.647501	0.327024	0.551585	1.11864	1.7523	0.622152
experiment-03	experiment-03_plate-c_mouse_primary-cerebellar-granule_drug-panel-1a_72h_sample-0543	mouse_granule	PFI-4	72h	2.5 uM	22.685	40.2579	1.41885	-0.676355	0.312458	0.626014	1.1642	1.86051	0.565636
experiment-03	experiment-03_plate-c_mouse_primary-cerebellar-granule_drug-panel-1a_72h_sample-0544	mouse_granule	PFI-4	72h	2.5 uM	21.8449	35.1571	1.37527	-0.667182	0.336675	0.579088	1.15675	1.83689	0.576995
experiment-03	experiment-03_plate-c_mouse_primary-cerebellar-granule_drug-panel-1a_72h_sample-0545	mouse_granule	Tasquinimod	72h	2.5 uM	21.852	37.9559	1.5904	-0.642774	0.297106	0.805857	1.21726	1.90054	0.517678
experiment-03	experiment-03_plate-c_mouse_primary-cerebellar-granule_drug-panel-1a_72h_sample-0546	mouse_granule	Tasquinimod	72h	2.5 uM	23.4579	41.408	1.33359	-0.67596	0.322289	0.727563	1.14272	1.82567	0.588897
experiment-03	experiment-03_plate-c_mouse_primary-cerebellar-granule_drug-panel-1a_72h_sample-0547	mouse_granule	MM-102	72h	2.5 uM	21.9953	40.1605	1.52247	-0.685162	0.311828	0.835862	1.19862	1.92724	0.544039
experiment-03	experiment-03_plate-c_mouse_primary-cerebellar-granule_drug-panel-1a_72h_sample-0548	mouse_granule	MM-102	72h	2.5 uM	21.47	38.7666	1.62059	-0.633457	0.30561	0.809144	1.22891	1.90638	0.509801
experiment-03	experiment-03_plate-c_mouse_primary-cerebellar-granule_drug-panel-1a_72h_sample-0549	mouse_granule	DMSO	72h	2.5 uM	20.8639	37.0615	1.55392	-0.529931	0.256553	0.902919	1.2504	1.8054	0.520378
experiment-03	experiment-03_plate-c_mouse_primary-cerebellar-granule_drug-panel-1a_72h_sample-0550	mouse_granule	DMSO	72h	2.5 uM	34.0739	55.4421	1.08925	-0.420476	0.191767	0.384386	1.17935	1.5784	0.648076
experiment-03	experiment-03_plate-c_mouse_primary-cerebellar-granule_drug-panel-1a_72h_sample-0551	mouse_granule	DMSO	72h	2.5 uM	28.1681	42.6411	1.4224	-0.595233	0.302132	0.583742	1.21821	1.84038	0.570568
experiment-03	experiment-03_plate-c_mouse_primary-cerebellar-granule_drug-panel-1a_72h_sample-0552	mouse_granule	BI-2536	72h	2.5 uM	33.1232	64.2677	0.844652	-0.384299	0.154191	0.443625	1.1219	1.46434	0.720067
experiment-03	experiment-03_plate-c_mouse_primary-cerebellar-granule_drug-panel-1a_72h_sample-0553	mouse_granule	BI-2536	72h	2.5 uM	29.2329	56.551	1.03065	-0.476234	0.282713	0.760877	1.1491	1.59852	0.672467
experiment-03	experiment-03_plate-c_mouse_primary-cerebellar-granule_drug-panel-1a_72h_sample-0554	mouse_granule	BAZ2-ICR	72h	2.5 uM	25.0948	44.3804	1.3243	-0.686053	0.293785	0.63471	1.12854	1.81569	0.587879
experiment-03	experiment-03_plate-c_mouse_primary-cerebellar-granule_drug-panel-1a_72h_sample-0555	mouse_granule	BAZ2-ICR	72h	2.5 uM	21.4259	37.8048	1.61993	-0.656871	0.289365	0.738917	1.22526	1.93182	0.513579
experiment-03	experiment-03_plate-c_mouse_primary-cerebellar-granule_drug-panel-1a_72h_sample-0556	mouse_granule	OG-L002	72h	2.5 uM	21.8535	40.3658	1.54352	-0.72711	0.348788	0.897859	1.17962	1.95265	0.537258
experiment-03	experiment-03_plate-c_mouse_primary-cerebellar-granule_drug-panel-1a_72h_sample-0557	mouse_granule	OG-L002	72h	2.5 uM	24.1116	43.175	1.29831	-0.743352	0.338022	0.62351	1.10342	1.84719	0.599859
experiment-03	experiment-03_plate-c_mouse_primary-cerebellar-granule_drug-panel-1a_72h_sample-0558	mouse_granule	ML-324	72h	2.5 uM	21.0917	35.58	1.56237	-0.581404	0.318373	0.857233	1.2328	1.84464	0.521
experiment-03	experiment-03_plate-c_mouse_primary-cerebellar-granule_drug-panel-1a_72h_sample-0559	mouse_granule	ML-324	72h	2.5 uM	24.9028	41.9667	1.29738	-0.581483	0.265212	0.569278	1.16972	1.75035	0.594039
experiment-03	experiment-03_plate-c_mouse_primary-cerebellar-granule_drug-panel-1a_72h_sample-0560	mouse_granule	GSK484	72h	2.5 uM	21.8531	39.4427	1.47255	-0.617467	0.318687	0.834362	1.2077	1.85282	0.551421
experiment-03	experiment-03_plate-c_mouse_primary-cerebellar-granule_drug-panel-1a_72h_sample-0561	mouse_granule	GSK484	72h	2.5 uM	23.1851	39.7546	1.34329	-0.636319	0.31188	0.694606	1.16245	1.80687	0.585136
experiment-03	experiment-03_plate-c_mouse_primary-cerebellar-granule_drug-panel-1a_72h_sample-0562	mouse_granule	Resminostat	72h	2.5 uM	27.0743	59.3422	1.25781	-0.584448	0.2879	0.796291	1.15046	1.72507	0.60124
experiment-03	experiment-03_plate-c_mouse_primary-cerebellar-granule_drug-panel-1a_72h_sample-0563	mouse_granule	Resminostat	72h	2.5 uM	27.3494	61.4246	1.26259	-0.534157	0.303137	0.84442	1.17635	1.70347	0.600148
experiment-03	experiment-03_plate-c_mouse_primary-cerebellar-granule_drug-panel-1a_72h_sample-0564	mouse_granule	NI-57	72h	2.5 uM	20.8099	37.3607	1.5952	-0.641815	0.311611	0.820351	1.21136	1.89008	0.513251
experiment-03	experiment-03_plate-c_mouse_primary-cerebellar-granule_drug-panel-1a_72h_sample-0565	mouse_granule	NI-57	72h	2.5 uM	23.0581	41.3813	1.40554	-0.636254	0.30575	0.793101	1.17653	1.82867	0.567197
experiment-03	experiment-03_plate-c_mouse_primary-cerebellar-granule_drug-panel-1a_72h_sample-0566	mouse_granule	PFI-4	72h	2.5 uM	22.0621	39.5414	1.56957	-0.667718	0.287569	0.769199	1.20796	1.91892	0.526736
experiment-03	experiment-03_plate-c_mouse_primary-cerebellar-granule_drug-panel-1a_72h_sample-0567	mouse_granule	PFI-4	72h	2.5 uM	25.7455	41.3761	1.34517	-0.591288	0.32112	0.502246	1.19216	1.7961	0.588099
experiment-03	experiment-03_plate-c_mouse_primary-cerebellar-granule_drug-panel-1a_72h_sample-0568	mouse_granule	Tasquinimod	72h	2.5 uM	21.8428	39.2233	1.56706	-0.649065	0.308645	0.7893	1.20753	1.89359	0.523306
experiment-03	experiment-03_plate-c_mouse_primary-cerebellar-granule_drug-panel-1a_72h_sample-0569	mouse_granule	Tasquinimod	72h	2.5 uM	25.1089	45.4045	1.37696	-0.628742	0.28073	0.631055	1.17716	1.82014	0.577022
experiment-03	experiment-03_plate-c_mouse_primary-cerebellar-granule_drug-panel-1a_72h_sample-0570	mouse_granule	MM-102	72h	2.5 uM	23.3232	42.8334	1.42845	-0.696663	0.313717	0.65336	1.15254	1.86798	0.561108
experiment-03	experiment-03_plate-c_mouse_primary-cerebellar-granule_drug-panel-1a_72h_sample-0571	mouse_granule	MM-102	72h	2.5 uM	21.8379	40.6056	1.57148	-0.667542	0.318513	0.750126	1.20411	1.91257	0.524324
experiment-03	experiment-03_plate-c_mouse_primary-cerebellar-granule_drug-panel-1a_72h_sample-0572	mouse_granule	DMSO	72h	2.5 uM	22.724	42.9574	1.5132	-0.639306	0.272924	0.712391	1.20657	1.87932	0.540547
experiment-03	experiment-03_plate-c_mouse_primary-cerebellar-granule_drug-panel-1a_72h_sample-0573	mouse_granule	DMSO	72h	2.5 uM	23.6404	43.0914	1.50433	-0.526728	0.24118	0.666733	1.24518	1.79387	0.535623
experiment-03	experiment-03_plate-c_mouse_primary-cerebellar-granule_drug-panel-1a_72h_sample-0574	mouse_granule	DMSO	72h	2.5 uM	31.1362	47.7931	1.28287	-0.533804	0.265745	0.554276	1.19756	1.73375	0.602351
experiment-03	experiment-03_plate-c_mouse_primary-cerebellar-granule_drug-panel-1a_72h_sample-0575	mouse_granule	DMSO	72h	2.5 uM	26.4617	40.4984	1.44045	-0.615773	0.308725	0.582014	1.20249	1.84267	0.560999
experiment-03	experiment-03_plate-c_mouse_primary-cerebellar-granule_drug-panel-1a_72h_sample-0576	mouse_granule	TC-E-5003	72h	2.5 uM	46.5421	70.1423	1.04386	-0.327952	0.04321	0.502285	1.18365	1.48575	0.647367
experiment-03	experiment-03_plate-c_mouse_primary-cerebellar-granule_drug-panel-1a_72h_sample-0577	mouse_granule	TC-E-5003	72h	2.5 uM	47.0457	70.2969	1.02582	-0.356363	-0.0390391	0.50809	1.15973	1.48469	0.64938
experiment-03	experiment-03_plate-c_mouse_primary-cerebellar-granule_drug-panel-1a_72h_sample-0578	mouse_granule	L002	72h	2.5 uM	26.4634	43.1575	1.37319	-0.6392	0.335879	0.672801	1.17823	1.83506	0.58162
experiment-03	experiment-03_plate-c_mouse_primary-cerebellar-granule_drug-panel-1a_72h_sample-0579	mouse_granule	L002	72h	2.5 uM	26.17	46.3949	1.33749	-0.581944	0.320587	0.659218	1.18498	1.77375	0.585397
experiment-03	experiment-03_plate-c_mouse_primary-cerebellar-granule_drug-panel-1a_72h_sample-0580	mouse_granule	BI-9564	72h	2.5 uM	25.1269	38.0319	1.3867	-0.665817	0.326772	0.583451	1.16891	1.85443	0.578119
experiment-03	experiment-03_plate-c_mouse_primary-cerebellar-granule_drug-panel-1a_72h_sample-0581	mouse_granule	BI-9564	72h	2.5 uM	23.8873	40.8655	1.24322	-0.656155	0.317173	0.557233	1.12477	1.7725	0.611947
experiment-03	experiment-03_plate-c_mouse_primary-cerebellar-granule_drug-panel-1a_72h_sample-0582	mouse_granule	RN-1	72h	2.5 uM	22.2026	39.6659	1.52203	-0.751958	0.347121	0.888983	1.15814	1.9504	0.54119
experiment-03	experiment-03_plate-c_mouse_primary-cerebellar-granule_drug-panel-1a_72h_sample-0583	mouse_granule	RN-1	72h	2.5 uM	26.9062	42.6218	1.40141	-0.660007	0.338676	0.623393	1.17912	1.86311	0.575832
experiment-03	experiment-03_plate-c_mouse_primary-cerebellar-granule_drug-panel-1a_72h_sample-0584	mouse_granule	Mocetinostat	72h	2.5 uM	29.3542	68.7889	0.907341	-0.219097	0.248445	0.898291	1.2116	1.41031	0.698957
experiment-03	experiment-03_plate-c_mouse_primary-cerebellar-granule_drug-panel-1a_72h_sample-0585	mouse_granule	Mocetinostat	72h	2.5 uM	31.9123	72.306	0.826881	-0.233807	0.231467	0.839844	1.16689	1.37219	0.7157
experiment-03	experiment-03_plate-c_mouse_primary-cerebellar-granule_drug-panel-1a_72h_sample-0586	mouse_granule	A-196	72h	2.5 uM	23.2183	39.2533	1.27853	-0.669289	0.310899	0.557156	1.12716	1.79251	0.601765
experiment-03	experiment-03_plate-c_mouse_primary-cerebellar-granule_drug-panel-1a_72h_sample-0587	mouse_granule	A-196	72h	2.5 uM	24.9145	44.0473	1.22957	-0.705661	0.281294	0.578053	1.09556	1.78674	0.614573
experiment-03	experiment-03_plate-c_mouse_primary-cerebellar-granule_drug-panel-1a_72h_sample-0588	mouse_granule	MS049	72h	2.5 uM	23.7435	40.3942	1.2312	-0.693211	0.329148	0.716878	1.11203	1.79801	0.619784
experiment-03	experiment-03_plate-c_mouse_primary-cerebellar-granule_drug-panel-1a_72h_sample-0589	mouse_granule	MS049	72h	2.5 uM	24.2266	41.6139	1.27441	-0.689869	0.328972	0.659483	1.12118	1.80862	0.605582
experiment-03	experiment-03_plate-c_mouse_primary-cerebellar-granule_drug-panel-1a_72h_sample-0590	mouse_granule	GSK591	72h	2.5 uM	23.8641	41.3009	1.23154	-0.619017	0.316377	0.596223	1.13656	1.74556	0.613693
experiment-03	experiment-03_plate-c_mouse_primary-cerebellar-granule_drug-panel-1a_72h_sample-0591	mouse_granule	GSK591	72h	2.5 uM	26.7198	51.6758	1.06922	-0.646811	0.284391	0.529299	1.08415	1.69746	0.662826
experiment-03	experiment-03_plate-c_mouse_primary-cerebellar-granule_drug-panel-1a_72h_sample-0592	mouse_granule	MS023	72h	2.5 uM	23.4905	41.5293	1.28937	-0.635847	0.308697	0.719027	1.14065	1.77241	0.59591
experiment-03	experiment-03_plate-c_mouse_primary-cerebellar-granule_drug-panel-1a_72h_sample-0593	mouse_granule	MS023	72h	2.5 uM	27.4891	42.5701	1.36327	-0.576125	0.29223	0.508209	1.19503	1.7816	0.578511
experiment-03	experiment-03_plate-c_mouse_primary-cerebellar-granule_drug-panel-1a_72h_sample-0594	mouse_granule	PRT4165	72h	2.5 uM	24.3291	41.6457	1.30438	-0.672915	0.280818	0.548421	1.13695	1.81264	0.597137
experiment-03	experiment-03_plate-c_mouse_primary-cerebellar-granule_drug-panel-1a_72h_sample-0595	mouse_granule	PRT4165	72h	2.5 uM	23.1673	40.4536	1.35732	-0.68844	0.303857	0.719699	1.14081	1.83847	0.581415
experiment-03	experiment-03_plate-c_mouse_primary-cerebellar-granule_drug-panel-1a_72h_sample-0596	mouse_granule	DMSO	72h	2.5 uM	23.129	41.7615	1.4407	-0.666607	0.307253	0.689939	1.16851	1.85483	0.556882
experiment-03	experiment-03_plate-c_mouse_primary-cerebellar-granule_drug-panel-1a_72h_sample-0597	mouse_granule	DMSO	72h	2.5 uM	24.1131	43.7943	1.50459	-0.560591	0.2103	0.468125	1.23914	1.82758	0.540403
experiment-03	experiment-03_plate-c_mouse_primary-cerebellar-granule_drug-panel-1a_72h_sample-0598	mouse_granule	DMSO	72h	2.5 uM	28.6385	48.5099	1.1653	-0.505463	0.28839	0.516626	1.17123	1.66266	0.631776
experiment-03	experiment-03_plate-c_mouse_primary-cerebellar-granule_drug-panel-1a_72h_sample-0599	mouse_granule	DMSO	72h	2.5 uM	24.1903	40.0781	1.34512	-0.662334	0.312925	0.526065	1.16231	1.83952	0.59079
experiment-03	experiment-03_plate-c_mouse_primary-cerebellar-granule_drug-panel-1a_72h_sample-0600	mouse_granule	TC-E-5003	72h	2.5 uM	46.3836	69.571	1.07078	-0.373478	0.0591899	0.562636	1.17411	1.52103	0.641527
experiment-03	experiment-03_plate-c_mouse_primary-cerebellar-granule_drug-panel-1a_72h_sample-0601	mouse_granule	TC-E-5003	72h	2.5 uM	44.0411	67.7008	1.05995	-0.323309	0.0512098	0.484386	1.19626	1.49676	0.645852
experiment-03	experiment-03_plate-c_mouse_primary-cerebellar-granule_drug-panel-1a_72h_sample-0602	mouse_granule	L002	72h	2.5 uM	23.3263	41.975	1.29857	-0.658661	0.33983	0.74001	1.14923	1.81419	0.602359
experiment-03	experiment-03_plate-c_mouse_primary-cerebellar-granule_drug-panel-1a_72h_sample-0603	mouse_granule	BI-9564	72h	2.5 uM	23.2591	38.2625	1.30491	-0.597202	0.328679	0.621059	1.17636	1.77957	0.5982
experiment-03	experiment-03_plate-c_mouse_primary-cerebellar-granule_drug-panel-1a_72h_sample-0604	mouse_granule	BI-9564	72h	2.5 uM	23.1976	40.2436	1.27596	-0.658077	0.303126	0.646422	1.1277	1.77949	0.600262
experiment-03	experiment-03_plate-c_mouse_primary-cerebellar-granule_drug-panel-1a_72h_sample-0605	mouse_granule	RN-1	72h	2.5 uM	21.4877	39.1404	1.57059	-0.712408	0.344682	0.82406	1.19775	1.96256	0.531991
experiment-03	experiment-03_plate-c_mouse_primary-cerebellar-granule_drug-panel-1a_72h_sample-0606	mouse_granule	RN-1	72h	2.5 uM	23.4803	39.9354	1.34341	-0.715411	0.330227	0.664543	1.13452	1.86282	0.590606
experiment-03	experiment-03_plate-c_mouse_primary-cerebellar-granule_drug-panel-1a_72h_sample-0607	mouse_granule	Mocetinostat	72h	2.5 uM	29.012	68.2421	0.926199	-0.241836	0.282102	0.984428	1.20814	1.42862	0.693786
experiment-03	experiment-03_plate-c_mouse_primary-cerebellar-granule_drug-panel-1a_72h_sample-0608	mouse_granule	Mocetinostat	72h	2.5 uM	31.7791	70.3867	0.92171	-0.218144	0.20597	0.836425	1.20767	1.4048	0.689541
experiment-03	experiment-03_plate-c_mouse_primary-cerebellar-granule_drug-panel-1a_72h_sample-0609	mouse_granule	A-196	72h	2.5 uM	23.709	41.6864	1.27418	-0.719984	0.303581	0.552087	1.10567	1.82122	0.605078
experiment-03	experiment-03_plate-c_mouse_primary-cerebellar-granule_drug-panel-1a_72h_sample-0610	mouse_granule	A-196	72h	2.5 uM	25.4946	45.2102	1.18936	-0.68331	0.279634	0.584687	1.09635	1.76053	0.626369
experiment-03	experiment-03_plate-c_mouse_primary-cerebellar-granule_drug-panel-1a_72h_sample-0611	mouse_granule	MS049	72h	2.5 uM	21.8923	38.899	1.27214	-0.677251	0.312575	0.713083	1.13516	1.81522	0.610794
experiment-03	experiment-03_plate-c_mouse_primary-cerebellar-granule_drug-panel-1a_72h_sample-0612	mouse_granule	MS049	72h	2.5 uM	26.435	46.785	1.25616	-0.639679	0.245008	0.433397	1.12916	1.75921	0.60462
experiment-03	experiment-03_plate-c_mouse_primary-cerebellar-granule_drug-panel-1a_72h_sample-0613	mouse_granule	GSK591	72h	2.5 uM	26.8424	47.604	1.10577	-0.654661	0.255899	0.364962	1.09778	1.72818	0.656548
experiment-03	experiment-03_plate-c_mouse_primary-cerebellar-granule_drug-panel-1a_72h_sample-0614	mouse_granule	GSK591	72h	2.5 uM	25.5203	44.0063	1.1509	-0.646837	0.297714	0.531763	1.11285	1.74243	0.642931
experiment-03	experiment-03_plate-c_mouse_primary-cerebellar-granule_drug-panel-1a_72h_sample-0615	mouse_granule	MS023	72h	2.5 uM	23.9516	43.7659	1.28992	-0.670826	0.308341	0.686964	1.12994	1.79884	0.598897
experiment-03	experiment-03_plate-c_mouse_primary-cerebellar-granule_drug-panel-1a_72h_sample-0616	mouse_granule	MS023	72h	2.5 uM	27.1384	42.1765	1.33697	-0.622728	0.256772	0.391807	1.1646	1.79323	0.585431
experiment-03	experiment-03_plate-c_mouse_primary-cerebellar-granule_drug-panel-1a_72h_sample-0617	mouse_granule	PRT4165	72h	2.5 uM	23.1265	39.1969	1.35258	-0.698124	0.288759	0.673412	1.13292	1.83805	0.581701
experiment-03	experiment-03_plate-c_mouse_primary-cerebellar-granule_drug-panel-1a_72h_sample-0620	mouse_granule	DMSO	72h	2.5 uM	23.186	42.2224	1.47448	-0.523325	0.250669	0.722933	1.24298	1.78648	0.545097
experiment-03	experiment-03_plate-c_mouse_primary-cerebellar-granule_drug-panel-1a_72h_sample-0621	mouse_granule	DMSO	72h	2.5 uM	27.0985	44.9211	1.31119	-0.537642	0.304476	0.659473	1.21067	1.75741	0.598049
experiment-03	experiment-03_plate-c_mouse_primary-cerebellar-granule_drug-panel-1a_72h_sample-0622	mouse_granule	DMSO	72h	2.5 uM	24.6939	37.7292	1.49712	-0.583802	0.330981	0.672994	1.23452	1.8503	0.546413
experiment-03	experiment-03_plate-c_mouse_primary-cerebellar-granule_drug-panel-1a_72h_sample-0623	mouse_granule	DMSO	72h	2.5 uM	24.0044	35.7663	1.5174	-0.618655	0.342128	0.69116	1.23286	1.89298	0.545953
experiment-03	experiment-03_plate-c_mouse_primary-cerebellar-granule_drug-panel-1a_72h_sample-0624	mouse_granule	DMSO	72h	2.5 uM	24.6548	39.821	1.36925	-0.651441	0.304881	0.522099	1.17028	1.83819	0.582279
experiment-03	experiment-03_plate-c_mouse_primary-cerebellar-granule_drug-panel-1a_72h_sample-0625	mouse_granule	EPZ020411	72h	2.5 uM	24.1427	40.5562	1.30186	-0.68292	0.330981	0.578429	1.1369	1.82517	0.600714
experiment-03	experiment-03_plate-c_mouse_primary-cerebellar-granule_drug-panel-1a_72h_sample-0626	mouse_granule	EPZ020411	72h	2.5 uM	23.0597	40.7026	1.35763	-0.693064	0.315023	0.611225	1.13477	1.8346	0.579358
experiment-03	experiment-03_plate-c_mouse_primary-cerebellar-granule_drug-panel-1a_72h_sample-0627	mouse_granule	GSK2879552	72h	2.5 uM	19.9711	35.9931	1.71541	-0.724015	0.353005	0.871363	1.21379	2.0049	0.49007
experiment-03	experiment-03_plate-c_mouse_primary-cerebellar-granule_drug-panel-1a_72h_sample-0628	mouse_granule	GSK2879552	72h	2.5 uM	21.0811	37.4937	1.58621	-0.765766	0.34517	0.819061	1.1657	1.98201	0.524164
experiment-03	experiment-03_plate-c_mouse_primary-cerebellar-granule_drug-panel-1a_72h_sample-0629	mouse_granule	Cyproheptadine	72h	2.5 uM	19.7619	36.0427	1.4166	-0.644363	0.371719	0.902308	1.18743	1.85601	0.570026
experiment-03	experiment-03_plate-c_mouse_primary-cerebellar-granule_drug-panel-1a_72h_sample-0630	mouse_granule	Cyproheptadine	72h	2.5 uM	21.3395	40.1915	1.32283	-0.621788	0.361426	0.887204	1.17936	1.81477	0.598451
experiment-03	experiment-03_plate-c_mouse_primary-cerebellar-granule_drug-panel-1a_72h_sample-0631	mouse_granule	CPTH6	72h	2.5 uM	20.8152	36.5608	1.61604	-0.663228	0.298857	0.723428	1.22125	1.934	0.514668
experiment-03	experiment-03_plate-c_mouse_primary-cerebellar-granule_drug-panel-1a_72h_sample-0632	mouse_granule	CPTH6	72h	2.5 uM	21.3244	37.6092	1.54405	-0.701392	0.30161	0.753199	1.18437	1.92587	0.533283
experiment-03	experiment-03_plate-c_mouse_primary-cerebellar-granule_drug-panel-1a_72h_sample-0633	mouse_granule	CeMMEC1	72h	2.5 uM	20.9455	37.029	1.51964	-0.643616	0.327269	0.770591	1.2098	1.89	0.540565
experiment-03	experiment-03_plate-c_mouse_primary-cerebellar-granule_drug-panel-1a_72h_sample-0634	mouse_granule	CeMMEC1	72h	2.5 uM	21.3198	37.8322	1.55301	-0.661007	0.298589	0.643361	1.20546	1.90606	0.530202
experiment-03	experiment-03_plate-c_mouse_primary-cerebellar-granule_drug-panel-1a_72h_sample-0635	mouse_granule	PCI-24781	72h	2.5 uM	31.2712	68.7285	1.10684	-0.37741	0.222255	0.80047	1.20234	1.56185	0.64172
experiment-03	experiment-03_plate-c_mouse_primary-cerebellar-granule_drug-panel-1a_72h_sample-0636	mouse_granule	PCI-24781	72h	2.5 uM	32.7476	70.3706	1.06135	-0.323573	0.221585	0.755553	1.21218	1.51696	0.653881
experiment-03	experiment-03_plate-c_mouse_primary-cerebellar-granule_drug-panel-1a_72h_sample-0637	mouse_granule	BML-278	72h	2.5 uM	22.2907	39.5711	1.49411	-0.715928	0.30087	0.744669	1.16237	1.90923	0.545209
experiment-03	experiment-03_plate-c_mouse_primary-cerebellar-granule_drug-panel-1a_72h_sample-0638	mouse_granule	BML-278	72h	2.5 uM	24.789	43.6605	1.34955	-0.696023	0.291241	0.555853	1.1288	1.8287	0.580283
experiment-03	experiment-03_plate-c_mouse_primary-cerebellar-granule_drug-panel-1a_72h_sample-0639	mouse_granule	CeMMEC13	72h	2.5 uM	22.4858	40.3065	1.51792	-0.699724	0.303802	0.704952	1.17991	1.9164	0.540599
experiment-03	experiment-03_plate-c_mouse_primary-cerebellar-granule_drug-panel-1a_72h_sample-0640	mouse_granule	CeMMEC13	72h	2.5 uM	24.238	42.7185	1.38751	-0.674443	0.307948	0.635781	1.14829	1.83265	0.569691
experiment-03	experiment-03_plate-c_mouse_primary-cerebellar-granule_drug-panel-1a_72h_sample-0641	mouse_granule	4'-bromo-Resveratrol	72h	2.5 uM	22.8953	41.7645	1.45774	-0.714603	0.291112	0.71283	1.16706	1.91519	0.561067
experiment-03	experiment-03_plate-c_mouse_primary-cerebellar-granule_drug-panel-1a_72h_sample-0642	mouse_granule	4'-bromo-Resveratrol	72h	2.5 uM	24.3365	45.6872	1.32134	-0.715475	0.297208	0.672909	1.11748	1.83492	0.59072
experiment-03	experiment-03_plate-c_mouse_primary-cerebellar-granule_drug-panel-1a_72h_sample-0643	mouse_granule	DMSO	72h	2.5 uM	22.7343	42.7017	1.43647	-0.724713	0.341099	0.820391	1.15269	1.90491	0.564849
experiment-03	experiment-03_plate-c_mouse_primary-cerebellar-granule_drug-panel-1a_72h_sample-0644	mouse_granule	DMSO	72h	2.5 uM	24.7009	47.0699	1.33941	-0.592886	0.286956	0.648828	1.16454	1.75644	0.577162
experiment-03	experiment-03_plate-c_mouse_primary-cerebellar-granule_drug-panel-1a_72h_sample-0645	mouse_granule	DMSO	72h	2.5 uM	27.3328	44.9145	1.31656	-0.562273	0.296736	0.678839	1.19669	1.76702	0.594953
experiment-03	experiment-03_plate-c_mouse_primary-cerebellar-granule_drug-panel-1a_72h_sample-0646	mouse_granule	DMSO	72h	2.5 uM	27.6285	43.4658	1.44894	-0.581476	0.290191	0.612564	1.21851	1.82335	0.557103
experiment-03	experiment-03_plate-c_mouse_primary-cerebellar-granule_drug-panel-1a_72h_sample-0647	mouse_granule	DMSO	72h	2.5 uM	25.7586	39.4196	1.51445	-0.565797	0.328616	0.674774	1.25008	1.85037	0.542626
experiment-03	experiment-03_plate-c_mouse_primary-cerebellar-granule_drug-panel-1a_72h_sample-0648	mouse_granule	DMSO	72h	2.5 uM	27.6365	40.973	1.40776	-0.645171	0.295986	0.445813	1.18376	1.85132	0.571956
experiment-03	experiment-03_plate-c_mouse_primary-cerebellar-granule_drug-panel-1a_72h_sample-0649	mouse_granule	EPZ020411	72h	2.5 uM	23.5993	38.5187	1.38682	-0.660244	0.324034	0.598171	1.18038	1.86541	0.582363
experiment-03	experiment-03_plate-c_mouse_primary-cerebellar-granule_drug-panel-1a_72h_sample-0650	mouse_granule	EPZ020411	72h	2.5 uM	21.5248	37.744	1.39394	-0.692209	0.324985	0.646095	1.14984	1.85786	0.572249
experiment-03	experiment-03_plate-c_mouse_primary-cerebellar-granule_drug-panel-1a_72h_sample-0651	mouse_granule	GSK2879552	72h	2.5 uM	20.0111	35.9691	1.65797	-0.699387	0.323896	0.940081	1.21109	1.96658	0.503476
experiment-03	experiment-03_plate-c_mouse_primary-cerebellar-granule_drug-panel-1a_72h_sample-0652	mouse_granule	GSK2879552	72h	2.5 uM	20.3657	37.1376	1.76125	-0.722489	0.320802	0.88495	1.23016	2.02979	0.480831
experiment-03	experiment-03_plate-c_mouse_primary-cerebellar-granule_drug-panel-1a_72h_sample-0653	mouse_granule	Cyproheptadine	72h	2.5 uM	18.695	34.7514	1.62917	-0.571309	0.325242	0.900004	1.27979	1.9016	0.514231
experiment-03	experiment-03_plate-c_mouse_primary-cerebellar-granule_drug-panel-1a_72h_sample-0654	mouse_granule	Cyproheptadine	72h	2.5 uM	20.8044	40.3961	1.45037	-0.622562	0.341127	0.977267	1.19538	1.84041	0.555442
experiment-03	experiment-03_plate-c_mouse_primary-cerebellar-granule_drug-panel-1a_72h_sample-0655	mouse_granule	CPTH6	72h	2.5 uM	20.4234	37.1547	1.67472	-0.659744	0.296437	0.809402	1.22894	1.94148	0.49653
experiment-03	experiment-03_plate-c_mouse_primary-cerebellar-granule_drug-panel-1a_72h_sample-0656	mouse_granule	CPTH6	72h	2.5 uM	21.4832	38.5078	1.69918	-0.704734	0.285375	0.776467	1.2159	1.98172	0.49237
experiment-03	experiment-03_plate-c_mouse_primary-cerebellar-granule_drug-panel-1a_72h_sample-0657	mouse_granule	CeMMEC1	72h	2.5 uM	19.9031	36.3484	1.82611	-0.674814	0.322578	0.932941	1.25994	2.01136	0.461293
experiment-03	experiment-03_plate-c_mouse_primary-cerebellar-granule_drug-panel-1a_72h_sample-0658	mouse_granule	CeMMEC1	72h	2.5 uM	20.9965	37.5773	1.65128	-0.592584	0.310437	0.812558	1.24007	1.86996	0.495052
experiment-03	experiment-03_plate-c_mouse_primary-cerebellar-granule_drug-panel-1a_72h_sample-0659	mouse_granule	PCI-24781	72h	2.5 uM	29.3893	64.5511	1.18241	-0.395858	0.213891	0.896157	1.21049	1.59268	0.617559
experiment-03	experiment-03_plate-c_mouse_primary-cerebellar-granule_drug-panel-1a_72h_sample-0660	mouse_granule	PCI-24781	72h	2.5 uM	32.4704	67.7499	1.16524	-0.281588	0.201241	0.835362	1.25287	1.52291	0.618846
experiment-03	experiment-03_plate-c_mouse_primary-cerebellar-granule_drug-panel-1a_72h_sample-0661	mouse_granule	BML-278	72h	2.5 uM	21.1957	38.178	1.5642	-0.661092	0.313721	0.781506	1.20214	1.90092	0.524672
experiment-03	experiment-03_plate-c_mouse_primary-cerebellar-granule_drug-panel-1a_72h_sample-0662	mouse_granule	BML-278	72h	2.5 uM	21.6481	38.6332	1.60203	-0.588576	0.266441	0.8192	1.24098	1.86615	0.511764
experiment-03	experiment-03_plate-c_mouse_primary-cerebellar-granule_drug-panel-1a_72h_sample-0663	mouse_granule	CeMMEC13	72h	2.5 uM	22.9338	42.9251	1.46955	-0.707155	0.285819	0.743026	1.14429	1.86814	0.543886
experiment-03	experiment-03_plate-c_mouse_primary-cerebellar-granule_drug-panel-1a_72h_sample-0664	mouse_granule	CeMMEC13	72h	2.5 uM	22.4365	39.799	1.63021	-0.628487	0.309009	0.680469	1.22217	1.8894	0.502583
experiment-03	experiment-03_plate-c_mouse_primary-cerebellar-granule_drug-panel-1a_72h_sample-0665	mouse_granule	4'-bromo-Resveratrol	72h	2.5 uM	21.5969	39.8275	1.52348	-0.682883	0.314702	0.759487	1.17628	1.88834	0.533007
experiment-03	experiment-03_plate-c_mouse_primary-cerebellar-granule_drug-panel-1a_72h_sample-0666	mouse_granule	4'-bromo-Resveratrol	72h	2.5 uM	23.4554	43.6066	1.32877	-0.654048	0.285262	0.603056	1.13918	1.79259	0.583579
experiment-03	experiment-03_plate-c_mouse_primary-cerebellar-granule_drug-panel-1a_72h_sample-0667	mouse_granule	DMSO	72h	2.5 uM	24.149	45.4071	1.30778	-0.681011	0.238021	0.626226	1.13573	1.82087	0.597148
experiment-03	experiment-03_plate-c_mouse_primary-cerebellar-granule_drug-panel-1a_72h_sample-0669	mouse_granule	DMSO	72h	2.5 uM	24.3226	38.2121	1.45836	-0.646809	0.317617	0.722926	1.20024	1.87922	0.560318
experiment-03	experiment-03_plate-c_mouse_primary-cerebellar-granule_drug-panel-1a_72h_sample-0670	mouse_granule	DMSO	72h	2.5 uM	24.1915	38.2899	1.35556	-0.613916	0.336896	0.640434	1.18497	1.81349	0.585876
experiment-03	experiment-03_plate-c_mouse_primary-cerebellar-granule_drug-panel-1a_72h_sample-0671	mouse_granule	AZD-5153	72h	2.5 uM	24.3942	49.0703	1.08547	-0.53674	0.301668	0.933282	1.13571	1.64757	0.655795
experiment-03	experiment-03_plate-c_mouse_primary-cerebellar-granule_drug-panel-1a_72h_sample-0672	mouse_granule	AZD-5153	72h	2.5 uM	19.6028	40.765	1.27592	-0.511796	0.326636	0.954215	1.20314	1.71547	0.602637
experiment-03	experiment-03_plate-c_mouse_primary-cerebellar-granule_drug-panel-1a_72h_sample-0673	mouse_granule	Todralazine	72h	2.5 uM	25.1808	46.9337	1.2444	-0.684013	0.229119	0.344875	1.11302	1.78818	0.612272
experiment-03	experiment-03_plate-c_mouse_primary-cerebellar-granule_drug-panel-1a_72h_sample-0674	mouse_granule	Todralazine	72h	2.5 uM	26.9489	40.4111	1.41868	-0.646338	0.276948	0.396877	1.19116	1.86439	0.571472
experiment-03	experiment-03_plate-c_mouse_primary-cerebellar-granule_drug-panel-1a_72h_sample-0675	mouse_granule	HDAC3i	72h	2.5 uM	24.0895	42.147	1.32629	-0.678372	0.280531	0.451994	1.14182	1.82729	0.592029
experiment-03	experiment-03_plate-c_mouse_primary-cerebellar-granule_drug-panel-1a_72h_sample-0676	mouse_granule	HDAC3i	72h	2.5 uM	24.5863	43.4547	1.33664	-0.659207	0.286928	0.544136	1.13896	1.79866	0.581562
experiment-03	experiment-03_plate-c_mouse_primary-cerebellar-granule_drug-panel-1a_72h_sample-0677	mouse_granule	NCH-51	72h	2.5 uM	23.1644	43.6561	1.25541	-0.651833	0.337934	0.81085	1.13246	1.77929	0.60983
experiment-03	experiment-03_plate-c_mouse_primary-cerebellar-granule_drug-panel-1a_72h_sample-0678	mouse_granule	NCH-51	72h	2.5 uM	26.4251	46.7472	1.25808	-0.622633	0.332543	0.625096	1.15265	1.77471	0.611965
experiment-03	experiment-03_plate-c_mouse_primary-cerebellar-granule_drug-panel-1a_72h_sample-0679	mouse_granule	UF010	72h	2.5 uM	24.2445	45.4825	1.51393	-0.905283	0.333437	0.757908	1.09965	2.05956	0.55311
experiment-03	experiment-03_plate-c_mouse_primary-cerebellar-granule_drug-panel-1a_72h_sample-0680	mouse_granule	UF010	72h	2.5 uM	23.1185	43.874	1.68901	-0.830407	0.307145	0.802427	1.17409	2.08776	0.505815
experiment-03	experiment-03_plate-c_mouse_primary-cerebellar-granule_drug-panel-1a_72h_sample-0681	mouse_granule	RGFP109	72h	2.5 uM	26.1806	47.5562	1.56058	-0.780315	0.281504	0.822127	1.16191	1.99558	0.535216
experiment-03	experiment-03_plate-c_mouse_primary-cerebellar-granule_drug-panel-1a_72h_sample-0682	mouse_granule	RGFP109	72h	2.5 uM	24.9768	45.7453	1.62592	-0.81757	0.295439	0.911027	1.17424	2.06953	0.525498
experiment-03	experiment-03_plate-c_mouse_primary-cerebellar-granule_drug-panel-1a_72h_sample-0683	mouse_granule	C-7280948	72h	2.5 uM	22.9838	41.9789	1.36985	-0.725027	0.29596	0.676775	1.1235	1.85708	0.57664
experiment-03	experiment-03_plate-c_mouse_primary-cerebellar-granule_drug-panel-1a_72h_sample-0684	mouse_granule	C-7280948	72h	2.5 uM	25.0148	44.7663	1.29933	-0.735483	0.255751	0.590667	1.09137	1.81708	0.590871
experiment-03	experiment-03_plate-c_mouse_primary-cerebellar-granule_drug-panel-1a_72h_sample-0685	mouse_granule	EED226	72h	2.5 uM	24.3011	44.8556	1.3734	-0.641895	0.215265	0.441712	1.15027	1.79486	0.568383
experiment-03	experiment-03_plate-c_mouse_primary-cerebellar-granule_drug-panel-1a_72h_sample-0686	mouse_granule	EED226	72h	2.5 uM	25.3079	45.2908	1.29212	-0.69651	0.233977	0.423859	1.12712	1.82659	0.603075
experiment-03	experiment-03_plate-c_mouse_primary-cerebellar-granule_drug-panel-1a_72h_sample-0687	mouse_granule	CAY10722	72h	2.5 uM	22.9968	41.4034	1.45243	-0.703018	0.242759	0.518063	1.14622	1.86595	0.550331
experiment-03	experiment-03_plate-c_mouse_primary-cerebellar-granule_drug-panel-1a_72h_sample-0688	mouse_granule	CAY10722	72h	2.5 uM	24.3213	43.8235	1.31855	-0.698837	0.246719	0.42321	1.12665	1.82878	0.592472
experiment-03	experiment-03_plate-c_mouse_primary-cerebellar-granule_drug-panel-1a_72h_sample-0689	mouse_granule	PAOA	72h	2.5 uM	25.8368	47.4036	1.53766	-0.790136	0.275319	0.651367	1.16023	2.00631	0.545346
experiment-03	experiment-03_plate-c_mouse_primary-cerebellar-granule_drug-panel-1a_72h_sample-0690	mouse_granule	PAOA	72h	2.5 uM	26.3448	49.1656	1.45037	-0.752829	0.210434	0.584055	1.15165	1.94064	0.565775
experiment-03	experiment-03_plate-c_mouse_primary-cerebellar-granule_drug-panel-1a_72h_sample-0692	mouse_granule	DMSO	72h	2.5 uM	21.8759	42.7784	1.49995	-0.663376	0.258366	0.580983	1.18614	1.87859	0.54179
experiment-03	experiment-03_plate-c_mouse_primary-cerebellar-granule_drug-panel-1a_72h_sample-0693	mouse_granule	DMSO	72h	2.5 uM	24.554	39.5025	1.39068	-0.643621	0.309975	0.653639	1.19397	1.86528	0.583377
experiment-03	experiment-03_plate-c_mouse_primary-cerebellar-granule_drug-panel-1a_72h_sample-0694	mouse_granule	DMSO	72h	2.5 uM	22.724	37.2804	1.34693	-0.626736	0.35225	0.794493	1.17386	1.81252	0.587015
experiment-03	experiment-03_plate-c_mouse_primary-cerebellar-granule_drug-panel-1a_72h_sample-0695	mouse_granule	AZD-5153	72h	2.5 uM	24.4491	51.8804	1.07316	-0.527809	0.317631	0.905696	1.13067	1.63013	0.656072
experiment-03	experiment-03_plate-c_mouse_primary-cerebellar-granule_drug-panel-1a_72h_sample-0696	mouse_granule	AZD-5153	72h	2.5 uM	25.0915	49.3278	1.13806	-0.485425	0.30533	0.821906	1.18003	1.65204	0.643406
experiment-03	experiment-03_plate-c_mouse_primary-cerebellar-granule_drug-panel-1a_72h_sample-0697	mouse_granule	Todralazine	72h	2.5 uM	25.6681	38.8925	1.42964	-0.615434	0.313071	0.633842	1.21042	1.85438	0.568861
experiment-03	experiment-03_plate-c_mouse_primary-cerebellar-granule_drug-panel-1a_72h_sample-0698	mouse_granule	Todralazine	72h	2.5 uM	24.1934	43.8647	1.26856	-0.694282	0.270104	0.459736	1.11593	1.80567	0.60634
experiment-03	experiment-03_plate-c_mouse_primary-cerebellar-granule_drug-panel-1a_72h_sample-0699	mouse_granule	HDAC3i	72h	2.5 uM	26.4424	43.4317	1.36443	-0.653984	0.293823	0.505296	1.1715	1.84336	0.585467
experiment-03	experiment-03_plate-c_mouse_primary-cerebellar-granule_drug-panel-1a_72h_sample-0700	mouse_granule	HDAC3i	72h	2.5 uM	24.2122	42.9354	1.28771	-0.676736	0.28255	0.505186	1.12158	1.79287	0.59688
experiment-03	experiment-03_plate-c_mouse_primary-cerebellar-granule_drug-panel-1a_72h_sample-0701	mouse_granule	NCH-51	72h	2.5 uM	20.4809	40.3875	1.40449	-0.66168	0.308609	0.862546	1.16354	1.84064	0.567417
experiment-03	experiment-03_plate-c_mouse_primary-cerebellar-granule_drug-panel-1a_72h_sample-0702	mouse_granule	NCH-51	72h	2.5 uM	23.0582	43.7723	1.23942	-0.648224	0.308671	0.657517	1.1319	1.77395	0.615376
experiment-03	experiment-03_plate-c_mouse_primary-cerebellar-granule_drug-panel-1a_72h_sample-0703	mouse_granule	UF010	72h	2.5 uM	24.6614	46.3339	1.53562	-0.895325	0.32462	0.712062	1.11119	2.06685	0.548101
experiment-03	experiment-03_plate-c_mouse_primary-cerebellar-granule_drug-panel-1a_72h_sample-0704	mouse_granule	UF010	72h	2.5 uM	24.4118	46.409	1.47296	-0.882734	0.316314	0.755444	1.10038	2.02895	0.563658
experiment-03	experiment-03_plate-c_mouse_primary-cerebellar-granule_drug-panel-1a_72h_sample-0705	mouse_granule	RGFP109	72h	2.5 uM	25.8965	47.765	1.4826	-0.798699	0.314892	0.717498	1.14119	1.98514	0.55937
experiment-03	experiment-03_plate-c_mouse_primary-cerebellar-granule_drug-panel-1a_72h_sample-0706	mouse_granule	RGFP109	72h	2.5 uM	24.9172	45.5488	1.60095	-0.833754	0.321399	0.892834	1.15606	2.06047	0.530179
experiment-03	experiment-03_plate-c_mouse_primary-cerebellar-granule_drug-panel-1a_72h_sample-0707	mouse_granule	C-7280948	72h	2.5 uM	22.4593	40.9117	1.40814	-0.684348	0.278743	0.709654	1.14999	1.848	0.564817
experiment-03	experiment-03_plate-c_mouse_primary-cerebellar-granule_drug-panel-1a_72h_sample-0708	mouse_granule	C-7280948	72h	2.5 uM	23.0453	43.2271	1.29125	-0.702543	0.284246	0.58922	1.11049	1.80718	0.596075
experiment-03	experiment-03_plate-c_mouse_primary-cerebellar-granule_drug-panel-1a_72h_sample-0709	mouse_granule	EED226	72h	2.5 uM	23.3264	42.9939	1.39643	-0.695632	0.277072	0.637805	1.14903	1.86097	0.571703
experiment-03	experiment-03_plate-c_mouse_primary-cerebellar-granule_drug-panel-1a_72h_sample-0710	mouse_granule	EED226	72h	2.5 uM	24.014	43.6788	1.3676	-0.712587	0.267754	0.511662	1.14161	1.8708	0.583708
experiment-03	experiment-03_plate-c_mouse_primary-cerebellar-granule_drug-panel-1a_72h_sample-0711	mouse_granule	CAY10722	72h	2.5 uM	22.2686	41.8443	1.38732	-0.692369	0.278158	0.633867	1.14085	1.84354	0.570427
experiment-03	experiment-03_plate-c_mouse_primary-cerebellar-granule_drug-panel-1a_72h_sample-0712	mouse_granule	CAY10722	72h	2.5 uM	23.533	42.4278	1.35315	-0.71731	0.268927	0.52493	1.12985	1.85761	0.584701
experiment-03	experiment-03_plate-c_mouse_primary-cerebellar-granule_drug-panel-1a_72h_sample-0713	mouse_granule	PAOA	72h	2.5 uM	25.5469	47.2269	1.56987	-0.835801	0.261542	0.76982	1.15693	2.06494	0.542625
experiment-03	experiment-03_plate-c_mouse_primary-cerebellar-granule_drug-panel-1a_72h_sample-0714	mouse_granule	PAOA	72h	2.5 uM	24.8126	47.222	1.57037	-0.86301	0.328837	0.827735	1.14486	2.0823	0.543329
experiment-03	experiment-03_plate-c_mouse_primary-cerebellar-granule_drug-panel-1a_72h_sample-0715	mouse_granule	DMSO	72h	2.5 uM	22.1718	42.6946	1.51819	-0.658852	0.288141	0.771175	1.1909	1.88023	0.5361
experiment-03	experiment-03_plate-c_mouse_primary-cerebellar-granule_drug-panel-1a_72h_sample-0716	mouse_granule	DMSO	72h	2.5 uM	22.5952	43.5731	1.50023	-0.680303	0.257213	0.673473	1.17809	1.88787	0.541905
experiment-03	experiment-03_plate-c_mouse_primary-cerebellar-granule_drug-panel-1a_72h_sample-0717	mouse_granule	DMSO	72h	2.5 uM	32.0412	48.2492	1.26574	-0.555226	0.213348	0.48282	1.18297	1.73826	0.607447
experiment-03	experiment-03_plate-c_mouse_primary-cerebellar-granule_drug-panel-1a_72h_sample-0718	mouse_granule	DMSO	72h	2.5 uM	24.1319	44.4828	1.41928	-0.68807	0.245776	0.499216	1.15726	1.86449	0.564914
experiment-03	experiment-03_plate-c_mouse_primary-cerebellar-granule_drug-panel-1a_72h_sample-0719	mouse_granule	TMP-195	72h	2.5 uM	23.6776	36.7337	1.51301	-0.628509	0.328449	0.661951	1.21487	1.87816	0.541866
experiment-03	experiment-03_plate-c_mouse_primary-cerebellar-granule_drug-panel-1a_72h_sample-0720	mouse_granule	TMP-195	72h	2.5 uM	23.9898	36.9671	1.5157	-0.635492	0.322925	0.675709	1.22034	1.89575	0.544889
experiment-03	experiment-03_plate-c_mouse_primary-cerebellar-granule_drug-panel-1a_72h_sample-0721	mouse_granule	Bufexamac	72h	2.5 uM	26.551	40.2	1.49095	-0.57399	0.302278	0.618671	1.23855	1.84375	0.548308
experiment-03	experiment-03_plate-c_mouse_primary-cerebellar-granule_drug-panel-1a_72h_sample-0722	mouse_granule	Bufexamac	72h	2.5 uM	26.7971	40.6016	1.44408	-0.610533	0.308362	0.5254	1.20658	1.84223	0.56026
experiment-03	experiment-03_plate-c_mouse_primary-cerebellar-granule_drug-panel-1a_72h_sample-0723	mouse_granule	TrichostatinA	72h	2.5 uM	48.3937	84.4175	0.656739	-0.110661	0.0392994	0.518567	1.17871	1.27268	0.777471
experiment-03	experiment-03_plate-c_mouse_primary-cerebellar-granule_drug-panel-1a_72h_sample-0724	mouse_granule	TrichostatinA	72h	2.5 uM	42.4663	81.8588	0.773296	-0.0549206	0.0367783	0.769379	1.22997	1.2777	0.733593
experiment-03	experiment-03_plate-c_mouse_primary-cerebellar-granule_drug-panel-1a_72h_sample-0725	mouse_granule	CAY10398	72h	2.5 uM	21.7781	38.3121	1.36663	-0.645985	0.329537	0.662412	1.17709	1.84192	0.58538
experiment-03	experiment-03_plate-c_mouse_primary-cerebellar-granule_drug-panel-1a_72h_sample-0726	mouse_granule	CAY10398	72h	2.5 uM	24.5197	40.3153	1.37776	-0.671193	0.340854	0.663395	1.16699	1.85831	0.582092
experiment-03	experiment-03_plate-c_mouse_primary-cerebellar-granule_drug-panel-1a_72h_sample-0727	mouse_granule	RSC-133	72h	2.5 uM	23.0592	43.259	1.33507	-0.683451	0.305812	0.662546	1.14084	1.83217	0.589213
experiment-03	experiment-03_plate-c_mouse_primary-cerebellar-granule_drug-panel-1a_72h_sample-0728	mouse_granule	RSC-133	72h	2.5 uM	23.0123	42.7734	1.42664	-0.671918	0.312619	0.656241	1.16195	1.85121	0.560442
experiment-03	experiment-03_plate-c_mouse_primary-cerebellar-granule_drug-panel-1a_72h_sample-0729	mouse_granule	BML-210	72h	2.5 uM	25.2603	49.6081	1.28908	-0.702776	0.232532	0.43145	1.11162	1.80931	0.597639
experiment-03	experiment-03_plate-c_mouse_primary-cerebellar-granule_drug-panel-1a_72h_sample-0730	mouse_granule	BML-210	72h	2.5 uM	23.8393	47.0426	1.41843	-0.715545	0.260402	0.606437	1.14352	1.87779	0.565165
experiment-03	experiment-03_plate-c_mouse_primary-cerebellar-granule_drug-panel-1a_72h_sample-0731	mouse_granule	CAY10591	72h	2.5 uM	22.4961	41.5186	1.34554	-0.719305	0.3098	0.676452	1.11577	1.83699	0.580967
experiment-03	experiment-03_plate-c_mouse_primary-cerebellar-granule_drug-panel-1a_72h_sample-0732	mouse_granule	CAY10591	72h	2.5 uM	24.4918	46.5109	1.26232	-0.719173	0.262319	0.485902	1.09982	1.81057	0.606631
experiment-03	experiment-03_plate-c_mouse_primary-cerebellar-granule_drug-panel-1a_72h_sample-0733	mouse_granule	EX-527	72h	2.5 uM	22.8617	43.5077	1.41055	-0.650761	0.269727	0.571001	1.16426	1.82789	0.562774
experiment-03	experiment-03_plate-c_mouse_primary-cerebellar-granule_drug-panel-1a_72h_sample-0734	mouse_granule	EX-527	72h	2.5 uM	22.4045	42.4291	1.40673	-0.703541	0.269752	0.58442	1.13719	1.85191	0.563694
experiment-03	experiment-03_plate-c_mouse_primary-cerebellar-granule_drug-panel-1a_72h_sample-0735	mouse_granule	SAHA	72h	2.5 uM	29.803	64.117	1.21501	-0.566051	0.215707	0.839437	1.15188	1.70532	0.615397
experiment-03	experiment-03_plate-c_mouse_primary-cerebellar-granule_drug-panel-1a_72h_sample-0736	mouse_granule	SAHA	72h	2.5 uM	33.9701	69.5193	1.05476	-0.381515	0.176348	0.719708	1.16391	1.51624	0.645083
experiment-03	experiment-03_plate-c_mouse_primary-cerebellar-granule_drug-panel-1a_72h_sample-0737	mouse_granule	Tranylcypromine	72h	2.5 uM	20.3318	38.7299	1.73749	-0.716341	0.332145	0.793076	1.22544	2.01341	0.485653
experiment-03	experiment-03_plate-c_mouse_primary-cerebellar-granule_drug-panel-1a_72h_sample-0738	mouse_granule	Tranylcypromine	72h	2.5 uM	21.3668	42.2342	1.59076	-0.656296	0.321186	0.711893	1.21562	1.91585	0.51982
experiment-03	experiment-03_plate-c_mouse_primary-cerebellar-granule_drug-panel-1a_72h_sample-0739	mouse_granule	DMSO	72h	2.5 uM	22.7868	45.0514	1.48148	-0.70007	0.195176	0.539818	1.16233	1.88829	0.546246
experiment-03	experiment-03_plate-c_mouse_primary-cerebellar-granule_drug-panel-1a_72h_sample-0740	mouse_granule	DMSO	72h	2.5 uM	24.7198	46.7699	1.37893	-0.497319	0.140603	0.476496	1.2122	1.71112	0.562016
experiment-03	experiment-03_plate-c_mouse_primary-cerebellar-granule_drug-panel-1a_72h_sample-0741	mouse_granule	DMSO	72h	2.5 uM	36.4463	54.5115	1.0617	-0.387663	0.0728219	0.256301	1.19066	1.55771	0.658328
experiment-03	experiment-03_plate-c_mouse_primary-cerebellar-granule_drug-panel-1a_72h_sample-0742	mouse_granule	DMSO	72h	2.5 uM	33.3454	50.6599	1.16049	-0.503571	0.193463	0.430522	1.17092	1.66003	0.633226
experiment-03	experiment-03_plate-c_mouse_primary-cerebellar-granule_drug-panel-1a_72h_sample-0743	mouse_granule	TMP-195	72h	2.5 uM	26.8812	41.8436	1.46505	-0.699514	0.305203	0.553455	1.17789	1.91285	0.559766
experiment-03	experiment-03_plate-c_mouse_primary-cerebellar-granule_drug-panel-1a_72h_sample-0744	mouse_granule	TMP-195	72h	2.5 uM	29.9858	50.6505	1.21211	-0.517718	0.218301	0.37301	1.18093	1.69073	0.619758
experiment-03	experiment-03_plate-c_mouse_primary-cerebellar-granule_drug-panel-1a_72h_sample-0745	mouse_granule	Bufexamac	72h	2.5 uM	30.6523	53.0545	1.17145	-0.439378	0.22239	0.447654	1.20223	1.63025	0.628776
experiment-03	experiment-03_plate-c_mouse_primary-cerebellar-granule_drug-panel-1a_72h_sample-0746	mouse_granule	Bufexamac	72h	2.5 uM	33.049	51.7871	1.21965	-0.585132	0.151149	0.246545	1.14388	1.71602	0.614004
experiment-03	experiment-03_plate-c_mouse_primary-cerebellar-granule_drug-panel-1a_72h_sample-0747	mouse_granule	TrichostatinA	72h	2.5 uM	52.2494	86.6642	0.575515	-0.0077695	-0.208831	0.451417	1.18808	1.1945	0.79941
experiment-03	experiment-03_plate-c_mouse_primary-cerebellar-granule_drug-panel-1a_72h_sample-0748	mouse_granule	TrichostatinA	72h	2.5 uM	54.6818	87.3197	0.581422	-0.0389072	-0.122929	0.740944	1.1787	1.21092	0.798496
experiment-03	experiment-03_plate-c_mouse_primary-cerebellar-granule_drug-panel-1a_72h_sample-0749	mouse_granule	CAY10398	72h	2.5 uM	29.8285	53.0968	1.1257	-0.589159	0.23159	0.428369	1.13017	1.7002	0.648551
experiment-03	experiment-03_plate-c_mouse_primary-cerebellar-granule_drug-panel-1a_72h_sample-0750	mouse_granule	CAY10398	72h	2.5 uM	29.6256	51.1735	1.18212	-0.573787	0.255672	0.476644	1.15105	1.71325	0.631154
experiment-03	experiment-03_plate-c_mouse_primary-cerebellar-granule_drug-panel-1a_72h_sample-0751	mouse_granule	RSC-133	72h	2.5 uM	30.5058	46.8343	1.24841	-0.70263	0.213002	0.383864	1.11196	1.80967	0.614876
experiment-03	experiment-03_plate-c_mouse_primary-cerebellar-granule_drug-panel-1a_72h_sample-0752	mouse_granule	RSC-133	72h	2.5 uM	29.5206	49.3661	1.18808	-0.603086	0.254104	0.470655	1.13762	1.72799	0.628837
experiment-03	experiment-03_plate-c_mouse_primary-cerebellar-granule_drug-panel-1a_72h_sample-0753	mouse_granule	BML-210	72h	2.5 uM	36.4341	62.2542	1.07518	-0.595551	0.187821	0.311083	1.10575	1.67084	0.658901
experiment-03	experiment-03_plate-c_mouse_primary-cerebellar-granule_drug-panel-1a_72h_sample-0754	mouse_granule	BML-210	72h	2.5 uM	29.4537	57.377	1.06727	-0.680849	0.116298	0.198839	1.06816	1.71236	0.66346
experiment-03	experiment-03_plate-c_mouse_primary-cerebellar-granule_drug-panel-1a_72h_sample-0755	mouse_granule	CAY10591	72h	2.5 uM	27.4373	42.637	1.37786	-0.693788	0.294118	0.549564	1.15949	1.8755	0.583914
experiment-03	experiment-03_plate-c_mouse_primary-cerebellar-granule_drug-panel-1a_72h_sample-0756	mouse_granule	CAY10591	72h	2.5 uM	30.5964	52.3476	1.10431	-0.543325	0.235737	0.425405	1.13091	1.64811	0.646295
experiment-03	experiment-03_plate-c_mouse_primary-cerebellar-granule_drug-panel-1a_72h_sample-0757	mouse_granule	EX-527	72h	2.5 uM	29.3883	51.7034	1.1517	-0.603386	0.167366	0.303387	1.12129	1.70355	0.635723
experiment-03	experiment-03_plate-c_mouse_primary-cerebellar-granule_drug-panel-1a_72h_sample-0758	mouse_granule	EX-527	72h	2.5 uM	28.7908	50.3423	1.15894	-0.52089	0.188825	0.262119	1.16478	1.67128	0.63505
experiment-03	experiment-03_plate-c_mouse_primary-cerebellar-granule_drug-panel-1a_72h_sample-0759	mouse_granule	SAHA	72h	2.5 uM	45.91	81.9047	0.661531	-0.0665467	0.0704494	0.528316	1.18915	1.24529	0.769533
experiment-03	experiment-03_plate-c_mouse_primary-cerebellar-granule_drug-panel-1a_72h_sample-0760	mouse_granule	SAHA	72h	2.5 uM	51.5204	84.7793	0.626382	-0.0789919	0.0354039	0.394543	1.16707	1.23276	0.777303
experiment-03	experiment-03_plate-c_mouse_primary-cerebellar-granule_drug-panel-1a_72h_sample-0761	mouse_granule	Tranylcypromine	72h	2.5 uM	28.8693	50.3226	1.21876	-0.555824	0.232025	0.335981	1.16334	1.71011	0.61729
experiment-03	experiment-03_plate-c_mouse_primary-cerebellar-granule_drug-panel-1a_72h_sample-0762	mouse_granule	Tranylcypromine	72h	2.5 uM	24.5518	49.8395	1.16273	-0.652901	0.17316	0.328271	1.102	1.7327	0.633081
experiment-03	experiment-03_plate-c_mouse_primary-cerebellar-granule_drug-panel-1a_72h_sample-0763	mouse_granule	DMSO	72h	2.5 uM	32.0291	50.4198	1.21377	-0.686518	0.0984856	0.193593	1.10563	1.77939	0.621923
experiment-03	experiment-03_plate-c_mouse_primary-cerebellar-granule_drug-panel-1a_72h_sample-0764	mouse_granule	DMSO	72h	2.5 uM	34.8946	52.7325	1.09868	-0.47803	0.0846061	0.302798	1.16296	1.61982	0.649699
experiment-04	experiment-04_plate-c_human_ngn2-ipsc-derived_drug-panel-2_24h_sample-0001	human_ngn2	lanicemine	24h	10 uM	8.74272	32.4476	1.01411	0.0629843	0.347251	1.01601	1.34589	1.28839	0.652162
experiment-04	experiment-04_plate-c_human_ngn2-ipsc-derived_drug-panel-2_24h_sample-0002	human_ngn2	lanicemine	24h	10 uM	8.41848	27.5648	1.09679	0.0562	0.358355	1.00622	1.38974	1.33665	0.637371
experiment-04	experiment-04_plate-c_human_ngn2-ipsc-derived_drug-panel-2_24h_sample-0003	human_ngn2	lanicemine	24h	10 uM	8.57156	27.264	1.04838	0.0936917	0.360549	0.934578	1.38251	1.29558	0.647444
experiment-04	experiment-04_plate-c_human_ngn2-ipsc-derived_drug-panel-2_24h_sample-0004	human_ngn2	SN-011	24h	160 uM	11.9331	29.0393	0.99572	0.139366	0.27175	0.766451	1.41978	1.28904	0.679218
experiment-04	experiment-04_plate-c_human_ngn2-ipsc-derived_drug-panel-2_24h_sample-0005	human_ngn2	SN-011	24h	160 uM	10.5262	28.7284	0.997757	0.145706	0.287323	0.846645	1.4149	1.27898	0.674518
experiment-04	experiment-04_plate-c_human_ngn2-ipsc-derived_drug-panel-2_24h_sample-0006	human_ngn2	SN-011	24h	160 uM	10.7191	31.4607	1.01919	0.0855847	0.307426	0.878509	1.3776	1.29825	0.660121
experiment-04	experiment-04_plate-c_human_ngn2-ipsc-derived_drug-panel-2_24h_sample-0007	human_ngn2	diABZI_STING_a	24h	1 uM	9.60362	28.6237	1.06469	0.121163	0.335585	0.885841	1.40906	1.29555	0.646503
experiment-04	experiment-04_plate-c_human_ngn2-ipsc-derived_drug-panel-2_24h_sample-0008	human_ngn2	diABZI_STING_a	24h	1 uM	8.28272	25.7709	1.07124	0.12849	0.364302	0.891844	1.43055	1.30865	0.651806
experiment-04	experiment-04_plate-c_human_ngn2-ipsc-derived_drug-panel-2_24h_sample-0009	human_ngn2	diABZI_STING_a	24h	1 uM	8.7184	26.074	1.10624	0.108252	0.364825	0.890892	1.41476	1.31249	0.633405
experiment-04	experiment-04_plate-c_human_ngn2-ipsc-derived_drug-panel-2_24h_sample-0010	human_ngn2	CSF-1	24h	100 ng/mL	8.44252	26.8363	1.06203	0.0592061	0.36133	0.969145	1.37895	1.32351	0.647182
experiment-04	experiment-04_plate-c_human_ngn2-ipsc-derived_drug-panel-2_24h_sample-0011	human_ngn2	CSF-1	24h	100 ng/mL	8.33213	25.9661	1.07911	0.187783	0.354739	0.967498	1.44729	1.27065	0.643226
experiment-04	experiment-04_plate-c_human_ngn2-ipsc-derived_drug-panel-2_24h_sample-0013	human_ngn2	DMSO	24h	NA	8.87667	31.5525	0.997032	0.177714	0.363106	0.999403	1.42582	1.26057	0.672979
experiment-04	experiment-04_plate-c_human_ngn2-ipsc-derived_drug-panel-2_24h_sample-0014	human_ngn2	DMSO	24h	NA	8.69988	25.7343	1.11004	0.137928	0.356711	0.956467	1.42862	1.29836	0.631677
experiment-04	experiment-04_plate-c_human_ngn2-ipsc-derived_drug-panel-2_24h_sample-0015	human_ngn2	DMSO	24h	NA	8.48807	24.4187	1.14233	0.108745	0.367318	0.938672	1.45392	1.34835	0.634753
experiment-04	experiment-04_plate-c_human_ngn2-ipsc-derived_drug-panel-2_24h_sample-0016	human_ngn2	laduviglusib	24h	4 uM	8.45959	23.6194	1.20912	0.163665	0.38309	1.00017	1.48848	1.32884	0.60929
experiment-04	experiment-04_plate-c_human_ngn2-ipsc-derived_drug-panel-2_24h_sample-0018	human_ngn2	laduviglusib	24h	4 uM	8.73458	26.2622	1.11378	0.166166	0.376683	0.990954	1.45231	1.29431	0.634581
experiment-04	experiment-04_plate-c_human_ngn2-ipsc-derived_drug-panel-2_24h_sample-0019	human_ngn2	IL3	24h	100 ng/mL	8.57312	27.0586	1.09697	0.0762715	0.354311	0.956771	1.39022	1.31863	0.633189
experiment-04	experiment-04_plate-c_human_ngn2-ipsc-derived_drug-panel-2_24h_sample-0020	human_ngn2	IL3	24h	100 ng/mL	7.74681	24.9644	1.08735	0.126947	0.350646	0.929647	1.42103	1.30133	0.640605
experiment-04	experiment-04_plate-c_human_ngn2-ipsc-derived_drug-panel-2_24h_sample-0021	human_ngn2	IL3	24h	100 ng/mL	7.87307	24.5919	1.13696	0.11165	0.350731	0.980865	1.42748	1.32118	0.624932
experiment-04	experiment-04_plate-c_human_ngn2-ipsc-derived_drug-panel-2_24h_sample-0022	human_ngn2	TTX	24h	10 nM	7.64747	24.0224	1.15321	0.0912883	0.353092	0.939189	1.43557	1.34755	0.625678
experiment-04	experiment-04_plate-c_human_ngn2-ipsc-derived_drug-panel-2_24h_sample-0023	human_ngn2	TTX	24h	10 nM	7.82671	24.9227	1.10756	0.0962526	0.376584	0.973992	1.41444	1.32316	0.63523
experiment-04	experiment-04_plate-c_human_ngn2-ipsc-derived_drug-panel-2_24h_sample-0024	human_ngn2	TTX	24h	10 nM	7.95254	28.2529	1.06253	0.0751426	0.354373	1.02842	1.39772	1.32678	0.652234
experiment-04	experiment-04_plate-c_human_ngn2-ipsc-derived_drug-panel-2_24h_sample-0025	human_ngn2	DMSO	24h	NA	9.24733	28.8735	1.04325	0.15106	0.348954	0.969158	1.43277	1.29034	0.660675
experiment-04	experiment-04_plate-c_human_ngn2-ipsc-derived_drug-panel-2_24h_sample-0026	human_ngn2	DMSO	24h	NA	8.43783	24.8252	1.08439	0.135984	0.365121	0.949512	1.42853	1.30003	0.643381
experiment-04	experiment-04_plate-c_human_ngn2-ipsc-derived_drug-panel-2_24h_sample-0027	human_ngn2	DMSO	24h	NA	8.66078	24.7421	1.1339	0.158884	0.362569	0.972409	1.45193	1.30052	0.627119
experiment-04	experiment-04_plate-c_human_ngn2-ipsc-derived_drug-panel-2_24h_sample-0028	human_ngn2	vismodegib	24h	10 uM	8.65445	25.3651	1.10556	0.195863	0.36077	0.985653	1.46646	1.28029	0.638236
experiment-04	experiment-04_plate-c_human_ngn2-ipsc-derived_drug-panel-2_24h_sample-0029	human_ngn2	vismodegib	24h	10 uM	8.47227	27.0471	1.08337	0.196425	0.355077	1.09191	1.4607	1.27477	0.645468
experiment-04	experiment-04_plate-c_human_ngn2-ipsc-derived_drug-panel-2_24h_sample-0031	human_ngn2	SGI-1027	24h	30 uM	16.0878	34.1837	0.892696	0.0957132	0.206841	0.387952	1.36439	1.27681	0.711283
experiment-04	experiment-04_plate-c_human_ngn2-ipsc-derived_drug-panel-2_24h_sample-0032	human_ngn2	SGI-1027	24h	30 uM	14.8941	30.6914	0.923994	0.156943	0.221783	0.468708	1.41649	1.27048	0.708081
experiment-04	experiment-04_plate-c_human_ngn2-ipsc-derived_drug-panel-2_24h_sample-0033	human_ngn2	SGI-1027	24h	30 uM	15.3203	35.8866	0.889189	0.152144	0.220203	0.472287	1.39572	1.25602	0.715861
experiment-04	experiment-04_plate-c_human_ngn2-ipsc-derived_drug-panel-2_24h_sample-0034	human_ngn2	BVT-948	24h	10 uM	10.7976	25.1893	1.03267	0.111272	0.197135	0.596383	1.43379	1.32737	0.674832
experiment-04	experiment-04_plate-c_human_ngn2-ipsc-derived_drug-panel-2_24h_sample-0035	human_ngn2	BVT-948	24h	10 uM	10.4854	24.8234	1.0766	0.101722	0.178921	0.574489	1.43685	1.33903	0.658083
experiment-04	experiment-04_plate-c_human_ngn2-ipsc-derived_drug-panel-2_24h_sample-0036	human_ngn2	BVT-948	24h	10 uM	11.5021	27.2783	0.97204	0.144337	0.172045	0.57303	1.43051	1.29432	0.694538
experiment-04	experiment-04_plate-c_human_ngn2-ipsc-derived_drug-panel-2_24h_sample-0037	human_ngn2	NE100	24h	3 uM	9.55176	30.8685	1.01391	0.0278322	0.333904	0.9347	1.34168	1.31605	0.658054
experiment-04	experiment-04_plate-c_human_ngn2-ipsc-derived_drug-panel-2_24h_sample-0038	human_ngn2	NE100	24h	3 uM	8.54292	26.2481	1.0872	0.13187	0.368043	0.974548	1.43351	1.30829	0.645248
experiment-04	experiment-04_plate-c_human_ngn2-ipsc-derived_drug-panel-2_24h_sample-0039	human_ngn2	NE100	24h	3 uM	8.54541	25.6565	1.10641	0.136044	0.367888	0.939906	1.43746	1.30811	0.637588
experiment-04	experiment-04_plate-c_human_ngn2-ipsc-derived_drug-panel-2_24h_sample-0040	human_ngn2	Water	24h	NA	8.88782	26.0341	1.12876	0.129835	0.362383	1.0324	1.42251	1.30008	0.622531
experiment-04	experiment-04_plate-c_human_ngn2-ipsc-derived_drug-panel-2_24h_sample-0041	human_ngn2	Water	24h	NA	9.02404	26.3184	1.09477	0.165239	0.366711	1.00504	1.441	1.28506	0.638182
experiment-04	experiment-04_plate-c_human_ngn2-ipsc-derived_drug-panel-2_24h_sample-0042	human_ngn2	Water	24h	NA	10.6502	31.6116	1.04016	0.108708	0.343541	0.920573	1.39442	1.29321	0.653463
experiment-04	experiment-04_plate-c_human_ngn2-ipsc-derived_drug-panel-2_24h_sample-0043	human_ngn2	4-aminopyridine	24h	2 mM	10.124	32.1344	1.03169	0.135173	0.348355	0.945723	1.41696	1.29023	0.662095
experiment-04	experiment-04_plate-c_human_ngn2-ipsc-derived_drug-panel-2_24h_sample-0044	human_ngn2	4-aminopyridine	24h	2 mM	9.18498	30.1472	1.02299	0.17184	0.374734	1.00723	1.43474	1.27363	0.666389
experiment-04	experiment-04_plate-c_human_ngn2-ipsc-derived_drug-panel-2_24h_sample-0045	human_ngn2	4-aminopyridine	24h	2 mM	8.98143	28.1958	1.06625	0.152349	0.359096	0.973814	1.44391	1.29921	0.655
experiment-04	experiment-04_plate-c_human_ngn2-ipsc-derived_drug-panel-2_24h_sample-0046	human_ngn2	Water	24h	NA	9.0093	27.1691	1.06398	0.135926	0.355958	0.92559	1.40155	1.27553	0.640237
experiment-04	experiment-04_plate-c_human_ngn2-ipsc-derived_drug-panel-2_24h_sample-0047	human_ngn2	Water	24h	NA	9.00846	26.8318	1.10029	0.185789	0.358335	0.996729	1.4685	1.29106	0.643563
experiment-04	experiment-04_plate-c_human_ngn2-ipsc-derived_drug-panel-2_24h_sample-0048	human_ngn2	Water	24h	NA	8.79899	29.87	1.00423	0.156918	0.34262	0.994986	1.39977	1.25551	0.661876
experiment-04	experiment-04_plate-c_human_ngn2-ipsc-derived_drug-panel-2_24h_sample-0049	human_ngn2	IL4	24h	10 ng/mL	9.30424	30.0736	1.04316	0.120829	0.356747	0.921744	1.42128	1.30709	0.661991
experiment-04	experiment-04_plate-c_human_ngn2-ipsc-derived_drug-panel-2_24h_sample-0050	human_ngn2	IL4	24h	10 ng/mL	9.12629	26.5892	1.10165	0.175589	0.363395	0.950218	1.46149	1.29401	0.642011
experiment-04	experiment-04_plate-c_human_ngn2-ipsc-derived_drug-panel-2_24h_sample-0051	human_ngn2	IL4	24h	10 ng/mL	8.98849	26.0598	1.10419	0.168702	0.360072	0.940799	1.46445	1.30284	0.643618
experiment-04	experiment-04_plate-c_human_ngn2-ipsc-derived_drug-panel-2_24h_sample-0052	human_ngn2	TC-E-5003	24h	10 uM	9.64965	24.5824	0.808773	0.166743	0.1748	0.545028	1.3919	1.23997	0.751224
experiment-04	experiment-04_plate-c_human_ngn2-ipsc-derived_drug-panel-2_24h_sample-0053	human_ngn2	TC-E-5003	24h	10 uM	10.4888	29.1693	0.771495	0.117218	0.169378	0.567373	1.33841	1.23396	0.753461
experiment-04	experiment-04_plate-c_human_ngn2-ipsc-derived_drug-panel-2_24h_sample-0054	human_ngn2	TC-E-5003	24h	10 uM	9.79787	30.5145	0.794469	0.129117	0.175106	0.538852	1.35299	1.23716	0.746685
experiment-04	experiment-04_plate-c_human_ngn2-ipsc-derived_drug-panel-2_24h_sample-0055	human_ngn2	Poly-IC	24h	10 ug/mL	9.65504	28.2593	1.06515	0.150571	0.353618	0.957593	1.43025	1.2885	0.649678
experiment-04	experiment-04_plate-c_human_ngn2-ipsc-derived_drug-panel-2_24h_sample-0056	human_ngn2	Poly-IC	24h	10 ug/mL	8.74137	25.1592	1.11078	0.185238	0.37064	0.953718	1.46697	1.29021	0.638346
experiment-04	experiment-04_plate-c_human_ngn2-ipsc-derived_drug-panel-2_24h_sample-0057	human_ngn2	Poly-IC	24h	10 ug/mL	8.522	24.6914	1.15625	0.170997	0.375692	0.985998	1.47924	1.3139	0.626611
experiment-04	experiment-04_plate-c_human_ngn2-ipsc-derived_drug-panel-2_24h_sample-0058	human_ngn2	H89	24h	20 uM	8.66662	26.1573	1.07293	0.201917	0.364014	0.982627	1.46707	1.27546	0.651835
experiment-04	experiment-04_plate-c_human_ngn2-ipsc-derived_drug-panel-2_24h_sample-0059	human_ngn2	H89	24h	20 uM	8.80631	29.2161	1.09369	0.0903027	0.33896	0.945497	1.4034	1.31824	0.637629
experiment-04	experiment-04_plate-c_human_ngn2-ipsc-derived_drug-panel-2_24h_sample-0060	human_ngn2	H89	24h	20 uM	9.48355	29.7042	1.0479	0.133261	0.329511	1.00224	1.42578	1.29998	0.659189
experiment-04	experiment-04_plate-c_human_ngn2-ipsc-derived_drug-panel-2_24h_sample-0061	human_ngn2	Water	24h	NA	8.90309	28.9273	1.10252	0.131163	0.363787	0.891727	1.42081	1.29733	0.632922
experiment-04	experiment-04_plate-c_human_ngn2-ipsc-derived_drug-panel-2_24h_sample-0062	human_ngn2	Water	24h	NA	8.23113	24.2542	1.13696	0.185489	0.370583	0.95276	1.48333	1.30437	0.633807
experiment-04	experiment-04_plate-c_human_ngn2-ipsc-derived_drug-panel-2_24h_sample-0063	human_ngn2	Water	24h	NA	8.50986	26.4363	1.11591	0.18442	0.371748	0.956351	1.46568	1.28981	0.635691
experiment-04	experiment-04_plate-c_human_ngn2-ipsc-derived_drug-panel-2_24h_sample-0064	human_ngn2	Kynurenic-acid	24h	100 uM	8.67652	24.5425	1.13441	0.159331	0.368408	0.944968	1.46894	1.31535	0.634151
experiment-04	experiment-04_plate-c_human_ngn2-ipsc-derived_drug-panel-2_24h_sample-0065	human_ngn2	Kynurenic-acid	24h	100 uM	8.6038	25.5301	1.13714	0.17159	0.36587	0.941909	1.46418	1.3	0.628383
experiment-04	experiment-04_plate-c_human_ngn2-ipsc-derived_drug-panel-2_24h_sample-0066	human_ngn2	Kynurenic-acid	24h	100 uM	9.09465	27.768	1.11739	0.132623	0.354083	0.934711	1.44369	1.31689	0.636213
experiment-04	experiment-04_plate-c_human_ngn2-ipsc-derived_drug-panel-2_24h_sample-0067	human_ngn2	Water	24h	NA	8.83368	24.9729	1.10685	0.200804	0.367355	0.943245	1.47993	1.28764	0.642498
experiment-04	experiment-04_plate-c_human_ngn2-ipsc-derived_drug-panel-2_24h_sample-0068	human_ngn2	Water	24h	NA	7.99356	22.3903	1.15974	0.183086	0.368505	0.963549	1.50978	1.32984	0.635495
experiment-04	experiment-04_plate-c_human_ngn2-ipsc-derived_drug-panel-2_24h_sample-0069	human_ngn2	Water	24h	NA	8.16684	23.0007	1.07583	0.130148	0.37585	0.970249	1.44716	1.32233	0.656918
experiment-04	experiment-04_plate-c_human_ngn2-ipsc-derived_drug-panel-2_24h_sample-0070	human_ngn2	JQ1	24h	1 uM	7.9767	24.0453	1.13632	0.158936	0.34896	1.01576	1.45891	1.30672	0.629066
experiment-04	experiment-04_plate-c_human_ngn2-ipsc-derived_drug-panel-2_24h_sample-0071	human_ngn2	JQ1	24h	1 uM	8.58182	24.8113	1.12425	0.106652	0.344451	0.977692	1.43024	1.32832	0.632734
experiment-04	experiment-04_plate-c_human_ngn2-ipsc-derived_drug-panel-2_24h_sample-0073	human_ngn2	Rapamycin	24h	10 uM	8.97154	31.1191	0.998508	0.163208	0.350878	0.920183	1.41947	1.26764	0.67247
experiment-04	experiment-04_plate-c_human_ngn2-ipsc-derived_drug-panel-2_24h_sample-0074	human_ngn2	Rapamycin	24h	10 uM	8.83624	26.8191	1.10531	0.202185	0.356983	0.958003	1.47837	1.28505	0.642222
experiment-04	experiment-04_plate-c_human_ngn2-ipsc-derived_drug-panel-2_24h_sample-0075	human_ngn2	Rapamycin	24h	10 uM	8.75937	27.6347	1.1026	0.198283	0.353772	0.925559	1.46449	1.27643	0.638188
experiment-04	experiment-04_plate-c_human_ngn2-ipsc-derived_drug-panel-2_24h_sample-0076	human_ngn2	DMSO	24h	NA	8.77978	25.7477	1.14717	0.218277	0.363034	0.934177	1.49463	1.28477	0.627464
experiment-04	experiment-04_plate-c_human_ngn2-ipsc-derived_drug-panel-2_24h_sample-0077	human_ngn2	DMSO	24h	NA	9.13949	26.4419	1.11089	0.182141	0.364904	0.941212	1.45927	1.28619	0.635586
experiment-04	experiment-04_plate-c_human_ngn2-ipsc-derived_drug-panel-2_24h_sample-0078	human_ngn2	DMSO	24h	NA	9.40143	27.6014	1.09701	0.159818	0.358879	0.95668	1.44328	1.29194	0.639338
experiment-04	experiment-04_plate-c_human_ngn2-ipsc-derived_drug-panel-2_24h_sample-0079	human_ngn2	IL6	24h	30 ng/mL	8.56481	25.5949	1.12235	0.16642	0.373273	1.0024	1.46764	1.30775	0.637433
experiment-04	experiment-04_plate-c_human_ngn2-ipsc-derived_drug-panel-2_24h_sample-0080	human_ngn2	IL6	24h	30 ng/mL	8.43853	23.4449	1.18958	0.146825	0.372864	1.00242	1.47704	1.33411	0.616246
experiment-04	experiment-04_plate-c_human_ngn2-ipsc-derived_drug-panel-2_24h_sample-0081	human_ngn2	IL6	24h	30 ng/mL	8.78813	22.8277	1.16374	0.194822	0.364674	0.968826	1.49052	1.30224	0.623282
experiment-04	experiment-04_plate-c_human_ngn2-ipsc-derived_drug-panel-2_24h_sample-0082	human_ngn2	serotonin	24h	100 uM	8.63734	23.8765	1.17514	0.204702	0.37304	0.975279	1.49727	1.2992	0.619197
experiment-04	experiment-04_plate-c_human_ngn2-ipsc-derived_drug-panel-2_24h_sample-0083	human_ngn2	serotonin	24h	100 uM	8.25679	23.152	1.17244	0.165725	0.378301	0.994675	1.48573	1.3245	0.623407
experiment-04	experiment-04_plate-c_human_ngn2-ipsc-derived_drug-panel-2_24h_sample-0084	human_ngn2	serotonin	24h	100 uM	8.29404	24.8271	1.15113	0.212957	0.373646	1.02434	1.49574	1.29048	0.627278
experiment-04	experiment-04_plate-c_human_ngn2-ipsc-derived_drug-panel-2_24h_sample-0085	human_ngn2	DMSO	24h	NA	9.35848	29.7311	1.04748	0.150513	0.353015	0.947876	1.42967	1.28803	0.65743
experiment-04	experiment-04_plate-c_human_ngn2-ipsc-derived_drug-panel-2_24h_sample-0086	human_ngn2	DMSO	24h	NA	8.82978	27.5109	1.08574	0.161748	0.368884	0.954086	1.44932	1.29561	0.646639
experiment-04	experiment-04_plate-c_human_ngn2-ipsc-derived_drug-panel-2_24h_sample-0088	human_ngn2	PPADS	24h	2.5 uM	8.83969	27.0173	1.11997	0.172764	0.360579	0.924387	1.45538	1.29113	0.631836
experiment-04	experiment-04_plate-c_human_ngn2-ipsc-derived_drug-panel-2_24h_sample-0089	human_ngn2	PPADS	24h	2.5 uM	8.38865	24.3074	1.14563	0.192817	0.368266	0.966677	1.46619	1.28277	0.621253
experiment-04	experiment-04_plate-c_human_ngn2-ipsc-derived_drug-panel-2_24h_sample-0090	human_ngn2	PPADS	24h	2.5 uM	9.601	28.4856	1.0907	0.132532	0.347529	0.89947	1.4372	1.31106	0.6452
experiment-04	experiment-04_plate-c_human_ngn2-ipsc-derived_drug-panel-2_24h_sample-0091	human_ngn2	SP-2509	24h	100 nM	8.44509	25.633	1.09464	0.135509	0.36262	0.988724	1.42882	1.30072	0.639055
experiment-04	experiment-04_plate-c_human_ngn2-ipsc-derived_drug-panel-2_24h_sample-0093	human_ngn2	SP-2509	24h	100 nM	8.47025	28.3797	1.07059	0.134388	0.348134	1.01625	1.42361	1.29699	0.64767
experiment-04	experiment-04_plate-c_human_ngn2-ipsc-derived_drug-panel-2_24h_sample-0094	human_ngn2	IL12	24h	10 ng/mL	7.80958	23.0075	1.11052	0.144873	0.363621	1.00898	1.43597	1.29878	0.633269
experiment-04	experiment-04_plate-c_human_ngn2-ipsc-derived_drug-panel-2_24h_sample-0095	human_ngn2	IL12	24h	10 ng/mL	8.41659	22.9312	1.15488	0.175843	0.366953	0.981626	1.47567	1.30634	0.624707
experiment-04	experiment-04_plate-c_human_ngn2-ipsc-derived_drug-panel-2_24h_sample-0097	human_ngn2	SCF	24h	100 ng/mL	9.09106	31.9425	0.98457	0.128479	0.360645	0.929567	1.37732	1.25996	0.66641
experiment-04	experiment-04_plate-c_human_ngn2-ipsc-derived_drug-panel-2_24h_sample-0098	human_ngn2	SCF	24h	100 ng/mL	8.57408	28.4088	1.03882	0.116437	0.362136	0.934035	1.40963	1.30033	0.659506
experiment-04	experiment-04_plate-c_human_ngn2-ipsc-derived_drug-panel-2_24h_sample-0099	human_ngn2	SCF	24h	100 ng/mL	8.4812	27.3185	1.07813	0.186432	0.369813	0.976641	1.44037	1.26576	0.640871
experiment-04	experiment-04_plate-c_human_ngn2-ipsc-derived_drug-panel-2_24h_sample-0100	human_ngn2	tunicamycin	24h	10 ug/mL	9.8607	35.0979	1.03832	0.116601	0.3392	1.03337	1.40618	1.297	0.65808
experiment-04	experiment-04_plate-c_human_ngn2-ipsc-derived_drug-panel-2_24h_sample-0101	human_ngn2	tunicamycin	24h	10 ug/mL	10.0614	34.446	1.05833	0.064712	0.347177	0.981676	1.3793	1.3188	0.647798
experiment-04	experiment-04_plate-c_human_ngn2-ipsc-derived_drug-panel-2_24h_sample-0102	human_ngn2	tunicamycin	24h	10 ug/mL	11.2018	43.2269	0.85319	0.0569449	0.332074	0.990626	1.30496	1.25445	0.708393
experiment-04	experiment-04_plate-c_human_ngn2-ipsc-derived_drug-panel-2_24h_sample-0104	human_ngn2	beta-amyloid	24h	5 ug/mL	8.66655	24.8345	1.12333	0.165123	0.370522	0.970253	1.46669	1.30807	0.636851
experiment-04	experiment-04_plate-c_human_ngn2-ipsc-derived_drug-panel-2_24h_sample-0105	human_ngn2	beta-amyloid	24h	5 ug/mL	9.28706	27.2635	1.0874	0.143606	0.359729	0.920509	1.44859	1.31134	0.649422
experiment-04	experiment-04_plate-c_human_ngn2-ipsc-derived_drug-panel-2_24h_sample-0106	human_ngn2	DMSO	24h	NA	8.60636	25.2357	1.1268	0.0987641	0.367207	0.920506	1.42587	1.33153	0.631348
experiment-04	experiment-04_plate-c_human_ngn2-ipsc-derived_drug-panel-2_24h_sample-0107	human_ngn2	DMSO	24h	NA	8.85218	25.6201	1.09002	0.143779	0.366119	0.988083	1.43571	1.29952	0.642444
experiment-04	experiment-04_plate-c_human_ngn2-ipsc-derived_drug-panel-2_24h_sample-0108	human_ngn2	DMSO	24h	NA	9.44147	29.5506	1.06449	0.103629	0.36662	0.928661	1.39148	1.29503	0.642265
experiment-04	experiment-04_plate-c_human_ngn2-ipsc-derived_drug-panel-2_24h_sample-0109	human_ngn2	D-AP5	24h	D-AP5	8.36789	27.021	1.10823	0.126889	0.371772	0.995265	1.43101	1.31052	0.635848
experiment-04	experiment-04_plate-c_human_ngn2-ipsc-derived_drug-panel-2_24h_sample-0110	human_ngn2	D-AP5	24h	D-AP5	8.35669	25.2745	1.0811	0.129156	0.363195	0.958599	1.42261	1.30078	0.643629
experiment-04	experiment-04_plate-c_human_ngn2-ipsc-derived_drug-panel-2_24h_sample-0111	human_ngn2	D-AP5	24h	D-AP5	8.19637	24.9005	1.1011	0.0685795	0.366839	0.929579	1.3809	1.31679	0.628778
experiment-04	experiment-04_plate-c_human_ngn2-ipsc-derived_drug-panel-2_24h_sample-0112	human_ngn2	KCl	24h	50 mM	8.25239	23.6419	1.14828	0.189618	0.383692	0.991497	1.46155	1.28154	0.61879
experiment-04	experiment-04_plate-c_human_ngn2-ipsc-derived_drug-panel-2_24h_sample-0113	human_ngn2	KCl	24h	50 mM	8.68998	26.5191	1.10731	0.160091	0.368334	0.993624	1.44505	1.29327	0.635508
experiment-04	experiment-04_plate-c_human_ngn2-ipsc-derived_drug-panel-2_24h_sample-0114	human_ngn2	KCl	24h	50 mM	8.92053	27.7025	1.077	0.15021	0.368943	0.999696	1.42623	1.28521	0.642632
experiment-04	experiment-04_plate-c_human_ngn2-ipsc-derived_drug-panel-2_24h_sample-0115	human_ngn2	Cl-994	24h	10 uM	14.571	30.7612	0.929015	0.35321	0.334524	1.02025	1.50722	1.17991	0.705665
experiment-04	experiment-04_plate-c_human_ngn2-ipsc-derived_drug-panel-2_24h_sample-0116	human_ngn2	Cl-994	24h	10 uM	14.4792	27.5405	0.88235	0.324501	0.33881	1.02047	1.49277	1.19209	0.728247
experiment-04	experiment-04_plate-c_human_ngn2-ipsc-derived_drug-panel-2_24h_sample-0117	human_ngn2	Cl-994	24h	10 uM	14.0384	27.0148	0.897341	0.317115	0.342028	0.982603	1.49341	1.19872	0.722671
experiment-04	experiment-04_plate-c_human_ngn2-ipsc-derived_drug-panel-2_24h_sample-0118	human_ngn2	picrotoxin	24h	1 uM	9.21316	25.3416	1.17194	0.115643	0.363377	0.923404	1.44964	1.33797	0.618603
experiment-04	experiment-04_plate-c_human_ngn2-ipsc-derived_drug-panel-2_24h_sample-0119	human_ngn2	picrotoxin	24h	1 uM	8.72257	25.3595	1.13694	0.151985	0.375303	0.926822	1.45957	1.31363	0.630519
experiment-04	experiment-04_plate-c_human_ngn2-ipsc-derived_drug-panel-2_24h_sample-0120	human_ngn2	picrotoxin	24h	1 uM	8.90234	26.2462	1.11316	0.171003	0.378654	0.972249	1.46048	1.29723	0.637416
experiment-04	experiment-04_plate-c_human_ngn2-ipsc-derived_drug-panel-2_24h_sample-0121	human_ngn2	alpha-syn	24h	8 ug/mL	8.82996	26.4192	1.11013	0.135939	0.370257	0.974462	1.42812	1.2997	0.631834
experiment-04	experiment-04_plate-c_human_ngn2-ipsc-derived_drug-panel-2_24h_sample-0122	human_ngn2	alpha-syn	24h	8 ug/mL	8.08924	23.9391	1.14927	0.187443	0.374815	0.984015	1.45909	1.28131	0.617761
experiment-04	experiment-04_plate-c_human_ngn2-ipsc-derived_drug-panel-2_24h_sample-0123	human_ngn2	alpha-syn	24h	8 ug/mL	8.70762	23.9489	1.14328	0.171426	0.36978	0.926328	1.46511	1.30097	0.626143
experiment-04	experiment-04_plate-c_human_ngn2-ipsc-derived_drug-panel-2_24h_sample-0124	human_ngn2	GABA	24h	10 mM	9.43462	24.7866	1.10401	0.132302	0.359824	0.938987	1.45144	1.32426	0.645659
experiment-04	experiment-04_plate-c_human_ngn2-ipsc-derived_drug-panel-2_24h_sample-0125	human_ngn2	GABA	24h	10 mM	9.50524	24.7053	1.12122	0.13296	0.354857	0.94539	1.43968	1.31293	0.632697
experiment-04	experiment-04_plate-c_human_ngn2-ipsc-derived_drug-panel-2_24h_sample-0126	human_ngn2	GABA	24h	10 mM	9.6281	26.3453	1.08116	0.154519	0.363583	0.92858	1.42926	1.2841	0.641233
experiment-04	experiment-04_plate-c_human_ngn2-ipsc-derived_drug-panel-2_24h_sample-0127	human_ngn2	exendin-3-amide	24h	1 uM	9.55522	25.7346	1.12474	0.182118	0.356451	0.919542	1.45834	1.28539	0.629115
experiment-04	experiment-04_plate-c_human_ngn2-ipsc-derived_drug-panel-2_24h_sample-0128	human_ngn2	exendin-3-amide	24h	1 uM	9.09051	23.6949	1.16779	0.150509	0.357769	0.954408	1.46359	1.31859	0.619178
experiment-04	experiment-04_plate-c_human_ngn2-ipsc-derived_drug-panel-2_24h_sample-0129	human_ngn2	exendin-3-amide	24h	1 uM	8.71774	24.5342	1.11789	0.133052	0.371194	0.942417	1.43155	1.30543	0.630554
experiment-04	experiment-04_plate-c_human_ngn2-ipsc-derived_drug-panel-2_24h_sample-0130	human_ngn2	Water	24h	NA	8.79678	24.0391	1.13186	0.163436	0.366168	0.935873	1.46149	1.30496	0.631206
experiment-04	experiment-04_plate-c_human_ngn2-ipsc-derived_drug-panel-2_24h_sample-0131	human_ngn2	Water	24h	NA	8.01795	22.3592	1.12704	0.179425	0.386194	0.978249	1.46526	1.29391	0.631649
experiment-04	experiment-04_plate-c_human_ngn2-ipsc-derived_drug-panel-2_24h_sample-0132	human_ngn2	Water	24h	NA	9.54583	28.4708	1.05634	0.13667	0.35478	1.02029	1.41781	1.28967	0.650944
experiment-04	experiment-04_plate-c_human_ngn2-ipsc-derived_drug-panel-2_24h_sample-0133	human_ngn2	Tucidinostat	24h	20 uM	14.2019	29.4848	0.890015	0.262056	0.346074	1.02935	1.461	1.21833	0.722895
experiment-04	experiment-04_plate-c_human_ngn2-ipsc-derived_drug-panel-2_24h_sample-0134	human_ngn2	Tucidinostat	24h	20 uM	14.42	28.4505	0.906656	0.211312	0.329412	1.03088	1.43567	1.24006	0.713643
experiment-04	experiment-04_plate-c_human_ngn2-ipsc-derived_drug-panel-2_24h_sample-0135	human_ngn2	Tucidinostat	24h	20 uM	15.1119	28.7157	0.921137	0.228857	0.340694	1.01817	1.44443	1.23255	0.706846
experiment-04	experiment-04_plate-c_human_ngn2-ipsc-derived_drug-panel-2_24h_sample-0136	human_ngn2	JIB-04	24h	100 nM	9.3055	26.4734	1.11504	0.117123	0.35516	0.935566	1.4326	1.3209	0.635615
experiment-04	experiment-04_plate-c_human_ngn2-ipsc-derived_drug-panel-2_24h_sample-0138	human_ngn2	JIB-04	24h	100 nM	9.93451	30.3871	1.02023	0.171451	0.3479	0.985209	1.41323	1.25488	0.657739
experiment-04	experiment-04_plate-c_human_ngn2-ipsc-derived_drug-panel-2_24h_sample-0139	human_ngn2	DMSO	24h	NA	10.7502	30.1775	1.07592	0.136825	0.350927	0.892107	1.42908	1.29977	0.64724
experiment-04	experiment-04_plate-c_human_ngn2-ipsc-derived_drug-panel-2_24h_sample-0140	human_ngn2	DMSO	24h	NA	10.0741	28.1904	1.11648	0.136781	0.356426	0.926313	1.43971	1.30948	0.633986
experiment-04	experiment-04_plate-c_human_ngn2-ipsc-derived_drug-panel-2_24h_sample-0142	human_ngn2	TNF-alpha	24h	1 ng/mL	9.21819	26.2073	1.10184	0.139603	0.365444	0.955661	1.43156	1.29953	0.636236
experiment-04	experiment-04_plate-c_human_ngn2-ipsc-derived_drug-panel-2_24h_sample-0143	human_ngn2	TNF-alpha	24h	1 ng/mL	9.242	27.2225	1.09452	0.144078	0.375057	0.954905	1.43773	1.30109	0.641285
experiment-04	experiment-04_plate-c_human_ngn2-ipsc-derived_drug-panel-2_24h_sample-0144	human_ngn2	TNF-alpha	24h	1 ng/mL	10.9447	33.5884	1.05839	0.118502	0.343451	0.924774	1.41126	1.29997	0.650921
experiment-04	experiment-04_plate-c_human_ngn2-ipsc-derived_drug-panel-2_24h_sample-0145	human_ngn2	TSA	24h	100 nM	9.34847	29.771	1.03161	0.116054	0.358281	0.978497	1.38853	1.28121	0.65297
experiment-04	experiment-04_plate-c_human_ngn2-ipsc-derived_drug-panel-2_24h_sample-0146	human_ngn2	TSA	24h	100 nM	8.91593	26.3249	1.14651	0.152581	0.375656	0.909116	1.44699	1.30177	0.620829
experiment-04	experiment-04_plate-c_human_ngn2-ipsc-derived_drug-panel-2_24h_sample-0147	human_ngn2	TSA	24h	100 nM	8.62097	24.3008	1.09895	0.177319	0.372564	0.932495	1.46121	1.29221	0.642727
experiment-04	experiment-04_plate-c_human_ngn2-ipsc-derived_drug-panel-2_24h_sample-0148	human_ngn2	Wortmanin	24h	1 uM	8.51392	24.1332	1.10285	0.192009	0.379287	0.928218	1.46922	1.28613	0.641442
experiment-04	experiment-04_plate-c_human_ngn2-ipsc-derived_drug-panel-2_24h_sample-0149	human_ngn2	Wortmanin	24h	1 uM	8.8304	24.7794	1.0881	0.19206	0.369258	0.970638	1.45628	1.27476	0.642316
experiment-04	experiment-04_plate-c_human_ngn2-ipsc-derived_drug-panel-2_24h_sample-0150	human_ngn2	Wortmanin	24h	1 uM	9.32934	27.8882	1.05266	0.192536	0.366466	1.01835	1.42678	1.24852	0.644852
experiment-04	experiment-04_plate-c_human_ngn2-ipsc-derived_drug-panel-2_24h_sample-0151	human_ngn2	NBQX	24h	50 uM	10.1404	28.1329	1.11149	0.173711	0.33837	0.939086	1.46835	1.30178	0.641029
experiment-04	experiment-04_plate-c_human_ngn2-ipsc-derived_drug-panel-2_24h_sample-0152	human_ngn2	NBQX	24h	50 uM	9.88737	25.1643	1.18121	0.186045	0.357478	0.920858	1.49795	1.31672	0.620609
experiment-04	experiment-04_plate-c_human_ngn2-ipsc-derived_drug-panel-2_24h_sample-0153	human_ngn2	NBQX	24h	50 uM	9.95326	25.9522	1.14413	0.181135	0.357166	0.897972	1.48283	1.30787	0.631345
experiment-04	experiment-04_plate-c_human_ngn2-ipsc-derived_drug-panel-2_24h_sample-0154	human_ngn2	SB203580	24h	10 uM	9.62135	25.337	1.0663	0.173095	0.354608	0.908393	1.43495	1.27271	0.646513
experiment-04	experiment-04_plate-c_human_ngn2-ipsc-derived_drug-panel-2_24h_sample-0155	human_ngn2	SB203580	24h	10 uM	9.39798	25.7184	1.06382	0.141753	0.348091	0.898467	1.41504	1.28261	0.645229
experiment-04	experiment-04_plate-c_human_ngn2-ipsc-derived_drug-panel-2_24h_sample-0156	human_ngn2	SB203580	24h	10 uM	9.51798	27.8684	1.0671	0.192378	0.350515	0.947746	1.44185	1.26185	0.64521
experiment-04	experiment-04_plate-c_human_ngn2-ipsc-derived_drug-panel-2_24h_sample-0157	human_ngn2	UNC-224	24h	100 nM	8.76771	27.1335	1.07766	0.139477	0.358407	0.953046	1.42958	1.29785	0.646121
experiment-04	experiment-04_plate-c_human_ngn2-ipsc-derived_drug-panel-2_24h_sample-0158	human_ngn2	UNC-224	24h	100 nM	8.80612	24.7124	1.15096	0.163243	0.369547	0.94263	1.46648	1.30959	0.625068
experiment-04	experiment-04_plate-c_human_ngn2-ipsc-derived_drug-panel-2_24h_sample-0159	human_ngn2	UNC-224	24h	100 nM	8.43184	24.3041	1.13887	0.126749	0.371733	0.98059	1.42617	1.30622	0.62041
experiment-04	experiment-04_plate-c_human_ngn2-ipsc-derived_drug-panel-2_24h_sample-0160	human_ngn2	plumbagin	24h	2.5 uM	8.71722	24.4036	1.17046	0.169562	0.376793	0.977369	1.47779	1.31392	0.620148
experiment-04	experiment-04_plate-c_human_ngn2-ipsc-derived_drug-panel-2_24h_sample-0161	human_ngn2	plumbagin	24h	2.5 uM	8.76339	24.6095	1.13003	0.130123	0.371887	0.951491	1.4441	1.31956	0.631368
experiment-04	experiment-04_plate-c_human_ngn2-ipsc-derived_drug-panel-2_24h_sample-0162	human_ngn2	plumbagin	24h	2.5 uM	8.9245	25.4866	1.11458	0.193671	0.37534	0.955188	1.47295	1.28792	0.637519
experiment-04	experiment-04_plate-c_human_ngn2-ipsc-derived_drug-panel-2_24h_sample-0163	human_ngn2	IFN-gamma	24h	10 ng/mL	9.89376	26.9023	1.1383	0.162223	0.349419	0.935335	1.45715	1.30218	0.626776
experiment-04	experiment-04_plate-c_human_ngn2-ipsc-derived_drug-panel-2_24h_sample-0164	human_ngn2	IFN-gamma	24h	10 ng/mL	10.0554	27.7709	1.08729	0.179259	0.35755	0.91869	1.44638	1.27738	0.640961
experiment-04	experiment-04_plate-c_human_ngn2-ipsc-derived_drug-panel-2_24h_sample-0165	human_ngn2	IFN-gamma	24h	10 ng/mL	9.46169	25.0813	1.15798	0.187888	0.361346	0.944082	1.48237	1.30136	0.623748
experiment-04	experiment-04_plate-c_human_ngn2-ipsc-derived_drug-panel-2_24h_sample-0169	human_ngn2	Valproic	24h	NA	10.3352	39.5851	0.857188	0.0366306	0.150243	0.553729	1.33492	1.30145	0.727674
experiment-04	experiment-04_plate-c_human_ngn2-ipsc-derived_drug-panel-2_24h_sample-0170	human_ngn2	Valproic	24h	NA	8.44526	25.1663	1.07752	0.107262	0.164467	0.639318	1.43221	1.32959	0.654333
experiment-04	experiment-04_plate-c_human_ngn2-ipsc-derived_drug-panel-2_24h_sample-0171	human_ngn2	Valproic	24h	NA	8.82838	24.8562	1.12389	0.091186	0.168957	0.571284	1.43833	1.35023	0.639771
experiment-04	experiment-04_plate-c_human_ngn2-ipsc-derived_drug-panel-2_24h_sample-0172	human_ngn2	CAY10603	24h	100 nM	8.49	23.9171	1.16972	0.13339	0.367335	0.998977	1.45269	1.3244	0.61722
experiment-04	experiment-04_plate-c_human_ngn2-ipsc-derived_drug-panel-2_24h_sample-0173	human_ngn2	CAY10603	24h	100 nM	9.03259	25.7444	1.13408	0.165619	0.365477	0.969761	1.46965	1.31026	0.633295
experiment-04	experiment-04_plate-c_human_ngn2-ipsc-derived_drug-panel-2_24h_sample-0174	human_ngn2	CAY10603	24h	100 nM	9.15283	26.907	1.03997	0.140031	0.351193	0.969466	1.41817	1.28699	0.657809
experiment-04	experiment-04_plate-c_human_ngn2-ipsc-derived_drug-panel-2_24h_sample-0175	human_ngn2	IMT1B	24h	10 uM	10.1856	29.9088	1.07236	0.103147	0.350568	0.884906	1.41758	1.31976	0.650856
experiment-04	experiment-04_plate-c_human_ngn2-ipsc-derived_drug-panel-2_24h_sample-0176	human_ngn2	IMT1B	24h	10 uM	9.51642	27.5135	1.09909	0.141208	0.34873	0.916752	1.45141	1.31608	0.645946
experiment-04	experiment-04_plate-c_human_ngn2-ipsc-derived_drug-panel-2_24h_sample-0177	human_ngn2	IMT1B	24h	10 uM	9.49443	27.2791	1.10887	0.176286	0.367348	0.974392	1.4581	1.29038	0.637175
experiment-04	experiment-04_plate-c_human_ngn2-ipsc-derived_drug-panel-2_24h_sample-0178	human_ngn2	SAHA	24h	100 nM	9.66133	25.039	1.14444	0.204297	0.364842	1.00025	1.48163	1.286	0.62599
experiment-04	experiment-04_plate-c_human_ngn2-ipsc-derived_drug-panel-2_24h_sample-0179	human_ngn2	SAHA	24h	100 nM	9.90554	25.905	1.13653	0.216434	0.366455	0.96954	1.49898	1.29016	0.634323
experiment-04	experiment-04_plate-c_human_ngn2-ipsc-derived_drug-panel-2_24h_sample-0180	human_ngn2	SAHA	24h	100 nM	10.0194	28.3307	1.07418	0.194473	0.364906	0.99253	1.45538	1.27185	0.647635
experiment-04	experiment-04_plate-c_human_ngn2-ipsc-derived_drug-panel-2_24h_sample-0181	human_ngn2	TGF-b1	24h	2.5 ng/mL	8.75503	29.8567	1.0231	0.0982193	0.361484	1.03841	1.37916	1.28839	0.656293
experiment-04	experiment-04_plate-c_human_ngn2-ipsc-derived_drug-panel-2_24h_sample-0182	human_ngn2	TGF-b1	24h	2.5 ng/mL	8.40936	27.8311	1.0269	0.101578	0.356085	0.946393	1.39204	1.2974	0.659941
experiment-04	experiment-04_plate-c_human_ngn2-ipsc-derived_drug-panel-2_24h_sample-0183	human_ngn2	TGF-b1	24h	2.5 ng/mL	8.55921	27.1205	1.08939	0.133933	0.373999	1.02327	1.4319	1.30495	0.643108
experiment-04	experiment-04_plate-c_human_ngn2-ipsc-derived_drug-panel-2_24h_sample-0184	human_ngn2	pTau	24h	100 ng/mL	13.4648	27.7527	0.882591	0.254018	0.3472	1.05098	1.44921	1.21525	0.722593
experiment-04	experiment-04_plate-c_human_ngn2-ipsc-derived_drug-panel-2_24h_sample-0185	human_ngn2	pTau	24h	100 ng/mL	14.3128	29.0721	0.886683	0.252138	0.348083	1.00059	1.45069	1.21808	0.72171
experiment-04	experiment-04_plate-c_human_ngn2-ipsc-derived_drug-panel-2_24h_sample-0186	human_ngn2	pTau	24h	100 ng/mL	13.4306	30.6248	0.866998	0.2554	0.343742	1.01673	1.44139	1.20753	0.726184
experiment-04	experiment-04_plate-c_human_ngn2-ipsc-derived_drug-panel-2_24h_sample-0187	human_ngn2	A-366	24h	100 nM	10.5384	31.6298	1.06503	0.10564	0.345989	0.98705	1.39336	1.29498	0.642465
experiment-04	experiment-04_plate-c_human_ngn2-ipsc-derived_drug-panel-2_24h_sample-0188	human_ngn2	A-366	24h	100 nM	11.3462	32.9394	1.04511	0.160756	0.348575	0.93798	1.41665	1.26728	0.650324
experiment-04	experiment-04_plate-c_human_ngn2-ipsc-derived_drug-panel-2_24h_sample-0189	human_ngn2	A-366	24h	100 nM	9.57058	27.8783	1.09086	0.118318	0.366903	0.940896	1.41602	1.30453	0.638626
experiment-04	experiment-04_plate-c_human_ngn2-ipsc-derived_drug-panel-2_24h_sample-0190	human_ngn2	LPS	24h	100 ng/mL	9.45872	27.7441	1.10217	0.13625	0.353876	0.965861	1.42202	1.29387	0.632552
experiment-04	experiment-04_plate-c_human_ngn2-ipsc-derived_drug-panel-2_24h_sample-0191	human_ngn2	LPS	24h	100 ng/mL	9.53759	30.0044	1.04034	0.0870382	0.35124	1.02834	1.38538	1.30427	0.653869
experiment-04	experiment-04_plate-c_human_ngn2-ipsc-derived_drug-panel-2_24h_sample-0192	human_ngn2	LPS	24h	100 ng/mL	9.47463	30.3678	1.0443	0.150361	0.353668	0.982782	1.40617	1.267	0.648084
experiment-05	experiment-05_plate-c_human_ngn2-esc-derived_drug-panel-3a_24h_sample-0001	human_ngn2	25I-NBOH	24h	100 nM	7.37464	21.5325	1.58428	-0.122219	0.385024	1.05449	1.42297	1.54877	0.495524
experiment-05	experiment-05_plate-c_human_ngn2-esc-derived_drug-panel-3a_24h_sample-0002	human_ngn2	25I-NBOH	24h	100 nM	7.37937	21.502	1.54667	-0.145059	0.392186	1.10208	1.40898	1.55802	0.507802
experiment-05	experiment-05_plate-c_human_ngn2-esc-derived_drug-panel-3a_24h_sample-0003	human_ngn2	25I-NBOH	24h	100 nM	6.79696	19.4243	1.58137	-0.109818	0.400604	1.0736	1.45649	1.57169	0.505955
experiment-05	experiment-05_plate-c_human_ngn2-esc-derived_drug-panel-3a_24h_sample-0004	human_ngn2	DMSO	24h	NA	7.48154	21.6376	1.53269	-0.0723861	0.391245	1.08392	1.45382	1.52862	0.515412
experiment-05	experiment-05_plate-c_human_ngn2-esc-derived_drug-panel-3a_24h_sample-0005	human_ngn2	DMSO	24h	NA	7.60921	22.0368	1.53212	-0.0762128	0.398813	1.06836	1.46073	1.53997	0.518776
experiment-05	experiment-05_plate-c_human_ngn2-esc-derived_drug-panel-3a_24h_sample-0006	human_ngn2	DMSO	24h	NA	7.45136	21.2823	1.53522	-0.0662361	0.397745	1.04047	1.47351	1.54274	0.520343
experiment-05	experiment-05_plate-c_human_ngn2-esc-derived_drug-panel-3a_24h_sample-0007	human_ngn2	Valerenic_acid	24h	100 uM	7.25664	20.5977	1.66117	-0.0724093	0.385229	1.05453	1.48773	1.5643	0.482499
experiment-05	experiment-05_plate-c_human_ngn2-esc-derived_drug-panel-3a_24h_sample-0008	human_ngn2	Valerenic_acid	24h	100 uM	7.2775	20.676	1.60248	-0.0627249	0.380979	1.06279	1.47076	1.53611	0.495098
experiment-05	experiment-05_plate-c_human_ngn2-esc-derived_drug-panel-3a_24h_sample-0009	human_ngn2	Valerenic_acid	24h	100 uM	7.33537	20.8948	1.62185	-0.0889509	0.383419	1.03513	1.47834	1.57236	0.495613
experiment-05	experiment-05_plate-c_human_ngn2-esc-derived_drug-panel-3a_24h_sample-0010	human_ngn2	Plumbagin	24h	2.5 uM	10.7561	30.184	1.38682	-0.114508	0.178049	0.744712	1.40371	1.51966	0.558957
experiment-05	experiment-05_plate-c_human_ngn2-esc-derived_drug-panel-3a_24h_sample-0011	human_ngn2	Plumbagin	24h	2.5 uM	10.5824	28.797	1.38173	-0.111064	0.179505	0.714201	1.42327	1.53717	0.568046
experiment-05	experiment-05_plate-c_human_ngn2-esc-derived_drug-panel-3a_24h_sample-0012	human_ngn2	Plumbagin	24h	2.5 uM	10.6089	28.7819	1.39316	-0.100529	0.169658	0.750473	1.42253	1.52518	0.561141
experiment-05	experiment-05_plate-c_human_ngn2-esc-derived_drug-panel-3a_24h_sample-0016	human_ngn2	Dopamine	24h	10 uM	7.83125	24.042	1.49393	-0.0843558	0.38567	1.09982	1.44138	1.52817	0.52716
experiment-05	experiment-05_plate-c_human_ngn2-esc-derived_drug-panel-3a_24h_sample-0017	human_ngn2	Dopamine	24h	10 uM	7.95674	24.9895	1.4319	-0.0521305	0.393958	1.10051	1.46062	1.51436	0.55133
experiment-05	experiment-05_plate-c_human_ngn2-esc-derived_drug-panel-3a_24h_sample-0018	human_ngn2	Dopamine	24h	10 uM	7.8164	24.1725	1.4883	-0.072328	0.383799	1.11673	1.45511	1.52992	0.531982
experiment-05	experiment-05_plate-c_human_ngn2-esc-derived_drug-panel-3a_24h_sample-0019	human_ngn2	CP94253	24h	100 nM	7.67357	23.0941	1.49952	-0.107407	0.390302	1.09099	1.44488	1.55656	0.530762
experiment-05	experiment-05_plate-c_human_ngn2-esc-derived_drug-panel-3a_24h_sample-0020	human_ngn2	CP94253	24h	100 nM	7.63923	22.9613	1.50785	-0.105977	0.399233	1.07009	1.43292	1.54214	0.523065
experiment-05	experiment-05_plate-c_human_ngn2-esc-derived_drug-panel-3a_24h_sample-0021	human_ngn2	CP94253	24h	100 nM	7.63986	23.1264	1.47627	-0.10372	0.392645	1.06202	1.43102	1.53769	0.533501
experiment-05	experiment-05_plate-c_human_ngn2-esc-derived_drug-panel-3a_24h_sample-0022	human_ngn2	25C-NBOH	24h	100 nM	7.59391	22.8019	1.49795	-0.0863024	0.396991	1.09935	1.44204	1.53094	0.526301
experiment-05	experiment-05_plate-c_human_ngn2-esc-derived_drug-panel-3a_24h_sample-0023	human_ngn2	25C-NBOH	24h	100 nM	7.55048	22.4607	1.48731	-0.0720096	0.398914	1.05401	1.45052	1.52475	0.530604
experiment-05	experiment-05_plate-c_human_ngn2-esc-derived_drug-panel-3a_24h_sample-0024	human_ngn2	25C-NBOH	24h	100 nM	7.54954	22.7265	1.49953	-0.0837915	0.398956	1.07213	1.44621	1.53269	0.526772
experiment-05	experiment-05_plate-c_human_ngn2-esc-derived_drug-panel-3a_24h_sample-0025	human_ngn2	LY294002	24h	20 uM	8.42046	25.4432	1.48888	-0.0277902	0.37542	1.09948	1.47791	1.50666	0.531686
experiment-05	experiment-05_plate-c_human_ngn2-esc-derived_drug-panel-3a_24h_sample-0026	human_ngn2	LY294002	24h	20 uM	8.38762	25.2853	1.47587	-0.0789664	0.383716	1.08815	1.44426	1.52551	0.53384
experiment-05	experiment-05_plate-c_human_ngn2-esc-derived_drug-panel-3a_24h_sample-0027	human_ngn2	LY294002	24h	20 uM	8.20081	26.3534	1.42599	-0.0854351	0.387654	1.07734	1.43265	1.52006	0.549445
experiment-05	experiment-05_plate-c_human_ngn2-esc-derived_drug-panel-3a_24h_sample-0028	human_ngn2	Water	24h	NA	7.78613	23.682	1.46515	-0.0831918	0.396515	1.10518	1.43406	1.51918	0.534826
experiment-05	experiment-05_plate-c_human_ngn2-esc-derived_drug-panel-3a_24h_sample-0029	human_ngn2	Water	24h	NA	7.73118	23.7528	1.4513	-0.0871385	0.388272	1.09794	1.43429	1.52359	0.540837
experiment-05	experiment-05_plate-c_human_ngn2-esc-derived_drug-panel-3a_24h_sample-0030	human_ngn2	Water	24h	NA	7.87962	23.5926	1.48438	-0.0831158	0.397381	1.11954	1.4326	1.51755	0.527195
experiment-05	experiment-05_plate-c_human_ngn2-esc-derived_drug-panel-3a_24h_sample-0031	human_ngn2	Water	24h	NA	7.97484	24.5776	1.47933	-0.0785791	0.398375	1.09554	1.43673	1.51715	0.529711
experiment-05	experiment-05_plate-c_human_ngn2-esc-derived_drug-panel-3a_24h_sample-0032	human_ngn2	Water	24h	NA	7.8148	23.8251	1.46425	-0.110485	0.392109	1.0507	1.43334	1.54742	0.540149
experiment-05	experiment-05_plate-c_human_ngn2-esc-derived_drug-panel-3a_24h_sample-0033	human_ngn2	Water	24h	NA	7.69198	23.601	1.45961	-0.0744806	0.395495	1.05411	1.44752	1.52421	0.540248
experiment-05	experiment-05_plate-c_human_ngn2-esc-derived_drug-panel-3a_24h_sample-0034	human_ngn2	DMSO	24h	NA	7.67438	23.7198	1.46283	-0.0765063	0.402517	1.13543	1.43907	1.51744	0.53628
experiment-05	experiment-05_plate-c_human_ngn2-esc-derived_drug-panel-3a_24h_sample-0035	human_ngn2	DMSO	24h	NA	7.81761	22.98	1.51564	-0.069155	0.397043	1.08138	1.46755	1.53961	0.525864
experiment-05	experiment-05_plate-c_human_ngn2-esc-derived_drug-panel-3a_24h_sample-0036	human_ngn2	DMSO	24h	NA	7.7496	22.8902	1.52464	-0.0968877	0.400298	1.10029	1.44167	1.54181	0.51848
experiment-05	experiment-05_plate-c_human_ngn2-esc-derived_drug-panel-3a_24h_sample-0037	human_ngn2	CI994	24h	10 uM	12.2716	27.5231	1.2803	0.0252432	0.380161	1.13396	1.44566	1.42059	0.590031
experiment-05	experiment-05_plate-c_human_ngn2-esc-derived_drug-panel-3a_24h_sample-0038	human_ngn2	CI994	24h	10 uM	12.2656	27.5912	1.26119	0.0422969	0.382828	1.15173	1.45052	1.40861	0.596414
experiment-05	experiment-05_plate-c_human_ngn2-esc-derived_drug-panel-3a_24h_sample-0039	human_ngn2	CI994	24h	10 uM	12.0167	27.2715	1.24987	0.0510624	0.383597	1.17188	1.44709	1.39677	0.597903
experiment-05	experiment-05_plate-c_human_ngn2-esc-derived_drug-panel-3a_24h_sample-0040	human_ngn2	SB216763	24h		7.80974	22.9126	1.56174	-0.104155	0.381275	1.10302	1.46908	1.57906	0.516266
experiment-05	experiment-05_plate-c_human_ngn2-esc-derived_drug-panel-3a_24h_sample-0041	human_ngn2	SB216763	24h		7.75197	23.3403	1.5642	-0.0826728	0.392548	1.11053	1.45405	1.5398	0.506209
experiment-05	experiment-05_plate-c_human_ngn2-esc-derived_drug-panel-3a_24h_sample-0042	human_ngn2	SB216763	24h		7.98337	23.7396	1.58353	-0.0848753	0.390511	1.097	1.46113	1.54967	0.502298
experiment-05	experiment-05_plate-c_human_ngn2-esc-derived_drug-panel-3a_24h_sample-0043	human_ngn2	Loratadine	24h		7.91221	23.9203	1.40247	-0.0794571	0.399459	1.11399	1.41967	1.50005	0.552237
experiment-05	experiment-05_plate-c_human_ngn2-esc-derived_drug-panel-3a_24h_sample-0044	human_ngn2	Loratadine	24h		7.89073	24.1242	1.39684	-0.112051	0.391389	1.06849	1.40332	1.51666	0.554448
experiment-05	experiment-05_plate-c_human_ngn2-esc-derived_drug-panel-3a_24h_sample-0045	human_ngn2	Loratadine	24h		7.73274	24.0925	1.37415	-0.105487	0.401725	1.08053	1.39782	1.50385	0.559704
experiment-05	experiment-05_plate-c_human_ngn2-esc-derived_drug-panel-3a_24h_sample-0046	human_ngn2	JK184	24h	100 nM	8.42211	26.3062	1.29034	-0.0795459	0.388923	1.0866	1.38192	1.46026	0.58102
experiment-05	experiment-05_plate-c_human_ngn2-esc-derived_drug-panel-3a_24h_sample-0047	human_ngn2	JK184	24h	100 nM	8.22523	24.8217	1.32374	-0.0852345	0.38192	1.06118	1.38069	1.46471	0.568366
experiment-05	experiment-05_plate-c_human_ngn2-esc-derived_drug-panel-3a_24h_sample-0048	human_ngn2	JK184	24h	100 nM	8.23885	24.9995	1.29595	-0.0631227	0.391267	1.07975	1.38231	1.44413	0.575559
experiment-05	experiment-05_plate-c_human_ngn2-esc-derived_drug-panel-3a_24h_sample-0049	human_ngn2	JIB04	24h	250 nM	7.3361	22.9158	1.45221	-0.103443	0.384641	1.05604	1.43669	1.54349	0.544571
experiment-05	experiment-05_plate-c_human_ngn2-esc-derived_drug-panel-3a_24h_sample-0050	human_ngn2	JIB04	24h	250 nM	7.32452	23.1072	1.42004	-0.116433	0.380748	1.09522	1.41904	1.53831	0.552583
experiment-05	experiment-05_plate-c_human_ngn2-esc-derived_drug-panel-3a_24h_sample-0051	human_ngn2	JIB04	24h	250 nM	6.71113	20.7709	1.49975	-0.0626067	0.383996	1.11821	1.46508	1.53005	0.52956
experiment-05	experiment-05_plate-c_human_ngn2-esc-derived_drug-panel-3a_24h_sample-0052	human_ngn2	DMSO	24h	NA	7.74312	22.8138	1.51228	-0.0587699	0.392945	1.09783	1.44112	1.50103	0.515697
experiment-05	experiment-05_plate-c_human_ngn2-esc-derived_drug-panel-3a_24h_sample-0053	human_ngn2	DMSO	24h	NA	8.00546	23.5312	1.49387	-0.0640927	0.392396	1.10121	1.45678	1.52295	0.528991
experiment-05	experiment-05_plate-c_human_ngn2-esc-derived_drug-panel-3a_24h_sample-0054	human_ngn2	DMSO	24h	NA	7.65247	22.4752	1.51638	-0.0703695	0.397975	1.10511	1.45322	1.52586	0.520688
experiment-05	experiment-05_plate-c_human_ngn2-esc-derived_drug-panel-3a_24h_sample-0055	human_ngn2	Histamine	24h	10 uM	7.59258	22.5753	1.49894	-0.101663	0.392087	1.11813	1.42577	1.52987	0.522874
experiment-05	experiment-05_plate-c_human_ngn2-esc-derived_drug-panel-3a_24h_sample-0056	human_ngn2	Histamine	24h	10 uM	7.43074	21.4629	1.55522	-0.0742788	0.39143	1.08388	1.46177	1.539	0.510544
experiment-05	experiment-05_plate-c_human_ngn2-esc-derived_drug-panel-3a_24h_sample-0057	human_ngn2	Histamine	24h	10 uM	7.47719	22.2591	1.51438	-0.103247	0.391958	1.11704	1.43796	1.54464	0.522024
experiment-05	experiment-05_plate-c_human_ngn2-esc-derived_drug-panel-3a_24h_sample-0058	human_ngn2	Ivabradine	24h	10 uM	7.63936	22.6757	1.49929	-0.0932792	0.394571	1.10117	1.4527	1.54973	0.531023
experiment-05	experiment-05_plate-c_human_ngn2-esc-derived_drug-panel-3a_24h_sample-0059	human_ngn2	Ivabradine	24h	10 uM	7.48167	21.4865	1.49891	-0.11027	0.394291	1.10511	1.43617	1.55024	0.528328
experiment-05	experiment-05_plate-c_human_ngn2-esc-derived_drug-panel-3a_24h_sample-0060	human_ngn2	Ivabradine	24h	10 uM	7.53653	21.7479	1.59033	-0.0822264	0.393645	1.06581	1.47225	1.55859	0.503265
experiment-05	experiment-05_plate-c_human_ngn2-esc-derived_drug-panel-3a_24h_sample-0061	human_ngn2	JQ1	24h	1 uM	8.47157	27.4352	1.36302	-0.122178	0.366441	1.09105	1.3915	1.51448	0.564874
experiment-05	experiment-05_plate-c_human_ngn2-esc-derived_drug-panel-3a_24h_sample-0062	human_ngn2	JQ1	24h	1 uM	8.40468	27.2848	1.36798	-0.113766	0.3706	1.11102	1.40117	1.51614	0.56513
experiment-05	experiment-05_plate-c_human_ngn2-esc-derived_drug-panel-3a_24h_sample-0063	human_ngn2	JQ1	24h	1 uM	8.13821	27.0192	1.41763	-0.162542	0.376857	1.08437	1.38404	1.5491	0.548976
experiment-05	experiment-05_plate-c_human_ngn2-esc-derived_drug-panel-3a_24h_sample-0064	human_ngn2	ZD7288	24h	20 uM	7.78048	22.9627	1.5375	-0.061996	0.394964	1.08847	1.45041	1.5141	0.510609
experiment-05	experiment-05_plate-c_human_ngn2-esc-derived_drug-panel-3a_24h_sample-0065	human_ngn2	ZD7288	24h	20 uM	7.85482	23.5573	1.48986	-0.0900683	0.397839	1.08213	1.42938	1.52146	0.525317
experiment-05	experiment-05_plate-c_human_ngn2-esc-derived_drug-panel-3a_24h_sample-0066	human_ngn2	ZD7288	24h	20 uM	8.00433	24.6002	1.51145	-0.10604	0.390617	1.08582	1.44291	1.55297	0.525414
experiment-05	experiment-05_plate-c_human_ngn2-esc-derived_drug-panel-3a_24h_sample-0067	human_ngn2	DMSO	24h	NA	7.82737	23.7268	1.4929	-0.0726205	0.396925	1.05817	1.45401	1.52907	0.529941
experiment-05	experiment-05_plate-c_human_ngn2-esc-derived_drug-panel-3a_24h_sample-0068	human_ngn2	DMSO	24h	NA	7.67539	23.363	1.50451	-0.0549004	0.391477	1.09614	1.46391	1.52069	0.525962
experiment-05	experiment-05_plate-c_human_ngn2-esc-derived_drug-panel-3a_24h_sample-0069	human_ngn2	DMSO	24h	NA	7.72776	23.584	1.4692	-0.0986896	0.389973	1.10924	1.43903	1.54091	0.538149
experiment-05	experiment-05_plate-c_human_ngn2-esc-derived_drug-panel-3a_24h_sample-0070	human_ngn2	LDN193189	24h	500 nM	7.63802	23.4374	1.46482	-0.134599	0.396611	1.09469	1.41431	1.55262	0.53743
experiment-05	experiment-05_plate-c_human_ngn2-esc-derived_drug-panel-3a_24h_sample-0071	human_ngn2	LDN193189	24h	500 nM	7.45634	22.4158	1.53248	-0.103779	0.395313	1.09491	1.43276	1.53962	0.513751
experiment-05	experiment-05_plate-c_human_ngn2-esc-derived_drug-panel-3a_24h_sample-0072	human_ngn2	LDN193189	24h	500 nM	7.41621	22.3769	1.5332	-0.0981931	0.391501	1.09552	1.43921	1.54058	0.514775
experiment-05	experiment-05_plate-c_human_ngn2-esc-derived_drug-panel-3a_24h_sample-0073	human_ngn2	DMH-1	24h	10 uM	7.61616	22.1525	1.55624	-0.0348013	0.37399	1.05655	1.49709	1.53364	0.515279
experiment-05	experiment-05_plate-c_human_ngn2-esc-derived_drug-panel-3a_24h_sample-0074	human_ngn2	DMH-1	24h	10 uM	7.58601	21.6723	1.51044	-0.0582303	0.391441	1.04335	1.45062	1.51037	0.51966
experiment-05	experiment-05_plate-c_human_ngn2-esc-derived_drug-panel-3a_24h_sample-0075	human_ngn2	DMH-1	24h	10 uM	7.6048	22.4466	1.54413	-0.0725934	0.390555	1.07597	1.46447	1.54004	0.515126
experiment-05	experiment-05_plate-c_human_ngn2-esc-derived_drug-panel-3a_24h_sample-0076	human_ngn2	Rapamycin	24h	10 uM	8.20898	26.5978	1.35377	-0.00439101	0.38894	1.10143	1.45102	1.45545	0.568605
experiment-05	experiment-05_plate-c_human_ngn2-esc-derived_drug-panel-3a_24h_sample-0077	human_ngn2	Rapamycin	24h	10 uM	8.17878	26.7649	1.39137	-0.0571137	0.388192	1.08466	1.42788	1.48554	0.555299
experiment-05	experiment-05_plate-c_human_ngn2-esc-derived_drug-panel-3a_24h_sample-0078	human_ngn2	Rapamycin	24h	10 uM	8.37174	27.0011	1.36256	-0.094281	0.382514	1.10246	1.41308	1.50851	0.568093
experiment-05	experiment-05_plate-c_human_ngn2-esc-derived_drug-panel-3a_24h_sample-0079	human_ngn2	Serotonin	24h	100 uM	7.86267	24.4145	1.46299	-0.0812546	0.388097	1.05912	1.42525	1.50782	0.531972
experiment-05	experiment-05_plate-c_human_ngn2-esc-derived_drug-panel-3a_24h_sample-0080	human_ngn2	Serotonin	24h	100 uM	7.5519	23.0429	1.45371	-0.0726891	0.392677	1.10325	1.43887	1.51323	0.538877
experiment-05	experiment-05_plate-c_human_ngn2-esc-derived_drug-panel-3a_24h_sample-0081	human_ngn2	Serotonin	24h	100 uM	7.60707	22.9811	1.47576	-0.100162	0.39903	1.08551	1.42635	1.52889	0.531268
experiment-05	experiment-05_plate-c_human_ngn2-esc-derived_drug-panel-3a_24h_sample-0082	human_ngn2	H-151	24h	10 uM	30.5792	79.0727	0.235531	-0.0216493	-0.0428349	0.8501	1.0565	1.07247	0.904143
experiment-05	experiment-05_plate-c_human_ngn2-esc-derived_drug-panel-3a_24h_sample-0083	human_ngn2	H-151	24h	10 uM	31.0479	79.6091	0.249863	-0.0240962	0.0378003	0.998211	1.08397	1.10223	0.919268
experiment-05	experiment-05_plate-c_human_ngn2-esc-derived_drug-panel-3a_24h_sample-0084	human_ngn2	H-151	24h	10 uM	31.1226	79.5606	0.229314	-0.0403045	-0.0332099	0.778638	1.05719	1.08714	0.914601
experiment-05	experiment-05_plate-c_human_ngn2-esc-derived_drug-panel-3a_24h_sample-0085	human_ngn2	IWR-1	24h	10 uM	7.21074	20.1193	1.53245	-0.0621019	0.389926	1.08322	1.46928	1.53391	0.519086
experiment-05	experiment-05_plate-c_human_ngn2-esc-derived_drug-panel-3a_24h_sample-0086	human_ngn2	IWR-1	24h	10 uM	7.23097	20.3624	1.57949	-0.0548827	0.390387	1.03712	1.4603	1.51692	0.498087
experiment-05	experiment-05_plate-c_human_ngn2-esc-derived_drug-panel-3a_24h_sample-0087	human_ngn2	IWR-1	24h	10 uM	7.42541	21.0383	1.53045	-0.0735841	0.378477	1.06877	1.47142	1.54842	0.522688
experiment-05	experiment-05_plate-c_human_ngn2-esc-derived_drug-panel-3a_24h_sample-0088	human_ngn2	NLX-101	24h	100 nM	7.33978	20.6801	1.53136	-0.0958729	0.388114	1.06903	1.44662	1.54602	0.517656
experiment-05	experiment-05_plate-c_human_ngn2-esc-derived_drug-panel-3a_24h_sample-0089	human_ngn2	NLX-101	24h	100 nM	7.18992	20.9437	1.54062	-0.105644	0.387693	1.07418	1.45679	1.56747	0.519776
experiment-05	experiment-05_plate-c_human_ngn2-esc-derived_drug-panel-3a_24h_sample-0090	human_ngn2	NLX-101	24h	100 nM	7.329	20.632	1.59634	-0.0508196	0.391426	1.12663	1.50479	1.55875	0.506578
experiment-05	experiment-05_plate-c_human_ngn2-esc-derived_drug-panel-3a_24h_sample-0091	human_ngn2	SB242084	24h	10 nM	7.21985	20.7358	1.527	-0.0823137	0.393478	1.10725	1.44573	1.53062	0.516395
experiment-05	experiment-05_plate-c_human_ngn2-esc-derived_drug-panel-3a_24h_sample-0092	human_ngn2	SB242084	24h	10 nM	7.30875	20.9144	1.56353	-0.0746468	0.391819	1.08393	1.45991	1.53744	0.507036
experiment-05	experiment-05_plate-c_human_ngn2-esc-derived_drug-panel-3a_24h_sample-0093	human_ngn2	SB242084	24h	10 nM	7.50899	22.8342	1.46903	-0.0345761	0.396438	1.1097	1.47416	1.50991	0.538961
experiment-05	experiment-05_plate-c_human_ngn2-esc-derived_drug-panel-3a_24h_sample-0094	human_ngn2	Vismodegib	24h	10 uM	7.13956	21.3136	1.48569	-0.0979736	0.389785	1.01532	1.44364	1.54508	0.533603
experiment-05	experiment-05_plate-c_human_ngn2-esc-derived_drug-panel-3a_24h_sample-0095	human_ngn2	Vismodegib	24h	10 uM	6.93309	20.794	1.51737	-0.126104	0.391251	1.07077	1.42937	1.55994	0.522116
experiment-05	experiment-05_plate-c_human_ngn2-esc-derived_drug-panel-3a_24h_sample-0096	human_ngn2	Vismodegib	24h	10 uM	6.92092	20.7008	1.49697	-0.0904628	0.40116	1.05862	1.44074	1.53397	0.526966
experiment-05	experiment-05_plate-c_human_ngn2-esc-derived_drug-panel-3a_24h_sample-0097	human_ngn2	BVT948	24h	1 uM	7.15774	22.6378	1.51024	-0.139786	0.394388	1.12136	1.40302	1.54577	0.517591
experiment-05	experiment-05_plate-c_human_ngn2-esc-derived_drug-panel-3a_24h_sample-0098	human_ngn2	BVT948	24h	1 uM	7.14898	22.7264	1.5305	-0.139786	0.400692	1.10936	1.42082	1.56538	0.516848
experiment-05	experiment-05_plate-c_human_ngn2-esc-derived_drug-panel-3a_24h_sample-0099	human_ngn2	BVT948	24h	1 uM	7.21403	22.7224	1.52516	-0.0940136	0.400931	1.09315	1.45135	1.54908	0.521235
experiment-05	experiment-05_plate-c_human_ngn2-esc-derived_drug-panel-3a_24h_sample-0100	human_ngn2	Glutamate	24h	100 uM	7.38745	23.675	1.41768	-0.0755784	0.404999	1.05729	1.43396	1.51109	0.551187
experiment-05	experiment-05_plate-c_human_ngn2-esc-derived_drug-panel-3a_24h_sample-0101	human_ngn2	Glutamate	24h	100 uM	7.62583	24.4302	1.42929	-0.0841868	0.39679	1.06489	1.44035	1.5269	0.550889
experiment-05	experiment-05_plate-c_human_ngn2-esc-derived_drug-panel-3a_24h_sample-0102	human_ngn2	Glutamate	24h	100 uM	6.97765	20.7608	1.52493	-0.102269	0.396722	1.10678	1.44502	1.55117	0.520581
experiment-05	experiment-05_plate-c_human_ngn2-esc-derived_drug-panel-3a_24h_sample-0103	human_ngn2	Melatonin	24h	100 nM	7.77944	24.3349	1.42546	-0.0742045	0.401483	1.09563	1.43827	1.51418	0.5496
experiment-05	experiment-05_plate-c_human_ngn2-esc-derived_drug-panel-3a_24h_sample-0104	human_ngn2	Melatonin	24h	100 nM	7.52771	23.3351	1.48861	-0.0636292	0.394679	1.08798	1.45368	1.51923	0.529707
experiment-05	experiment-05_plate-c_human_ngn2-esc-derived_drug-panel-3a_24h_sample-0105	human_ngn2	Melatonin	24h	100 nM	7.65961	23.995	1.46198	-0.0749257	0.396285	1.13161	1.41984	1.49552	0.529132
experiment-05	experiment-05_plate-c_human_ngn2-esc-derived_drug-panel-3a_24h_sample-0106	human_ngn2	SGI-1027	24h	10 uM	12.5071	36.8636	1.23245	-0.0154971	0.273289	0.647383	1.41342	1.42869	0.604791
experiment-05	experiment-05_plate-c_human_ngn2-esc-derived_drug-panel-3a_24h_sample-0107	human_ngn2	SGI-1027	24h	10 uM	14.0503	42.8978	1.01996	-0.0241194	0.241495	0.720232	1.34304	1.36568	0.667875
experiment-05	experiment-05_plate-c_human_ngn2-esc-derived_drug-panel-3a_24h_sample-0108	human_ngn2	SGI-1027	24h	10 uM	14.0198	42.7964	1.10652	-0.0570713	0.24881	0.677595	1.35948	1.41434	0.644101
experiment-05	experiment-05_plate-c_human_ngn2-esc-derived_drug-panel-3a_24h_sample-0109	human_ngn2	Epinephrine	24h	10 uM	8.00822	26.1961	1.41281	-0.0816078	0.395448	1.05284	1.41032	1.49239	0.5451
experiment-05	experiment-05_plate-c_human_ngn2-esc-derived_drug-panel-3a_24h_sample-0110	human_ngn2	Epinephrine	24h	10 uM	8.02044	26.2511	1.42076	-0.0765479	0.392723	1.09123	1.42909	1.50697	0.548333
experiment-05	experiment-05_plate-c_human_ngn2-esc-derived_drug-panel-3a_24h_sample-0111	human_ngn2	Epinephrine	24h	10 uM	7.69754	24.4571	1.45041	-0.0833735	0.394302	1.08417	1.43238	1.5176	0.539724
experiment-05	experiment-05_plate-c_human_ngn2-esc-derived_drug-panel-3a_24h_sample-0112	human_ngn2	Laduviglusib	24h	6 uM	7.80311	24.849	1.50264	-0.0891838	0.388108	1.09397	1.42971	1.52088	0.520642
experiment-05	experiment-05_plate-c_human_ngn2-esc-derived_drug-panel-3a_24h_sample-0113	human_ngn2	Laduviglusib	24h	6 uM	7.68904	24.0492	1.57384	-0.122831	0.387525	1.0974	1.44333	1.5716	0.506378
experiment-05	experiment-05_plate-c_human_ngn2-esc-derived_drug-panel-3a_24h_sample-0114	human_ngn2	Laduviglusib	24h	6 uM	7.8021	24.8379	1.49257	-0.0770562	0.395401	1.12889	1.44983	1.52938	0.529373
experiment-05	experiment-05_plate-c_human_ngn2-esc-derived_drug-panel-3a_24h_sample-0115	human_ngn2	TC-E-5003	24h	2 uM	18.6894	65.5653	0.422707	-0.0561179	0.218096	0.752132	1.11747	1.16179	0.850189
experiment-05	experiment-05_plate-c_human_ngn2-esc-derived_drug-panel-3a_24h_sample-0116	human_ngn2	TC-E-5003	24h	2 uM	17.1668	63.5596	0.495563	-0.0535359	0.234998	0.851412	1.14207	1.18524	0.825362
experiment-05	experiment-05_plate-c_human_ngn2-esc-derived_drug-panel-3a_24h_sample-0117	human_ngn2	TC-E-5003	24h	2 uM	18.625	65.7739	0.409509	-0.0393224	0.198212	0.84088	1.114	1.14478	0.850293
experiment-05	experiment-05_plate-c_human_ngn2-esc-derived_drug-panel-3a_24h_sample-0118	human_ngn2	MK-0752	24h	5 nM	8.1133	25.721	1.46352	-0.0724083	0.391636	1.07417	1.44379	1.51811	0.537003
experiment-05	experiment-05_plate-c_human_ngn2-esc-derived_drug-panel-3a_24h_sample-0119	human_ngn2	MK-0752	24h	5 nM	8.05447	26.0473	1.40934	-0.0774475	0.387016	1.11243	1.42558	1.5042	0.551511
experiment-05	experiment-05_plate-c_human_ngn2-esc-derived_drug-panel-3a_24h_sample-0120	human_ngn2	MK-0752	24h	5 nM	8.00324	25.6626	1.39084	-0.0755639	0.383053	1.10043	1.41707	1.49327	0.554918
experiment-05	experiment-05_plate-c_human_ngn2-esc-derived_drug-panel-3a_24h_sample-0121	human_ngn2	4-aminopyridine	24h	2 mM	8.48218	29.4149	1.3782	-0.103915	0.395	1.07307	1.40395	1.5088	0.560266
experiment-05	experiment-05_plate-c_human_ngn2-esc-derived_drug-panel-3a_24h_sample-0122	human_ngn2	4-aminopyridine	24h	2 mM	8.44494	29.3851	1.36817	-0.124744	0.392729	1.09601	1.39606	1.52214	0.565228
experiment-05	experiment-05_plate-c_human_ngn2-esc-derived_drug-panel-3a_24h_sample-0123	human_ngn2	4-aminopyridine	24h	2 mM	8.22881	28.5085	1.36086	-0.119448	0.392532	1.08899	1.39328	1.51355	0.565886
experiment-05	experiment-05_plate-c_human_ngn2-esc-derived_drug-panel-3a_24h_sample-0124	human_ngn2	C-176	24h	25 uM	8.1353	27.8106	1.25995	-0.129858	0.394701	1.11362	1.36184	1.49011	0.595428
experiment-05	experiment-05_plate-c_human_ngn2-esc-derived_drug-panel-3a_24h_sample-0125	human_ngn2	C-176	24h	25 uM	8.00005	26.9747	1.27343	-0.106881	0.385357	1.07171	1.38067	1.48684	0.593107
experiment-05	experiment-05_plate-c_human_ngn2-esc-derived_drug-panel-3a_24h_sample-0126	human_ngn2	C-176	24h	25 uM	8.04329	27.821	1.27585	-0.0943277	0.386808	1.12061	1.38083	1.47413	0.589523
experiment-05	experiment-05_plate-c_human_ngn2-esc-derived_drug-panel-3a_24h_sample-0127	human_ngn2	Norepinephrine	24h	100 uM	8.11264	27.8273	1.36957	-0.0675875	0.371524	1.09425	1.4203	1.48842	0.562848
experiment-05	experiment-05_plate-c_human_ngn2-esc-derived_drug-panel-3a_24h_sample-0128	human_ngn2	Norepinephrine	24h	100 uM	8.05073	27.8232	1.40032	-0.108731	0.378034	1.11782	1.39547	1.50471	0.54936
experiment-05	experiment-05_plate-c_human_ngn2-esc-derived_drug-panel-3a_24h_sample-0129	human_ngn2	Norepinephrine	24h	100 uM	7.77522	27.0883	1.38172	-0.0784293	0.392301	1.08135	1.41999	1.49932	0.560159
experiment-05	experiment-05_plate-c_human_ngn2-esc-derived_drug-panel-3a_24h_sample-0130	human_ngn2	LY2090314	24h	100 nM	7.65388	24.94	1.49065	-0.0795542	0.379188	1.08462	1.43422	1.51553	0.524838
experiment-05	experiment-05_plate-c_human_ngn2-esc-derived_drug-panel-3a_24h_sample-0131	human_ngn2	LY2090314	24h	100 nM	7.56539	23.7959	1.50251	-0.109381	0.382032	1.09326	1.43959	1.55297	0.528094
experiment-05	experiment-05_plate-c_human_ngn2-esc-derived_drug-panel-3a_24h_sample-0132	human_ngn2	LY2090314	24h	100 nM	7.55179	23.985	1.54268	-0.0740013	0.391831	1.07767	1.4489	1.52516	0.510418
experiment-05	experiment-05_plate-c_human_ngn2-esc-derived_drug-panel-3a_24h_sample-0133	human_ngn2	Diphenhydramine	24h	10 uM	7.84823	25.3358	1.44359	-0.0729515	0.39619	1.07461	1.44519	1.52015	0.545103
experiment-05	experiment-05_plate-c_human_ngn2-esc-derived_drug-panel-3a_24h_sample-0134	human_ngn2	Diphenhydramine	24h	10 uM	7.80549	25.0636	1.44462	-0.105781	0.397854	1.07611	1.42198	1.53016	0.542292
experiment-05	experiment-05_plate-c_human_ngn2-esc-derived_drug-panel-3a_24h_sample-0135	human_ngn2	Diphenhydramine	24h	10 uM	7.79992	24.5388	1.48638	-0.106105	0.400939	1.07486	1.42976	1.53888	0.529764
experiment-05	experiment-05_plate-c_human_ngn2-esc-derived_drug-panel-3a_24h_sample-0136	human_ngn2	DMSO	24h	NA	7.92941	25.5695	1.44465	-0.0920073	0.398298	1.10074	1.41928	1.51274	0.538584
experiment-05	experiment-05_plate-c_human_ngn2-esc-derived_drug-panel-3a_24h_sample-0137	human_ngn2	DMSO	24h	NA	7.69664	24.4102	1.46998	-0.0922764	0.394873	1.1052	1.42911	1.5235	0.532927
experiment-05	experiment-05_plate-c_human_ngn2-esc-derived_drug-panel-3a_24h_sample-0138	human_ngn2	DMSO	24h	NA	7.64541	24.5011	1.45076	-0.0907297	0.400497	1.10115	1.42943	1.52222	0.5399
experiment-05	experiment-05_plate-c_human_ngn2-esc-derived_drug-panel-3a_24h_sample-0139	human_ngn2	Tunicamycin	24h	10 ug/mL	8.08721	27.9022	1.34038	-0.0480121	0.387421	1.06333	1.41973	1.46777	0.570162
experiment-05	experiment-05_plate-c_human_ngn2-esc-derived_drug-panel-3a_24h_sample-0140	human_ngn2	Tunicamycin	24h	10 ug/mL	8.31591	28.8511	1.33578	-0.0430244	0.387098	1.08423	1.4196	1.46258	0.570928
experiment-05	experiment-05_plate-c_human_ngn2-esc-derived_drug-panel-3a_24h_sample-0141	human_ngn2	Tunicamycin	24h	10 ug/mL	8.18105	28.5029	1.37435	-0.0821888	0.390086	1.07856	1.41547	1.49844	0.561988
experiment-05	experiment-05_plate-c_human_ngn2-esc-derived_drug-panel-3a_24h_sample-0142	human_ngn2	Valproic	24h	2 mM	9.96315	26.6346	1.39633	-0.0235784	0.402438	1.15945	1.44426	1.46806	0.553188
experiment-05	experiment-05_plate-c_human_ngn2-esc-derived_drug-panel-3a_24h_sample-0143	human_ngn2	Valproic	24h	2 mM	10.3838	26.6261	1.42598	0.0241119	0.396686	1.17746	1.49023	1.46553	0.550019
experiment-05	experiment-05_plate-c_human_ngn2-esc-derived_drug-panel-3a_24h_sample-0144	human_ngn2	Valproic	24h	2 mM	10.3931	26.581	1.41191	0.0434376	0.394642	1.18648	1.49403	1.44972	0.553152
experiment-05	experiment-05_plate-c_human_ngn2-esc-derived_drug-panel-3a_24h_sample-0145	human_ngn2	Acetylcholine	24h	100 uM	8.07394	26.3726	1.42198	-0.0869702	0.395817	1.09451	1.43122	1.52016	0.550727
experiment-05	experiment-05_plate-c_human_ngn2-esc-derived_drug-panel-3a_24h_sample-0146	human_ngn2	Acetylcholine	24h	100 uM	8.10403	26.3101	1.37292	-0.0760515	0.400061	1.14167	1.41501	1.4916	0.561134
experiment-05	experiment-05_plate-c_human_ngn2-esc-derived_drug-panel-3a_24h_sample-0147	human_ngn2	Acetylcholine	24h	100 uM	7.93509	25.5293	1.4171	-0.107073	0.396492	1.08183	1.40537	1.51364	0.546532
experiment-05	experiment-05_plate-c_human_ngn2-esc-derived_drug-panel-3a_24h_sample-0148	human_ngn2	NBOH-2C-2N	24h	100 nM	8.02874	25.9244	1.46935	-0.0896673	0.395508	1.06287	1.42477	1.51613	0.531046
experiment-05	experiment-05_plate-c_human_ngn2-esc-derived_drug-panel-3a_24h_sample-0149	human_ngn2	NBOH-2C-2N	24h	100 nM	8.0579	25.8975	1.41439	-0.130171	0.395973	1.07167	1.40018	1.53239	0.550102
experiment-05	experiment-05_plate-c_human_ngn2-esc-derived_drug-panel-3a_24h_sample-0150	human_ngn2	NBOH-2C-2N	24h	100 nM	8.03651	25.9035	1.40041	-0.089647	0.395461	1.08092	1.41619	1.50699	0.553683
experiment-05	experiment-05_plate-c_human_ngn2-esc-derived_drug-panel-3a_24h_sample-0151	human_ngn2	H-89	24h	10 uM	7.97454	25.2978	1.4283	-0.0718159	0.394286	1.0816	1.43492	1.50815	0.546776
experiment-05	experiment-05_plate-c_human_ngn2-esc-derived_drug-panel-3a_24h_sample-0152	human_ngn2	H-89	24h	10 uM	8.01359	24.9066	1.45826	-0.118316	0.396046	1.05313	1.4173	1.53843	0.537842
experiment-05	experiment-05_plate-c_human_ngn2-esc-derived_drug-panel-3a_24h_sample-0153	human_ngn2	H-89	24h	10 uM	7.90493	25.1957	1.43244	-0.103734	0.396339	1.10729	1.41724	1.52289	0.544664
experiment-05	experiment-05_plate-c_human_ngn2-esc-derived_drug-panel-3a_24h_sample-0154	human_ngn2	DMSO	24h	NA	7.92102	25.3569	1.43111	-0.0894675	0.396121	1.09375	1.41541	1.50596	0.541688
experiment-05	experiment-05_plate-c_human_ngn2-esc-derived_drug-panel-3a_24h_sample-0155	human_ngn2	DMSO	24h	NA	7.92496	25.8526	1.45874	-0.107579	0.400347	1.10674	1.42869	1.5393	0.539894
experiment-05	experiment-05_plate-c_human_ngn2-esc-derived_drug-panel-3a_24h_sample-0156	human_ngn2	DMSO	24h	NA	7.90046	25.2945	1.41101	-0.0885463	0.400175	1.04544	1.44357	1.53495	0.560034
experiment-05	experiment-05_plate-c_human_ngn2-esc-derived_drug-panel-3a_24h_sample-0157	human_ngn2	KT-5720	24h	1 uM	7.97052	26.144	1.41658	-0.0623676	0.398907	1.07667	1.43307	1.49638	0.548684
experiment-05	experiment-05_plate-c_human_ngn2-esc-derived_drug-panel-3a_24h_sample-0158	human_ngn2	KT-5720	24h	1 uM	7.92022	25.7818	1.4227	-0.108967	0.395417	1.05767	1.4152	1.52623	0.548599
experiment-05	experiment-05_plate-c_human_ngn2-esc-derived_drug-panel-3a_24h_sample-0159	human_ngn2	KT-5720	24h	1 uM	7.86769	25.1874	1.42996	-0.068126	0.401517	1.08212	1.44137	1.51106	0.547885
experiment-05	experiment-05_plate-c_human_ngn2-esc-derived_drug-panel-3a_24h_sample-0160	human_ngn2	Hedgehog	24h	100 nM	8.06351	25.9435	1.44716	-0.0629469	0.39462	1.07372	1.43607	1.50011	0.538411
experiment-05	experiment-05_plate-c_human_ngn2-esc-derived_drug-panel-3a_24h_sample-0161	human_ngn2	Hedgehog	24h	100 nM	8.12906	26.2543	1.42816	-0.113315	0.399407	1.09747	1.4141	1.52965	0.546954
experiment-05	experiment-05_plate-c_human_ngn2-esc-derived_drug-panel-3a_24h_sample-0162	human_ngn2	Hedgehog	24h	100 nM	7.85704	25.0572	1.41891	-0.0673107	0.398333	1.07776	1.43213	1.50053	0.548399
experiment-05	experiment-05_plate-c_human_ngn2-esc-derived_drug-panel-3a_24h_sample-0163	human_ngn2	Torin-1	24h	500 nM	8.42773	26.4013	1.31262	-0.0746128	0.401871	1.11778	1.40872	1.48349	0.582184
experiment-05	experiment-05_plate-c_human_ngn2-esc-derived_drug-panel-3a_24h_sample-0164	human_ngn2	Torin-1	24h	500 nM	8.42039	26.1967	1.33136	-0.0415018	0.390057	1.14636	1.42584	1.46745	0.574887
experiment-05	experiment-05_plate-c_human_ngn2-esc-derived_drug-panel-3a_24h_sample-0165	human_ngn2	Torin-1	24h	500 nM	8.46126	26.5117	1.25745	-0.0523426	0.376208	1.16549	1.39175	1.44318	0.5929
experiment-05	experiment-05_plate-c_human_ngn2-esc-derived_drug-panel-3a_24h_sample-0166	human_ngn2	PQR-620	24h	1 uM	8.07034	25.9674	1.40708	-0.0691699	0.398219	1.11161	1.42325	1.49315	0.54985
experiment-05	experiment-05_plate-c_human_ngn2-esc-derived_drug-panel-3a_24h_sample-0167	human_ngn2	PQR-620	24h	1 uM	8.14404	26.3741	1.35936	-0.0795011	0.394236	1.13326	1.40569	1.48533	0.563395
experiment-05	experiment-05_plate-c_human_ngn2-esc-derived_drug-panel-3a_24h_sample-0168	human_ngn2	PQR-620	24h	1 uM	8.1644	26.3702	1.35531	-0.0806939	0.395185	1.13408	1.40802	1.48901	0.566155
experiment-05	experiment-05_plate-c_human_ngn2-esc-derived_drug-panel-3a_24h_sample-0169	human_ngn2	DMSO	24h	NA	7.94578	25.4161	1.42682	-0.0511357	0.39494	1.08938	1.43428	1.48603	0.543103
experiment-05	experiment-05_plate-c_human_ngn2-esc-derived_drug-panel-3a_24h_sample-0170	human_ngn2	DMSO	24h	NA	7.97128	25.541	1.43612	-0.0995237	0.397362	1.1199	1.42573	1.52756	0.545708
experiment-05	experiment-05_plate-c_human_ngn2-esc-derived_drug-panel-3a_24h_sample-0171	human_ngn2	DMSO	24h	NA	7.89064	24.7961	1.41245	-0.107287	0.395579	1.10528	1.40901	1.51779	0.549762
experiment-05	experiment-05_plate-c_human_ngn2-esc-derived_drug-panel-3a_24h_sample-0172	human_ngn2	Volinanserin	24h	100 nM	7.72841	24.4484	1.4317	-0.0922021	0.397303	1.07971	1.41504	1.50843	0.541857
experiment-05	experiment-05_plate-c_human_ngn2-esc-derived_drug-panel-3a_24h_sample-0173	human_ngn2	Volinanserin	24h	100 nM	8.11594	26.1731	1.44561	-0.106499	0.400565	1.10486	1.41617	1.52467	0.539844
experiment-05	experiment-05_plate-c_human_ngn2-esc-derived_drug-panel-3a_24h_sample-0174	human_ngn2	Volinanserin	24h	100 nM	7.87479	25.2672	1.42506	-0.122327	0.387412	1.08222	1.40276	1.52688	0.545505
experiment-05	experiment-05_plate-c_human_ngn2-esc-derived_drug-panel-3a_24h_sample-0175	human_ngn2	6-APB	24h	500 nM	7.90047	25.3833	1.42639	-0.0842408	0.39284	1.0713	1.43659	1.52298	0.550568
experiment-05	experiment-05_plate-c_human_ngn2-esc-derived_drug-panel-3a_24h_sample-0176	human_ngn2	6-APB	24h	500 nM	7.94623	25.2162	1.44974	-0.0684138	0.387256	1.04895	1.44375	1.51386	0.541373
experiment-05	experiment-05_plate-c_human_ngn2-esc-derived_drug-panel-3a_24h_sample-0177	human_ngn2	6-APB	24h	500 nM	7.72936	24.3399	1.47707	-0.0707985	0.398985	1.06365	1.44944	1.52235	0.533759
experiment-05	experiment-05_plate-c_human_ngn2-esc-derived_drug-panel-3a_24h_sample-0178	human_ngn2	SN-011	24h	1 uM	7.83591	24.7223	1.42117	-0.0350637	0.38988	1.11275	1.44855	1.48419	0.547558
experiment-05	experiment-05_plate-c_human_ngn2-esc-derived_drug-panel-3a_24h_sample-0179	human_ngn2	SN-011	24h	1 uM	7.88581	25.0033	1.44751	-0.0770924	0.391399	1.07689	1.44619	1.52557	0.544803
experiment-05	experiment-05_plate-c_human_ngn2-esc-derived_drug-panel-3a_24h_sample-0180	human_ngn2	SN-011	24h	1 uM	7.86557	25	1.45908	-0.0696377	0.393278	1.10685	1.43575	1.50675	0.53513
experiment-05	experiment-05_plate-c_human_ngn2-esc-derived_drug-panel-3a_24h_sample-0181	human_ngn2	Water	24h	NA	7.49568	24.7713	1.41416	-0.112637	0.391849	1.08155	1.41684	1.53189	0.553224
experiment-05	experiment-05_plate-c_human_ngn2-esc-derived_drug-panel-3a_24h_sample-0182	human_ngn2	Water	24h	NA	7.49855	25.0079	1.44455	-0.094801	0.398391	1.08643	1.41653	1.51274	0.538117
experiment-05	experiment-05_plate-c_human_ngn2-esc-derived_drug-panel-3a_24h_sample-0183	human_ngn2	Water	24h	NA	7.43167	22.6081	1.51363	-0.0767222	0.398939	1.10613	1.45966	1.53939	0.525178
experiment-05	experiment-05_plate-c_human_ngn2-esc-derived_drug-panel-3a_24h_sample-0184	human_ngn2	TSA	24h	100 nM	12.9211	31.6813	1.32796	0.0870116	0.368049	1.19102	1.47622	1.38982	0.570814
experiment-05	experiment-05_plate-c_human_ngn2-esc-derived_drug-panel-3a_24h_sample-0185	human_ngn2	TSA	24h	100 nM	12.7842	31.5046	1.3493	0.0974147	0.370313	1.16443	1.49478	1.39718	0.567519
experiment-05	experiment-05_plate-c_human_ngn2-esc-derived_drug-panel-3a_24h_sample-0186	human_ngn2	TSA	24h	100 nM	12.7556	31.1394	1.36219	0.0873115	0.367459	1.19356	1.49895	1.41092	0.565958
experiment-05	experiment-05_plate-c_human_ngn2-esc-derived_drug-panel-3a_24h_sample-0187	human_ngn2	Cetrizine	24h	500 nM	7.67449	24.7986	1.41555	-0.0839734	0.396666	1.10112	1.42732	1.51286	0.551086
experiment-05	experiment-05_plate-c_human_ngn2-esc-derived_drug-panel-3a_24h_sample-0188	human_ngn2	Cetrizine	24h	500 nM	7.73592	24.1579	1.45523	-0.0456347	0.389085	1.06418	1.45527	1.50204	0.53926
experiment-05	experiment-05_plate-c_human_ngn2-esc-derived_drug-panel-3a_24h_sample-0189	human_ngn2	Cetrizine	24h	500 nM	7.4589	22.9259	1.5193	-0.103563	0.403064	1.05923	1.43472	1.5415	0.519136
experiment-05	experiment-05_plate-c_human_ngn2-esc-derived_drug-panel-3a_24h_sample-0190	human_ngn2	DOI	24h	100 nM	7.88809	24.3536	1.40399	-0.0822382	0.394542	1.09454	1.42859	1.51239	0.555672
experiment-05	experiment-05_plate-c_human_ngn2-esc-derived_drug-panel-3a_24h_sample-0191	human_ngn2	DOI	24h	100 nM	7.94319	25.0684	1.35892	-0.13478	0.3685	1.07334	1.37391	1.50845	0.561876
experiment-05	experiment-05_plate-c_human_ngn2-esc-derived_drug-panel-3a_24h_sample-0192	human_ngn2	DOI	24h	100 nM	7.82566	24.711	1.42703	-0.100943	0.383325	1.10475	1.42998	1.53361	0.551074
experiment-06	experiment-06_plate-c_human_ngn2-esc-derived_drug-panel-4_2h_sample-0001	human_ngn2	Rapamycin	2h	20 nM	8.68452	24.3953	1.44914	-0.0664288	0.393859	1.07455	1.43483	1.50244	0.537871
experiment-06	experiment-06_plate-c_human_ngn2-esc-derived_drug-panel-4_2h_sample-0002	human_ngn2	Torin-1	2h	500 nM	8.87393	25.4176	1.41584	-0.0995977	0.395263	1.07162	1.41923	1.52067	0.550924
experiment-06	experiment-06_plate-c_human_ngn2-esc-derived_drug-panel-4_2h_sample-0003	human_ngn2	SGI-1027	2h	10 uM	8.86246	25.2602	1.41993	-0.0641073	0.369164	0.93891	1.43844	1.5038	0.549801
experiment-06	experiment-06_plate-c_human_ngn2-esc-derived_drug-panel-4_2h_sample-0004	human_ngn2	TTX	2h	1 uM	9.6074	27.6272	1.42614	-0.147796	0.389341	1.02239	1.40121	1.55236	0.549548
experiment-06	experiment-06_plate-c_human_ngn2-esc-derived_drug-panel-4_2h_sample-0005	human_ngn2	Rapamycin	2h	20 nM	9.18395	25.3075	1.43043	-0.101415	0.393115	1.0563	1.42877	1.53282	0.549407
experiment-06	experiment-06_plate-c_human_ngn2-esc-derived_drug-panel-4_2h_sample-0006	human_ngn2	Torin-1	2h	500 nM	9.07904	24.6555	1.4548	-0.0984181	0.39539	1.03304	1.44108	1.54281	0.544269
experiment-06	experiment-06_plate-c_human_ngn2-esc-derived_drug-panel-4_2h_sample-0007	human_ngn2	SGI-1027	2h	10 uM	8.74964	24.4323	1.44087	-0.0667009	0.371332	0.949134	1.43761	1.50563	0.542063
experiment-06	experiment-06_plate-c_human_ngn2-esc-derived_drug-panel-4_2h_sample-0008	human_ngn2	TTX	2h	1 uM	9.06809	23.9888	1.49855	-0.0886155	0.398146	1.0306	1.44412	1.53561	0.527278
experiment-06	experiment-06_plate-c_human_ngn2-esc-derived_drug-panel-4_2h_sample-0009	human_ngn2	Rapamycin	2h	20 nM	9.0176	24.84	1.49452	-0.106852	0.392365	1.05958	1.42659	1.53626	0.525755
experiment-06	experiment-06_plate-c_human_ngn2-esc-derived_drug-panel-4_2h_sample-0010	human_ngn2	Torin-1	2h	500 nM	8.43165	22.8956	1.45484	-0.0916101	0.397995	1.06034	1.43238	1.52629	0.539657
experiment-06	experiment-06_plate-c_human_ngn2-esc-derived_drug-panel-4_2h_sample-0011	human_ngn2	SGI-1027	2h	10 uM	8.51117	24.428	1.30288	0.0400809	0.337315	0.789677	1.46494	1.4248	0.58563
experiment-06	experiment-06_plate-c_human_ngn2-esc-derived_drug-panel-4_2h_sample-0012	human_ngn2	TTX	2h	1 uM	8.45585	26.9781	1.39163	-0.0786601	0.38521	0.966761	1.41103	1.4901	0.552859
experiment-06	experiment-06_plate-c_human_ngn2-esc-derived_drug-panel-4_2h_sample-0014	human_ngn2	TC-E-5003	2h	1 uM	8.35428	24.6222	1.4264	-0.117639	0.388072	1.08801	1.39627	1.5149	0.541564
experiment-06	experiment-06_plate-c_human_ngn2-esc-derived_drug-panel-4_2h_sample-0015	human_ngn2	DMSO	2h	NA	8.69294	26.7337	1.44438	-0.10153	0.386902	1.03375	1.40226	1.5045	0.534046
experiment-06	experiment-06_plate-c_human_ngn2-esc-derived_drug-panel-4_2h_sample-0016	human_ngn2	TSA	2h	100 nM	11.1567	27.2255	1.57446	-0.0948844	0.398936	1.0617	1.45827	1.5574	0.506284
experiment-06	experiment-06_plate-c_human_ngn2-esc-derived_drug-panel-4_2h_sample-0018	human_ngn2	TC-E-5003	2h	1 uM	8.54766	24.8648	1.39209	-0.127598	0.387553	1.01513	1.39213	1.52086	0.554942
experiment-06	experiment-06_plate-c_human_ngn2-esc-derived_drug-panel-4_2h_sample-0019	human_ngn2	DMSO	2h	NA	8.91045	25.7804	1.44132	-0.0992543	0.395766	1.06249	1.42869	1.53044	0.54482
experiment-06	experiment-06_plate-c_human_ngn2-esc-derived_drug-panel-4_2h_sample-0020	human_ngn2	TSA	2h	100 nM	10.8966	26.2979	1.58035	-0.0754005	0.401832	1.05564	1.46328	1.54179	0.502448
experiment-06	experiment-06_plate-c_human_ngn2-esc-derived_drug-panel-4_2h_sample-0021	human_ngn2	Norepinephrine	2h	100 uM	8.86933	25.3066	1.47157	-0.124381	0.404712	1.0313	1.41963	1.54746	0.534951
experiment-06	experiment-06_plate-c_human_ngn2-esc-derived_drug-panel-4_2h_sample-0022	human_ngn2	TC-E-5003	2h	1 uM	8.24224	23.1972	1.43125	-0.0846405	0.393689	1.04925	1.42724	1.51348	0.545222
experiment-06	experiment-06_plate-c_human_ngn2-esc-derived_drug-panel-4_2h_sample-0023	human_ngn2	DMSO	2h	NA	8.37239	25.4037	1.38734	-0.110576	0.392391	1.06533	1.39604	1.50724	0.554918
experiment-06	experiment-06_plate-c_human_ngn2-esc-derived_drug-panel-4_2h_sample-0024	human_ngn2	TSA	2h	100 nM	10.9089	26.312	1.58196	-0.0672116	0.400568	1.04067	1.46089	1.53056	0.499614
experiment-06	experiment-06_plate-c_human_ngn2-esc-derived_drug-panel-4_2h_sample-0025	human_ngn2	4-AP	2h	100 uM	8.72097	26.2442	1.43012	-0.106243	0.389773	1.06193	1.40555	1.51297	0.541533
experiment-06	experiment-06_plate-c_human_ngn2-esc-derived_drug-panel-4_2h_sample-0026	human_ngn2	DOI	2h	1 uM	8.82024	25.4244	1.45083	-0.103641	0.389663	1.06587	1.41975	1.52549	0.5387
experiment-06	experiment-06_plate-c_human_ngn2-esc-derived_drug-panel-4_2h_sample-0027	human_ngn2	SN-011	2h	1 uM	8.92673	24.9069	1.48057	-0.13803	0.397122	1.02663	1.41507	1.55715	0.532545
experiment-06	experiment-06_plate-c_human_ngn2-esc-derived_drug-panel-4_2h_sample-0028	human_ngn2	Tunicamycin	2h	10 ug/mL	8.88465	25.2638	1.4787	-0.102012	0.394769	1.06351	1.42473	1.52912	0.529939
experiment-06	experiment-06_plate-c_human_ngn2-esc-derived_drug-panel-4_2h_sample-0029	human_ngn2	4-AP	2h	100 uM	9.11612	26.329	1.50095	-0.118438	0.384541	1.02317	1.41973	1.5412	0.523079
experiment-06	experiment-06_plate-c_human_ngn2-esc-derived_drug-panel-4_2h_sample-0030	human_ngn2	DOI	2h	1 uM	9.12786	27.2619	1.42831	-0.123741	0.386637	1.04106	1.40588	1.53178	0.545767
experiment-06	experiment-06_plate-c_human_ngn2-esc-derived_drug-panel-4_2h_sample-0031	human_ngn2	SN-011	2h	1 uM	8.78053	25.4988	1.42798	-0.136155	0.395128	1.04206	1.39463	1.53266	0.543967
experiment-06	experiment-06_plate-c_human_ngn2-esc-derived_drug-panel-4_2h_sample-0032	human_ngn2	Tunicamycin	2h	10 ug/mL	9.09913	27.8365	1.38882	-0.139101	0.387578	1.07287	1.38652	1.52686	0.556277
experiment-06	experiment-06_plate-c_human_ngn2-esc-derived_drug-panel-4_2h_sample-0033	human_ngn2	4-AP	2h	100 uM	8.72544	26.6167	1.43309	-0.0782236	0.377347	1.06327	1.42657	1.50605	0.543027
experiment-06	experiment-06_plate-c_human_ngn2-esc-derived_drug-panel-4_2h_sample-0034	human_ngn2	DOI	2h	1 uM	8.439	22.8596	1.50569	-0.0751606	0.391149	1.04109	1.45896	1.53698	0.527526
experiment-06	experiment-06_plate-c_human_ngn2-esc-derived_drug-panel-4_2h_sample-0035	human_ngn2	SN-011	2h	1 uM	8.46159	23.7163	1.43815	-0.123839	0.396995	1.05552	1.41613	1.54306	0.546032
experiment-06	experiment-06_plate-c_human_ngn2-esc-derived_drug-panel-4_2h_sample-0036	human_ngn2	Tunicamycin	2h	10 ug/mL	9.1561	27.2013	1.41749	-0.122847	0.39657	1.07242	1.40639	1.53139	0.549896
experiment-06	experiment-06_plate-c_human_ngn2-esc-derived_drug-panel-4_2h_sample-0037	human_ngn2	H-151	2h	1 uM	8.54391	25.3005	1.42193	-0.0575638	0.387892	1.10505	1.44283	1.50156	0.549445
experiment-06	experiment-06_plate-c_human_ngn2-esc-derived_drug-panel-4_2h_sample-0038	human_ngn2	Loratadine	2h	30 uM	8.90681	25.4925	1.39563	-0.0865307	0.394534	1.08804	1.40546	1.49234	0.550694
experiment-06	experiment-06_plate-c_human_ngn2-esc-derived_drug-panel-4_2h_sample-0039	human_ngn2	Dopamine	2h	10 uM	9.14347	25.9195	1.45323	-0.135003	0.396498	1.02919	1.40592	1.54383	0.53863
experiment-06	experiment-06_plate-c_human_ngn2-esc-derived_drug-panel-4_2h_sample-0040	human_ngn2	SB-216763	2h	10 uM	9.24455	25.8099	1.44837	-0.131864	0.399114	1.03876	1.40175	1.53591	0.538229
experiment-06	experiment-06_plate-c_human_ngn2-esc-derived_drug-panel-4_2h_sample-0041	human_ngn2	H-151	2h	1 uM	9.04883	25.26	1.46317	-0.124912	0.395413	1.02862	1.41891	1.54724	0.537907
experiment-06	experiment-06_plate-c_human_ngn2-esc-derived_drug-panel-4_2h_sample-0042	human_ngn2	Loratadine	2h	30 uM	9.69804	28.3622	1.38778	-0.139759	0.385186	1.05404	1.38441	1.52524	0.555965
experiment-06	experiment-06_plate-c_human_ngn2-esc-derived_drug-panel-4_2h_sample-0043	human_ngn2	Dopamine	2h	10 uM	9.16001	26.6102	1.47687	-0.0936714	0.384646	1.06117	1.43069	1.52666	0.531239
experiment-06	experiment-06_plate-c_human_ngn2-esc-derived_drug-panel-4_2h_sample-0044	human_ngn2	SB-216763	2h	10 uM	8.91429	23.4172	1.50139	-0.109904	0.397717	1.0527	1.43705	1.55081	0.527675
experiment-06	experiment-06_plate-c_human_ngn2-esc-derived_drug-panel-4_2h_sample-0045	human_ngn2	H-151	2h	1 uM	8.83044	25.3142	1.4391	-0.101573	0.394716	1.04309	1.41899	1.5225	0.542407
experiment-06	experiment-06_plate-c_human_ngn2-esc-derived_drug-panel-4_2h_sample-0046	human_ngn2	Loratadine	2h	30 uM	8.73079	23.4485	1.45961	-0.10968	0.396544	1.07053	1.42025	1.53244	0.536787
experiment-06	experiment-06_plate-c_human_ngn2-esc-derived_drug-panel-4_2h_sample-0047	human_ngn2	Dopamine	2h	10 uM	8.40903	23.4404	1.48682	-0.0816929	0.393862	1.04439	1.45268	1.53732	0.533411
experiment-06	experiment-06_plate-c_human_ngn2-esc-derived_drug-panel-4_2h_sample-0048	human_ngn2	SB-216763	2h	10 uM	8.96694	23.5436	1.51518	-0.125764	0.396297	1.04804	1.43014	1.56041	0.523128
experiment-06	experiment-06_plate-c_human_ngn2-esc-derived_drug-panel-4_2h_sample-0049	human_ngn2	Rapamycin	2h	20 nM	8.5478	25.7644	1.36186	-0.0460877	0.383395	1.11464	1.42828	1.47465	0.564738
experiment-06	experiment-06_plate-c_human_ngn2-esc-derived_drug-panel-4_2h_sample-0050	human_ngn2	Torin-1	2h	500 nM	8.91991	26.4306	1.39403	-0.104263	0.389759	1.05568	1.41861	1.52493	0.560011
experiment-06	experiment-06_plate-c_human_ngn2-esc-derived_drug-panel-4_2h_sample-0051	human_ngn2	SGI-1027	2h	10 uM	8.88724	26.093	1.36932	-0.0909806	0.373935	0.950005	1.4109	1.50274	0.563896
experiment-06	experiment-06_plate-c_human_ngn2-esc-derived_drug-panel-4_2h_sample-0052	human_ngn2	TTX	2h	1 uM	9.68684	28.1176	1.39995	-0.15738	0.39182	1.01685	1.38189	1.54117	0.553837
experiment-06	experiment-06_plate-c_human_ngn2-esc-derived_drug-panel-4_2h_sample-0053	human_ngn2	Rapamycin	2h	20 nM	9.23263	25.906	1.45073	-0.0929985	0.399029	1.06648	1.42893	1.52408	0.540157
experiment-06	experiment-06_plate-c_human_ngn2-esc-derived_drug-panel-4_2h_sample-0054	human_ngn2	Torin-1	2h	500 nM	9.27141	25.5589	1.39534	-0.0894498	0.383857	1.0662	1.43047	1.52197	0.561195
experiment-06	experiment-06_plate-c_human_ngn2-esc-derived_drug-panel-4_2h_sample-0055	human_ngn2	SGI-1027	2h	10 uM	8.76802	24.5852	1.43573	-0.0716912	0.367347	0.92919	1.45046	1.52436	0.549839
experiment-06	experiment-06_plate-c_human_ngn2-esc-derived_drug-panel-4_2h_sample-0056	human_ngn2	TTX	2h	1 uM	9.11613	24.1968	1.49813	-0.0990057	0.394535	1.04946	1.43787	1.54001	0.527102
experiment-06	experiment-06_plate-c_human_ngn2-esc-derived_drug-panel-4_2h_sample-0057	human_ngn2	Rapamycin	2h	20 nM	9.06788	25.5121	1.44084	-0.0906374	0.394725	1.07123	1.4252	1.51761	0.541994
experiment-06	experiment-06_plate-c_human_ngn2-esc-derived_drug-panel-4_2h_sample-0058	human_ngn2	Torin-1	2h	500 nM	8.46422	23.5851	1.45001	-0.0937266	0.397876	1.02376	1.43681	1.53326	0.543549
experiment-06	experiment-06_plate-c_human_ngn2-esc-derived_drug-panel-4_2h_sample-0059	human_ngn2	SGI-1027	2h	10 uM	8.53345	24.6889	1.29647	-0.00225702	0.333353	0.795111	1.441	1.44325	0.587118
experiment-06	experiment-06_plate-c_human_ngn2-esc-derived_drug-panel-4_2h_sample-0060	human_ngn2	TTX	2h	1 uM	9.15763	24.1665	1.50418	-0.11012	0.401807	1.05169	1.44788	1.56272	0.530664
experiment-06	experiment-06_plate-c_human_ngn2-esc-derived_drug-panel-4_2h_sample-0061	human_ngn2	Norepinephrine	2h	100 uM	8.27855	28.4039	1.30031	0.0301175	0.314154	1.1455	1.43527	1.40562	0.576757
experiment-06	experiment-06_plate-c_human_ngn2-esc-derived_drug-panel-4_2h_sample-0062	human_ngn2	TC-E-5003	2h	1 uM	8.91731	27.2967	1.36919	-0.0975651	0.385302	1.08958	1.39964	1.49757	0.560765
experiment-06	experiment-06_plate-c_human_ngn2-esc-derived_drug-panel-4_2h_sample-0063	human_ngn2	DMSO	2h	NA	9.13391	26.8426	1.40962	-0.136585	0.395409	1.08306	1.39618	1.53482	0.551633
experiment-06	experiment-06_plate-c_human_ngn2-esc-derived_drug-panel-4_2h_sample-0064	human_ngn2	TSA	2h	100 nM	11.4076	28.6824	1.5453	-0.0867695	0.393045	1.04836	1.44394	1.53345	0.510061
experiment-06	experiment-06_plate-c_human_ngn2-esc-derived_drug-panel-4_2h_sample-0065	human_ngn2	Norepinephrine	2h	100 uM	9.15501	25.5542	1.4722	-0.130223	0.390908	1.06522	1.41372	1.54726	0.533614
experiment-06	experiment-06_plate-c_human_ngn2-esc-derived_drug-panel-4_2h_sample-0067	human_ngn2	DMSO	2h	NA	9.94054	26.9269	1.41211	-0.0254018	0.381373	1.03838	1.4525	1.4783	0.550641
experiment-06	experiment-06_plate-c_human_ngn2-esc-derived_drug-panel-4_2h_sample-0068	human_ngn2	TSA	2h	100 nM	11.0738	27.006	1.56997	-0.050597	0.400149	1.0813	1.48657	1.53963	0.509634
experiment-06	experiment-06_plate-c_human_ngn2-esc-derived_drug-panel-4_2h_sample-0069	human_ngn2	Norepinephrine	2h	100 uM	8.91596	23.8517	1.48576	-0.0967902	0.388952	1.05859	1.44803	1.54851	0.53497
experiment-06	experiment-06_plate-c_human_ngn2-esc-derived_drug-panel-4_2h_sample-0070	human_ngn2	TC-E-5003	2h	1 uM	8.492	23.9104	1.4392	-0.0966157	0.388745	1.05162	1.42699	1.52583	0.544458
experiment-06	experiment-06_plate-c_human_ngn2-esc-derived_drug-panel-4_2h_sample-0071	human_ngn2	DMSO	2h	NA	8.72008	25.2847	1.44304	-0.0783625	0.388895	1.05971	1.43236	1.51231	0.541512
experiment-06	experiment-06_plate-c_human_ngn2-esc-derived_drug-panel-4_2h_sample-0072	human_ngn2	TSA	2h	100 nM	10.986	26.5584	1.56204	-0.0693399	0.392409	1.0358	1.47831	1.5511	0.512987
experiment-06	experiment-06_plate-c_human_ngn2-esc-derived_drug-panel-4_2h_sample-0073	human_ngn2	4-AP	2h	100 uM	8.78156	24.2865	1.4802	-0.124258	0.381332	1.02933	1.42004	1.54777	0.53189
experiment-06	experiment-06_plate-c_human_ngn2-esc-derived_drug-panel-4_2h_sample-0074	human_ngn2	DOI	2h	1 uM	8.90845	25.5647	1.4544	-0.137489	0.393674	1.0227	1.40123	1.54134	0.536883
experiment-06	experiment-06_plate-c_human_ngn2-esc-derived_drug-panel-4_2h_sample-0075	human_ngn2	SN-011	2h	1 uM	8.99367	25.0522	1.46737	-0.114524	0.390906	1.07568	1.42301	1.54058	0.535877
experiment-06	experiment-06_plate-c_human_ngn2-esc-derived_drug-panel-4_2h_sample-0078	human_ngn2	DOI	2h	1 uM	9.04694	24.8616	1.48216	-0.0831765	0.395708	1.06077	1.44987	1.53591	0.534384
experiment-06	experiment-06_plate-c_human_ngn2-esc-derived_drug-panel-4_2h_sample-0079	human_ngn2	SN-011	2h	1 uM	8.98106	24.6287	1.49323	-0.126602	0.392687	1.04522	1.41934	1.54952	0.527293
experiment-06	experiment-06_plate-c_human_ngn2-esc-derived_drug-panel-4_2h_sample-0080	human_ngn2	Tunicamycin	2h	10 ug/mL	8.95492	23.8601	1.4839	-0.101001	0.39256	1.06015	1.43958	1.54398	0.533342
experiment-06	experiment-06_plate-c_human_ngn2-esc-derived_drug-panel-4_2h_sample-0081	human_ngn2	4-AP	2h	100 uM	8.81972	23.6047	1.55882	-0.10405	0.389981	1.03222	1.46578	1.57541	0.516133
experiment-06	experiment-06_plate-c_human_ngn2-esc-derived_drug-panel-4_2h_sample-0082	human_ngn2	DOI	2h	1 uM	8.64831	22.4403	1.5264	-0.0919248	0.397597	1.0328	1.45623	1.55204	0.522149
experiment-06	experiment-06_plate-c_human_ngn2-esc-derived_drug-panel-4_2h_sample-0083	human_ngn2	SN-011	2h	1 uM	8.79969	23.7166	1.49039	-0.0816958	0.39057	1.02755	1.44832	1.5327	0.530498
experiment-06	experiment-06_plate-c_human_ngn2-esc-derived_drug-panel-4_2h_sample-0084	human_ngn2	Tunicamycin	2h	10 ug/mL	8.94322	23.5638	1.52272	-0.100007	0.393481	1.05711	1.44332	1.54691	0.520345
experiment-06	experiment-06_plate-c_human_ngn2-esc-derived_drug-panel-4_2h_sample-0085	human_ngn2	H-151	2h	1 uM	8.79838	24.6851	1.43066	-0.0952774	0.387051	1.02355	1.42007	1.51702	0.544773
experiment-06	experiment-06_plate-c_human_ngn2-esc-derived_drug-panel-4_2h_sample-0086	human_ngn2	Loratadine	2h	30 uM	9.03394	25.2218	1.40177	-0.0616113	0.387557	1.11802	1.4401	1.50293	0.556916
experiment-06	experiment-06_plate-c_human_ngn2-esc-derived_drug-panel-4_2h_sample-0087	human_ngn2	Dopamine	2h	10 uM	8.65858	24.1954	1.45572	-0.118007	0.398154	1.06084	1.41073	1.53097	0.536234
experiment-06	experiment-06_plate-c_human_ngn2-esc-derived_drug-panel-4_2h_sample-0088	human_ngn2	SB-216763	2h	10 uM	8.97988	23.5302	1.4574	-0.100488	0.394106	1.07634	1.42553	1.52836	0.537826
experiment-06	experiment-06_plate-c_human_ngn2-esc-derived_drug-panel-4_2h_sample-0089	human_ngn2	H-151	2h	1 uM	8.72876	24.2561	1.44601	-0.0796842	0.388278	1.05958	1.44227	1.52417	0.544393
experiment-06	experiment-06_plate-c_human_ngn2-esc-derived_drug-panel-4_2h_sample-0091	human_ngn2	Dopamine	2h	10 uM	8.73155	24.8593	1.39757	-0.0880456	0.385209	1.05627	1.42203	1.51151	0.556739
experiment-06	experiment-06_plate-c_human_ngn2-esc-derived_drug-panel-4_2h_sample-0092	human_ngn2	SB-216763	2h	10 uM	8.48147	22.6096	1.45477	-0.0984197	0.397332	1.0359	1.43169	1.53276	0.540734
experiment-06	experiment-06_plate-c_human_ngn2-esc-derived_drug-panel-4_2h_sample-0093	human_ngn2	H-151	2h	1 uM	8.41876	22.5401	1.46894	-0.0703898	0.394997	1.04685	1.45884	1.53179	0.540179
experiment-06	experiment-06_plate-c_human_ngn2-esc-derived_drug-panel-4_2h_sample-0094	human_ngn2	Loratadine	2h	30 uM	8.92801	24.4434	1.37788	-0.0738469	0.395052	1.0831	1.42374	1.49851	0.562216
experiment-06	experiment-06_plate-c_human_ngn2-esc-derived_drug-panel-4_2h_sample-0095	human_ngn2	Dopamine	2h	10 uM	8.4026	23.6062	1.43157	-0.0786414	0.391148	1.05885	1.4304	1.51054	0.545141
experiment-06	experiment-06_plate-c_human_ngn2-esc-derived_drug-panel-4_2h_sample-0096	human_ngn2	SB-216763	2h	10 uM	8.54093	22.9563	1.43708	-0.098619	0.393668	1.05509	1.42295	1.52362	0.544103
experiment-07	experiment-07_plate-c_human_ngn2-esc-derived_drug-panel-4_24h_sample-0001	human_ngn2	Rapamycin	24h	20 nM	12.5775	34.3259	1.38442	-0.0912673	0.362996	0.981841	1.40474	1.49648	0.555647
experiment-07	experiment-07_plate-c_human_ngn2-esc-derived_drug-panel-4_24h_sample-0002	human_ngn2	Torin-1	24h	500 nM	14.3675	37.6142	1.21013	-0.0774713	0.358194	0.986326	1.3648	1.44009	0.606177
experiment-07	experiment-07_plate-c_human_ngn2-esc-derived_drug-panel-4_24h_sample-0003	human_ngn2	SGI-1027	24h	10 uM	21.5682	57.5355	0.845825	-0.0688428	0.194874	0.556397	1.26424	1.32603	0.720605
experiment-07	experiment-07_plate-c_human_ngn2-esc-derived_drug-panel-4_24h_sample-0004	human_ngn2	TTX	24h	1 uM	13.0909	31.6455	1.47169	-0.0943463	0.364845	0.992835	1.42412	1.52037	0.530832
experiment-07	experiment-07_plate-c_human_ngn2-esc-derived_drug-panel-4_24h_sample-0005	human_ngn2	Rapamycin	24h	20 nM	13.1861	32.4795	1.45078	-0.113317	0.361756	0.996288	1.41111	1.52642	0.53731
experiment-07	experiment-07_plate-c_human_ngn2-esc-derived_drug-panel-4_24h_sample-0006	human_ngn2	Torin-1	24h	500 nM	13.803	33.7901	1.30309	-0.0727273	0.363484	1.00024	1.39351	1.46556	0.579328
experiment-07	experiment-07_plate-c_human_ngn2-esc-derived_drug-panel-4_24h_sample-0008	human_ngn2	TTX	24h	1 uM	12.9931	31.6482	1.45296	-0.0996973	0.363917	0.994748	1.4193	1.52085	0.536975
experiment-07	experiment-07_plate-c_human_ngn2-esc-derived_drug-panel-4_24h_sample-0009	human_ngn2	Rapamycin	24h	20 nM	12.7851	30.8532	1.49273	-0.12229	0.370279	0.990855	1.42636	1.55254	0.52926
experiment-07	experiment-07_plate-c_human_ngn2-esc-derived_drug-panel-4_24h_sample-0010	human_ngn2	Torin-1	24h	500 nM	13.284	32.0975	1.33013	-0.0937509	0.361675	1.03541	1.39217	1.48564	0.572302
experiment-07	experiment-07_plate-c_human_ngn2-esc-derived_drug-panel-4_24h_sample-0011	human_ngn2	SGI-1027	24h	10 uM	18.7142	47.9913	1.00802	-0.0576766	0.220833	0.541978	1.31794	1.3717	0.668683
experiment-07	experiment-07_plate-c_human_ngn2-esc-derived_drug-panel-4_24h_sample-0012	human_ngn2	TTX	24h	1 uM	12.0464	34.9857	1.36333	-0.0751029	0.354642	0.957165	1.38787	1.46204	0.553857
experiment-07	experiment-07_plate-c_human_ngn2-esc-derived_drug-panel-4_24h_sample-0013	human_ngn2	Norepinephrine	24h	100 uM	14.1446	41.1478	1.23438	-0.149527	0.220489	0.765637	1.33777	1.48386	0.599631
experiment-07	experiment-07_plate-c_human_ngn2-esc-derived_drug-panel-4_24h_sample-0014	human_ngn2	TC-E-5003	24h	1 uM	19.0134	64.2898	0.629829	-0.0885971	0.330516	1.05116	1.17039	1.24451	0.780317
experiment-07	experiment-07_plate-c_human_ngn2-esc-derived_drug-panel-4_24h_sample-0015	human_ngn2	DMSO	24h	NA	12.347	32.1329	1.45263	-0.0898985	0.367712	1.00504	1.42167	1.51308	0.536115
experiment-07	experiment-07_plate-c_human_ngn2-esc-derived_drug-panel-4_24h_sample-0016	human_ngn2	TSA	24h	100 nM	20.7612	46.0711	1.15383	0.0262676	0.319483	0.957716	1.39842	1.37319	0.622826
experiment-07	experiment-07_plate-c_human_ngn2-esc-derived_drug-panel-4_24h_sample-0017	human_ngn2	Norepinephrine	24h	100 uM	13.27	40.1162	1.19373	-0.156641	0.21943	0.734858	1.31742	1.46851	0.608962
experiment-07	experiment-07_plate-c_human_ngn2-esc-derived_drug-panel-4_24h_sample-0018	human_ngn2	TC-E-5003	24h	1 uM	17.4947	58.4067	0.805369	-0.095112	0.335627	0.989772	1.22012	1.30327	0.721959
experiment-07	experiment-07_plate-c_human_ngn2-esc-derived_drug-panel-4_24h_sample-0019	human_ngn2	DMSO	24h	NA	12.8191	32.8036	1.43254	-0.09829	0.367653	0.974467	1.41743	1.51737	0.543641
experiment-07	experiment-07_plate-c_human_ngn2-esc-derived_drug-panel-4_24h_sample-0020	human_ngn2	TSA	24h	100 nM	20.916	46.8878	1.1383	0.0545454	0.318885	0.97824	1.40633	1.35415	0.627033
experiment-07	experiment-07_plate-c_human_ngn2-esc-derived_drug-panel-4_24h_sample-0021	human_ngn2	Norepinephrine	24h	100 uM	12.7379	40.3495	1.18446	-0.154821	0.229482	0.740301	1.30961	1.45796	0.608851
experiment-07	experiment-07_plate-c_human_ngn2-esc-derived_drug-panel-4_24h_sample-0022	human_ngn2	TC-E-5003	24h	1 uM	16.7879	57.2623	0.823679	-0.0726907	0.33715	1.00785	1.23775	1.30172	0.717399
experiment-07	experiment-07_plate-c_human_ngn2-esc-derived_drug-panel-4_24h_sample-0023	human_ngn2	DMSO	24h	NA	11.7092	31.4856	1.42459	-0.0671425	0.368403	0.983581	1.4247	1.49258	0.543379
experiment-07	experiment-07_plate-c_human_ngn2-esc-derived_drug-panel-4_24h_sample-0024	human_ngn2	TSA	24h	100 nM	21.0034	47.0169	1.14337	0.039802	0.317795	0.966971	1.40136	1.36323	0.625768
experiment-07	experiment-07_plate-c_human_ngn2-esc-derived_drug-panel-4_24h_sample-0025	human_ngn2	4-AP	24h	100 uM	12.6778	36.3499	1.39421	-0.139135	0.361933	0.957951	1.38114	1.52097	0.552059
experiment-07	experiment-07_plate-c_human_ngn2-esc-derived_drug-panel-4_24h_sample-0026	human_ngn2	DOI	24h	1 uM	12.5177	34.5072	1.39238	-0.0916692	0.365871	0.976914	1.41154	1.50414	0.555344
experiment-07	experiment-07_plate-c_human_ngn2-esc-derived_drug-panel-4_24h_sample-0027	human_ngn2	SN-011	24h	1 uM	12.6641	32.6256	1.44652	-0.0976597	0.363198	0.98944	1.41979	1.51923	0.539171
experiment-07	experiment-07_plate-c_human_ngn2-esc-derived_drug-panel-4_24h_sample-0028	human_ngn2	Tunicamycin	24h	10 ug/mL	14.0652	40.9965	1.31853	-0.0753984	0.36132	0.991874	1.3959	1.47079	0.574691
experiment-07	experiment-07_plate-c_human_ngn2-esc-derived_drug-panel-4_24h_sample-0029	human_ngn2	4-AP	24h	100 uM	13.0149	35.3985	1.44689	-0.105304	0.358257	0.984286	1.41431	1.52141	0.538429
experiment-07	experiment-07_plate-c_human_ngn2-esc-derived_drug-panel-4_24h_sample-0030	human_ngn2	DOI	24h	1 uM	12.9423	33.3246	1.45243	-0.10285	0.362097	0.989255	1.42332	1.52849	0.539306
experiment-07	experiment-07_plate-c_human_ngn2-esc-derived_drug-panel-4_24h_sample-0031	human_ngn2	SN-011	24h	1 uM	13.3096	34.3255	1.39806	-0.0868356	0.365265	0.983437	1.41102	1.49855	0.552002
experiment-07	experiment-07_plate-c_human_ngn2-esc-derived_drug-panel-4_24h_sample-0032	human_ngn2	Tunicamycin	24h	10 ug/mL	13.4303	36.1366	1.4175	-0.0811133	0.362173	0.98371	1.41789	1.4999	0.546151
experiment-07	experiment-07_plate-c_human_ngn2-esc-derived_drug-panel-4_24h_sample-0033	human_ngn2	4-AP	24h	100 uM	12.8853	32.4233	1.52122	-0.0971432	0.361563	0.995768	1.43839	1.53857	0.518574
experiment-07	experiment-07_plate-c_human_ngn2-esc-derived_drug-panel-4_24h_sample-0034	human_ngn2	DOI	24h	1 uM	12.5201	32.0553	1.46489	-0.0855628	0.366459	0.972676	1.42172	1.50859	0.530771
experiment-07	experiment-07_plate-c_human_ngn2-esc-derived_drug-panel-4_24h_sample-0035	human_ngn2	SN-011	24h	1 uM	11.8405	31.2161	1.4402	-0.0567795	0.358658	0.947689	1.43062	1.48805	0.537789
experiment-07	experiment-07_plate-c_human_ngn2-esc-derived_drug-panel-4_24h_sample-0036	human_ngn2	Tunicamycin	24h	10 ug/mL	13.4272	35.9931	1.41371	-0.0704976	0.351806	0.970667	1.42452	1.49586	0.548073
experiment-07	experiment-07_plate-c_human_ngn2-esc-derived_drug-panel-4_24h_sample-0037	human_ngn2	H-151	24h	1 uM	12.6096	36.0643	1.34381	-0.0914594	0.362806	1.00181	1.39747	1.48893	0.568588
experiment-07	experiment-07_plate-c_human_ngn2-esc-derived_drug-panel-4_24h_sample-0038	human_ngn2	Loratadine	24h	30 uM	13.0843	39.0964	1.24539	-0.121422	0.357299	1.02659	1.35484	1.4738	0.59655
experiment-07	experiment-07_plate-c_human_ngn2-esc-derived_drug-panel-4_24h_sample-0039	human_ngn2	Dopamine	24h	10 uM	13.895	36.2731	1.39025	-0.0832812	0.353123	1.00297	1.41815	1.50242	0.557099
experiment-07	experiment-07_plate-c_human_ngn2-esc-derived_drug-panel-4_24h_sample-0040	human_ngn2	SB-216763	24h	10 uM	12.9004	32.0034	1.53269	-0.122495	0.36839	0.987579	1.43048	1.55724	0.516327
experiment-07	experiment-07_plate-c_human_ngn2-esc-derived_drug-panel-4_24h_sample-0041	human_ngn2	H-151	24h	1 uM	13.0172	37.9642	1.31769	-0.112867	0.363006	1.04229	1.37791	1.49004	0.575278
experiment-07	experiment-07_plate-c_human_ngn2-esc-derived_drug-panel-4_24h_sample-0042	human_ngn2	Loratadine	24h	30 uM	13.4206	40.3445	1.16961	-0.0892614	0.34134	1.02024	1.34438	1.43018	0.616702
experiment-07	experiment-07_plate-c_human_ngn2-esc-derived_drug-panel-4_24h_sample-0043	human_ngn2	Dopamine	24h	10 uM	13.1688	34.2458	1.44296	-0.0950797	0.362026	1.00361	1.42538	1.52249	0.542132
experiment-07	experiment-07_plate-c_human_ngn2-esc-derived_drug-panel-4_24h_sample-0044	human_ngn2	SB-216763	24h	10 uM	12.7	31.0157	1.56298	-0.139159	0.367442	1.00035	1.43113	1.57606	0.508896
experiment-07	experiment-07_plate-c_human_ngn2-esc-derived_drug-panel-4_24h_sample-0045	human_ngn2	H-151	24h	1 uM	12.9318	34.4918	1.38767	-0.093045	0.364511	1.00984	1.4103	1.50425	0.556942
experiment-07	experiment-07_plate-c_human_ngn2-esc-derived_drug-panel-4_24h_sample-0046	human_ngn2	Loratadine	24h	30 uM	12.3885	35.9241	1.1826	-0.0808736	0.342421	0.975046	1.3603	1.43873	0.616565
experiment-07	experiment-07_plate-c_human_ngn2-esc-derived_drug-panel-4_24h_sample-0047	human_ngn2	Dopamine	24h	10 uM	12.118	30.7128	1.49326	-0.0851559	0.372032	0.997508	1.43953	1.52705	0.526877
experiment-07	experiment-07_plate-c_human_ngn2-esc-derived_drug-panel-4_24h_sample-0048	human_ngn2	SB-216763	24h	10 uM	12.5237	30.9819	1.56196	-0.103983	0.372041	0.993966	1.45068	1.55909	0.509691
experiment-07	experiment-07_plate-c_human_ngn2-esc-derived_drug-panel-4_24h_sample-0049	human_ngn2	Rapamycin	24h	20 nM	12.5651	34.4391	1.38125	-0.0770024	0.359144	1.00048	1.41061	1.48795	0.556357
experiment-07	experiment-07_plate-c_human_ngn2-esc-derived_drug-panel-4_24h_sample-0050	human_ngn2	Torin-1	24h	500 nM	14.4122	37.8082	1.21456	-0.0975257	0.363192	1.01718	1.3529	1.44751	0.603356
experiment-07	experiment-07_plate-c_human_ngn2-esc-derived_drug-panel-4_24h_sample-0051	human_ngn2	SGI-1027	24h	10 uM	21.5949	57.5546	0.852363	-0.0579879	0.209053	0.518254	1.26717	1.31915	0.716251
experiment-07	experiment-07_plate-c_human_ngn2-esc-derived_drug-panel-4_24h_sample-0052	human_ngn2	TTX	24h	1 uM	13.1441	31.6421	1.45337	-0.104809	0.362396	0.975808	1.42424	1.53156	0.539683
experiment-07	experiment-07_plate-c_human_ngn2-esc-derived_drug-panel-4_24h_sample-0053	human_ngn2	Rapamycin	24h	20 nM	13.1942	32.816	1.45533	-0.0935913	0.359586	0.993026	1.42192	1.51723	0.535914
experiment-07	experiment-07_plate-c_human_ngn2-esc-derived_drug-panel-4_24h_sample-0054	human_ngn2	Torin-1	24h	500 nM	13.8321	33.9115	1.30543	-0.0794537	0.35582	1.00839	1.39073	1.46947	0.578623
experiment-07	experiment-07_plate-c_human_ngn2-esc-derived_drug-panel-4_24h_sample-0056	human_ngn2	TTX	24h	1 uM	13.0094	31.8313	1.47235	-0.118287	0.362678	0.990865	1.41448	1.53534	0.531549
experiment-07	experiment-07_plate-c_human_ngn2-esc-derived_drug-panel-4_24h_sample-0057	human_ngn2	Rapamycin	24h	20 nM	12.8375	30.5443	1.48231	-0.095682	0.363854	0.999768	1.43966	1.53838	0.532943
experiment-07	experiment-07_plate-c_human_ngn2-esc-derived_drug-panel-4_24h_sample-0058	human_ngn2	Torin-1	24h	500 nM	13.277	32.1576	1.33416	-0.0790717	0.358716	1.03041	1.39799	1.47675	0.570093
experiment-07	experiment-07_plate-c_human_ngn2-esc-derived_drug-panel-4_24h_sample-0059	human_ngn2	SGI-1027	24h	10 uM	18.8303	47.9255	1.00656	-0.0487815	0.220221	0.540307	1.32016	1.36556	0.668383
experiment-07	experiment-07_plate-c_human_ngn2-esc-derived_drug-panel-4_24h_sample-0060	human_ngn2	TTX	24h	1 uM	13.0362	31.559	1.4635	-0.0944549	0.366553	0.997073	1.4271	1.52366	0.534992
experiment-07	experiment-07_plate-c_human_ngn2-esc-derived_drug-panel-4_24h_sample-0061	human_ngn2	Norepinephrine	24h	100 uM	14.1511	41.2669	1.22094	-0.123639	0.219065	0.758892	1.34486	1.4652	0.602763
experiment-07	experiment-07_plate-c_human_ngn2-esc-derived_drug-panel-4_24h_sample-0062	human_ngn2	TC-E-5003	24h	1 uM	19.3799	63.9102	0.674122	-0.107616	0.329081	1.00541	1.17454	1.2655	0.764602
experiment-07	experiment-07_plate-c_human_ngn2-esc-derived_drug-panel-4_24h_sample-0063	human_ngn2	DMSO	24h	NA	14.0868	34.6045	1.37068	-0.110314	0.360674	0.99217	1.38704	1.49726	0.557695
experiment-07	experiment-07_plate-c_human_ngn2-esc-derived_drug-panel-4_24h_sample-0064	human_ngn2	TSA	24h	100 nM	21.2419	46.9942	1.12369	0.0493859	0.318055	0.97624	1.39861	1.35155	0.631048
experiment-07	experiment-07_plate-c_human_ngn2-esc-derived_drug-panel-4_24h_sample-0065	human_ngn2	Norepinephrine	24h	100 uM	12.9069	41.5633	1.1067	-0.14827	0.255954	0.819524	1.30029	1.44103	0.636472
experiment-07	experiment-07_plate-c_human_ngn2-esc-derived_drug-panel-4_24h_sample-0066	human_ngn2	TC-E-5003	24h	1 uM	16.8924	55.9417	0.87165	-0.0796083	0.334568	1.0279	1.25058	1.32153	0.702855
experiment-07	experiment-07_plate-c_human_ngn2-esc-derived_drug-panel-4_24h_sample-0067	human_ngn2	DMSO	24h	NA	13.1747	33.2698	1.46101	-0.0982239	0.364507	0.997872	1.41797	1.51787	0.533206
experiment-07	experiment-07_plate-c_human_ngn2-esc-derived_drug-panel-4_24h_sample-0068	human_ngn2	TSA	24h	100 nM	20.4877	44.6827	1.15684	-8.88e-05	0.318736	0.973221	1.38809	1.38817	0.622567
experiment-07	experiment-07_plate-c_human_ngn2-esc-derived_drug-panel-4_24h_sample-0069	human_ngn2	Norepinephrine	24h	100 uM	12.1907	37.5509	1.19342	-0.116696	0.238399	0.788607	1.34002	1.45292	0.610628
experiment-07	experiment-07_plate-c_human_ngn2-esc-derived_drug-panel-4_24h_sample-0070	human_ngn2	TC-E-5003	24h	1 uM	16.5725	55.7227	0.857908	-0.0771126	0.338678	1.01989	1.2505	1.31916	0.708908
experiment-07	experiment-07_plate-c_human_ngn2-esc-derived_drug-panel-4_24h_sample-0071	human_ngn2	DMSO	24h	NA	12.333	30.7831	1.46193	-0.112007	0.372113	1.01191	1.41475	1.52897	0.534296
experiment-07	experiment-07_plate-c_human_ngn2-esc-derived_drug-panel-4_24h_sample-0072	human_ngn2	TSA	24h	100 nM	20.5087	44.924	1.15559	0.0389814	0.31338	0.971911	1.40701	1.36951	0.623165
experiment-07	experiment-07_plate-c_human_ngn2-esc-derived_drug-panel-4_24h_sample-0073	human_ngn2	4-AP	24h	100 uM	12.2616	34.3922	1.44798	-0.111863	0.366648	0.991894	1.41346	1.52742	0.538966
experiment-07	experiment-07_plate-c_human_ngn2-esc-derived_drug-panel-4_24h_sample-0074	human_ngn2	DOI	24h	1 uM	12.4946	32.3846	1.42472	-0.088286	0.368159	1.0074	1.41716	1.50659	0.544533
experiment-07	experiment-07_plate-c_human_ngn2-esc-derived_drug-panel-4_24h_sample-0075	human_ngn2	SN-011	24h	1 uM	12.5512	32.9496	1.43554	-0.0865298	0.369773	1.00142	1.42448	1.51253	0.542919
experiment-07	experiment-07_plate-c_human_ngn2-esc-derived_drug-panel-4_24h_sample-0076	human_ngn2	Tunicamycin	24h	10 ug/mL	13.6115	38.0448	1.34928	-0.0891254	0.35417	0.988647	1.39536	1.48428	0.565112
experiment-07	experiment-07_plate-c_human_ngn2-esc-derived_drug-panel-4_24h_sample-0077	human_ngn2	4-AP	24h	100 uM	12.507	31.5274	1.50685	-0.0979959	0.365238	1.023	1.44145	1.54277	0.52504
experiment-07	experiment-07_plate-c_human_ngn2-esc-derived_drug-panel-4_24h_sample-0078	human_ngn2	DOI	24h	1 uM	12.6139	30.9788	1.48286	-0.103721	0.36694	0.977452	1.42251	1.52855	0.527912
experiment-07	experiment-07_plate-c_human_ngn2-esc-derived_drug-panel-4_24h_sample-0079	human_ngn2	SN-011	24h	1 uM	12.7689	32.6425	1.4333	-0.0729413	0.367048	1.00235	1.42916	1.50328	0.542917
experiment-07	experiment-07_plate-c_human_ngn2-esc-derived_drug-panel-4_24h_sample-0080	human_ngn2	Tunicamycin	24h	10 ug/mL	13.0254	34.9772	1.42163	-0.0824085	0.360326	0.974631	1.42253	1.50615	0.546623
experiment-07	experiment-07_plate-c_human_ngn2-esc-derived_drug-panel-4_24h_sample-0081	human_ngn2	4-AP	24h	100 uM	12.4106	31.7506	1.49603	-0.0958279	0.367001	1.01208	1.43568	1.53428	0.526467
experiment-07	experiment-07_plate-c_human_ngn2-esc-derived_drug-panel-4_24h_sample-0082	human_ngn2	DOI	24h	1 uM	12.3684	30.6823	1.4752	-0.11027	0.36688	0.997785	1.41537	1.52779	0.529302
experiment-07	experiment-07_plate-c_human_ngn2-esc-derived_drug-panel-4_24h_sample-0083	human_ngn2	SN-011	24h	1 uM	11.997	28.8685	1.47767	-0.0824937	0.370967	1.00404	1.43547	1.51994	0.530597
experiment-07	experiment-07_plate-c_human_ngn2-esc-derived_drug-panel-4_24h_sample-0084	human_ngn2	Tunicamycin	24h	10 ug/mL	12.9939	35.3113	1.41895	-0.0820199	0.356684	0.996507	1.41556	1.49837	0.54488
experiment-07	experiment-07_plate-c_human_ngn2-esc-derived_drug-panel-4_24h_sample-0085	human_ngn2	H-151	24h	1 uM	12.5362	36.2429	1.34651	-0.083323	0.365157	0.994386	1.40164	1.48497	0.567566
experiment-07	experiment-07_plate-c_human_ngn2-esc-derived_drug-panel-4_24h_sample-0086	human_ngn2	Loratadine	24h	30 uM	13.1499	39.1188	1.20656	-0.112893	0.357147	1.01345	1.35193	1.46197	0.609634
experiment-07	experiment-07_plate-c_human_ngn2-esc-derived_drug-panel-4_24h_sample-0087	human_ngn2	Dopamine	24h	10 uM	13.8133	36.8601	1.33682	-0.0923658	0.342611	1.03555	1.38435	1.47587	0.566171
experiment-07	experiment-07_plate-c_human_ngn2-esc-derived_drug-panel-4_24h_sample-0088	human_ngn2	SB-216763	24h	10 uM	12.8766	32.2426	1.5287	-0.0914472	0.366729	1.00292	1.44359	1.53806	0.516705
experiment-07	experiment-07_plate-c_human_ngn2-esc-derived_drug-panel-4_24h_sample-0089	human_ngn2	H-151	24h	1 uM	12.9729	38.06	1.29548	-0.112183	0.35965	1.00019	1.37406	1.48517	0.582429
experiment-07	experiment-07_plate-c_human_ngn2-esc-derived_drug-panel-4_24h_sample-0090	human_ngn2	Loratadine	24h	30 uM	13.4784	39.6997	1.1792	-0.0850083	0.345714	1.0051	1.34863	1.43048	0.613622
experiment-07	experiment-07_plate-c_human_ngn2-esc-derived_drug-panel-4_24h_sample-0091	human_ngn2	Dopamine	24h	10 uM	12.6099	35.9943	1.32067	0.00444794	0.284626	0.964563	1.39555	1.39125	0.557845
experiment-07	experiment-07_plate-c_human_ngn2-esc-derived_drug-panel-4_24h_sample-0092	human_ngn2	SB-216763	24h	10 uM	12.497	31.077	1.55024	-0.120664	0.36712	0.999048	1.43499	1.56017	0.511354
experiment-07	experiment-07_plate-c_human_ngn2-esc-derived_drug-panel-4_24h_sample-0093	human_ngn2	H-151	24h	1 uM	12.9006	34.75	1.36273	-0.087183	0.366081	1.03136	1.40651	1.49413	0.563951
experiment-07	experiment-07_plate-c_human_ngn2-esc-derived_drug-panel-4_24h_sample-0094	human_ngn2	Loratadine	24h	30 uM	12.4578	35.7274	1.1555	-0.0796377	0.341395	0.987986	1.34986	1.42646	0.623162
experiment-07	experiment-07_plate-c_human_ngn2-esc-derived_drug-panel-4_24h_sample-0095	human_ngn2	Dopamine	24h	10 uM	11.9925	31.2963	1.45473	-0.0816731	0.371429	1.00982	1.43294	1.5164	0.537995
experiment-07	experiment-07_plate-c_human_ngn2-esc-derived_drug-panel-4_24h_sample-0096	human_ngn2	SB-216763	24h	10 uM	10.8396	28.7546	1.53699	-0.091864	0.377569	1.02071	1.45486	1.55051	0.517831
experiment-08	experiment-08_plate-c_human_primary-astrocytes_drug-panel-2_24h_sample-0001	human_astrocytes	lanicemine	24h	10 uM	11.7817	16.5039	1.85032	0.0950991	0.380178	0.981228	1.73182	1.62134	0.464966
experiment-08	experiment-08_plate-c_human_primary-astrocytes_drug-panel-2_24h_sample-0002	human_astrocytes	lanicemine	24h	10 uM	12.1538	16.5283	1.88905	0.0628844	0.382301	0.916523	1.71929	1.64596	0.454286
experiment-08	experiment-08_plate-c_human_primary-astrocytes_drug-panel-2_24h_sample-0003	human_astrocytes	lanicemine	24h	10 uM	12.2577	17.1229	1.82817	0.0544338	0.388677	0.924915	1.70086	1.63788	0.470131
experiment-08	experiment-08_plate-c_human_primary-astrocytes_drug-panel-2_24h_sample-0004	human_astrocytes	SN-011	24h	160 uM	37.4694	54.8723	0.723876	-0.144712	0.0470206	0.380873	1.1962	1.32242	0.762473
experiment-08	experiment-08_plate-c_human_primary-astrocytes_drug-panel-2_24h_sample-0005	human_astrocytes	SN-011	24h	160 uM	37.0867	54.7181	0.723908	-0.12899	0.0649292	0.373066	1.21234	1.32573	0.768342
experiment-08	experiment-08_plate-c_human_primary-astrocytes_drug-panel-2_24h_sample-0006	human_astrocytes	SN-011	24h	160 uM	37.9211	54.8068	0.707029	-0.133313	0.0253697	0.268	1.19372	1.30928	0.766646
experiment-08	experiment-08_plate-c_human_primary-astrocytes_drug-panel-2_24h_sample-0007	human_astrocytes	diABZI_STING_a	24h	1 uM	11.84	16.9969	1.75765	0.120528	0.377825	0.884758	1.69807	1.56197	0.482045
experiment-08	experiment-08_plate-c_human_primary-astrocytes_drug-panel-2_24h_sample-0008	human_astrocytes	diABZI_STING_a	24h	1 uM	11.8665	16.5847	1.80599	0.110163	0.383077	0.880826	1.71142	1.5856	0.471448
experiment-08	experiment-08_plate-c_human_primary-astrocytes_drug-panel-2_24h_sample-0009	human_astrocytes	diABZI_STING_a	24h	1 uM	11.8534	16.818	1.82518	0.0791473	0.375333	0.890944	1.69525	1.60475	0.465639
experiment-08	experiment-08_plate-c_human_primary-astrocytes_drug-panel-2_24h_sample-0010	human_astrocytes	CSF-1	24h	100 ng/mL	12.275	17.6579	1.79058	0.101399	0.379322	0.937557	1.71273	1.59648	0.478272
experiment-08	experiment-08_plate-c_human_primary-astrocytes_drug-panel-2_24h_sample-0011	human_astrocytes	CSF-1	24h	100 ng/mL	11.7062	16.2569	1.89008	0.0668746	0.385053	0.933271	1.727	1.64878	0.455379
experiment-08	experiment-08_plate-c_human_primary-astrocytes_drug-panel-2_24h_sample-0012	human_astrocytes	CSF-1	24h	100 ng/mL	11.5447	20.0463	1.70777	0.0810092	0.384893	0.930884	1.66685	1.57583	0.496345
experiment-08	experiment-08_plate-c_human_primary-astrocytes_drug-panel-2_24h_sample-0013	human_astrocytes	DMSO	24h	NA	12.1322	16.8061	1.88428	0.073943	0.389529	0.913781	1.71098	1.62549	0.451889
experiment-08	experiment-08_plate-c_human_primary-astrocytes_drug-panel-2_24h_sample-0014	human_astrocytes	DMSO	24h	NA	12.8166	17.9301	1.87344	0.0355665	0.375117	0.946956	1.68947	1.64833	0.455479
experiment-08	experiment-08_plate-c_human_primary-astrocytes_drug-panel-2_24h_sample-0015	human_astrocytes	DMSO	24h	NA	12.9304	18.5913	1.80136	0.0349628	0.37994	0.914281	1.68025	1.64002	0.476301
experiment-08	experiment-08_plate-c_human_primary-astrocytes_drug-panel-2_24h_sample-0016	human_astrocytes	laduviglusib	24h	4 uM	13.5058	21.8682	1.74266	-0.0282547	0.385762	0.924329	1.57639	1.60757	0.475712
experiment-08	experiment-08_plate-c_human_primary-astrocytes_drug-panel-2_24h_sample-0017	human_astrocytes	laduviglusib	24h	4 uM	13.2738	22.4043	1.75403	-0.0657186	0.380273	0.929454	1.57915	1.65275	0.479082
experiment-08	experiment-08_plate-c_human_primary-astrocytes_drug-panel-2_24h_sample-0018	human_astrocytes	laduviglusib	24h	4 uM	13.605	22.4088	1.6951	-0.051134	0.373565	0.950722	1.56626	1.62277	0.49244
experiment-08	experiment-08_plate-c_human_primary-astrocytes_drug-panel-2_24h_sample-0019	human_astrocytes	IL3	24h	100 ng/mL	12.9317	18.7485	1.81749	0.0164559	0.366559	0.971908	1.68378	1.66469	0.475004
experiment-08	experiment-08_plate-c_human_primary-astrocytes_drug-panel-2_24h_sample-0020	human_astrocytes	IL3	24h	100 ng/mL	12.6652	18.0881	1.82403	0.0437475	0.37364	0.881784	1.66664	1.61686	0.46368
experiment-08	experiment-08_plate-c_human_primary-astrocytes_drug-panel-2_24h_sample-0021	human_astrocytes	IL3	24h	100 ng/mL	12.787	18.1365	1.83772	0.03988	0.37531	0.970887	1.67943	1.63364	0.463438
experiment-08	experiment-08_plate-c_human_primary-astrocytes_drug-panel-2_24h_sample-0022	human_astrocytes	TTX	24h	10 nM	12.3401	17.4313	1.82468	0.0577521	0.36999	0.926629	1.71828	1.65086	0.475559
experiment-08	experiment-08_plate-c_human_primary-astrocytes_drug-panel-2_24h_sample-0023	human_astrocytes	TTX	24h	10 nM	11.7461	16.4516	1.84711	0.0778614	0.384373	0.956127	1.70547	1.61587	0.461582
experiment-08	experiment-08_plate-c_human_primary-astrocytes_drug-panel-2_24h_sample-0024	human_astrocytes	TTX	24h	10 nM	11.1685	16.045	1.84373	0.0879213	0.393593	0.915031	1.70457	1.60379	0.460855
experiment-08	experiment-08_plate-c_human_primary-astrocytes_drug-panel-2_24h_sample-0026	human_astrocytes	DMSO	24h	NA	12.9841	17.8949	1.86469	0.0401289	0.377274	0.945133	1.70311	1.65639	0.46123
experiment-08	experiment-08_plate-c_human_primary-astrocytes_drug-panel-2_24h_sample-0027	human_astrocytes	DMSO	24h	NA	12.9943	18.2556	1.88953	0.0147783	0.378668	0.961357	1.69367	1.67641	0.454784
experiment-08	experiment-08_plate-c_human_primary-astrocytes_drug-panel-2_24h_sample-0028	human_astrocytes	vismodegib	24h	10 uM	13.6324	18.8045	1.96227	-0.0538625	0.393225	0.963788	1.68282	1.74683	0.440066
experiment-08	experiment-08_plate-c_human_primary-astrocytes_drug-panel-2_24h_sample-0029	human_astrocytes	vismodegib	24h	10 uM	13.726	19.4491	1.91973	-0.0259338	0.387361	0.95868	1.69057	1.72123	0.450876
experiment-08	experiment-08_plate-c_human_primary-astrocytes_drug-panel-2_24h_sample-0030	human_astrocytes	vismodegib	24h	10 uM	13.8004	19.7213	1.92019	0.00106178	0.381544	0.966118	1.6968	1.69556	0.448163
experiment-08	experiment-08_plate-c_human_primary-astrocytes_drug-panel-2_24h_sample-0031	human_astrocytes	SGI-1027	24h	30 uM	23.8294	47.8039	1.27673	-0.546685	0.235702	0.611837	1.21106	1.76902	0.614984
experiment-08	experiment-08_plate-c_human_primary-astrocytes_drug-panel-2_24h_sample-0032	human_astrocytes	SGI-1027	24h	30 uM	25.0911	52.0357	1.1677	-0.520205	0.237047	0.605782	1.19773	1.71774	0.648882
experiment-08	experiment-08_plate-c_human_primary-astrocytes_drug-panel-2_24h_sample-0033	human_astrocytes	SGI-1027	24h	30 uM	24.9063	52.3245	1.24168	-0.515317	0.227739	0.660131	1.21681	1.7392	0.625017
experiment-08	experiment-08_plate-c_human_primary-astrocytes_drug-panel-2_24h_sample-0034	human_astrocytes	BVT-948	24h	10 uM	16.2974	23.2677	0.570018	-0.147618	0.183213	0.676016	1.16771	1.29352	0.828951
experiment-08	experiment-08_plate-c_human_primary-astrocytes_drug-panel-2_24h_sample-0035	human_astrocytes	BVT-948	24h	10 uM	16.532	23.6565	0.593841	-0.114503	0.184165	0.724496	1.20286	1.30222	0.829905
experiment-08	experiment-08_plate-c_human_primary-astrocytes_drug-panel-2_24h_sample-0036	human_astrocytes	BVT-948	24h	10 uM	15.8341	22.2307	0.585524	-0.144351	0.183008	0.668538	1.17608	1.29984	0.824986
experiment-08	experiment-08_plate-c_human_primary-astrocytes_drug-panel-2_24h_sample-0037	human_astrocytes	NE100	24h	3 uM	12.1621	17.1478	1.87658	-0.00301253	0.381639	0.96182	1.68243	1.68594	0.458651
experiment-08	experiment-08_plate-c_human_primary-astrocytes_drug-panel-2_24h_sample-0038	human_astrocytes	NE100	24h	3 uM	12.7862	18.1589	1.87458	0.0388539	0.380131	0.926606	1.70529	1.65998	0.458865
experiment-08	experiment-08_plate-c_human_primary-astrocytes_drug-panel-2_24h_sample-0039	human_astrocytes	NE100	24h	3 uM	12.9564	17.6594	1.88148	0.052365	0.371082	0.974394	1.70741	1.64655	0.455141
experiment-08	experiment-08_plate-c_human_primary-astrocytes_drug-panel-2_24h_sample-0040	human_astrocytes	Water	24h	NA	13.632	20.0125	1.84287	0.0379361	0.375431	0.912703	1.67924	1.63566	0.462041
experiment-08	experiment-08_plate-c_human_primary-astrocytes_drug-panel-2_24h_sample-0041	human_astrocytes	Water	24h	NA	13.317	19.3649	1.81517	-0.0153364	0.371296	0.91055	1.64848	1.6661	0.470952
experiment-08	experiment-08_plate-c_human_primary-astrocytes_drug-panel-2_24h_sample-0042	human_astrocytes	Water	24h	NA	13.3537	19.4116	1.83082	0.0315136	0.375666	0.943208	1.68701	1.65056	0.469102
experiment-08	experiment-08_plate-c_human_primary-astrocytes_drug-panel-2_24h_sample-0043	human_astrocytes	4-aminopyridine	24h	2 mM	10.5825	13.5728	2.02495	0.00389168	0.385032	0.982868	1.74628	1.74158	0.428508
experiment-08	experiment-08_plate-c_human_primary-astrocytes_drug-panel-2_24h_sample-0044	human_astrocytes	4-aminopyridine	24h	2 mM	13.1286	18.7541	1.9528	-0.0205412	0.380292	0.933387	1.69029	1.71453	0.439758
experiment-08	experiment-08_plate-c_human_primary-astrocytes_drug-panel-2_24h_sample-0045	human_astrocytes	4-aminopyridine	24h	2 mM	12.8979	18.4989	2.00196	-0.00454267	0.389309	1.01071	1.71359	1.71899	0.428491
experiment-08	experiment-08_plate-c_human_primary-astrocytes_drug-panel-2_24h_sample-0046	human_astrocytes	Water	24h	NA	12.3204	16.6922	1.87946	0.0444444	0.385847	0.982423	1.70025	1.64867	0.455095
experiment-08	experiment-08_plate-c_human_primary-astrocytes_drug-panel-2_24h_sample-0047	human_astrocytes	Water	24h	NA	12.4548	17.2949	1.82576	0.0413782	0.384045	0.938271	1.68579	1.63812	0.468824
experiment-08	experiment-08_plate-c_human_primary-astrocytes_drug-panel-2_24h_sample-0048	human_astrocytes	Water	24h	NA	11.1753	15.2495	1.95587	0.0831153	0.387092	0.956914	1.74858	1.65069	0.438106
experiment-08	experiment-08_plate-c_human_primary-astrocytes_drug-panel-2_24h_sample-0049	human_astrocytes	IL4	24h	10 ng/mL	12.0736	16.2829	1.90983	0.0363592	0.388061	0.953362	1.71482	1.67215	0.450678
experiment-08	experiment-08_plate-c_human_primary-astrocytes_drug-panel-2_24h_sample-0050	human_astrocytes	IL4	24h	10 ng/mL	12.7802	17.8454	1.84802	0.0602014	0.365085	0.910317	1.70498	1.6353	0.463922
experiment-08	experiment-08_plate-c_human_primary-astrocytes_drug-panel-2_24h_sample-0051	human_astrocytes	IL4	24h	10 ng/mL	13.2836	18.7542	1.90616	0.024364	0.378713	0.946679	1.70119	1.67271	0.450081
experiment-08	experiment-08_plate-c_human_primary-astrocytes_drug-panel-2_24h_sample-0055	human_astrocytes	Poly-IC	24h	10 ug/mL	12.5791	17.5449	1.87885	0.0894151	0.371558	1.00548	1.74727	1.64226	0.460807
experiment-08	experiment-08_plate-c_human_primary-astrocytes_drug-panel-2_24h_sample-0056	human_astrocytes	Poly-IC	24h	10 ug/mL	12.7459	17.7009	1.84211	0.0532321	0.380972	0.957721	1.68768	1.62654	0.462192
experiment-08	experiment-08_plate-c_human_primary-astrocytes_drug-panel-2_24h_sample-0057	human_astrocytes	Poly-IC	24h	10 ug/mL	12.8591	17.9004	1.94047	0.0239481	0.366787	0.942933	1.72831	1.69986	0.446573
experiment-08	experiment-08_plate-c_human_primary-astrocytes_drug-panel-2_24h_sample-0058	human_astrocytes	H89	24h	20 uM	15.859	27.2575	1.3001	-0.219758	0.289939	0.990587	1.38648	1.61461	0.609372
experiment-08	experiment-08_plate-c_human_primary-astrocytes_drug-panel-2_24h_sample-0059	human_astrocytes	H89	24h	20 uM	16.6303	28.0837	1.32951	-0.191277	0.275699	0.857756	1.41799	1.61902	0.604217
experiment-08	experiment-08_plate-c_human_primary-astrocytes_drug-panel-2_24h_sample-0060	human_astrocytes	H89	24h	20 uM	17.4967	31.9961	1.07728	-0.138546	0.286406	0.780015	1.33279	1.46713	0.66347
experiment-08	experiment-08_plate-c_human_primary-astrocytes_drug-panel-2_24h_sample-0064	human_astrocytes	Kynurenic-acid	24h	100 uM	13.5333	19.6955	1.83892	0.0183984	0.37301	0.887829	1.66822	1.64708	0.463363
experiment-08	experiment-08_plate-c_human_primary-astrocytes_drug-panel-2_24h_sample-0065	human_astrocytes	Kynurenic-acid	24h	100 uM	13.5203	19.5385	1.8809	0.0118304	0.372427	0.941033	1.69695	1.68309	0.458865
experiment-08	experiment-08_plate-c_human_primary-astrocytes_drug-panel-2_24h_sample-0066	human_astrocytes	Kynurenic-acid	24h	100 uM	13.0671	18.591	1.8955	0.068608	0.378705	0.941735	1.7148	1.63516	0.450202
experiment-08	experiment-08_plate-c_human_primary-astrocytes_drug-panel-2_24h_sample-0067	human_astrocytes	Water	24h	NA	11.4022	14.8232	1.88466	0.111789	0.390053	1.01402	1.7499	1.61943	0.456219
experiment-08	experiment-08_plate-c_human_primary-astrocytes_drug-panel-2_24h_sample-0068	human_astrocytes	Water	24h	NA	13.427	21.3443	1.70353	0.0492137	0.3669	0.919212	1.66275	1.60699	0.501959
experiment-08	experiment-08_plate-c_human_primary-astrocytes_drug-panel-2_24h_sample-0069	human_astrocytes	Water	24h	NA	23.4237	61.9516	0.761312	0.0203229	0.271693	0.742769	1.29883	1.28066	0.7609
experiment-08	experiment-08_plate-c_human_primary-astrocytes_drug-panel-2_24h_sample-0070	human_astrocytes	JQ1	24h	1 uM	12.172	17.4758	1.81614	0.0228878	0.391112	0.953098	1.66176	1.6356	0.468191
experiment-08	experiment-08_plate-c_human_primary-astrocytes_drug-panel-2_24h_sample-0071	human_astrocytes	JQ1	24h	1 uM	12.1057	17.799	1.81279	0.00172092	0.383957	0.95436	1.65798	1.656	0.471647
experiment-08	experiment-08_plate-c_human_primary-astrocytes_drug-panel-2_24h_sample-0072	human_astrocytes	JQ1	24h	1 uM	11.5304	17.3173	1.7547	0.00635145	0.384686	0.959379	1.63451	1.62733	0.483298
experiment-08	experiment-08_plate-c_human_primary-astrocytes_drug-panel-2_24h_sample-0073	human_astrocytes	Rapamycin	24h	10 uM	13.1412	17.0245	2.01622	-0.0541227	0.393848	0.944517	1.69885	1.76379	0.427991
experiment-08	experiment-08_plate-c_human_primary-astrocytes_drug-panel-2_24h_sample-0074	human_astrocytes	Rapamycin	24h	10 uM	13.5587	18.1456	1.98695	-0.0745553	0.390938	1.01394	1.6937	1.78352	0.438602
experiment-08	experiment-08_plate-c_human_primary-astrocytes_drug-panel-2_24h_sample-0075	human_astrocytes	Rapamycin	24h	10 uM	13.8093	18.5666	1.94372	-0.0475804	0.390336	0.992509	1.6948	1.75163	0.447941
experiment-08	experiment-08_plate-c_human_primary-astrocytes_drug-panel-2_24h_sample-0076	human_astrocytes	DMSO	24h	NA	13.2137	18.9303	1.86028	0.0449491	0.382222	0.944653	1.68743	1.63567	0.457628
experiment-08	experiment-08_plate-c_human_primary-astrocytes_drug-panel-2_24h_sample-0077	human_astrocytes	DMSO	24h	NA	13.7578	19.6617	1.86207	0.0174941	0.382337	0.966792	1.66949	1.64937	0.456477
experiment-08	experiment-08_plate-c_human_primary-astrocytes_drug-panel-2_24h_sample-0078	human_astrocytes	DMSO	24h	NA	13.1161	17.9565	1.87888	0.0223259	0.378592	0.93468	1.68664	1.66074	0.45507
experiment-08	experiment-08_plate-c_human_primary-astrocytes_drug-panel-2_24h_sample-0079	human_astrocytes	IL6	24h	30 ng/mL	11.3001	14.4966	1.93339	0.0433757	0.384299	1.00605	1.71426	1.66349	0.442171
experiment-08	experiment-08_plate-c_human_primary-astrocytes_drug-panel-2_24h_sample-0080	human_astrocytes	IL6	24h	30 ng/mL	12.6862	17.2075	1.91515	0.0554065	0.382656	0.964775	1.72707	1.662	0.449296
experiment-08	experiment-08_plate-c_human_primary-astrocytes_drug-panel-2_24h_sample-0081	human_astrocytes	IL6	24h	30 ng/mL	12.8261	17.9999	1.81214	0.0523701	0.374411	0.914885	1.69749	1.63697	0.474776
experiment-08	experiment-08_plate-c_human_primary-astrocytes_drug-panel-2_24h_sample-0082	human_astrocytes	serotonin	24h	100 uM	11.7851	16.0266	1.92485	0.0950766	0.384598	0.974043	1.73343	1.62287	0.44197
experiment-08	experiment-08_plate-c_human_primary-astrocytes_drug-panel-2_24h_sample-0083	human_astrocytes	serotonin	24h	100 uM	12.1108	16.663	1.87922	0.0802882	0.368715	0.968232	1.73004	1.63639	0.457549
experiment-08	experiment-08_plate-c_human_primary-astrocytes_drug-panel-2_24h_sample-0084	human_astrocytes	serotonin	24h	100 uM	11.8478	16.8831	1.85139	0.0460257	0.3859	0.97514	1.69456	1.64135	0.462232
experiment-08	experiment-08_plate-c_human_primary-astrocytes_drug-panel-2_24h_sample-0085	human_astrocytes	DMSO	24h	NA	11.6833	16.2445	1.93424	0.0410364	0.392387	0.947934	1.70952	1.66158	0.44104
experiment-08	experiment-08_plate-c_human_primary-astrocytes_drug-panel-2_24h_sample-0086	human_astrocytes	DMSO	24h	NA	12.6516	17.5754	1.91813	0.043428	0.385205	0.926719	1.71756	1.66663	0.447726
experiment-08	experiment-08_plate-c_human_primary-astrocytes_drug-panel-2_24h_sample-0087	human_astrocytes	DMSO	24h	NA	12.8295	17.7532	1.88939	0.0635062	0.381648	0.948167	1.71257	1.63882	0.452307
experiment-08	experiment-08_plate-c_human_primary-astrocytes_drug-panel-2_24h_sample-0088	human_astrocytes	PPADS	24h	2.5 uM	13.1207	18.3943	1.9272	0.0312845	0.387501	0.953438	1.71019	1.67351	0.444853
experiment-08	experiment-08_plate-c_human_primary-astrocytes_drug-panel-2_24h_sample-0089	human_astrocytes	PPADS	24h	2.5 uM	13.205	18.1536	1.90135	0.0322269	0.384859	0.92579	1.6931	1.6557	0.448223
experiment-08	experiment-08_plate-c_human_primary-astrocytes_drug-panel-2_24h_sample-0090	human_astrocytes	PPADS	24h	2.5 uM	12.7732	17.9705	1.90095	0.0444632	0.38333	0.907689	1.72921	1.67673	0.455999
experiment-08	experiment-08_plate-c_human_primary-astrocytes_drug-panel-2_24h_sample-0091	human_astrocytes	SP-2509	24h	100 nM	12.3539	17.6677	1.91369	0.0596993	0.398812	0.952582	1.72982	1.6597	0.449811
experiment-08	experiment-08_plate-c_human_primary-astrocytes_drug-panel-2_24h_sample-0092	human_astrocytes	SP-2509	24h	100 nM	12.3952	18.0623	1.8876	0.0333411	0.388443	0.955215	1.68823	1.64966	0.451043
experiment-08	experiment-08_plate-c_human_primary-astrocytes_drug-panel-2_24h_sample-0093	human_astrocytes	SP-2509	24h	100 nM	12.1165	17.9139	1.93105	0.0454969	0.393621	0.961509	1.699	1.64625	0.438625
experiment-08	experiment-08_plate-c_human_primary-astrocytes_drug-panel-2_24h_sample-0094	human_astrocytes	IL12	24h	10 ng/mL	12.0221	17.48	1.84759	0.0209232	0.382574	0.929441	1.68873	1.66441	0.465845
experiment-08	experiment-08_plate-c_human_primary-astrocytes_drug-panel-2_24h_sample-0095	human_astrocytes	IL12	24h	10 ng/mL	12.2282	17.1854	1.81086	0.0732106	0.383544	0.92862	1.68675	1.60329	0.468867
experiment-08	experiment-08_plate-c_human_primary-astrocytes_drug-panel-2_24h_sample-0096	human_astrocytes	IL12	24h	10 ng/mL	11.6422	16.9943	1.8528	0.0490536	0.389326	0.912453	1.68236	1.62612	0.457985
experiment-08	experiment-08_plate-c_human_primary-astrocytes_drug-panel-2_24h_sample-0098	human_astrocytes	SCF	24h	100 ng/mL	12.9218	17.9299	1.78902	0.0561067	0.379317	0.908635	1.68613	1.62181	0.478606
experiment-08	experiment-08_plate-c_human_primary-astrocytes_drug-panel-2_24h_sample-0099	human_astrocytes	SCF	24h	100 ng/mL	12.9366	18.2845	1.82807	0.0303064	0.379795	0.951517	1.67933	1.64442	0.468053
experiment-08	experiment-08_plate-c_human_primary-astrocytes_drug-panel-2_24h_sample-0100	human_astrocytes	tunicamycin	24h	10 ug/mL	15.5191	26.26	1.6851	-0.0564357	0.394683	0.962618	1.57692	1.63983	0.500173
experiment-08	experiment-08_plate-c_human_primary-astrocytes_drug-panel-2_24h_sample-0101	human_astrocytes	tunicamycin	24h	10 ug/mL	16.2908	26.827	1.70697	-0.0354664	0.399722	0.963777	1.56789	1.60691	0.486226
experiment-08	experiment-08_plate-c_human_primary-astrocytes_drug-panel-2_24h_sample-0102	human_astrocytes	tunicamycin	24h	10 ug/mL	15.3711	25.6361	1.71617	-0.0578476	0.387701	0.958987	1.57322	1.63759	0.488616
experiment-08	experiment-08_plate-c_human_primary-astrocytes_drug-panel-2_24h_sample-0103	human_astrocytes	beta-amyloid	24h	5 ug/mL	12.5667	16.4898	1.83119	0.0791879	0.376762	0.903169	1.7117	1.62028	0.468199
experiment-08	experiment-08_plate-c_human_primary-astrocytes_drug-panel-2_24h_sample-0104	human_astrocytes	beta-amyloid	24h	5 ug/mL	12.5545	17.5074	1.79389	0.0283905	0.379432	0.920155	1.65872	1.6264	0.473705
experiment-08	experiment-08_plate-c_human_primary-astrocytes_drug-panel-2_24h_sample-0105	human_astrocytes	beta-amyloid	24h	5 ug/mL	12.5685	17.5391	1.75562	0.0554988	0.375185	0.978122	1.68006	1.61666	0.488154
experiment-08	experiment-08_plate-c_human_primary-astrocytes_drug-panel-2_24h_sample-0106	human_astrocytes	DMSO	24h	NA	11.2484	14.8188	1.90171	0.0867171	0.386129	0.945511	1.73364	1.63251	0.450433
experiment-08	experiment-08_plate-c_human_primary-astrocytes_drug-panel-2_24h_sample-0110	human_astrocytes	D-AP5	24h	10 uM	12.5521	16.7394	1.92732	0.0427817	0.377099	0.940455	1.72318	1.67283	0.446436
experiment-08	experiment-08_plate-c_human_primary-astrocytes_drug-panel-2_24h_sample-0111	human_astrocytes	D-AP5	24h	10 uM	12.1125	15.2257	1.96854	0.042905	0.379069	0.919903	1.743	1.69193	0.438831
experiment-08	experiment-08_plate-c_human_primary-astrocytes_drug-panel-2_24h_sample-0112	human_astrocytes	KCl	24h	50 mM	12.7179	17.5653	1.81094	0.0430933	0.3914	0.924067	1.68272	1.6332	0.472526
experiment-08	experiment-08_plate-c_human_primary-astrocytes_drug-panel-2_24h_sample-0113	human_astrocytes	KCl	24h	50 mM	12.3929	16.3649	1.81569	0.0791431	0.388768	0.937905	1.69848	1.60781	0.469606
experiment-08	experiment-08_plate-c_human_primary-astrocytes_drug-panel-2_24h_sample-0114	human_astrocytes	KCl	24h	50 mM	13.1127	20.2231	1.74052	0.00589314	0.390936	0.916906	1.62713	1.6205	0.485945
experiment-08	experiment-08_plate-c_human_primary-astrocytes_drug-panel-2_24h_sample-0115	human_astrocytes	Cl-994	24h	10 uM	17.7842	22.1818	1.55087	-0.271889	0.388139	0.963656	1.42296	1.71807	0.536025
experiment-08	experiment-08_plate-c_human_primary-astrocytes_drug-panel-2_24h_sample-0116	human_astrocytes	Cl-994	24h	10 uM	20.0235	27.7359	1.5172	-0.311396	0.370187	0.902256	1.40757	1.74667	0.550988
experiment-08	experiment-08_plate-c_human_primary-astrocytes_drug-panel-2_24h_sample-0117	human_astrocytes	Cl-994	24h	10 uM	19.9818	26.777	1.51763	-0.279089	0.37007	0.903489	1.41345	1.71512	0.546341
experiment-08	experiment-08_plate-c_human_primary-astrocytes_drug-panel-2_24h_sample-0118	human_astrocytes	picrotoxin	24h	1 uM	12.4194	16.9888	1.87726	0.0721606	0.386064	0.94315	1.71997	1.63606	0.456756
experiment-08	experiment-08_plate-c_human_primary-astrocytes_drug-panel-2_24h_sample-0119	human_astrocytes	picrotoxin	24h	1 uM	12.1845	17.2504	1.84644	0.046214	0.378685	0.89161	1.70421	1.65049	0.466435
experiment-08	experiment-08_plate-c_human_primary-astrocytes_drug-panel-2_24h_sample-0122	human_astrocytes	alpha-syn	24h	8 ug/mL	13.0227	16.9728	1.87013	0.0141504	0.385745	0.93497	1.6688	1.65251	0.45427
experiment-08	experiment-08_plate-c_human_primary-astrocytes_drug-panel-2_24h_sample-0123	human_astrocytes	alpha-syn	24h	8 ug/mL	13.4621	17.9828	1.86051	0.0160211	0.376749	0.92372	1.68941	1.67075	0.462659
experiment-08	experiment-08_plate-c_human_primary-astrocytes_drug-panel-2_24h_sample-0124	human_astrocytes	GABA	24h	10 mM	13.9512	18.0298	1.86927	0.0139717	0.368098	0.92429	1.69472	1.67838	0.461629
experiment-08	experiment-08_plate-c_human_primary-astrocytes_drug-panel-2_24h_sample-0125	human_astrocytes	GABA	24h	10 mM	13.3175	17.544	1.94936	-0.0129006	0.376205	0.931598	1.6782	1.69327	0.436488
experiment-08	experiment-08_plate-c_human_primary-astrocytes_drug-panel-2_24h_sample-0126	human_astrocytes	GABA	24h	10 mM	13.5487	18.3291	1.85917	0.0223448	0.372281	0.897746	1.68214	1.65628	0.460093
experiment-08	experiment-08_plate-c_human_primary-astrocytes_drug-panel-2_24h_sample-0127	human_astrocytes	exendin-3-amide	24h	1 uM	13.4229	18.293	1.84463	0.0356561	0.38629	0.915197	1.70138	1.65984	0.467925
experiment-08	experiment-08_plate-c_human_primary-astrocytes_drug-panel-2_24h_sample-0128	human_astrocytes	exendin-3-amide	24h	1 uM	12.6693	16.4258	1.93309	0.0332938	0.381006	0.934291	1.71087	1.67184	0.442912
experiment-08	experiment-08_plate-c_human_primary-astrocytes_drug-panel-2_24h_sample-0129	human_astrocytes	exendin-3-amide	24h	1 uM	12.9997	17.6267	1.90522	0.0168218	0.380139	0.925227	1.70472	1.68496	0.452482
experiment-08	experiment-08_plate-c_human_primary-astrocytes_drug-panel-2_24h_sample-0130	human_astrocytes	Water	24h	NA	12.4207	16.7453	1.8387	0.0496657	0.386538	0.981452	1.70532	1.64761	0.468697
experiment-08	experiment-08_plate-c_human_primary-astrocytes_drug-panel-2_24h_sample-0131	human_astrocytes	Water	24h	NA	12.311	16.5991	1.86393	0.0632009	0.379739	0.963866	1.69852	1.62572	0.456628
experiment-08	experiment-08_plate-c_human_primary-astrocytes_drug-panel-2_24h_sample-0134	human_astrocytes	Tucidinostat	24h	20 uM	20.1842	28.4466	1.65014	-0.254273	0.317094	0.849196	1.46085	1.74241	0.510293
experiment-08	experiment-08_plate-c_human_primary-astrocytes_drug-panel-2_24h_sample-0135	human_astrocytes	Tucidinostat	24h	20 uM	19.212	26.7576	1.57573	-0.241479	0.322023	0.909842	1.44521	1.70853	0.528998
experiment-08	experiment-08_plate-c_human_primary-astrocytes_drug-panel-2_24h_sample-0136	human_astrocytes	JIB-04	24h	100 nM	13.6625	19.4189	1.87634	0.0129332	0.387096	0.940739	1.68979	1.67471	0.4582
experiment-08	experiment-08_plate-c_human_primary-astrocytes_drug-panel-2_24h_sample-0137	human_astrocytes	JIB-04	24h	100 nM	13.7244	19.2792	1.88118	0.02263	0.385672	0.899446	1.67907	1.65293	0.452255
experiment-08	experiment-08_plate-c_human_primary-astrocytes_drug-panel-2_24h_sample-0138	human_astrocytes	JIB-04	24h	100 nM	13.7167	19.4459	1.89821	0.0194259	0.387266	0.94044	1.70181	1.67904	0.453502
experiment-08	experiment-08_plate-c_human_primary-astrocytes_drug-panel-2_24h_sample-0139	human_astrocytes	DMSO	24h	NA	13.5712	18.2989	1.87923	0.0388336	0.378463	0.910632	1.69364	1.64866	0.454266
experiment-08	experiment-08_plate-c_human_primary-astrocytes_drug-panel-2_24h_sample-0140	human_astrocytes	DMSO	24h	NA	13.2164	17.8587	1.89836	0.0533	0.377425	0.945521	1.7091	1.64711	0.450149
experiment-08	experiment-08_plate-c_human_primary-astrocytes_drug-panel-2_24h_sample-0141	human_astrocytes	DMSO	24h	NA	13.0101	17.7527	1.85599	0.0684235	0.379129	0.889093	1.70578	1.62677	0.460296
experiment-08	experiment-08_plate-c_human_primary-astrocytes_drug-panel-2_24h_sample-0142	human_astrocytes	TNF-alpha	24h	1 ng/mL	11.4288	14.6536	1.90837	0.0994617	0.380354	0.975119	1.74749	1.63108	0.450013
experiment-08	experiment-08_plate-c_human_primary-astrocytes_drug-panel-2_24h_sample-0143	human_astrocytes	TNF-alpha	24h	1 ng/mL	12.503	17.1039	1.90332	0.046005	0.385353	0.907137	1.71202	1.65829	0.450487
experiment-08	experiment-08_plate-c_human_primary-astrocytes_drug-panel-2_24h_sample-0146	human_astrocytes	TSA	24h	100 nM	19.3185	28.8807	1.59314	-0.247198	0.333052	0.867651	1.45123	1.72246	0.525959
experiment-08	experiment-08_plate-c_human_primary-astrocytes_drug-panel-2_24h_sample-0147	human_astrocytes	TSA	24h	100 nM	19.1989	27.566	1.67254	-0.231815	0.334214	0.887474	1.48025	1.73828	0.504827
experiment-08	experiment-08_plate-c_human_primary-astrocytes_drug-panel-2_24h_sample-0148	human_astrocytes	Wortmanin	24h	1 uM	13.8852	19.352	1.89517	0.0113352	0.378395	0.934952	1.68263	1.66946	0.450593
experiment-08	experiment-08_plate-c_human_primary-astrocytes_drug-panel-2_24h_sample-0149	human_astrocytes	Wortmanin	24h	1 uM	13.996	19.7162	1.82041	0.0322238	0.374485	0.909896	1.67368	1.63671	0.468654
experiment-08	experiment-08_plate-c_human_primary-astrocytes_drug-panel-2_24h_sample-0150	human_astrocytes	Wortmanin	24h	1 uM	13.5182	18.7621	1.84304	0.0318214	0.378778	0.915684	1.68077	1.6441	0.463377
experiment-08	experiment-08_plate-c_human_primary-astrocytes_drug-panel-2_24h_sample-0151	human_astrocytes	NBQX	24h	50 uM	13.3803	17.912	1.86615	0.0543567	0.370761	0.912373	1.69892	1.6361	0.457404
experiment-08	experiment-08_plate-c_human_primary-astrocytes_drug-panel-2_24h_sample-0152	human_astrocytes	NBQX	24h	50 uM	13.0174	17.5376	1.85475	0.0409267	0.375377	0.896192	1.68814	1.64092	0.460211
experiment-08	experiment-08_plate-c_human_primary-astrocytes_drug-panel-2_24h_sample-0153	human_astrocytes	NBQX	24h	50 uM	13.1694	18.0084	1.85945	0.0746074	0.381094	0.91336	1.71317	1.62683	0.460222
experiment-08	experiment-08_plate-c_human_primary-astrocytes_drug-panel-2_24h_sample-0154	human_astrocytes	SB203580	24h	10 uM	11.6276	13.8162	1.94638	0.0504285	0.366551	0.956883	1.7645	1.70389	0.449966
experiment-08	experiment-08_plate-c_human_primary-astrocytes_drug-panel-2_24h_sample-0155	human_astrocytes	SB203580	24h	10 uM	12.3961	15.9474	1.84636	0.0307983	0.358332	0.922818	1.71457	1.67836	0.471776
experiment-08	experiment-08_plate-c_human_primary-astrocytes_drug-panel-2_24h_sample-0158	human_astrocytes	UNC-224	24h	100 nM	13.2304	17.7167	1.86215	-0.00220365	0.389997	0.948836	1.67202	1.67458	0.460268
experiment-08	experiment-08_plate-c_human_primary-astrocytes_drug-panel-2_24h_sample-0159	human_astrocytes	UNC-224	24h	100 nM	13.65	18.2708	1.84553	0.000518328	0.379512	0.916228	1.67151	1.67091	0.46502
experiment-08	experiment-08_plate-c_human_primary-astrocytes_drug-panel-2_24h_sample-0160	human_astrocytes	plumbagin	24h	2.5 uM	13.7405	22.4659	1.54517	-0.00461207	0.38268	0.99057	1.55634	1.56133	0.534142
experiment-08	experiment-08_plate-c_human_primary-astrocytes_drug-panel-2_24h_sample-0161	human_astrocytes	plumbagin	24h	2.5 uM	13.2022	20.6551	1.79997	0.0129774	0.393676	0.94578	1.64908	1.63432	0.471465
experiment-08	experiment-08_plate-c_human_primary-astrocytes_drug-panel-2_24h_sample-0162	human_astrocytes	plumbagin	24h	2.5 uM	13.1917	20.4771	1.79144	0.0564465	0.387571	0.981862	1.65929	1.59562	0.470146
experiment-08	experiment-08_plate-c_human_primary-astrocytes_drug-panel-2_24h_sample-0163	human_astrocytes	IFN-gamma	24h	10 ng/mL	13.0856	17.4703	1.93099	0.0545056	0.375204	0.926742	1.73487	1.67055	0.446534
experiment-08	experiment-08_plate-c_human_primary-astrocytes_drug-panel-2_24h_sample-0164	human_astrocytes	IFN-gamma	24h	10 ng/mL	12.8743	16.6116	1.9109	0.0457648	0.377983	0.935658	1.72619	1.67229	0.451874
experiment-08	experiment-08_plate-c_human_primary-astrocytes_drug-panel-2_24h_sample-0165	human_astrocytes	IFN-gamma	24h	10 ng/mL	13.0487	16.8828	1.84557	0.0321178	0.373812	0.933379	1.69144	1.6542	0.465454
experiment-08	experiment-08_plate-c_human_primary-astrocytes_drug-panel-2_24h_sample-0166	human_astrocytes	DMSO	24h	NA	12.3397	16.4049	1.9086	0.0979317	0.383283	0.945351	1.74865	1.63389	0.450471
experiment-08	experiment-08_plate-c_human_primary-astrocytes_drug-panel-2_24h_sample-0167	human_astrocytes	DMSO	24h	NA	12.5017	16.8239	1.90785	0.0255385	0.380646	0.92152	1.7041	1.6742	0.45014
experiment-08	experiment-08_plate-c_human_primary-astrocytes_drug-panel-2_24h_sample-0170	human_astrocytes	Valproic	24h	2 mM	15.6969	21.0882	1.89685	-0.106711	0.397041	0.977248	1.6173	1.74146	0.450964
experiment-08	experiment-08_plate-c_human_primary-astrocytes_drug-panel-2_24h_sample-0171	human_astrocytes	Valproic	24h	2 mM	15.7838	21.4071	1.90127	-0.115293	0.393171	0.985039	1.60329	1.73667	0.447065
experiment-08	experiment-08_plate-c_human_primary-astrocytes_drug-panel-2_24h_sample-0172	human_astrocytes	CAY10603	24h	100 nM	13.122	18.5647	1.9139	0.046671	0.388691	0.943775	1.70757	1.65321	0.445933
experiment-08	experiment-08_plate-c_human_primary-astrocytes_drug-panel-2_24h_sample-0173	human_astrocytes	CAY10603	24h	100 nM	12.7416	18.1784	1.95828	0.0154763	0.385238	0.944236	1.70389	1.68571	0.436132
experiment-08	experiment-08_plate-c_human_primary-astrocytes_drug-panel-2_24h_sample-0174	human_astrocytes	CAY10603	24h	100 nM	13.404	19.3633	1.8921	0.0158076	0.382862	0.906765	1.69007	1.67165	0.452847
experiment-08	experiment-08_plate-c_human_primary-astrocytes_drug-panel-2_24h_sample-0175	human_astrocytes	IMT1B	24h	10 uM	12.9936	17.3754	1.89884	0.0893429	0.382537	0.939311	1.743	1.63833	0.453366
experiment-08	experiment-08_plate-c_human_primary-astrocytes_drug-panel-2_24h_sample-0176	human_astrocytes	IMT1B	24h	10 uM	12.7504	17.1177	1.9024	0.0679283	0.377968	0.91347	1.73264	1.65295	0.452817
experiment-08	experiment-08_plate-c_human_primary-astrocytes_drug-panel-2_24h_sample-0177	human_astrocytes	IMT1B	24h	10 uM	12.8655	17.4793	1.8506	0.0603255	0.377996	0.926454	1.70915	1.63916	0.464206
experiment-08	experiment-08_plate-c_human_primary-astrocytes_drug-panel-2_24h_sample-0179	human_astrocytes	SAHA	24h	100 nM	13.8096	17.7315	1.92274	0.0135609	0.389247	0.956932	1.68685	1.67107	0.442832
experiment-08	experiment-08_plate-c_human_primary-astrocytes_drug-panel-2_24h_sample-0182	human_astrocytes	TGF-b1	24h	2.5 ng/mL	12.6072	18.5823	1.75879	0.0248221	0.384982	0.915776	1.63099	1.60317	0.477841
experiment-08	experiment-08_plate-c_human_primary-astrocytes_drug-panel-2_24h_sample-0183	human_astrocytes	TGF-b1	24h	2.5 ng/mL	11.8696	17.4406	1.78295	-0.0256044	0.387629	0.898915	1.61111	1.63996	0.472362
experiment-08	experiment-08_plate-c_human_primary-astrocytes_drug-panel-2_24h_sample-0184	human_astrocytes	pTau	24h	100 ng/mL	12.3287	16.3827	1.92553	0.0513736	0.380621	0.932413	1.71522	1.65522	0.443622
experiment-08	experiment-08_plate-c_human_primary-astrocytes_drug-panel-2_24h_sample-0185	human_astrocytes	pTau	24h	100 ng/mL	12.5719	17.1235	1.87536	0.0396077	0.376705	0.917514	1.70168	1.6556	0.457529
experiment-08	experiment-08_plate-c_human_primary-astrocytes_drug-panel-2_24h_sample-0186	human_astrocytes	pTau	24h	100 ng/mL	12.4372	16.2584	1.9098	0.0652953	0.36497	0.913496	1.71531	1.63941	0.446394
experiment-08	experiment-08_plate-c_human_primary-astrocytes_drug-panel-2_24h_sample-0187	human_astrocytes	A-366	24h	100 nM	12.8516	17.8744	1.88193	0.0457993	0.383861	0.888355	1.70805	1.65467	0.456187
experiment-08	experiment-08_plate-c_human_primary-astrocytes_drug-panel-2_24h_sample-0188	human_astrocytes	A-366	24h	100 nM	11.8833	14.3537	1.97855	0.103284	0.379658	0.887136	1.77943	1.65649	0.435923
experiment-08	experiment-08_plate-c_human_primary-astrocytes_drug-panel-2_24h_sample-0189	human_astrocytes	A-366	24h	100 nM	11.6341	14.6694	2.00977	0.0225802	0.381287	0.908448	1.74008	1.71306	0.428729
experiment-08	experiment-08_plate-c_human_primary-astrocytes_drug-panel-2_24h_sample-0190	human_astrocytes	LPS	24h	100 ng/mL	11.4597	15.009	1.91432	0.0656623	0.379822	0.942476	1.75909	1.68083	0.456299
experiment-08	experiment-08_plate-c_human_primary-astrocytes_drug-panel-2_24h_sample-0191	human_astrocytes	LPS	24h	100 ng/mL	11.5348	15.4316	1.8585	0.104793	0.383941	0.917918	1.7202	1.59968	0.457751
experiment-09	experiment-09_plate-c_human_primary-astrocytes_drug-panel-3b_2h_sample-0001	human_astrocytes	25I-NBOH	2h	100 nM	10.7217	12.3683	1.94622	-0.0475871	0.39467	1.05047	1.68566	1.74218	0.444754
experiment-09	experiment-09_plate-c_human_primary-astrocytes_drug-panel-3b_2h_sample-0002	human_astrocytes	25I-NBOH	2h	100 nM	11.8256	13.8259	1.93889	-0.107213	0.386421	1.04339	1.66173	1.78992	0.450125
experiment-09	experiment-09_plate-c_human_primary-astrocytes_drug-panel-3b_2h_sample-0003	human_astrocytes	25I-NBOH	2h	100 nM	11.7196	14.0013	1.9221	-0.0917887	0.388626	1.06932	1.66848	1.77808	0.454723
experiment-09	experiment-09_plate-c_human_primary-astrocytes_drug-panel-3b_2h_sample-0004	human_astrocytes	DMSO	2h	NA	12.2393	14.5112	1.93068	-0.068666	0.372437	1.05336	1.67993	1.76182	0.451395
experiment-09	experiment-09_plate-c_human_primary-astrocytes_drug-panel-3b_2h_sample-0005	human_astrocytes	DMSO	2h	NA	12.117	14.1549	1.95657	-0.0543095	0.371528	1.01498	1.70512	1.77053	0.447733
experiment-09	experiment-09_plate-c_human_primary-astrocytes_drug-panel-3b_2h_sample-0006	human_astrocytes	DMSO	2h	NA	12.4784	14.8503	1.95436	-0.0829335	0.388151	1.03336	1.67638	1.77557	0.445361
experiment-09	experiment-09_plate-c_human_primary-astrocytes_drug-panel-3b_2h_sample-0007	human_astrocytes	Valerenic_acid	2h	100 uM	12.7832	14.9913	1.9218	-0.0882642	0.345386	0.953733	1.67437	1.78	0.455847
experiment-09	experiment-09_plate-c_human_primary-astrocytes_drug-panel-3b_2h_sample-0008	human_astrocytes	Valerenic_acid	2h	100 uM	13.0671	15.8774	1.89492	-0.0969014	0.359857	0.946495	1.65269	1.76751	0.459825
experiment-09	experiment-09_plate-c_human_primary-astrocytes_drug-panel-3b_2h_sample-0009	human_astrocytes	Valerenic_acid	2h	100 uM	13.4099	16.3212	1.88925	-0.118539	0.357428	0.931992	1.64295	1.78365	0.4625
experiment-09	experiment-09_plate-c_human_primary-astrocytes_drug-panel-3b_2h_sample-0010	human_astrocytes	Plumbagin	2h	2.5 uM	12.5196	15.1552	1.90164	-0.0986274	0.375713	1.02765	1.653	1.76996	0.458058
experiment-09	experiment-09_plate-c_human_primary-astrocytes_drug-panel-3b_2h_sample-0011	human_astrocytes	Plumbagin	2h	2.5 uM	12.5252	15.1211	1.90521	-0.114272	0.378281	1.02792	1.64744	1.78323	0.457956
experiment-09	experiment-09_plate-c_human_primary-astrocytes_drug-panel-3b_2h_sample-0012	human_astrocytes	Plumbagin	2h	2.5 uM	12.514	15.1957	1.88157	-0.109615	0.37983	1.02969	1.64716	1.77719	0.464666
experiment-09	experiment-09_plate-c_human_primary-astrocytes_drug-panel-3b_2h_sample-0013	human_astrocytes	DMSO	2h	NA	12.1692	13.892	2.1476	-0.136132	0.414871	1.07844	1.72231	1.89274	0.407937
experiment-09	experiment-09_plate-c_human_primary-astrocytes_drug-panel-3b_2h_sample-0014	human_astrocytes	DMSO	2h	NA	13.0019	14.3552	2.12788	-0.142639	0.403345	1.05758	1.71424	1.89239	0.412588
experiment-09	experiment-09_plate-c_human_primary-astrocytes_drug-panel-3b_2h_sample-0015	human_astrocytes	DMSO	2h	NA	12.736	14.4235	2.12858	-0.194315	0.406815	1.07168	1.68003	1.92225	0.411891
experiment-09	experiment-09_plate-c_human_primary-astrocytes_drug-panel-3b_2h_sample-0016	human_astrocytes	Dopamine	2h	10 uM	11.7399	12.7484	1.96898	-0.0935875	0.374077	1.05678	1.69388	1.8074	0.447174
experiment-09	experiment-09_plate-c_human_primary-astrocytes_drug-panel-3b_2h_sample-0017	human_astrocytes	Dopamine	2h	10 uM	12.1328	13.8659	1.93822	-0.10926	0.377096	1.05031	1.66174	1.79247	0.450669
experiment-09	experiment-09_plate-c_human_primary-astrocytes_drug-panel-3b_2h_sample-0018	human_astrocytes	Dopamine	2h	10 uM	12.3028	13.5065	1.97687	-0.119975	0.378395	1.06168	1.68136	1.82716	0.445651
experiment-09	experiment-09_plate-c_human_primary-astrocytes_drug-panel-3b_2h_sample-0019	human_astrocytes	CP94253	2h	100 nM	12.9389	14.5578	1.90308	-0.0665238	0.361959	0.97103	1.68659	1.76618	0.461585
experiment-09	experiment-09_plate-c_human_primary-astrocytes_drug-panel-3b_2h_sample-0020	human_astrocytes	CP94253	2h	100 nM	13.157	15.1332	1.94113	-0.0884415	0.375613	1.01505	1.68313	1.78954	0.452163
experiment-09	experiment-09_plate-c_human_primary-astrocytes_drug-panel-3b_2h_sample-0021	human_astrocytes	CP94253	2h	100 nM	13.1837	15.1946	1.98558	-0.116489	0.377679	1.00262	1.6842	1.82583	0.443162
experiment-09	experiment-09_plate-c_human_primary-astrocytes_drug-panel-3b_2h_sample-0022	human_astrocytes	25C-NBOH	2h	100 nM	13.3913	15.0179	1.99736	-0.116839	0.377989	1.02992	1.68038	1.82213	0.438614
experiment-09	experiment-09_plate-c_human_primary-astrocytes_drug-panel-3b_2h_sample-0023	human_astrocytes	25C-NBOH	2h	100 nM	13.2964	15.0553	1.97132	-0.110025	0.379719	1.03148	1.68426	1.81774	0.44654
experiment-09	experiment-09_plate-c_human_primary-astrocytes_drug-panel-3b_2h_sample-0024	human_astrocytes	25C-NBOH	2h	100 nM	13.3347	14.9969	2.00932	-0.106621	0.37758	1.02385	1.6965	1.82663	0.437557
experiment-09	experiment-09_plate-c_human_primary-astrocytes_drug-panel-3b_2h_sample-0025	human_astrocytes	LY294002	2h	20 uM	10.94	11.4396	1.89737	-0.117842	0.369228	1.06406	1.6517	1.79228	0.462238
experiment-09	experiment-09_plate-c_human_primary-astrocytes_drug-panel-3b_2h_sample-0026	human_astrocytes	LY294002	2h	20 uM	10.9274	11.4397	1.9396	-0.0980264	0.374245	1.05185	1.67546	1.79326	0.452126
experiment-09	experiment-09_plate-c_human_primary-astrocytes_drug-panel-3b_2h_sample-0027	human_astrocytes	LY294002	2h	20 uM	11.7998	12.2579	1.97155	-0.119701	0.372155	1.05758	1.68742	1.8334	0.448869
experiment-09	experiment-09_plate-c_human_primary-astrocytes_drug-panel-3b_2h_sample-0028	human_astrocytes	Water	2h	NA	12.5414	13.5947	1.97773	-0.126835	0.377464	1.03825	1.67709	1.8312	0.445358
experiment-09	experiment-09_plate-c_human_primary-astrocytes_drug-panel-3b_2h_sample-0029	human_astrocytes	Water	2h	NA	13.1998	14.274	2.0112	-0.127506	0.378754	1.05021	1.68385	1.83944	0.437005
experiment-09	experiment-09_plate-c_human_primary-astrocytes_drug-panel-3b_2h_sample-0030	human_astrocytes	Water	2h	NA	13.2864	15.2027	1.95457	-0.113712	0.381326	1.03554	1.67248	1.80964	0.449188
experiment-09	experiment-09_plate-c_human_primary-astrocytes_drug-panel-3b_2h_sample-0031	human_astrocytes	Water	2h	NA	12.6755	13.8836	2.00537	-0.11834	0.375587	1.04965	1.68728	1.83152	0.438216
experiment-09	experiment-09_plate-c_human_primary-astrocytes_drug-panel-3b_2h_sample-0032	human_astrocytes	Water	2h	NA	12.7627	15.1803	1.95238	-0.112024	0.37517	1.0145	1.66731	1.80194	0.448208
experiment-09	experiment-09_plate-c_human_primary-astrocytes_drug-panel-3b_2h_sample-0033	human_astrocytes	Water	2h	NA	13.1231	14.9458	1.95692	-0.0830222	0.381255	1.02547	1.6869	1.78682	0.447375
experiment-09	experiment-09_plate-c_human_primary-astrocytes_drug-panel-3b_2h_sample-0034	human_astrocytes	DMSO	2h	NA	13.1722	15.0867	1.97412	-0.12588	0.382502	1.01867	1.67053	1.82284	0.444573
experiment-09	experiment-09_plate-c_human_primary-astrocytes_drug-panel-3b_2h_sample-0035	human_astrocytes	DMSO	2h	NA	13.1596	15.1136	1.97055	-0.105834	0.387569	1.01828	1.68474	1.81298	0.446233
experiment-09	experiment-09_plate-c_human_primary-astrocytes_drug-panel-3b_2h_sample-0036	human_astrocytes	DMSO	2h	NA	13.1586	15.0372	1.96786	-0.114614	0.379951	1.02239	1.67693	1.81559	0.446398
experiment-09	experiment-09_plate-c_human_primary-astrocytes_drug-panel-3b_2h_sample-0037	human_astrocytes	CI994	2h	10 uM	12.4305	14.0124	2.03739	-0.164892	0.402407	1.10748	1.66737	1.86926	0.43077
experiment-09	experiment-09_plate-c_human_primary-astrocytes_drug-panel-3b_2h_sample-0038	human_astrocytes	CI994	2h	10 uM	13.2368	14.9734	2.0154	-0.155815	0.394234	1.06665	1.66994	1.86039	0.436606
experiment-09	experiment-09_plate-c_human_primary-astrocytes_drug-panel-3b_2h_sample-0039	human_astrocytes	CI994	2h	10 uM	13.3454	14.5789	2.0598	-0.167192	0.404498	1.07798	1.6744	1.88013	0.426276
experiment-09	experiment-09_plate-c_human_primary-astrocytes_drug-panel-3b_2h_sample-0040	human_astrocytes	SB216763	2h	12.5 uM	12.8056	13.1551	1.24895	-0.0769341	0.322846	0.937087	1.48438	1.56569	0.641663
experiment-09	experiment-09_plate-c_human_primary-astrocytes_drug-panel-3b_2h_sample-0041	human_astrocytes	SB216763	2h	12.5 uM	12.799	12.811	1.32289	-0.124548	0.32364	0.93323	1.49758	1.63261	0.625623
experiment-09	experiment-09_plate-c_human_primary-astrocytes_drug-panel-3b_2h_sample-0042	human_astrocytes	SB216763	2h	12.5 uM	13.2155	13.266	1.33342	-0.11153	0.316174	0.927708	1.50203	1.62275	0.619998
experiment-09	experiment-09_plate-c_human_primary-astrocytes_drug-panel-3b_2h_sample-0043	human_astrocytes	Acetylcholine	2h	10 uM	13.5085	15.4945	1.95093	-0.110062	0.379715	1.00924	1.68063	1.81386	0.451924
experiment-09	experiment-09_plate-c_human_primary-astrocytes_drug-panel-3b_2h_sample-0044	human_astrocytes	Acetylcholine	2h	10 uM	13.4927	15.2276	1.98975	-0.132872	0.371273	1.02897	1.66697	1.82779	0.43996
experiment-09	experiment-09_plate-c_human_primary-astrocytes_drug-panel-3b_2h_sample-0045	human_astrocytes	Acetylcholine	2h	10 uM	13.1183	15.024	1.94781	-0.117063	0.375647	1.01003	1.65232	1.79198	0.446397
experiment-09	experiment-09_plate-c_human_primary-astrocytes_drug-panel-3b_2h_sample-0046	human_astrocytes	JK184	2h	100 nM	13.4169	15.3386	1.90872	-0.173324	0.364007	1.00879	1.6121	1.81789	0.456754
experiment-09	experiment-09_plate-c_human_primary-astrocytes_drug-panel-3b_2h_sample-0047	human_astrocytes	JK184	2h	100 nM	13.4144	15.3325	1.89563	-0.160583	0.366596	1.00167	1.62873	1.8205	0.463501
experiment-09	experiment-09_plate-c_human_primary-astrocytes_drug-panel-3b_2h_sample-0048	human_astrocytes	JK184	2h	100 nM	13.4132	15.3404	1.87129	-0.153022	0.368072	1.01297	1.62972	1.81208	0.470372
experiment-09	experiment-09_plate-c_human_primary-astrocytes_drug-panel-3b_2h_sample-0049	human_astrocytes	JIB04	2h	250 nM	11.6364	12.5388	1.99489	-0.084831	0.375591	1.01879	1.70331	1.80647	0.440278
experiment-09	experiment-09_plate-c_human_primary-astrocytes_drug-panel-3b_2h_sample-0050	human_astrocytes	JIB04	2h	250 nM	11.4261	12.3182	1.9332	-0.102068	0.377265	1.04955	1.67961	1.80274	0.455923
experiment-09	experiment-09_plate-c_human_primary-astrocytes_drug-panel-3b_2h_sample-0051	human_astrocytes	JIB04	2h	250 nM	11.6128	12.3572	1.98138	-0.0736557	0.379152	1.0787	1.71399	1.80377	0.445432
experiment-09	experiment-09_plate-c_human_primary-astrocytes_drug-panel-3b_2h_sample-0052	human_astrocytes	DMSO	2h	NA	12.4217	13.7167	1.97093	-0.101458	0.377776	1.02242	1.69438	1.81783	0.447964
experiment-09	experiment-09_plate-c_human_primary-astrocytes_drug-panel-3b_2h_sample-0053	human_astrocytes	DMSO	2h	NA	11.8501	12.7792	1.92177	-0.0973501	0.387712	1.08783	1.67368	1.79051	0.457154
experiment-09	experiment-09_plate-c_human_primary-astrocytes_drug-panel-3b_2h_sample-0054	human_astrocytes	DMSO	2h	NA	13.2876	14.859	1.91238	-0.108093	0.371121	1.00722	1.662	1.79131	0.458694
experiment-09	experiment-09_plate-c_human_primary-astrocytes_drug-panel-3b_2h_sample-0055	human_astrocytes	Histamine	2h	10 uM	13.0118	14.5839	1.90603	-0.106612	0.367437	1.00118	1.67051	1.79863	0.462829
experiment-09	experiment-09_plate-c_human_primary-astrocytes_drug-panel-3b_2h_sample-0056	human_astrocytes	Histamine	2h	10 uM	13.8826	15.597	1.91446	-0.103794	0.375891	1.02067	1.66536	1.78959	0.458247
experiment-09	experiment-09_plate-c_human_primary-astrocytes_drug-panel-3b_2h_sample-0057	human_astrocytes	Histamine	2h	10 uM	13.3424	15.0621	1.89614	-0.117324	0.379184	1.00558	1.654	1.79413	0.463189
experiment-09	experiment-09_plate-c_human_primary-astrocytes_drug-panel-3b_2h_sample-0058	human_astrocytes	Ivabradine	2h	10 uM	13.55	15.7893	1.96725	-0.136402	0.378262	1.0162	1.66585	1.83103	0.447146
experiment-09	experiment-09_plate-c_human_primary-astrocytes_drug-panel-3b_2h_sample-0059	human_astrocytes	Ivabradine	2h	10 uM	13.5954	15.7949	1.97565	-0.142165	0.379847	1.02674	1.67164	1.84475	0.44703
experiment-09	experiment-09_plate-c_human_primary-astrocytes_drug-panel-3b_2h_sample-0060	human_astrocytes	Ivabradine	2h	10 uM	13.5821	15.7802	1.95435	-0.146124	0.377902	1.0037	1.65672	1.83331	0.450276
experiment-09	experiment-09_plate-c_human_primary-astrocytes_drug-panel-3b_2h_sample-0061	human_astrocytes	JQ1	2h	1 uM	11.3666	12.343	1.99838	-0.0975153	0.37547	1.0467	1.69144	1.80972	0.438136
experiment-09	experiment-09_plate-c_human_primary-astrocytes_drug-panel-3b_2h_sample-0062	human_astrocytes	JQ1	2h	1 uM	11.7051	12.6249	1.97718	-0.100628	0.368875	1.07841	1.6961	1.81863	0.446345
experiment-09	experiment-09_plate-c_human_primary-astrocytes_drug-panel-3b_2h_sample-0063	human_astrocytes	JQ1	2h	1 uM	11.4562	12.0419	1.96655	-0.115721	0.363566	1.01351	1.70127	1.84335	0.453469
experiment-09	experiment-09_plate-c_human_primary-astrocytes_drug-panel-3b_2h_sample-0064	human_astrocytes	ZD7288	2h	20 uM	12.3336	13.2951	1.98477	-0.099857	0.373755	1.01382	1.6998	1.82162	0.444849
experiment-09	experiment-09_plate-c_human_primary-astrocytes_drug-panel-3b_2h_sample-0065	human_astrocytes	ZD7288	2h	20 uM	12.295	13.1697	1.98752	-0.118095	0.379168	1.05821	1.68446	1.82815	0.44289
experiment-09	experiment-09_plate-c_human_primary-astrocytes_drug-panel-3b_2h_sample-0066	human_astrocytes	ZD7288	2h	20 uM	12.4053	13.4391	1.99078	-0.106105	0.383428	1.01325	1.69049	1.81951	0.441564
experiment-09	experiment-09_plate-c_human_primary-astrocytes_drug-panel-3b_2h_sample-0067	human_astrocytes	DMSO	2h	NA	13.4323	15.0331	1.94779	-0.12478	0.369673	0.996763	1.66199	1.81213	0.450269
experiment-09	experiment-09_plate-c_human_primary-astrocytes_drug-panel-3b_2h_sample-0068	human_astrocytes	DMSO	2h	NA	13.7812	16.0895	1.97875	-0.141213	0.378952	1.01559	1.6565	1.82685	0.441879
experiment-09	experiment-09_plate-c_human_primary-astrocytes_drug-panel-3b_2h_sample-0069	human_astrocytes	DMSO	2h	NA	12.6562	14.0599	1.98565	-0.121955	0.376966	1.04106	1.67835	1.8264	0.442475
experiment-09	experiment-09_plate-c_human_primary-astrocytes_drug-panel-3b_2h_sample-0070	human_astrocytes	Glutamate	2h	10 uM	12.9058	14.2536	2.00328	-0.135554	0.37672	1.02261	1.67229	1.83704	0.43767
experiment-09	experiment-09_plate-c_human_primary-astrocytes_drug-panel-3b_2h_sample-0071	human_astrocytes	Glutamate	2h	10 uM	12.8682	14.2772	2.00531	-0.142792	0.374169	1.04889	1.67638	1.85079	0.439275
experiment-09	experiment-09_plate-c_human_primary-astrocytes_drug-panel-3b_2h_sample-0072	human_astrocytes	Glutamate	2h	10 uM	12.9516	14.2069	1.99778	-0.145423	0.381721	1.02082	1.66292	1.83928	0.438448
experiment-09	experiment-09_plate-c_human_primary-astrocytes_drug-panel-3b_2h_sample-0076	human_astrocytes	Rapamycin	2h	10 uM	12.5726	14.0298	1.95299	-0.106615	0.368025	1.02892	1.67741	1.80607	0.449858
experiment-09	experiment-09_plate-c_human_primary-astrocytes_drug-panel-3b_2h_sample-0077	human_astrocytes	Rapamycin	2h	10 uM	12.3956	13.5259	1.93907	-0.0837367	0.377303	1.05706	1.68655	1.78734	0.45297
experiment-09	experiment-09_plate-c_human_primary-astrocytes_drug-panel-3b_2h_sample-0078	human_astrocytes	Rapamycin	2h	10 uM	13.1368	14.8356	1.96957	-0.108479	0.374486	1.02408	1.68718	1.81893	0.447608
experiment-09	experiment-09_plate-c_human_primary-astrocytes_drug-panel-3b_2h_sample-0079	human_astrocytes	Serotonin	2h	100 uM	13.0837	15.0779	1.95764	-0.0995305	0.374251	1.03334	1.67833	1.79821	0.447516
experiment-09	experiment-09_plate-c_human_primary-astrocytes_drug-panel-3b_2h_sample-0080	human_astrocytes	Serotonin	2h	100 uM	13.9304	16.4552	1.94987	-0.126427	0.380368	1.00475	1.66221	1.81445	0.449947
experiment-09	experiment-09_plate-c_human_primary-astrocytes_drug-panel-3b_2h_sample-0081	human_astrocytes	Serotonin	2h	100 uM	13.6273	15.5208	1.95776	-0.0962537	0.373753	0.995744	1.68534	1.80161	0.448818
experiment-09	experiment-09_plate-c_human_primary-astrocytes_drug-panel-3b_2h_sample-0082	human_astrocytes	H-151	2h	10 uM	13.4655	15.2985	1.92184	-0.130552	0.358511	1.02177	1.65144	1.80785	0.456485
experiment-09	experiment-09_plate-c_human_primary-astrocytes_drug-panel-3b_2h_sample-0083	human_astrocytes	H-151	2h	10 uM	13.5025	15.2053	1.94016	-0.13418	0.364919	1.05236	1.65617	1.81759	0.45261
experiment-09	experiment-09_plate-c_human_primary-astrocytes_drug-panel-3b_2h_sample-0084	human_astrocytes	H-151	2h	10 uM	13.5372	15.1838	1.96826	-0.130752	0.359859	1.03847	1.66894	1.82726	0.446746
experiment-09	experiment-09_plate-c_human_primary-astrocytes_drug-panel-3b_2h_sample-0085	human_astrocytes	IWR-1	2h	10 uM	10.7043	12.3818	1.88435	0.0012151	0.406185	1.06062	1.70938	1.70794	0.462819
experiment-09	experiment-09_plate-c_human_primary-astrocytes_drug-panel-3b_2h_sample-0086	human_astrocytes	IWR-1	2h	10 uM	11.2967	12.1009	1.96832	-0.0439858	0.39507	1.0612	1.71933	1.77256	0.446178
experiment-09	experiment-09_plate-c_human_primary-astrocytes_drug-panel-3b_2h_sample-0087	human_astrocytes	IWR-1	2h	10 uM	11.156	12.6225	1.89221	-0.0440751	0.386416	1.03966	1.67782	1.72987	0.459007
experiment-09	experiment-09_plate-c_human_primary-astrocytes_drug-panel-3b_2h_sample-0088	human_astrocytes	NLX-101	2h	100 nM	11.9279	13.4662	1.88862	-0.0419102	0.380011	1.04566	1.69122	1.74107	0.463473
experiment-09	experiment-09_plate-c_human_primary-astrocytes_drug-panel-3b_2h_sample-0089	human_astrocytes	NLX-101	2h	100 nM	11.983	13.2618	1.99865	-0.121251	0.379539	1.01113	1.67931	1.82655	0.438645
experiment-09	experiment-09_plate-c_human_primary-astrocytes_drug-panel-3b_2h_sample-0090	human_astrocytes	NLX-101	2h	100 nM	12.2527	13.9739	1.94135	-0.108359	0.386704	1.02548	1.67386	1.80443	0.452826
experiment-09	experiment-09_plate-c_human_primary-astrocytes_drug-panel-3b_2h_sample-0091	human_astrocytes	SB242084	2h	10 nM	12.7832	14.4883	1.96559	-0.0978861	0.389406	1.03984	1.68597	1.80434	0.446819
experiment-09	experiment-09_plate-c_human_primary-astrocytes_drug-panel-3b_2h_sample-0092	human_astrocytes	SB242084	2h	10 nM	12.5956	14.5824	1.93021	-0.0810994	0.365421	0.989922	1.68432	1.78172	0.45473
experiment-09	experiment-09_plate-c_human_primary-astrocytes_drug-panel-3b_2h_sample-0093	human_astrocytes	SB242084	2h	10 nM	13.0177	14.7178	1.97131	-0.115999	0.379487	1.00971	1.67759	1.81805	0.44573
experiment-09	experiment-09_plate-c_human_primary-astrocytes_drug-panel-3b_2h_sample-0094	human_astrocytes	Vismodegib	2h	10 uM	12.4332	13.4499	1.99295	-0.140119	0.374847	1.02381	1.67003	1.84037	0.440951
experiment-09	experiment-09_plate-c_human_primary-astrocytes_drug-panel-3b_2h_sample-0095	human_astrocytes	Vismodegib	2h	10 uM	12.5007	13.3842	1.98079	-0.133845	0.36967	1.03792	1.67766	1.84075	0.445698
experiment-09	experiment-09_plate-c_human_primary-astrocytes_drug-panel-3b_2h_sample-0096	human_astrocytes	Vismodegib	2h	10 uM	12.397	13.4935	1.98733	-0.137872	0.372453	1.00926	1.68688	1.85604	0.446771
experiment-09	experiment-09_plate-c_human_primary-astrocytes_drug-panel-3b_2h_sample-0097	human_astrocytes	BVT948	2h	1 uM	12.696	14.7301	1.90146	-0.0472504	0.400432	1.00907	1.67398	1.72972	0.455538
experiment-09	experiment-09_plate-c_human_primary-astrocytes_drug-panel-3b_2h_sample-0098	human_astrocytes	BVT948	2h	1 uM	13.6772	16.2936	1.92592	-0.0713794	0.387768	1.01468	1.67998	1.76519	0.453337
experiment-09	experiment-09_plate-c_human_primary-astrocytes_drug-panel-3b_2h_sample-0099	human_astrocytes	BVT948	2h	1 uM	13.4265	16.2119	1.92545	-0.0633351	0.381689	0.9981	1.68079	1.75622	0.45241
experiment-09	experiment-09_plate-c_human_primary-astrocytes_drug-panel-3b_2h_sample-0100	human_astrocytes	Glutamate	2h	100 uM	13.3277	15.7231	1.91834	-0.0768325	0.382235	1.02707	1.67613	1.76782	0.455565
experiment-09	experiment-09_plate-c_human_primary-astrocytes_drug-panel-3b_2h_sample-0101	human_astrocytes	Glutamate	2h	100 uM	13.5663	16.2518	1.91839	-0.0879092	0.385751	1.01998	1.67941	1.78493	0.458247
experiment-09	experiment-09_plate-c_human_primary-astrocytes_drug-panel-3b_2h_sample-0102	human_astrocytes	Glutamate	2h	100 uM	13.0994	15.5498	1.95364	-0.100103	0.383768	1.00937	1.67093	1.79099	0.446874
experiment-09	experiment-09_plate-c_human_primary-astrocytes_drug-panel-3b_2h_sample-0103	human_astrocytes	Epinephrine	2h	1 uM	12.9352	15.6271	1.83332	-0.019988	0.372649	0.974827	1.6859	1.70942	0.476395
experiment-09	experiment-09_plate-c_human_primary-astrocytes_drug-panel-3b_2h_sample-0104	human_astrocytes	Epinephrine	2h	1 uM	12.5104	14.5554	1.86889	-0.0937884	0.381709	0.997596	1.64905	1.75981	0.466644
experiment-09	experiment-09_plate-c_human_primary-astrocytes_drug-panel-3b_2h_sample-0105	human_astrocytes	Epinephrine	2h	1 uM	12.5432	14.4971	1.86889	-0.0689102	0.377457	1.01055	1.66145	1.74273	0.466005
experiment-09	experiment-09_plate-c_human_primary-astrocytes_drug-panel-3b_2h_sample-0106	human_astrocytes	SGI-1027	2h	10 uM	13.3208	16.8395	2.12294	-0.145083	0.411025	1.08241	1.68873	1.86738	0.408204
experiment-09	experiment-09_plate-c_human_primary-astrocytes_drug-panel-3b_2h_sample-0107	human_astrocytes	SGI-1027	2h	10 uM	13.3069	16.8158	2.11628	-0.133021	0.417932	1.06435	1.69795	1.86195	0.41053
experiment-09	experiment-09_plate-c_human_primary-astrocytes_drug-panel-3b_2h_sample-0108	human_astrocytes	SGI-1027	2h	10 uM	13.3254	16.769	2.13339	-0.163254	0.418775	1.07007	1.68322	1.88488	0.406622
experiment-09	experiment-09_plate-c_human_primary-astrocytes_drug-panel-3b_2h_sample-0109	human_astrocytes	Epinephrine	2h	10 uM	12.3729	13.8317	1.93594	-0.0813678	0.37569	1.0109	1.68634	1.78418	0.453511
experiment-09	experiment-09_plate-c_human_primary-astrocytes_drug-panel-3b_2h_sample-0110	human_astrocytes	Epinephrine	2h	10 uM	13.5451	14.9016	1.93173	-0.0982249	0.363212	0.983406	1.68456	1.80325	0.457102
experiment-09	experiment-09_plate-c_human_primary-astrocytes_drug-panel-3b_2h_sample-0111	human_astrocytes	Epinephrine	2h	10 uM	13.2627	15.4549	1.88993	-0.0696181	0.374797	1.01349	1.67233	1.75501	0.462383
experiment-09	experiment-09_plate-c_human_primary-astrocytes_drug-panel-3b_2h_sample-0112	human_astrocytes	Laduviglusib	2h	6 uM	14.0872	16.7835	1.99003	-0.133144	0.375657	1.01574	1.661	1.82159	0.438342
experiment-09	experiment-09_plate-c_human_primary-astrocytes_drug-panel-3b_2h_sample-0113	human_astrocytes	Laduviglusib	2h	6 uM	13.2199	15.2126	1.97967	-0.144049	0.374202	1.0228	1.65986	1.83415	0.442948
experiment-09	experiment-09_plate-c_human_primary-astrocytes_drug-panel-3b_2h_sample-0114	human_astrocytes	Laduviglusib	2h	6 uM	13.7993	15.6535	1.9926	-0.150768	0.366885	1.01261	1.66787	1.8516	0.442196
experiment-09	experiment-09_plate-c_human_primary-astrocytes_drug-panel-3b_2h_sample-0115	human_astrocytes	TC-E-5003	2h	2 uM	12.9278	15.0322	2.00063	-0.124257	0.374815	0.99215	1.67495	1.82561	0.437377
experiment-09	experiment-09_plate-c_human_primary-astrocytes_drug-panel-3b_2h_sample-0116	human_astrocytes	TC-E-5003	2h	2 uM	12.2487	14.105	1.99177	-0.115416	0.366522	1.05619	1.68711	1.82762	0.441854
experiment-09	experiment-09_plate-c_human_primary-astrocytes_drug-panel-3b_2h_sample-0117	human_astrocytes	TC-E-5003	2h	2 uM	11.7579	12.6914	1.97438	-0.0906017	0.36066	0.982592	1.71093	1.82182	0.449508
experiment-09	experiment-09_plate-c_human_primary-astrocytes_drug-panel-3b_2h_sample-0118	human_astrocytes	Norepinephrine	2h	10 uM	11.9068	13.408	1.98652	-0.108464	0.378085	1.03048	1.69073	1.82274	0.443308
experiment-09	experiment-09_plate-c_human_primary-astrocytes_drug-panel-3b_2h_sample-0119	human_astrocytes	Norepinephrine	2h	10 uM	11.9457	13.3437	1.99807	-0.094668	0.381421	1.04874	1.70269	1.81816	0.440695
experiment-09	experiment-09_plate-c_human_primary-astrocytes_drug-panel-3b_2h_sample-0120	human_astrocytes	Norepinephrine	2h	10 uM	12.0102	13.4652	1.99522	-0.0852737	0.381846	1.0521	1.69916	1.80262	0.439176
experiment-09	experiment-09_plate-c_human_primary-astrocytes_drug-panel-3b_2h_sample-0121	human_astrocytes	4-aminopyridine	2h	2 mM	14.2106	16.2339	2.00457	-0.148942	0.382351	0.998752	1.6698	1.8514	0.438757
experiment-09	experiment-09_plate-c_human_primary-astrocytes_drug-panel-3b_2h_sample-0122	human_astrocytes	4-aminopyridine	2h	2 mM	14.127	16.4031	1.99964	-0.132558	0.382053	1.01201	1.67586	1.83714	0.439233
experiment-09	experiment-09_plate-c_human_primary-astrocytes_drug-panel-3b_2h_sample-0123	human_astrocytes	4-aminopyridine	2h	2 mM	13.7052	15.8326	1.99005	-0.12952	0.377318	0.996491	1.66136	1.81741	0.437855
experiment-09	experiment-09_plate-c_human_primary-astrocytes_drug-panel-3b_2h_sample-0124	human_astrocytes	C-176	2h	25 uM	13.0024	14.489	1.96958	-0.122261	0.335705	1.0042	1.68563	1.83471	0.449421
experiment-09	experiment-09_plate-c_human_primary-astrocytes_drug-panel-3b_2h_sample-0125	human_astrocytes	C-176	2h	25 uM	12.9485	14.1645	1.99373	-0.132525	0.342001	1.00089	1.687	1.8493	0.443961
experiment-09	experiment-09_plate-c_human_primary-astrocytes_drug-panel-3b_2h_sample-0126	human_astrocytes	C-176	2h	25 uM	13.0008	14.676	1.93717	-0.139729	0.34518	0.978115	1.65017	1.81798	0.452817
experiment-09	experiment-09_plate-c_human_primary-astrocytes_drug-panel-3b_2h_sample-0127	human_astrocytes	Norepinephrine	2h	100 uM	13.3874	14.9426	1.93681	-0.11157	0.377259	1.01711	1.66308	1.7968	0.451848
experiment-09	experiment-09_plate-c_human_primary-astrocytes_drug-panel-3b_2h_sample-0128	human_astrocytes	Norepinephrine	2h	100 uM	12.9775	14.411	1.95963	-0.10286	0.377048	1.01575	1.67827	1.80229	0.447415
experiment-09	experiment-09_plate-c_human_primary-astrocytes_drug-panel-3b_2h_sample-0129	human_astrocytes	Norepinephrine	2h	100 uM	12.5077	13.5782	1.92046	-0.0905319	0.362565	0.996245	1.68454	1.79364	0.459416
experiment-09	experiment-09_plate-c_human_primary-astrocytes_drug-panel-3b_2h_sample-0130	human_astrocytes	LY2090314	2h	100 nM	12.3356	14.3269	1.94381	-0.112343	0.381871	1.02434	1.65588	1.78998	0.447841
experiment-09	experiment-09_plate-c_human_primary-astrocytes_drug-panel-3b_2h_sample-0131	human_astrocytes	LY2090314	2h	100 nM	12.3421	14.3214	1.98398	-0.112272	0.384145	1.00822	1.66507	1.79982	0.437947
[truncated: 1,445 more rows]

## Sheet: HEK_processed
experiment	time	treatment	ks_distance_fdr	mean_interchromosomal	sem_interchromosomal	fdr_interchromosomal	mean_saddle	sem_saddle	fdr_saddle	mean_AB_balance	sem_AB_balance	fdr_AB_balance	scab_fdr_0.5	scab_fdr_0.1	mean_insulation	sem_insulation	fdr_insulation	mean_log2p2ll	sem_log2p2ll	fdr_log2p2ll
[truncated: 153 more rows]

[truncated: 4 more sheets: Cerebellar_Granule_processed, Ngn2_processed, Astrocytes_processed, HMC3_processed]
